# Supplementary material for: Deep Visual Proteomics maps proteotoxicity in a genetic liver disease
Source: Nature. 2025 Apr 16;642(8067):484–91. doi: 10.1038/s41586-025-08885-4 (PMC12158776; doi:10.1038/s41586-025-08885-4)
Supplement: Supplementary file 1 — Data related to three-class DVP experiment. [file 41586_2025_8885_MOESM1_ESM.xlsx]

## Sheet: MS settings
Orbitrap Astral Method Summary
Global Settings
	Use Static Source Gasses
	Use Ion Source Settings from Tune = Not Checked
	Collision Gas pressure (mTorr)= 1
	Method Duration (min)= 31
	Ion Source Type = NSI
	Spray Voltage = Static
	Spray Voltage: Positive Ion (V) = 1900
	Spray Voltage: Negative Ion (V) = 1500
	Infusion Mode (LC)= False
	Ion Transfer Tube Temp (°C) = 280
	APPI Lamp = Not in use
	Total Carrier Gas Flow = 3.5
	FAIMS Mode = Standard Resolution
	Application Mode = Peptide
	Pressure Mode = Standard
	Expected Peak Width (s) = 10
	Default Charge State = 2
	Advanced Peak Determination = True
Experiment 1
	Experiment Name = MS
	Start Time (min) = 0
	End Time (min) = 31
		Scan MasterScan
			Detector Type = Orbitrap
			Orbitrap Resolution = 240000
			Scan Range (m/z) = 380-980
			Time (ms) = 100
			Normalised AGC Target (%)= 500
			Microscans = 1
			RF Lens(%) = 40
			Maximum Injection Time Mode = Custom
			AGC Target = Custom
			EASY-IC = Off
			FAIMS Voltages On = True
			DataType = Profile
			FAIMS CV = -40
			Polarity = Positive
			Source Fragmentation = False
			Scan Description =
Experiment 2
	Experiment Name = DIA
	Start Time (min) = 0
	End Time (min) = 31
		Scan DIAScan
			Window Overlap (m/z) = 0
			Isolation Window = Custom
			Isolation Window (m/z) = 5
			Multiplex Ions Enabled = False
			Window Placement Optimization = On
			Number Of Scan Events = 119
			Detector Type = Astral
			Collision Energy Type = Normalized
			HCD Collision Energies (%) = 25
			Scan Range (m/z) = 150-2000
			Precursor MassRange (m/z) = 380-980
			Time (ms) = 10
			Normalised AGC Target (%)= 800
			Microscans = 1
			Maximum Injection Time Mode = Custom
			RF Lens(%) = 40
			AGC Target = Custom
			Scan Range Mode = Define m/z Range
			EASY-IC = Off
			FAIMS Voltages On = True
			DataType = Centroid
			FAIMS CV = -40
			Polarity = Positive
			Source Fragmentation = False
			DIA Window Type = Auto
			DIA Window Mode = m/z Range
			Time Mode = Start/End Time
			Scan Description =
			TMT = Off
>>>>>>>>>>>>> Mass List Table <<<<<<<<<<<<<<
m/z| m/z Range|
382.5|380.422805-385.42507875|
387.5|385.42507875-390.4273525|
392.5|390.4273525-395.42962625|
397.5|395.42962625-400.4319|
402.5|400.4319-405.43417375|
407.5|405.43417375-410.4364475|
412.5|410.4364475-415.43872125|
417.5|415.43872125-420.440995|
422.5|420.440995-425.44326875|
427.5|425.44326875-430.4455425|
432.5|430.4455425-435.44781625|
437.5|435.44781625-440.45009|
442.5|440.45009-445.45236375|
447.5|445.45236375-450.4546375|
452.5|450.4546375-455.45691125|
457.5|455.45691125-460.459185|
462.5|460.459185-465.46145875|
467.5|465.46145875-470.4637325|
472.5|470.4637325-475.46600625|
477.5|475.46600625-480.46828|
482.5|480.46828-485.47055375|
487.5|485.47055375-490.4728275|
492.5|490.4728275-495.47510125|
497.5|495.47510125-500.477375|
502.5|500.477375-505.47964875|
507.5|505.47964875-510.4819225|
512.5|510.4819225-515.48419625|
517.5|515.48419625-520.48647|
522.5|520.48647-525.48874375|
527.5|525.48874375-530.4910175|
532.5|530.4910175-535.49329125|
537.5|535.49329125-540.495565|
542.5|540.495565-545.49783875|
547.5|545.49783875-550.5001125|
552.5|550.5001125-555.50238625|
557.5|555.50238625-560.50466|
562.5|560.50466-565.50693375|
567.5|565.50693375-570.5092075|
572.5|570.5092075-575.51148125|
577.5|575.51148125-580.513755|
582.5|580.513755-585.51602875|
587.5|585.51602875-590.5183025|
592.5|590.5183025-595.52057625|
597.5|595.52057625-600.52285|
602.5|600.52285-605.52512375|
607.5|605.52512375-610.5273975|
612.5|610.5273975-615.52967125|
617.5|615.52967125-620.531945|
622.5|620.531945-625.53421875|
627.5|625.53421875-630.5364925|
632.5|630.5364925-635.53876625|
637.5|635.53876625-640.54104|
642.5|640.54104-645.54331375|
647.5|645.54331375-650.5455875|
652.5|650.5455875-655.54786125|
657.5|655.54786125-660.550135|
662.5|660.550135-665.55240875|
667.5|665.55240875-670.5546825|
672.5|670.5546825-675.55695625|
677.5|675.55695625-680.55923|
682.5|680.55923-685.56150375|
687.5|685.56150375-690.5637775|
692.5|690.5637775-695.56605125|
697.5|695.56605125-700.568325|
702.5|700.568325-705.57059875|
707.5|705.57059875-710.5728725|
712.5|710.5728725-715.57514625|
717.5|715.57514625-720.57742|
722.5|720.57742-725.57969375|
727.5|725.57969375-730.5819675|
732.5|730.5819675-735.58424125|
737.5|735.58424125-740.586515|
742.5|740.586515-745.58878875|
747.5|745.58878875-750.5910625|
752.5|750.5910625-755.59333625|
757.5|755.59333625-760.59561|
762.5|760.59561-765.59788375|
767.5|765.59788375-770.6001575|
772.5|770.6001575-775.60243125|
777.5|775.60243125-780.604705|
782.5|780.604705-785.60697875|
787.5|785.60697875-790.6092525|
792.5|790.6092525-795.61152625|
797.5|795.61152625-800.6138|
802.5|800.6138-805.61607375|
807.5|805.61607375-810.6183475|
812.5|810.6183475-815.62062125|
817.5|815.62062125-820.622895|
822.5|820.622895-825.62516875|
827.5|825.62516875-830.6274425|
832.5|830.6274425-835.62971625|
837.5|835.62971625-840.63199|
842.5|840.63199-845.63426375|
847.5|845.63426375-850.6365375|
852.5|850.6365375-855.63881125|
857.5|855.63881125-860.641085|
862.5|860.641085-865.64335875|
867.5|865.64335875-870.6456325|
872.5|870.6456325-875.64790625|
877.5|875.64790625-880.65018|
882.5|880.65018-885.65245375|
887.5|885.65245375-890.6547275|
892.5|890.6547275-895.65700125|
897.5|895.65700125-900.659275|
902.5|900.659275-905.66154875|
907.5|905.66154875-910.6638225|
912.5|910.6638225-915.66609625|
917.5|915.66609625-920.66837|
922.5|920.66837-925.67064375|
927.5|925.67064375-930.6729175|
932.5|930.6729175-935.67519125|
937.5|935.67519125-940.677465|
942.5|940.677465-945.67973875|
947.5|945.67973875-950.6820125|
952.5|950.6820125-955.68428625|
957.5|955.68428625-960.68656|
962.5|960.68656-965.68883375|
967.5|965.68883375-970.6911075|
972.5|970.6911075-975.69338125|
977.5|975.69338125-980.695655|
>>>>>>>>>>>>> End Mass List Table <<<<<<<<<<<<<<

## Sheet: meta
Sample	Site	Cell count	Well	AAT level	Kleiner score	Type	Technical replicate	Included in analysis	Reason for exclusion
A01	Aachen	32	E4	2_high	3	biopsy	NA	TRUE	NA
A01	Aachen	100	F4	1_moderate	3	biopsy	NA	TRUE	NA
A01	Aachen	100	G4	0_low	3	biopsy	NA	TRUE	NA
A02	Aachen	100	F8	1_moderate	4	biopsy	NA	TRUE	NA
A02	Aachen	100	G8	2_high	4	biopsy	NA	TRUE	NA
A02	Aachen	100	H8	0_low	4	biopsy	NA	FALSE	too low protein IDs
A03	Aachen	100	H7	2_high	4	biopsy	NA	FALSE	too low protein IDs
A03	Aachen	100	I7	1_moderate	4	biopsy	NA	TRUE	NA
A03	Aachen	100	J7	0_low	4	biopsy	NA	TRUE	NA
A04	Aachen	100	L5	2_high	4	transplant	NA	TRUE	NA
A04	Aachen	100	M5	1_moderate	4	transplant	NA	TRUE	NA
A04	Aachen	100	N5	0_low	4	transplant	NA	TRUE	NA
A05	Aachen	100	A5	1_moderate	NA	biopsy	NA	TRUE	NA
A05	Aachen	100	B5	0_low	NA	biopsy	NA	TRUE	NA
A05	Aachen	100	N4	2_high	NA	biopsy	NA	TRUE	NA
A06	Aachen	100	G9	2_high	3	transplant	1	FALSE	too low protein IDs
A06	Aachen	100	H9	1_moderate	3	transplant	1	TRUE	NA
A06	Aachen	100	I9	0_low	3	transplant	1	TRUE	NA
A07	Aachen	100	F5	2_high	NA	biopsy	NA	TRUE	NA
A07	Aachen	100	G5	1_moderate	NA	biopsy	NA	TRUE	NA
A07	Aachen	100	H5	0_low	NA	biopsy	NA	FALSE	too low protein IDs
A08	Aachen	64	I8	2_high	4	transplant	NA	TRUE	NA
A08	Aachen	100	J8	1_moderate	4	transplant	NA	TRUE	NA
A08	Aachen	100	K8	0_low	4	transplant	NA	TRUE	NA
A09	Aachen	100	I5	2_high	2	biopsy	NA	TRUE	NA
A09	Aachen	100	J5	1_moderate	2	biopsy	NA	TRUE	NA
A09	Aachen	100	K5	0_low	2	biopsy	NA	TRUE	NA
A10	Aachen	90	A6	2_high	NA	biopsy	1	TRUE	NA
A10	Aachen	100	B6	1_moderate	NA	biopsy	1	TRUE	NA
A10	Aachen	100	C6	0_low	NA	biopsy	1	TRUE	NA
A10	Aachen	100	E10	medium-2_high	NA	biopsy	2	FALSE	technical replicate
A10	Aachen	100	F10	1_moderate	NA	biopsy	2	FALSE	technical replicate
A10	Aachen	100	G10	0_low	NA	biopsy	2	FALSE	technical replicate
A11	Aachen	100	A8	1_moderate	4	biopsy	NA	TRUE	NA
A11	Aachen	100	B8	0_low	4	biopsy	NA	TRUE	NA
A11	Aachen	100	N7	2_high	4	biopsy	NA	TRUE	NA
A12	Aachen	100	E7	2_high	2	biopsy	NA	FALSE	too low protein IDs
A12	Aachen	100	F7	1_moderate	2	biopsy	NA	TRUE	NA
A12	Aachen	100	G7	0_low	2	biopsy	NA	TRUE	NA
A13	Aachen	100	L8	2_high	4	transplant	NA	TRUE	NA
A13	Aachen	100	M8	1_moderate	4	transplant	NA	TRUE	NA
A13	Aachen	100	N8	0_low	4	transplant	NA	TRUE	NA
A14	Aachen	100	B7	2_high	1	biopsy	NA	TRUE	NA
A14	Aachen	100	C7	1_moderate	1	biopsy	NA	TRUE	NA
A14	Aachen	100	D7	0_low	1	biopsy	NA	TRUE	NA
A15	Aachen	100	J6	2_high	4	biopsy	NA	TRUE	NA
A15	Aachen	100	K6	1_moderate	4	biopsy	NA	TRUE	NA
A15	Aachen	100	L6	0_low	4	biopsy	NA	TRUE	NA
A16	Aachen	100	D6	2_high	1	biopsy	NA	TRUE	NA
A16	Aachen	100	E6	1_moderate	1	biopsy	NA	TRUE	NA
A16	Aachen	100	F6	0_low	1	biopsy	NA	TRUE	NA
A17	Aachen	100	A9	2_high	4	transplant	NA	TRUE	NA
A17	Aachen	100	B9	1_moderate	4	transplant	NA	TRUE	NA
A17	Aachen	100	C9	0_low	4	transplant	NA	TRUE	NA
A18	Aachen	100	K7	2_high	4	biopsy	NA	FALSE	outlier position in PCA
A18	Aachen	100	L7	1_moderate	4	biopsy	NA	FALSE	outlier position in PCA
A18	Aachen	100	M7	0_low	4	biopsy	NA	FALSE	outlier position in PCA
A19	Aachen	100	C8	2_high	2	biopsy	NA	TRUE	NA
A19	Aachen	100	D8	1_moderate	2	biopsy	NA	TRUE	NA
A19	Aachen	100	E8	0_low	2	biopsy	NA	TRUE	NA
O01	Odense	100	B4	2_high	4	biopsy	NA	TRUE	NA
O01	Odense	100	C4	1_moderate	4	biopsy	NA	TRUE	NA
O01	Odense	100	D4	0_low	4	biopsy	NA	TRUE	NA
O02	Odense	53	G6	2_high	2	biopsy	1	FALSE	too low protein IDs
O02	Odense	100	H6	1_moderate	2	biopsy	1	TRUE	NA
O02	Odense	100	I6	0_low	2	biopsy	1	TRUE	NA
O02	Odense	100	B10	medium-2_high	2	biopsy	2	FALSE	technical replicate
O02	Odense	100	C10	1_moderate	2	biopsy	2	FALSE	technical replicate
O02	Odense	100	D10	0_low	2	biopsy	2	FALSE	technical replicate
O03	Odense	100	G3	2_high	3	biopsy	NA	TRUE	NA
O03	Odense	100	H3	1_moderate	3	biopsy	NA	TRUE	NA
O03	Odense	100	I3	0_low	3	biopsy	NA	TRUE	NA
O04	Odense	100	J1	2_high	3	biopsy	1	TRUE	NA
O04	Odense	100	K1	1_moderate	3	biopsy	1	TRUE	NA
O04	Odense	100	L1	0_low	3	biopsy	1	TRUE	NA
O04	Odense	100	G1	2_high	3	biopsy	2	FALSE	technical replicate
O04	Odense	100	H1	1_moderate	3	biopsy	2	FALSE	technical replicate
O04	Odense	100	I1	0_low	3	biopsy	2	FALSE	technical replicate
O05	Odense	94	A2	2_high	1	biopsy	1	TRUE	NA
O05	Odense	100	B2	1_moderate	1	biopsy	1	TRUE	NA
O05	Odense	100	C2	0_low	1	biopsy	1	TRUE	NA
O05	Odense	100	D2	2_high	1	biopsy	2	FALSE	technical replicate
O05	Odense	100	E2	1_moderate	1	biopsy	2	FALSE	technical replicate
O05	Odense	100	F2	0_low	1	biopsy	2	FALSE	technical replicate
O06	Odense	100	A3	2_high	2	biopsy	NA	TRUE	NA
O06	Odense	100	B3	1_moderate	2	biopsy	NA	TRUE	NA
O06	Odense	100	C3	0_low	2	biopsy	NA	TRUE	NA
O07	Odense	100	D3	2_high	2	biopsy	NA	TRUE	NA
O07	Odense	100	E3	1_moderate	2	biopsy	NA	TRUE	NA
O07	Odense	100	F3	0_low	2	biopsy	NA	TRUE	NA
O08	Odense	100	A4	0_low	1	biopsy	1	TRUE	NA
O08	Odense	56	M3	2_high	1	biopsy	1	TRUE	NA
O08	Odense	100	N3	1_moderate	1	biopsy	1	TRUE	NA
O08	Odense	100	D9	medium-2_high	1	biopsy	2	FALSE	technical replicate
O08	Odense	100	E9	1_moderate	1	biopsy	2	FALSE	technical replicate
O08	Odense	100	F9	0_low	1	biopsy	2	FALSE	technical replicate
O09	Odense	88	L2	2_high	1	biopsy	NA	TRUE	NA
O09	Odense	100	M2	1_moderate	1	biopsy	NA	TRUE	NA
O09	Odense	100	N2	0_low	1	biopsy	NA	TRUE	NA
O10	Odense	100	J2	1_moderate	2	biopsy	1	TRUE	NA
O10	Odense	100	K2	0_low	2	biopsy	1	TRUE	NA
O10	Odense	100	H2	1_moderate	2	biopsy	2	FALSE	technical replicate
O10	Odense	100	I2	0_low	2	biopsy	2	FALSE	technical replicate
O10	Odense	35	G2	2_high	2	biopsy	NA	TRUE	NA
O11	Odense	100	K4	2_high	1	biopsy	NA	TRUE	NA
O11	Odense	100	L4	1_moderate	1	biopsy	NA	TRUE	NA
O11	Odense	100	M4	0_low	1	biopsy	NA	TRUE	NA
O12	Odense	100	D1	2_high	1	biopsy	1	TRUE	NA
O12	Odense	100	E1	1_moderate	1	biopsy	1	TRUE	NA
O12	Odense	100	F1	0_low	1	biopsy	1	TRUE	NA
O12	Odense	100	A1	2_high	1	biopsy	2	FALSE	technical replicate
O12	Odense	100	B1	1_moderate	1	biopsy	2	FALSE	technical replicate
O12	Odense	100	C1	0_low	1	biopsy	2	FALSE	technical replicate
O13	Odense	100	J3	2_high	1	biopsy	1	TRUE	NA
O13	Odense	100	K3	1_moderate	1	biopsy	1	TRUE	NA
O13	Odense	100	L3	0_low	1	biopsy	1	TRUE	NA
O13	Odense	100	J9	medium-2_high	1	biopsy	2	FALSE	technical replicate
O13	Odense	100	K9	1_moderate	1	biopsy	2	FALSE	technical replicate
O13	Odense	100	L9	0_low	1	biopsy	2	FALSE	technical replicate
O14	Odense	85	C5	2_high	1	biopsy	1	TRUE	NA
O14	Odense	100	D5	1_moderate	1	biopsy	1	TRUE	NA
O14	Odense	100	E5	0_low	1	biopsy	1	TRUE	NA
O14	Odense	100	A10	0_low	1	biopsy	2	FALSE	technical replicate
O14	Odense	100	M9	medium-2_high	1	biopsy	2	FALSE	technical replicate
O14	Odense	100	N9	1_moderate	1	biopsy	2	FALSE	technical replicate
O15	Odense	68	H4	2_high	1	biopsy	1	TRUE	NA
O15	Odense	100	I4	1_moderate	1	biopsy	1	TRUE	NA
O15	Odense	100	J4	0_low	1	biopsy	1	TRUE	NA
O15	Odense	100	H10	medium-2_high	1	biopsy	2	FALSE	technical replicate
O15	Odense	100	I10	1_moderate	1	biopsy	2	FALSE	technical replicate
O15	Odense	100	J10	0_low	1	biopsy	2	FALSE	technical replicate
O16	Odense	100	A7	0_low	1	biopsy	NA	TRUE	NA
O16	Odense	100	M6	2_high	1	biopsy	NA	TRUE	NA
O16	Odense	100	N6	1_moderate	1	biopsy	NA	TRUE	NA

## Sheet: Expression matrix
protein	20231013_OA1_FAR_SA_S250_AATD_Bs_Evo12__A1	20231013_OA1_FAR_SA_S250_AATD_Bs_Evo12__A10	20231013_OA1_FAR_SA_S250_AATD_Bs_Evo12__A2	20231013_OA1_FAR_SA_S250_AATD_Bs_Evo12__A3	20231013_OA1_FAR_SA_S250_AATD_Bs_Evo12__A4	20231013_OA1_FAR_SA_S250_AATD_Bs_Evo12__A5	20231013_OA1_FAR_SA_S250_AATD_Bs_Evo12__A6	20231013_OA1_FAR_SA_S250_AATD_Bs_Evo12__A7	20231013_OA1_FAR_SA_S250_AATD_Bs_Evo12__A8	20231013_OA1_FAR_SA_S250_AATD_Bs_Evo12__A9	20231013_OA1_FAR_SA_S250_AATD_Bs_Evo12__B1	20231013_OA1_FAR_SA_S250_AATD_Bs_Evo12__B10	20231013_OA1_FAR_SA_S250_AATD_Bs_Evo12__B2	20231013_OA1_FAR_SA_S250_AATD_Bs_Evo12__B3	20231013_OA1_FAR_SA_S250_AATD_Bs_Evo12__B4	20231013_OA1_FAR_SA_S250_AATD_Bs_Evo12__B5	20231013_OA1_FAR_SA_S250_AATD_Bs_Evo12__B6	20231013_OA1_FAR_SA_S250_AATD_Bs_Evo12__B7	20231013_OA1_FAR_SA_S250_AATD_Bs_Evo12__B8	20231013_OA1_FAR_SA_S250_AATD_Bs_Evo12__B9	20231013_OA1_FAR_SA_S250_AATD_Bs_Evo12__C1	20231013_OA1_FAR_SA_S250_AATD_Bs_Evo12__C10_20231017015242	20231013_OA1_FAR_SA_S250_AATD_Bs_Evo12__C2	20231013_OA1_FAR_SA_S250_AATD_Bs_Evo12__C3	20231013_OA1_FAR_SA_S250_AATD_Bs_Evo12__C4	20231013_OA1_FAR_SA_S250_AATD_Bs_Evo12__C5	20231013_OA1_FAR_SA_S250_AATD_Bs_Evo12__C6	20231013_OA1_FAR_SA_S250_AATD_Bs_Evo12__C7	20231013_OA1_FAR_SA_S250_AATD_Bs_Evo12__C8	20231013_OA1_FAR_SA_S250_AATD_Bs_Evo12__C9	20231013_OA1_FAR_SA_S250_AATD_Bs_Evo12__D1	20231013_OA1_FAR_SA_S250_AATD_Bs_Evo12__D10	20231013_OA1_FAR_SA_S250_AATD_Bs_Evo12__D2	20231013_OA1_FAR_SA_S250_AATD_Bs_Evo12__D3	20231013_OA1_FAR_SA_S250_AATD_Bs_Evo12__D4	20231013_OA1_FAR_SA_S250_AATD_Bs_Evo12__D5	20231013_OA1_FAR_SA_S250_AATD_Bs_Evo12__D6	20231013_OA1_FAR_SA_S250_AATD_Bs_Evo12__D7	20231013_OA1_FAR_SA_S250_AATD_Bs_Evo12__D8	20231013_OA1_FAR_SA_S250_AATD_Bs_Evo12__D9	20231013_OA1_FAR_SA_S250_AATD_Bs_Evo12__E1	20231013_OA1_FAR_SA_S250_AATD_Bs_Evo12__E10	20231013_OA1_FAR_SA_S250_AATD_Bs_Evo12__E2	20231013_OA1_FAR_SA_S250_AATD_Bs_Evo12__E3	20231013_OA1_FAR_SA_S250_AATD_Bs_Evo12__E4	20231013_OA1_FAR_SA_S250_AATD_Bs_Evo12__E5	20231013_OA1_FAR_SA_S250_AATD_Bs_Evo12__E6	20231013_OA1_FAR_SA_S250_AATD_Bs_Evo12__E7	20231013_OA1_FAR_SA_S250_AATD_Bs_Evo12__E8
A0A075B6H7;A0A0C4DH55;P01624	212884	204549	146985	513817	459711	345845	819281	372634	346205	2.1235e+06	155211	420512	179618	391855	337130	516792	1.76732e+06	435074	322836	635237	183946	577339	145247	474748	269168	137897	773743	495151	465143	581613	206263	312742	213567	166563	298604	134717	392325	281992	479855	216120	141027	672188	323629	205808	393323	131434	781641	240266	454314
A0A075B6I0	0	0	0	0	0	24916.4	81992.1	16001.3	51425	145831	0	0	27606.4	7996.36	60606.4	53038.8	131373	47556.2	16760.4	45121.3	13090.8	0	0	0	0	22210.6	42863.2	17685.2	24834.6	0	0	0	36920.7	0	0	26417.7	73861.1	40930.6	0	24288.7	0	31394.9	53850	0	19920.1	12490.4	104628	25495.6	54035.7
A0A075B6K5	70053.1	110798	20152.1	75038.6	175625	54009.9	175857	194071	56367.4	442367	59096.6	81919.9	43792.6	58127.4	127148	113391	222400	105703	122153	259080	81569.4	143518	37276.4	106707	84275	291244	122584	139374	90952.8	161406	43948.7	115580	22751.1	155160	50696.4	84747.3	94862.3	107894	115879	128320	44878.5	122682	63302.9	120928	200303	105479	141032	223496	150531
A0A075B6P5;P01615	82695	296755	64685.4	103717	267575	132877	186931	88679.3	167542	466706	93665.2	182558	104572	108387	136768	141085	420239	97464.2	153100	95322.2	36688.9	256328	76657.6	150373	80899.3	55011.4	182824	161290	187774	121408	98731	109651	121092	45660.3	114549	97356.6	144745	86734.2	178709	96658.8	69298.6	213492	153336	76284	78694.7	69434.9	232601	167786	142777
A0A075B6R9;A0A0C4DH68	15635.6	17395.7	7440.22	8511.58	36145.5	10903.8	24208.9	18816.4	20160.4	43776.8	13152.9	15026.2	0	20019.3	12832.7	24382.4	30960.2	14642.7	9256.3	17766.3	0	17952.6	14355	15044.4	0	9759.04	15562.7	15155.3	12968.2	12779.6	17676.8	19014	8417.89	12947.7	7978.04	16369.7	0	0	15367.2	12566.3	5684.11	8307.21	10633.1	8390.18	10311	7839.24	15860.9	0	14872.5
A0A075B6S4	0	0	0	0	0	0	0	0	0	0	0	0	0	0	0	0	0	0	0	0	0	0	0	0	0	0	0	0	29567.7	0	0	0	0	0	0	0	0	0	0	0	0	0	0	0	0	0	0	0	0
A0A087WSY6	11673.6	43890.5	0	18637.5	25202.8	0	31700.6	27704.9	13239.2	0	0	0	0	20944.2	0	17877.9	41512.9	0	0	24544.9	19089.4	0	14479.9	22139.7	0	0	55808.7	18494.2	8552.37	20234.1	0	0	0	0	0	0	0	0	0	15263	0	0	0	0	34406.1	0	20000.4	60527.9	15467.2
A0A087WW87;P01614	0	21629.5	0	0	0	0	13351.1	8121.75	14857.2	52959.3	0	0	0	0	0	0	31280.7	0	0	0	0	0	0	0	0	0	15691.9	17365.8	0	0	0	0	0	0	0	0	0	0	0	0	0	0	0	0	0	0	0	0	13367.4
A0A096LP01	251922	0	0	0	0	151739	134455	507979	236220	0	419040	444250	0	486998	0	0	0	0	414695	0	0	0	0	412934	0	0	222441	264478	0	0	0	0	0	0	82913.1	1.45226e+06	0	0	0	0	0	262261	0	0	0	1.95692e+06	102446	0	0
A0A0A0MRZ8;P04433	363253	303069	102432	243071	333135	292428	585862	196618	210662	1.4802e+06	220409	237993	182064	243497	246401	375345	1.20169e+06	246969	199779	395519	345937	288759	145561	216125	209412	151460	508493	253695	465372	324509	327432	182530	160477	105284	263008	213940	429938	227107	415564	213424	217378	510947	274352	123112	263198	159757	729542	490908	365222
A0A0A0MS15	18866.3	23450.4	15772.9	31194.9	38419.9	21094.7	89924.1	39274.2	40638.7	123332	17951.1	30201	16417.7	21802.1	30291.2	44341.2	118992	40533.4	34939.6	45458.4	14992.8	66156.3	9042.57	28335.3	29967.1	19799.1	45007.2	41224	23037.4	28265.9	9047.54	23279.6	20254.7	16324.1	35091	14110.6	23927	34683.5	63399	0	11217.5	83799.3	25548.4	0	27830.4	22474.8	65978.1	24483.3	46518.2
A0A0A0MT89	0	21219	0	23294	47151.3	21139.6	0	36204.2	21227.1	27941.6	0	0	35628.1	23983.5	0	0	0	33001	38212	10070.1	29193.7	0	13273.7	0	0	0	0	0	24068.5	0	0	28986.5	0	0	0	0	0	9722.94	34521.7	22522.1	0	24405.9	24971.5	0	0	10644.6	0	0	0
A0A0B4J1V0	0	6018.98	3119.62	0	0	0	0	0	0	13752.7	0	0	0	8099.15	0	26690.1	10267.1	0	0	3580.88	0	0	0	0	0	0	0	9010.06	0	0	4908.99	0	0	0	0	0	0	0	19205.5	8149.47	0	0	0	0	0	0	0	0	9596.04
A0A0B4J1X5;A0A0C4DH42;P01764;P01767;P01768;P01772;P0DP02;P0DP03	24624.4	39112.4	0	20400.6	46162.9	0	41006.3	31121.7	32027.3	64428.9	40978.6	26149.5	0	27527.3	0	29434.9	58793.9	0	28943	41298.3	30519.6	35507.1	10721	38338.2	0	18531.8	36641.6	0	39933.3	24739	21278.7	22124.6	11217.3	25433.2	0	20614.3	47997.7	17216	25628.9	36763.7	22980.1	25887.3	11424.7	16385.7	16079.4	28377.6	39905.4	50101.5	43919.4
A0A0B4J1Y8	0	0	0	0	5977.6	0	7894.14	0	0	12423.8	0	8055.9	0	0	0	0	19436.6	0	0	7816.93	0	13912.3	0	0	6336.58	8164.2	11576.3	0	0	0	0	0	0	0	0	0	10710.4	0	0	0	0	10079.3	0	6725.09	0	0	0	0	0
A0A0B4J2D5;P0DPI2	726746	522808	575287	656838	757745	496416	835738	688648	650722	404720	720075	1.03736e+06	720453	777372	502009	587135	717004	541857	690438	754413	745939	780393	778572	769563	894317	636024	859960	636243	590855	728180	854279	1.15244e+06	363825	651908	405193	664228	567363	573179	401704	682616	569114	1.34169e+06	610571	842874	366411	583957	509779	433573	537967
A0A0B4J2D9;P0DP09	0	0	5446.87	3965.45	0	0	0	0	0	11031.4	0	0	11417.9	3827.09	0	0	0	0	0	7723.42	0	0	0	10023	0	0	2504.27	0	0	9472.91	0	0	9785.99	0	0	0	0	0	0	0	0	0	8957.66	0	11989.8	0	0	0	0
A0A0C4DH25	12203.6	38865.4	0	0	16214.8	17016	18781.3	26758	11305.7	0	9020.71	0	0	16515	0	15620.5	0	14784.8	0	25119.5	16676.7	12778.8	0	14170	0	0	0	10306.5	0	0	0	0	0	0	0	0	0	9689.05	0	0	0	33169.8	5258.78	0	14844.3	0	32216.4	51292.8	12375.1
A0A0C4DH38	21343.7	5405.34	0	0	27186.6	0	18960.6	0	0	43977.8	0	7917.93	0	15554.5	0	10579.4	17829.1	0	11265.1	17844.4	18618.4	19219.9	0	20460.8	20844.5	0	31555.2	0	26636.4	26738.3	15608.5	0	0	0	11611.1	10881.6	15055.3	0	26597.1	0	0	31934.8	10461.6	0	19853	25407.9	0	0	28245.1
A0A0C4DH41;P01824;P01825;P06331;P0DP06;P0DP08	12235.3	9201.08	36157.7	31863.8	12365.8	0	46231.4	0	22748.1	126906	0	15226.4	23203.3	10900.6	0	0	34844.7	0	22793.2	27299	0	11861.1	0	6954.26	0	0	22442.7	7364.22	24075.6	25574.3	0	11587.2	0	0	10182.2	10550.9	0	0	22343.2	11842.8	0	25298.9	0	0	0	0	0	0	15152.7
A0A0J9YWP8	131118	94287.1	89723	111583	102359	73092.6	0	158653	96917.9	108203	100592	144341	0	84567.9	147939	114032	102220	149883	150777	173822	71204.4	68028.8	115248	86930.2	109784	151302	103282	189711	103225	73812.3	81497	97459.4	41134.3	0	47161.8	64881.7	115025	189008	58352.4	103425	90289.2	117813	0	174850	144961	100009	0	0	79935.7
A0A0U1RQE8	4163.14	0	0	0	0	0	0	0	0	0	0	0	0	0	0	0	0	0	0	4512.79	0	0	0	0	0	0	0	0	8615.11	8172.82	0	0	0	0	0	0	0	0	0	0	0	0	0	0	0	0	0	0	0
A0A0U1RRL7	12820.9	3771.22	10107.1	18154.7	10240.1	11706.8	13837.1	6383.04	9677.47	0	9641.37	8784.4	7524.37	12764.4	17936.1	12008	6444.8	8058.75	14784.9	7224.46	7277.91	9060.63	8901.78	21897.2	8890.4	3308.45	9468.84	12709.5	6518.43	9017.03	10364.7	12760.4	7273.6	5831.95	4523.45	8100.45	0	25947	8921.07	6986.45	0	20132.2	6195.64	8098.18	0	10485.9	8674.21	0	8897.69
A0A183	0	29361.1	0	0	0	0	21078.2	15514.3	0	72024.8	0	0	30019.5	0	0	0	41226.4	0	0	0	0	0	0	0	0	36959.8	54736.4	0	14385.8	0	23878.5	0	0	0	68568.3	0	0	0	0	0	0	0	0	0	0	0	184973	0	0
A0A1B0GVR7	0	0	0	24491.8	0	15212.6	0	0	0	0	0	44251	0	0	11479.5	0	0	0	0	0	0	0	0	0	0	0	0	40884.8	0	0	0	0	0	0	37657.5	0	0	0	0	0	0	0	0	0	0	0	0	0	0
A0A2R8Y7D0	13323.6	42932.7	25533.5	0	0	0	45841.6	0	0	65682.8	0	18811.8	39517.6	0	63685.9	0	23480.2	0	0	30514.7	0	0	0	0	16756.5	39555.8	44961.4	21660.5	25850.5	64743.9	0	0	21959.2	21297.1	99043.9	6508.1	29609.4	14218.7	43691.5	0	0	0	0	21621.3	0	0	166066	78874.4	23857
A0AV96	99830.6	41261.9	55892.6	40116.1	72148.7	45897.4	69331.6	60997.8	48208.6	65583.8	78499.3	54160.6	71500	50117.6	70317.3	27373.9	63164.5	36179.2	65992.9	34419.9	70404.7	98910.9	73295.3	54857.6	42988.4	61065.6	56306	73128.8	65677.9	61519.2	37924.5	73612.3	97069.4	85614	104631	64217.3	93702	51104.4	65058.6	36125.9	61240.5	33993.6	78418.9	58805.5	62955.1	66643.3	110953	0	38676.5
A0AVF1	0	0	0	0	0	88245.4	0	0	0	0	0	0	0	0	0	0	0	216657	0	0	0	0	0	0	297549	0	0	0	0	0	0	0	0	0	0	0	660441	0	0	174262	0	0	0	0	0	0	0	0	0
A0AVT1	215559	366129	209458	323715	326100	270160	317052	276441	236752	224568	299235	183474	374790	276596	403045	262790	386366	303067	242720	301151	340854	257403	253487	272567	393351	271686	228714	274549	293264	364511	263378	189232	323257	239409	321524	229788	245938	319299	291780	226675	260576	364231	303149	292711	384434	234031	379397	264256	284100
A0FGR8	618765	969526	614549	372949	730188	557259	757184	638074	638505	600055	572620	818001	507394	490582	675648	398223	989038	482841	735991	497304	627627	623522	471736	795526	602255	954607	984048	940376	622782	507231	812823	751089	659862	980779	994276	727752	670752	790691	781901	578446	561048	856177	586858	565656	631045	769651	842732	367823	678544
A0FGR9	0	273755	217080	0	0	168837	160136	0	0	789827	0	263234	169295	0	228673	0	198870	0	0	69897.1	0	0	0	135692	150609	182319	369142	0	204957	168318	0	0	280553	267839	830732	0	0	0	295243	0	0	312780	0	0	0	0	983779	0	0
A0JNW5	2302.88	0	1649.26	1447.38	0	0	0	0	0	0	0	2172.27	0	1907.38	0	0	0	0	0	0	0	0	0	0	0	0	0	366.989	0	0	444.343	0	0	0	0	604.758	0	0	0	1077.78	0	983.45	1092.21	970.086	3389.38	0	0	0	0
A0MZ66	151518	188052	262025	350357	306330	398212	372295	189342	388602	277090	144319	189836	251838	300389	310474	351997	286901	266092	270155	338872	180986	184093	253898	263805	266970	238317	244352	280379	327981	384477	210274	191387	269171	157840	287988	209490	240495	238283	296745	261197	232721	307828	227180	222256	344878	176333	231407	266793	255874
A0PJW6	0	19999.4	0	26768.6	0	0	36299.4	17523.4	35221.6	0	0	19462.1	0	18462.4	35829.7	21973.7	17727	0	18497.7	9906.34	21397.5	0	12084.5	12803.8	0	18868.3	0	7639.83	19126.5	0	0	0	9550.52	10734.2	0	0	0	25954	13259.7	14465.9	0	22839.1	0	0	0	0	0	0	30642.4
A0PJX8	22375.2	31227.3	13515.8	14254.4	13507.2	19617.3	12736.8	16179.2	25305.8	13277.3	37201.2	22273.3	10840.4	11556.3	9204.08	16721.2	22294.2	0	11872.6	12311.6	18977.3	15655.4	14287.7	13851.8	13312.6	26782.4	37549.2	17081.8	18523.3	25591.8	23500.8	26613.7	23076.7	10080.9	27201.5	21973.1	31926.3	31218.6	11939.3	17027.6	25554.4	10235.4	18136.5	19050.3	29381.2	21648.5	16376.3	10933.6	24106.3
A0PJY2	0	0	53084.3	41433.9	53023.8	0	0	0	120558	0	54723.6	41960.1	0	64667.6	0	0	0	0	79579	0	0	0	0	51138.1	0	0	0	0	0	0	0	53135.4	0	44973.5	0	0	114040	0	0	0	0	0	0	39136.1	0	0	0	0	0
A0PK11	0	0	0	279648	0	0	0	133994	85658.3	0	0	0	69490	0	95169.4	0	0	0	0	0	0	0	0	0	72200.6	0	0	0	67783.2	0	0	0	0	0	0	165262	0	0	0	0	0	0	0	0	0	0	0	0	0
A1IGU5	0	0	2320.49	0	0	4071.75	0	0	0	0	0	0	2517.8	1853.06	0	0	0	0	4071.06	0	0	0	0	0	0	0	0	0	0	2770.24	2347.49	0	13517.4	9118.53	0	0	0	0	0	0	0	0	8554.77	0	0	0	0	0	5146.42
A1L0T0	345839	188638	235303	372913	311040	248195	339549	343083	337599	277404	297084	254086	188133	283175	377429	268450	289727	326984	288994	324090	322869	227641	230544	405974	303366	271314	318840	207348	300465	283830	295965	253414	322348	275509	331186	240370	311667	319054	284412	259208	254686	293165	305177	213420	304214	246801	175800	336689	292301
A1L170	7277.09	11611.6	10727.6	11304.6	15555.6	6845.18	9868.75	10715.9	13340.7	0	11504.3	8132.19	11355.7	14468	0	15528	12205.6	9674.69	0	0	12655.2	7314.11	0	6877.45	10758.2	17149.7	9228.01	18059.4	10368.3	12947	7689.26	11025.5	19459.2	13646	14828.6	11884.8	8415.59	13746.1	20637.3	12922	0	9715.05	14387.2	11852.4	14006.3	12957.7	15117.1	55218	13597.7
A1L390	7007.02	12448.3	12224.1	0	0	10109.9	15725	5055.76	10182.9	0	0	0	0	0	13006.4	0	19281	0	12813.7	12460.9	0	11050.8	5141.07	9946.09	5507.89	0	48345.4	0	10552	0	14503.3	0	0	0	6862.27	11494.2	0	0	17930.7	0	7271.62	14142.3	10320.4	6256.79	0	0	0	0	15463
A1L3X0	0	0	0	0	0	0	0	0	0	0	0	0	0	0	0	0	0	0	0	0	0	0	0	0	0	0	0	0	0	0	0	0	0	0	0	0	0	0	0	0	0	0	0	0	0	3896.15	0	0	0
A1X283	0	0	18435.9	11038.4	0	0	0	0	0	0	15336.9	0	0	0	14059.3	0	15051.1	0	15396.4	7786.05	0	0	0	21677.4	11736.3	0	0	20895.5	0	20548.8	20619.3	19115.9	0	0	11061.8	0	0	24472.6	0	0	0	19235.2	11477.1	8108.23	0	0	0	0	0
A1Z1Q3	0	18478	26390.8	0	0	9977.99	0	7036.36	0	0	0	0	7776.45	11036.4	0	7931.79	0	13782.1	0	0	13989	0	21170.3	0	0	11474.9	0	11835.1	0	0	19523.9	0	0	0	0	0	0	0	20501	18130.1	21205.6	0	0	11455.2	0	6004.48	12320.9	0	0
A2NJV5	0	3394.48	0	3630.01	1397.05	0	0	0	0	8665.23	0	0	0	0	0	2270.4	5914.72	4350.3	0	0	0	4385.86	1683.85	4737.46	0	0	0	2954.8	6882.32	0	2378.21	0	0	0	0	0	0	0	0	0	0	0	0	0	0	0	6712.49	0	0
A2RRP1	272021	282949	299338	327944	249686	258255	264551	209550	333857	272338	211629	245264	214118	248621	342953	206379	250615	254428	223151	293557	213003	249278	193891	280036	296566	271855	325150	201340	301355	203363	257740	271932	247356	255216	180535	283633	261735	251243	292565	296421	234610	208528	291011	182979	281479	288475	149137	492528	260173
A2RTX5	0	5122.74	0	0	1563.97	0	0	2355.63	0	0	4594.33	0	0	0	3553.01	0	0	0	0	3294.77	2433.82	0	5040.94	0	1339.73	0	0	2687.36	0	1851.98	4419.58	3822.02	0	0	3032.79	1810.85	0	0	0	3210.58	0	0	0	0	0	1078.78	3147.63	0	0
A2RUC4	0	131042	236608	164706	241840	216607	117816	109420	120404	88142.9	240354	0	198104	129012	0	170688	63148	247290	95385.7	110573	152848	0	130609	120098	124053	0	0	103995	200936	166840	0	70222.9	0	151477	83792.7	0	0	0	0	89612	167168	102762	182318	68196.4	0	0	85105.3	0	0
A2RUR9	91244.5	136426	111606	162075	155536	138483	114634	0	0	103011	125991	126987	126961	163106	156617	109302	54806.8	117690	0	110200	131017	90065.5	0	100330	0	148620	111820	0	131813	132244	188632	0	112265	180196	0	158967	116262	79134.6	98849.2	127770	168003	89460.7	168649	170202	0	112101	120833	0	68163.2
A2VDF0	509520	393496	525768	435130	476021	258469	269324	434884	282090	150780	496187	394878	423332	313177	361162	403752	249914	363856	317984	275704	544305	381317	373969	347773	305328	334320	181108	389285	285192	423081	596632	354502	466809	304240	308233	458286	343265	451395	212573	589286	465807	275211	344033	641510	355188	394382	248832	308053	232135
A3KMH1	1.25568e+07	1.2978e+07	1.52935e+07	1.63576e+07	9.97171e+06	1.45947e+07	1.37986e+07	1.19329e+07	1.33619e+07	1.61328e+07	1.22392e+07	1.97915e+07	1.30411e+07	1.6769e+07	1.04055e+07	1.49827e+07	1.0091e+07	1.03069e+07	1.29905e+07	1.68264e+07	9.97208e+06	1.60066e+07	1.36318e+07	1.8564e+07	9.84425e+06	1.37634e+07	1.16694e+07	1.04895e+07	1.71806e+07	1.5649e+07	1.03042e+07	2.02006e+07	1.4311e+07	2.09342e+07	7.33164e+06	1.32636e+07	1.40039e+07	1.04427e+07	1.40574e+07	9.88974e+06	1.05769e+07	1.91976e+07	1.50373e+07	1.84253e+07	1.22395e+07	1.51892e+07	1.17549e+07	2.49267e+07	1.52106e+07
A4D0V7	0	0	0	33204.6	0	0	0	0	0	0	38397.5	26112.6	0	15101.1	0	22753.8	0	0	29400.9	0	23794.2	0	8842.45	0	0	0	0	34871.8	5674.57	0	19358.8	62554.3	0	0	0	14019.7	14087.6	18634.1	0	0	0	30247.9	0	14225.2	0	8125.35	19653.4	0	0
A4D126	0	0	29499	7987.66	0	0	0	0	0	0	0	0	14529.9	0	4905.31	0	0	32978.9	0	0	0	0	0	0	0	0	0	0	0	0	0	0	31262.5	0	0	0	0	0	0	0	0	0	19695.7	0	0	0	0	0	0
A4D1E9	37316.9	32950	21589.1	51918.2	58793	47936.9	83368	42106.8	57832	39751.8	37442.4	39364.5	71703	94163.3	0	57688.1	35363.8	56205.7	57326.7	84063	40514.8	42929.5	34108.4	58798.3	29832.4	63913.2	44904.6	91067.4	30738.4	30501.2	50241.8	23184.6	40899.3	0	30626.4	57960.1	53955.1	38813.6	75664.1	42393.6	54621.7	87281.4	28561.6	22873.5	0	47958.3	49535.6	0	41446
A4D1P6	114622	143050	85916.8	84864.6	77792.3	76631.4	100347	115591	74392.7	148184	98269.1	66667.1	140226	74225.1	79178.1	88806.6	133596	90795.5	94904.9	122037	117183	128394	103953	79579.9	67371.1	87512.4	86961.2	122456	104717	95941.5	146580	94469.2	106324	78853.8	112671	78734.2	128910	163009	117311	91083.1	140182	91142.8	105402	51829	108945	59903.8	223348	92261.8	90967
A4D1U4	14258.3	0	4965.95	8543.3	0	13958	8041.16	0	5507.27	0	0	0	5629.85	12109.1	5193.96	9090.24	10313.9	0	10502.3	7052.98	9732.14	0	6028.12	8594.43	11192.1	8694.88	10814.4	9987.81	13766.9	8585.96	7269.23	8666.67	9782.97	0	7457.11	6163.58	0	7872.14	8864.59	0	6799.27	9584.91	4827.47	0	0	6815.75	0	0	4505.91
A4D2B0	0	4678	0	0	0	0	0	0	0	5820.81	0	0	6252.05	1093.43	0	0	0	5165.69	0	0	0	3942.17	0	0	0	0	0	5764.25	4752.99	4557.94	0	0	4166.24	0	0	2371.3	0	0	6411.27	0	0	0	3272.65	0	0	0	6113.71	0	0
A5D6W6	0	17272.9	11900	8975.42	19893.1	6832.27	5417.81	24012.8	6721.4	0	4166.38	17796	0	18767.2	11922.3	11401.3	10767.1	0	0	5916.31	0	16131.5	21299.7	2791.19	11870.2	12629.6	7296.15	23485.4	1745.77	7674.6	6616.28	28178.7	4817.55	11564.7	25118.3	0	15434.1	13631.5	11684.4	18647.5	7861.28	0	11006.2	13108.7	12547.3	7590.69	8457.97	0	17885.9
A5D8V6	118250	92598.7	70107.5	0	0	137877	101208	0	164790	141321	0	0	209038	125348	0	140017	183961	0	78350.2	137286	0	185015	141939	0	106530	0	108961	114866	69051.6	85081	0	105822	125594	174187	114548	0	0	69065.4	149551	115480	0	232715	144305	0	89710.6	90368.9	86122.5	0	116241
A5D8V7	502531	397911	964386	1.12209e+06	478743	1.20416e+06	463756	630646	629540	417900	865626	640182	868178	968467	765978	442172	513783	827095	659905	510644	784877	469112	1.08647e+06	768839	613270	651099	317078	576217	611616	676553	641715	575852	1.06114e+06	339632	570664	995612	570895	472319	701044	516949	231982	643718	810370	472874	652468	713665	579133	783744	721315
A5D8W1	0	0	0	0	0	0	0	0	0	0	0	0	0	0	0	0	0	0	0	0	0	0	0	0	0	0	0	0	0	0	0	0	0	0	0	0	0	0	0	0	0	0	0	0	0	6810.63	0	0	0
A5PLN7	0	0	0	0	0	0	0	0	0	0	5597.9	0	6004.9	0	0	0	0	0	0	0	0	0	0	6532.25	0	0	0	0	0	0	8253.27	0	0	0	0	0	0	0	7441.71	0	3881.68	0	0	0	0	0	0	0	0
A5PLN9	0	0	4310.67	11004.3	0	0	0	3649.59	0	0	6401.25	0	3707.27	1723.75	0	0	0	0	0	2851.41	0	0	3593.2	5069.75	0	0	0	4200.93	6602.01	0	0	0	5669.37	7322.62	0	5504.49	0	0	7610.21	0	3024.91	4391.68	0	0	0	0	5575.61	0	0
A5YKK6	209161	263315	252632	172604	263832	213173	228629	213794	173417	281279	249162	276184	241449	209555	218217	225721	240391	176183	251577	225421	267776	302564	229488	211772	239787	238891	280821	263286	186341	246509	206425	261679	201114	229190	253960	221852	247730	219768	254719	251030	210952	241732	265467	214916	232032	209125	248978	261757	257432
A6H8Y1	8670.26	10886.3	11703.1	0	16109.3	0	0	15137.3	11837.1	0	22324.9	11833	14431.8	0	0	13767.8	0	0	12796.2	14618	4815.89	0	13164.4	13708.7	0	13735.2	8343.56	14986.2	0	13977.4	12388.3	15871.9	19835.9	12713.2	23844.2	10165	0	6726.36	17310.7	11873.1	9909.24	0	7989.22	0	16113.7	8732.29	23148.9	39505.8	16040.3
A6NCN2	30570.6	0	0	0	0	0	0	0	0	0	0	0	0	0	0	0	0	0	0	0	0	0	0	0	0	0	0	0	0	0	0	0	0	0	0	0	0	0	0	0	0	0	0	0	0	0	0	0	0
A6NCS6	91896.9	114766	159651	87175.3	147060	119739	199345	153493	148604	159479	103941	94073.5	146965	112703	124383	109093	177227	142305	151059	158647	134190	127040	95199.3	100876	132741	118844	275875	154610	104008	195063	126306	94681.9	138311	105131	134489	131556	148963	175809	133552	124177	125567	220119	125287	74835.3	112861	84593.1	98424.5	66174.9	208955
A6ND91	4.49274e+06	4.04251e+06	4.70152e+06	4.38878e+06	5.32755e+06	3.9454e+06	2.28093e+06	5.03121e+06	3.75253e+06	2.1505e+06	4.19247e+06	2.52375e+06	5.03665e+06	4.02815e+06	3.64303e+06	3.32099e+06	2.57024e+06	4.79573e+06	3.32851e+06	2.35368e+06	4.84393e+06	2.21616e+06	4.88844e+06	3.35345e+06	4.07482e+06	4.00999e+06	1.99951e+06	4.5148e+06	3.58703e+06	3.42619e+06	5.57877e+06	2.2124e+06	4.99303e+06	2.90271e+06	3.79972e+06	4.48681e+06	3.37991e+06	4.18026e+06	2.59881e+06	5.59921e+06	5.37286e+06	1.77937e+06	4.04261e+06	3.26691e+06	3.09724e+06	3.23275e+06	3.85746e+06	2.13411e+06	2.89678e+06
A6NDB9	688108	798471	623992	561277	677437	518384	624983	451944	534025	239033	616236	569782	635619	476240	589728	605767	802131	644570	642798	449784	703307	567483	721661	576064	586431	792820	811252	668743	715836	439536	644373	650457	718596	419089	732584	801283	574032	900786	788178	709311	598813	795119	811856	669215	744044	772614	506314	569112	1.13666e+06
A6NDE4;A6NEQ0;P0C7P1;P0DJD3;P0DJD4;Q15415	193314	407680	881755	764347	289423	543090	167760	0	308139	293671	212890	0	191838	230160	1.21852e+06	493820	121338	634165	281445	158409	248133	192021	264202	175612	621494	568099	0	202072	494050	313376	345955	0	760412	373244	169683	490199	165027	197206	0	238924	242398	220388	298345	273154	0	357410	0	366369	0
A6NDG6	19788.7	25135.9	49654.9	31482.1	31010.6	46399.2	30351.2	49057.7	29025.3	30016.5	26580	17513	41145.4	42615	43628.3	40411.3	33105.6	44881	33642.4	30354.3	26479.7	21639.6	44974.9	36315.7	36892.8	40700.6	35145.4	75983.4	40169.2	35542.3	28601.7	17539.7	43660.1	60347.3	56253	21617.4	32591.5	63606.3	80199.6	29353.1	40696.6	25329.3	38850.6	51369.8	43202.4	9828.8	46987.7	0	31599.8
A6NE52	0	0	0	209635	138036	419206	371166	212926	356603	0	324123	156861	146590	182232	138157	165250	0	579782	119728	0	131225	98621.9	0	0	202788	192768	0	0	394469	158677	0	184141	163760	416474	101538	0	320356	248964	305492	244687	185048	108150	0	154054	171205	131546	249745	0	0
A6NED2	34539.7	74254.7	49377	24580.6	30768.9	44140	0	19634.5	19656.2	0	43874.5	0	35617.1	24768.5	34636.9	38229.6	72638.6	43189.2	39092	41789.2	42810.3	57029.9	39395.1	38762.5	56940.4	29213.5	0	70440.9	37521.8	0	36006.1	30178.1	27926.1	9573.39	32190.7	42450.2	47631.6	0	50356.9	70815.1	23344.4	32194.8	35036.6	15105.8	0	24117.6	64615.7	0	41172.8
A6NEL2	49446.5	42197.9	49924.5	25890.9	33412.2	45798.2	44287.1	40058.4	49635.1	0	58332.3	49175.5	20124.1	22340.8	0	37312.9	103946	44525	43464.3	5444.75	47185.2	55065.4	60802.3	25191.2	28546.3	48983.6	40247.7	0	0	29780.7	53196	18324.6	39976.9	38500.3	6704.88	43422.2	54202.2	51647.9	23863.7	0	48535.6	58306.1	24624.4	21991.5	0	23902	37717.1	0	58645.8
A6NFQ2	5930.08	7435.23	9736.31	6502.85	0	8001.49	0	12830.5	14753.6	10911.4	0	0	0	0	5655.39	4510.33	7616.35	0	10138.8	6519.34	0	0	8000.75	5212.93	7943.83	8258.1	8793.64	4599.3	8372.95	10574.7	8906.4	0	16052.7	0	8741.87	0	0	0	9721.27	7715.35	4842.88	0	8767.33	3511.35	0	0	17729.3	0	4170.14
A6NG13	0	0	0	0	0	0	0	0	0	0	10996	0	0	0	0	16724	0	0	6854.74	5558.19	0	0	0	0	0	0	0	0	0	0	0	12870.4	0	0	4254.68	0	0	0	0	0	0	11522	0	0	0	0	0	0	0
A6NGR9	0	0	0	0	0	0	15024.5	0	0	33852.9	0	0	0	0	0	0	23405.7	0	0	0	0	0	0	0	0	0	0	0	0	0	0	0	0	0	63256.7	0	0	0	13504.7	0	0	0	0	0	0	0	62352.2	0	0
A6NH11	89714	161582	64946.6	82901.4	81175.9	86192.8	101104	120910	87946	93702.9	48821.7	116606	76453	113508	57720.5	120108	119096	73675.7	73990.7	101201	70205	74143	78795.1	75103.1	48888	117307	175719	113016	69763.7	103982	63835.1	92380.5	59314.6	70113.1	66325.1	84092.3	169821	148079	121796	84295.9	92182.8	77666	83567.5	58552	96458.6	92362.1	145737	369923	137564
A6NHQ2	144504	116718	90650.6	89838.7	234153	129788	0	227630	169263	123450	176449	152044	206032	84700	129469	79190.3	166196	94141.5	260790	127600	177548	421053	186846	148470	118250	117584	101735	193642	166406	104173	149409	66564.8	175398	0	258663	161092	253069	0	178670	229290	143318	79229.4	177255	72958.3	188877	283232	129026	201137	169444
A6NHR9	26593.1	38110.6	35372.4	26292.9	31107.3	20062.8	46455.6	30046.2	30940.7	31375.1	46444.5	31885.1	49742.6	18682.4	40015.6	15785	105757	29354.3	39157.2	21978.6	19795.4	62359.9	19517.4	25268.8	46578.1	0	78526.9	34021	23530.5	27267.3	15769.6	60723.6	19624.9	0	107496	24043.5	43133.3	0	317365	21011.3	31607	41673.6	18968.5	31170	0	26764.8	0	94877.2	39444.6
A6NIK2	0	0	0	0	0	0	0	0	0	0	0	0	0	0	0	0	0	0	0	0	0	0	0	0	0	0	0	0	0	0	0	0	0	0	0	0	0	0	0	0	0	0	0	0	0	0	0	0	0
A6NIZ1	6.75804e+06	6.28781e+06	0	0	5.05871e+06	6.7019e+06	8.88333e+06	8.17867e+06	8.251e+06	3.55908e+06	5.56678e+06	7.19137e+06	6.28776e+06	7.7156e+06	0	6.43022e+06	5.56938e+06	6.80474e+06	6.68092e+06	5.33001e+06	7.00881e+06	6.69016e+06	5.71715e+06	7.93742e+06	5.27198e+06	5.40418e+06	0	0	5.72909e+06	5.98876e+06	6.04664e+06	8.4057e+06	6.17119e+06	0	4.24726e+06	5.99786e+06	4.79204e+06	6.89785e+06	4.43007e+06	5.50449e+06	6.63473e+06	9.4081e+06	6.36889e+06	6.12962e+06	6.3283e+06	6.95698e+06	2.54279e+06	0	7.36025e+06
A6NK44	7084.81	2970.83	0	5375.57	0	0	0	12741.7	10314.5	0	0	7901.44	6274.35	14518.5	0	6201.6	0	10734.2	6022.11	5583.29	0	6616.41	10697.2	14193.5	0	0	0	0	0	0	6639.34	7855.65	5137.22	0	5701.61	7257.05	0	8726.45	0	7026.96	0	0	5557.67	6519.16	0	0	9498.47	0	4006.46
A6NK58	6559.8	7470.35	6984	3909.32	0	0	8283.65	6940.58	4605.98	0	11055.4	8316.76	4723.7	3062.53	0	5381.3	8777.27	6517.42	0	5803.29	5463.51	5321.83	4335.29	0	6106.35	6164.67	8978.21	9875.19	0	6415.99	4850	9626.7	11609.3	0	0	5849.34	9523.91	8145.58	6306.65	4580.94	9636.25	15090.3	7206.35	0	6850.01	6775.02	0	0	8286.03
A6NKD9	0	0	0	0	8478.32	0	0	0	0	19302.2	0	0	0	11421.1	0	0	0	0	0	11124.7	0	0	0	0	0	0	0	0	12660.1	8897.8	0	0	0	0	0	0	0	0	0	0	3914.37	0	0	0	21095.9	0	0	0	8454.09
A6NKG5	0	0	0	0	0	0	0	0	2.00117e+06	0	0	0	0	0	0	2.58713e+06	0	1.04695e+06	1.70617e+06	0	0	0	0	0	0	0	0	0	3.10858e+06	0	0	0	0	0	1.76762e+06	0	0	994854	0	0	0	0	0	0	0	0	0	0	1.64144e+06
A6NKL6	1.05305e+06	9.24995e+06	7.085e+06	245794	0	5.16066e+06	1.37963e+07	1.53203e+06	0	3.2497e+07	2.57359e+06	9.31048e+06	9.19942e+06	418204	1.45942e+07	2.87853e+06	1.30582e+07	1.29982e+06	3.00883e+06	1.94562e+06	4.06238e+06	3.6696e+06	0	4.69039e+06	1.83248e+07	1.13242e+07	3.51068e+07	1.68909e+07	1.54327e+07	775257	289236	3.7587e+06	6.26487e+06	5.47571e+06	5.17983e+07	1.61862e+06	685192	4.1183e+06	1.51449e+07	38116	385845	293359	1.00312e+06	765942	73864.8	0	4.04923e+07	3.18013e+06	1.48476e+06
A6NLP5	213390	200744	211293	244343	359649	181213	152404	137773	139166	56087.7	479279	181249	186029	196759	181416	186594	84564	362433	213517	107190	243319	128195	299338	230107	225403	257120	97587.9	262291	127171	166531	232757	143997	297131	132304	241166	147740	243326	402182	210606	341132	221178	183360	243180	233378	99756.5	194920	246497	364104	192250
A6NMZ7	188495	101047	108859	66271.6	106820	77761.6	107482	135109	73578	115867	199257	123695	149322	100390	109672	74153.2	117812	139690	85085.6	131511	263975	157672	115225	153987	98843.2	121252	142423	94063.1	177822	212361	275703	141272	96798.8	115935	130778	119424	182728	116258	112463	86926.8	302266	80162.5	123983	87291.9	176129	85573.7	240781	0	171156
A6NNN8	79822.3	0	0	0	0	0	0	53806	0	0	95738.4	0	0	0	0	0	0	0	0	70507.2	0	0	0	0	0	0	0	84094.4	0	0	0	0	0	0	0	0	0	0	0	64922.4	58713.3	0	0	0	0	0	0	0	0
A6QL63	13307.2	0	6117.95	0	16672.9	0	3648.1	10564.6	0	0	6524.12	12660.1	15715.4	19686.5	0	0	7370.14	0	14499.8	0	0	7360.57	0	6648.66	0	0	0	9387.6	0	7356.98	14563.2	7781.88	11107.7	11668.5	0	9629.88	0	0	0	11293.4	12666.8	0	15276.2	12113.7	0	8000.28	0	0	0
A6QL64	0	0	0	0	10999.2	0	0	14133.2	0	0	0	0	0	0	0	0	0	0	0	0	0	0	0	0	0	0	0	15071.3	0	0	0	0	0	0	0	0	0	0	0	0	0	3968.9	0	0	0	0	0	0	0
A7MCY6	0	0	0	0	0	0	0	0	0	0	0	0	0	0	0	0	0	0	0	0	0	0	0	0	0	0	0	0	0	0	0	0	0	0	0	0	0	0	147939	0	0	0	0	0	0	0	0	0	0
A8K2U0	489846	1.38872e+06	379906	285982	854827	679167	2.52596e+06	92163.2	0	1.67958e+07	359629	859421	1.49271e+06	430623	2.54042e+06	507681	2.53386e+06	581054	167618	328979	403766	839867	247322	759603	914273	2.22951e+06	2.44919e+06	1.76825e+06	594639	322776	1.61828e+06	968924	1.22548e+06	550851	7.17365e+06	1.47321e+06	1.61937e+06	578590	1.90615e+06	0	242467	292292	501836	1.18922e+06	599320	144912	9.4685e+06	3.63051e+06	602725
A8MQ03	0	82166.4	114602	0	0	33312	0	0	0	75852.7	0	0	94585.9	0	102666	0	0	0	15907.4	17808.3	58933.5	43612.3	0	0	39212.5	70745.6	332364	27795.9	58705.7	45872.6	0	0	30237.3	0	132192	20669.3	0	0	77245.7	0	0	0	0	12454.5	0	0	215886	0	0
A8MWD9;P62308	0	0	0	0	0	9682.89	0	13852.1	0	26095.9	26958.3	0	9669.27	0	16088.9	0	12312.5	0	22973.2	0	24962.2	18025.1	14101.7	10011	10014.6	0	0	0	13870.6	0	16424.9	0	0	21514.2	23861.8	26387.8	0	0	0	18119.1	17321.8	0	10551.6	0	0	7341.17	36621.2	0	0
A8MXV4	115514	167142	251583	87634.3	127499	119755	242497	240033	147559	321143	59258.1	302214	202286	86381.2	227344	158483	212840	74134	116809	328039	78886.3	313910	200721	132166	203276	214405	228921	52041.7	42389.4	251952	59008.7	333215	235817	203363	208757	171375	155129	0	117858	132969	107329	258778	286606	265014	115522	155287	108243	127721	103519
A8MZ36	0	0	0	0	0	0	0	0	0	0	0	0	0	0	0	0	0	0	0	0	0	0	0	0	0	0	0	0	129135	0	0	0	0	0	0	0	0	0	0	0	0	0	0	0	0	0	0	0	0
A9UHW6	0	1161.59	1539.22	2263	0	2544.56	1147.65	0	0	0	0	594.066	1088.88	2238.11	947.725	0	1501.43	2207.75	0	1093.38	0	3485.27	0	2126.56	1344.69	0	0	0	2403.63	0	1765.87	0	1394.63	0	3062.54	2634.4	2243.22	0	2168.33	1113.4	1550.43	0	2427.24	0	0	1676.94	0	0	1804.95
B0I1T2	0	0	0	0	0	0	4227.88	0	0	0	0	0	0	3056.11	0	0	0	0	0	0	0	9951.51	0	0	0	0	0	0	0	4478.17	0	0	0	0	0	0	0	0	0	0	0	0	0	0	3831.99	4945.97	0	0	0
B1AK53	0	20471.9	0	0	0	42961.6	25592	0	18593.6	34465.7	0	0	0	37113.7	0	17363.6	17405	0	24942.9	21022.5	14826.7	0	0	19508.1	0	0	17320.6	29384.6	0	0	0	29541.1	0	0	0	31780.7	0	20236.8	25028.2	24982.5	16977.7	0	0	60833.9	0	19996.6	37065.6	0	0
B1AL88	292784	228700	0	92415.9	0	0	448507	0	719501	109417	180946	309514	394534	76239	194180	119713	286691	715863	349586	0	213604	0	354453	79477.3	333651	164244	326113	0	603807	142036	361209	403920	590168	157006	282239	200878	873664	0	352818	0	213782	245798	391846	184416	339602	120654	426031	542777	409024
B3EWG3;B3EWG5;B3EWG6	0	0	0	0	0	0	0	0	0	0	0	0	0	8671.2	6752.1	0	0	0	0	0	0	0	0	0	0	0	0	0	0	0	21323.1	0	0	15405.7	0	0	0	11854	11107.8	0	0	0	0	0	13174	0	12323.4	0	0
B4DU55	0	53951.7	0	0	69403.8	0	0	93147.6	66707.5	19169	0	0	82094.8	67060.5	84912.3	43314.1	0	0	0	0	0	185941	0	40243.2	0	0	0	0	58203.6	47447.5	107847	0	71347.8	0	69714.1	97819	82052.8	0	0	0	0	40825.5	81730.4	0	87268.5	0	0	0	0
B7Z1M9	128784	156569	147496	0	188345	208066	80018.4	0	0	0	0	0	0	189529	129354	218275	0	184172	0	130443	241757	166483	284276	109662	117952	200940	112500	216449	138084	188143	0	171279	0	0	151750	0	166177	260868	128406	175170	171208	109136	233550	0	123316	0	147324	0	182004
B7ZAQ6;P0CG08	161746	190420	206561	128402	86080.5	117539	105622	131393	90981.6	90811.7	169349	138934	113398	111917	107333	176273	99519.4	167580	76730.3	109795	168555	156591	93669.9	108968	125304	219048	72065	149581	141770	70592.5	109913	169510	175169	111338	154988	181500	180185	126706	84511.7	94936.3	138912	104645	118741	112994	121057	180639	79502.4	192659	105105
B7ZBB8	11116.1	13869.9	5884.22	8538.96	19830.1	8082.01	7423.62	8782.91	13813.8	0	7747.42	9563.34	8391.19	3385.34	0	17237.2	10152.8	13610.6	0	8524.61	8168.49	13085.8	11107.1	10728.6	0	0	0	24959.2	0	25934.8	8492.35	16287.9	8577.62	0	7165.84	7211.41	0	19180.9	0	14317.9	12082.1	9446.82	0	0	11277.6	5830.88	0	0	6959.63
B7ZW38;O60812;P0DMR1	157683	130253	69716.8	68638.9	158681	62738.7	87097.3	114723	167813	22273.9	112674	94241.6	191352	88536.6	117350	44541.8	158038	94941.2	240127	104204	142494	425618	207064	161552	140164	73429.7	165405	182783	133070	97992.3	125004	52463.8	168037	44765.1	160087	80634.1	311272	30804.2	192141	86645.8	83183.6	189173	183444	71024.8	257394	99739.2	211682	60847	218659
B9A064	137545	482271	198811	214906	344514	159291	522793	222561	253536	1.04261e+06	56387.2	388657	171410	200041	308359	236626	615589	221610	237086	557773	176596	408194	117706	158708	251761	182422	351322	236752	345328	293913	115257	258364	170820	129184	357993	204117	215447	181221	355900	161973	118762	345270	280604	158156	230970	106648	583417	320745	364456
C4AMC7;Q6VEQ5	31662.2	38750.3	31043.6	25616	67513.2	40625.5	32632.1	37831.7	37584.8	35015.3	38338.7	31526.3	31585.1	36895.6	34126.9	35011.4	21573.5	32598.7	40009.9	26747.9	22328.8	46240.6	25148.3	41680.5	34013.1	24191.5	32879.9	0	23954.9	22384.5	50014.1	56211	33846.8	19610.9	29549.8	46966	39996.3	40452.1	35969.9	27167.7	33376.3	31872.1	16181.5	36730.4	0	46283.1	53338.8	0	46198.8
C9JJH3	0	0	0	0	0	0	0	0	0	0	0	0	0	0	0	0	0	0	0	0	0	0	0	0	0	0	0	0	0	0	0	0	0	2.36532e+06	0	0	0	0	0	0	0	0	0	0	0	0	0	0	0
C9JLW8	10776.5	10636.6	14955.7	9307.73	9308.09	12052.6	13891.9	3221.86	10168	0	16077.6	21715.6	7247.08	8811.07	10475.1	10757.6	19915.1	11956.1	18218	2938.02	19894.7	11157.7	12715	13552	13512.4	10531.1	17455.7	8777.41	16492.1	15412.9	15503.7	19941.3	18756.2	0	17520.9	25355.4	12982.5	22211.8	14546.6	19563.6	13335.5	16990.6	5920.83	16494.5	10351.1	8911.7	18035.2	0	17777.1
D6REC4	9350.51	39230.2	17069.9	3056.41	0	31657.6	63466.9	10599	0	131421	15344	57985	48225.5	1907.57	77709.6	51901.1	74273.9	3170.03	12748.1	5721.35	14717.8	28088	0	0	35494.7	39249.9	120250	123388	130661	8346.96	5535.57	0	17359.7	49942.7	150113	0	0	20505.3	52947.9	0	5804.29	0	6223.36	5159.1	0	0	78897.2	0	17780.2
E9PAV3	778166	748746	556580	656109	696592	611362	397727	701009	624442	680415	868835	713383	527474	641657	597221	667554	547869	590993	644398	831135	687110	605371	481970	584794	475649	731008	612738	652625	617530	750923	669002	366774	351702	898848	624870	724369	497572	643199	459546	656735	700926	509952	408353	797271	511755	710608	502439	492425	546797
E9PRG8	17829.2	20566.1	12359.4	17466.6	14459.5	20352.5	20378.4	16564.3	17104.9	14750.6	41433.2	15952.7	25918.4	23862.3	12565.9	13425.6	30637.9	9961.72	37338.1	15186	28848.8	62341.4	29640.5	18753.2	16826.2	14684.8	19142.6	23992.3	24042.5	21066.9	25005.6	11018.2	25005	10643.5	20226.6	21901.7	27877.9	0	27434.2	20898	20743.6	8907.46	24471.5	22466.7	15126.5	31795.1	26049.7	24764.4	23226.5
G2XKQ0	121812	88978.3	57789.8	92002.1	125276	102318	91594.3	113909	71566.7	54370.4	162528	108688	97817.9	103887	72605.9	91636.3	77052.4	93411	105748	86006.3	153788	234358	86436.9	100981	65352.3	104852	110482	127393	58985.2	93022	136228	60054.4	84598.1	101517	151503	104687	205877	40456.6	114984	123993	84664.2	100955	91018.3	90350.7	92775.5	110650	134997	111210	96455
H3BPF8	0	0	0	0	0	0	0	0	0	0	0	0	10118.3	0	0	0	0	0	0	0	0	0	0	0	0	0	0	0	0	0	0	0	0	0	0	0	0	0	0	0	0	0	0	0	0	0	0	0	0
H3BR10	10158.9	13783.7	23713.7	23046.7	8452.52	14384.2	16469.2	14968.1	9949.23	15140.9	10905.9	20143.6	16963.4	15996.2	0	11302.2	17960.5	18470.1	11965.4	10662.4	12642.2	6035.89	14607.7	13148.3	14856.7	16302.5	19432.3	19072.2	16551.1	9278.14	11364	15975.4	31174.6	425256	28831.3	15648	17022.6	13574.9	0	10116.9	8471.67	8155.18	20712.1	8779.46	9263.85	10052	16003.8	0	16242.6
H3BRN8	0	0	0	0	0	0	0	0	0	8373.88	0	0	0	0	0	0	0	0	0	0	0	0	0	0	0	0	0	0	0	0	0	12498.4	0	0	0	0	0	0	0	7162.36	0	6234.14	0	0	0	0	0	0	0
H7BZ55	49078.2	137535	127950	0	32538.1	73718.9	150619	36594.2	0	413416	36742	269385	164498	16424.2	232140	0	85639.8	0	0	19403.5	93027.6	0	252589	56167	116347	73832.4	268586	77116.9	41428.6	89618.9	33703.6	132389	170855	248892	350874	83715.2	23724.8	37539.5	487586	310127	110417	0	0	0	11960.6	0	379905	228523	18289.6
L0R6Q1	16228.8	8745.98	0	18800.1	10860.1	33414	27077.7	0	24766.2	20216.1	22539	0	0	25303.6	0	33017.5	19670.2	23369.2	16713.2	0	15087.1	0	13182	27789.4	11411	0	20733	14673.8	0	22357.8	0	33260.3	0	13618	47566.1	17970.1	0	20572.2	23784.6	0	13923.9	30417	11495.7	24968.1	10698.3	13203.9	24443.2	0	35295.8
M0QZC1	0	0	0	0	0	7473.8	0	0	0	18899.6	0	0	0	0	0	0	0	0	0	0	0	0	0	0	6150.34	14098.5	9137.18	0	0	0	0	0	7959.88	0	7492.94	0	0	0	15966.5	0	0	0	0	0	0	0	14222.8	0	0
M0R2J8	0	792044	0	0	552790	0	393671	0	795893	0	845409	0	0	0	0	866133	0	786856	761270	481281	0	446366	0	861391	0	766731	0	0	0	576545	0	0	0	0	589531	0	0	0	681624	488712	365208	0	0	0	0	0	479312	0	0
O00115	125981	103856	109503	121855	73497.4	80419.1	118209	116786	71727.1	144640	118909	110561	94650.5	137113	96544.6	78348.8	135303	64657.9	102956	75361.3	74288.2	82004.1	92578.2	146973	59664.9	92915	115395	98340.5	117418	103107	103162	85037	127984	129171	174019	98059.7	91159.5	114087	78611.4	61994.9	124082	74764.8	84602.1	95398.4	100297	93453	168839	119201	89057.6
O00116	344609	249071	544312	495125	262070	396273	351458	319423	627375	494591	285425	270976	348177	411359	426819	246544	358909	556088	390956	627048	254946	243847	315928	303656	354887	304460	408872	336585	408712	371204	427940	238674	481530	405305	239878	336918	285813	346417	284252	342533	361918	310597	352688	266023	773958	285388	285343	668274	309371
O00124	14228.4	24096.1	89027.4	161516	42845.7	81412	101313	133027	89174.8	73081.3	149419	61149.1	24662.7	61485	93324.1	69414.6	89920.8	145745	90239.7	71597	29445.3	58440	53462.5	62028.9	68801.6	78763.6	63586.1	35746.3	95530.6	56103	28095.8	47605	69302.2	220807	101409	91471.1	102413	71175.9	60128.3	55505.8	37706.8	78201.1	63066.8	87837.2	106669	98808.6	43716.9	0	44954.6
O00139	11692.4	0	6862.41	10249.2	0	0	12725.6	0	10092.7	9027.53	5729.35	0	5728.64	0	0	0	10479.8	0	15086.6	0	0	24092.9	7235.32	9124.58	0	5699.74	4354.95	7609.79	0	7911.09	0	0	1974.1	0	10046.2	7778.35	10389.8	0	0	7991.84	0	16475.1	10545	0	0	8316.5	0	0	13349.2
O00142	157582	138773	146825	136404	96350.6	128733	314956	225437	186972	132636	163454	116173	129027	153661	98560.7	131714	206390	140395	119462	194837	152574	160295	127361	206669	146138	127255	286521	197657	132662	190540	124856	222826	150220	159187	112749	116504	174150	162625	173976	149113	136880	520308	113427	237500	112143	156342	161316	153634	187921
O00148	28957.9	19015.2	0	0	24626.3	13777.3	23630.3	7178.71	13403.3	20014.8	13947.1	0	0	12656.7	0	0	27519.7	0	18904.4	0	24858.6	20589	10267.2	19503.7	23467.9	0	22373.3	0	0	15551.5	15664.3	0	15358.1	0	30825.6	0	15323.2	0	39804.3	16829.2	26447	16292.7	16014.6	0	0	10526.1	75243.5	0	12974.2
O00151	540086	526900	599388	503424	584414	548060	557278	355045	697955	385199	472088	591733	730606	518810	486841	601635	450278	352638	810562	551362	599258	571459	536900	546330	550782	505504	453320	306425	593358	416112	605286	549393	671789	466219	358604	483070	292362	277324	579102	589740	528073	528028	690275	526832	730872	560878	395065	685122	582642
O00154	104636	88882.5	110322	70018	120381	109078	132431	69179.6	92790.9	112434	138888	94100.4	107735	85639.6	172155	76128.8	185807	79223.6	138109	54583.8	89977.7	144618	83432.6	89761	113369	133403	114907	94518.1	69643.1	74915.2	84299.4	50686.7	79949.8	158705	142142	86130.3	79144.9	38197.2	157128	74084.3	78375.7	119723	96719.6	90543.4	88638.4	58788	112880	264486	67881.4
O00159	1.9097e+06	2.13928e+06	1.24548e+06	1.66288e+06	2.04104e+06	1.38368e+06	1.80387e+06	1.34203e+06	2.02943e+06	1.70771e+06	1.26729e+06	1.81028e+06	1.62393e+06	1.43142e+06	1.46626e+06	1.56085e+06	2.48186e+06	1.77677e+06	2.98109e+06	1.84978e+06	1.72993e+06	2.49939e+06	1.45895e+06	1.90248e+06	1.37251e+06	2.04431e+06	2.36019e+06	1.71063e+06	1.73714e+06	1.60793e+06	1.74769e+06	1.77452e+06	1.27739e+06	795648	1.53608e+06	1.6791e+06	1.05538e+06	1.94666e+06	1.84005e+06	1.54733e+06	1.24863e+06	2.18975e+06	1.64447e+06	1.64375e+06	2.54457e+06	1.81562e+06	1.71391e+06	2.12845e+06	1.77347e+06
O00160	0	7086.68	0	8074.15	12315.2	6808.92	23627.5	9745.8	9622.03	24998.5	16285.2	17171.9	0	0	13052	0	0	12459.9	12774.9	0	0	20093.4	11961.2	9461.99	11711	8791.96	20540.5	14290	12722.4	0	0	0	4380.87	0	23843.3	13814.3	20114.7	0	32473.7	14214.5	12325.3	10959.4	11767.4	2375.15	0	0	37955.4	0	19887.1
O00161	81831.7	102491	92730.6	63216.6	90802.2	91278.7	111847	106138	87240.1	85070.7	86744.4	136744	129453	86833.5	72096.2	107404	144311	98452.2	95793.1	55653.1	108326	131434	90936.6	96498.7	91020.5	99265.1	145532	113107	108681	83879.8	118073	128728	112029	91181.6	175820	89594.3	138399	103799	123393	73012	93677.1	112808	114145	95355.9	126551	119931	131693	108964	120931
O00165	99129.9	119877	125551	58833.3	106738	96200	139395	89637.7	99066.5	76486.4	96122.5	94266.6	81530.6	76573.1	89916.2	73413.1	82321.9	96470.3	81237.5	61649.9	88094.3	124619	127463	74087.8	103795	70093.5	106296	88030	77323.7	71639.2	102902	130401	113806	94014.2	95113.3	71416.8	138169	97853.5	71666.9	97917.5	92160.2	88770.4	80005.5	86053.8	101140	96753.5	81095.8	0	105224
O00168	76899.9	26623.9	28744.2	27810.6	19122.4	22922.7	32383.8	32547.7	33800.3	29686.6	41557.7	18936.4	23137.7	33856.3	22945	36206.5	19192.6	55096	37596.4	68226.2	68825.6	30162.2	41466.2	34114.9	20619.9	35003.8	31473.1	33765.9	38218	51230.7	47147.3	38842.2	26682.3	25460.2	37104.4	37914.2	37485.3	77524	26456.9	36429.5	40843.2	42653.6	29115	38561.5	58412.8	48752.6	27561	51420.7	41483.6
O00170	49254.5	108149	96144.7	98987.2	107475	51804.8	41600.9	51800.3	55580.3	43618.6	88058.3	82603.9	107315	60168.7	102990	75001.2	95563.4	105869	56133.8	97702.3	112162	103969	93111.4	76176.5	94303.7	116371	60322	118604	112257	63319.1	104948	99973.9	102164	54221.3	58736.2	88813.1	74652.1	83829.7	84254.9	63957.9	75563.3	102181	96524.3	80283.2	119069	85885	87596.4	41962.4	82731.9
O00178	14005	44572.3	23905.5	14583.8	24529.9	30898.7	24347.7	18761.6	28449.6	0	38800.8	27131.3	21962.2	26815.9	0	27082.4	26229.5	31782	22426	30027.2	20849.5	20144.7	17662.1	20445.7	0	27970.7	0	13008.6	21599.6	28435.5	27095.4	21045.4	19901.6	18101	29040.7	20507.3	18736.7	23088.7	31369.3	15492	25537.8	16068.9	26941.4	19321.6	0	28339.2	37140.8	23561.6	16789.5
O00182	17751.5	0	0	21162.5	24352.3	19019.9	80946.7	42821.1	25108.9	32327.8	0	0	0	38189.8	20786.7	41353.9	102382	40787.9	38727	35633.3	27157.3	98330.7	0	86707.1	21808.1	25005.6	0	85292.7	38139.9	44739.8	16290.2	38149	0	0	53430.9	14877.8	0	0	91531.5	18139.4	34769	63423.3	34495.4	0	24835	29148.5	30735.3	0	76276.6
O00186	70749.3	95261.5	69519.4	79451.8	109107	89606	83891.8	57078.7	101596	88943.2	40116.8	70878.2	78882.1	83497.2	78193	75601.3	96704.7	65186.1	87040.4	113171	96674.7	102298	62049.6	93261	63206.7	117023	117826	90410.5	50848.2	84763.1	62581.3	74633.9	76874.1	44343.8	70222.9	77390.3	61485.1	80079.1	118348	76308.5	82913.9	102204	81472.4	47721.9	78032.3	66128.9	96608.2	608238	85862.4
O00187	40807.8	111780	1.25316e+06	2.6679e+06	128880	258015	178732	109574	400458	228387	0	0	348525	495143	134001	87673	145971	1.12311e+06	101168	144123	91892.3	0	226605	429427	111495	103667	221229	154025	216970	61848.3	96230	0	759226	116160	66148.7	130285	214382	76395.9	106637	80160	47115	105481	553174	106654	201586	82422.4	38104.3	306266	108357
O00192	54151.2	69388	37329.6	35692.7	64250.5	83578.2	66918.7	48320.1	58461.6	73747.6	22094.9	80720.4	59587.3	44255.2	32459.5	47056.9	52398.3	59995.9	35176.5	41732.8	43070.6	37052.1	77826.1	64165.7	81427.9	58168.5	61944.8	41886.9	60024.1	37928.2	53134.4	55303.2	19957.8	32022	46860.3	79790.4	17466	54024	56178.1	86465	50640.8	63003.3	22623	46325.8	94395	48608.2	54364.8	0	42679.3
O00193	0	7527.84	25619.9	27202.3	44048.8	31504.5	8068.27	52434.3	29456.7	0	47546.4	36978.6	27701.8	32712.8	29947.1	25994.2	31623.2	0	32820.7	26035.8	42310.3	23588.3	22171.1	31745.6	29386	11656.3	0	16142.8	0	19445.5	30045	0	25627.9	22961	29015.5	39368.6	0	0	15828.6	50563.5	27883.8	20805.7	14738.4	44731.7	0	44375.7	15569.6	0	20046.6
O00203	175152	213951	216447	244217	205157	307276	262478	207138	292960	236330	207861	230991	206559	287449	191761	249521	301910	247530	236284	332836	223759	248141	207905	250944	239577	211848	238995	303812	265083	311481	250897	279111	269762	208306	200527	221390	204767	258746	249509	265167	231314	254816	300279	177814	294488	231598	182652	138234	237363
O00204	0	57276.1	0	280219	0	0	0	0	54843.8	0	17863.5	0	0	0	31085.3	59070	0	0	0	98433.9	0	53042.5	0	166017	0	54541	0	61643.3	0	0	66684.1	112534	106586	0	32247.4	0	0	0	129004	90993.5	0	63158.6	0	87930.3	0	86482.7	70917.2	0	96268.2
O00214	50023.6	61229.7	50097.1	58962.1	63090.2	64238.3	59445	95912	55524.6	57159.6	51968.5	57163.2	67374.4	56701.2	38795.2	64683.5	62071.1	61510.2	52410.9	81481.4	64209.6	64656.1	48902.2	62938.6	50763.2	47627.7	57921.1	83931.5	65536.7	89027.9	57710.9	63410.5	49448.3	36545.3	65381.9	52176.6	64745.1	54398.5	62845.8	78895.5	33758.7	72612.2	63412.8	71534.7	77301.2	45863.9	56539.8	0	91112.4
O00217	232820	201060	292650	331530	173934	264353	278134	217879	179634	183597	259828	205594	174669	254589	292493	223420	258030	242137	187664	177903	263637	230253	199697	548562	200372	192867	249370	268118	157338	128041	209094	216292	290221	151206	211200	249690	284833	251861	141862	188180	247516	212408	322450	209784	144710	253240	163495	328101	231414
O00221	77170.7	0	50858.1	0	0	0	91872.1	66022.4	0	0	0	44618.1	0	0	0	0	0	0	0	34356	0	54739.6	0	0	0	50775.3	0	62695.3	0	0	0	71219.8	0	0	64013.4	0	0	0	0	0	88584.5	0	0	0	0	0	0	0	72563.8
O00231	1.05334e+06	1.04384e+06	1.2944e+06	1.28936e+06	1.16069e+06	1.07724e+06	937169	1.1499e+06	1.06571e+06	967375	1.04068e+06	1.03656e+06	1.10145e+06	1.1727e+06	1.20735e+06	1.06879e+06	1.04548e+06	1.08603e+06	1.19342e+06	1.20949e+06	1.06616e+06	1.0211e+06	1.09931e+06	841566	1.2682e+06	1.17305e+06	880380	896083	1.1957e+06	1.01399e+06	937137	973865	1.33339e+06	888097	1.1425e+06	970145	1.19484e+06	863470	936911	935080	939659	957413	1.15303e+06	1.01178e+06	1.15838e+06	914462	1.28988e+06	897932	948405
O00232	515159	434735	584338	529797	361983	404648	352026	493217	414183	416371	390445	494542	488112	462740	633600	449872	404135	418656	424249	581764	558224	375306	421458	405637	502806	537095	345309	403123	475187	539409	510309	370053	485176	609245	452480	521479	453994	394247	474667	489627	492856	382056	411962	520620	350113	523657	433413	520391	384977
O00233	97253.2	131830	117990	108514	150660	118978	84077.6	98021.5	120789	97138.5	129280	114013	128331	89336.4	98463.9	111127	92814.6	136149	105027	106665	109830	108549	129430	96716.6	139613	122468	133723	134792	118700	128651	150017	89694.5	130326	125408	130034	126379	104730	115725	114406	123425	146573	78289.8	124111	120589	124531	82259.1	149866	129550	119227
O00257	0	0	0	49041.9	48772.2	0	0	43111.9	0	0	0	0	37989.2	42612.8	41719.6	0	36314.9	40073.8	0	0	0	39400.4	0	0	0	0	52182.2	0	37235.7	0	0	0	0	0	0	0	0	0	46919.1	0	0	28425.2	0	36916.5	53923.9	37449.6	0	0	49976.6
O00264	1.54659e+07	1.51607e+07	1.25216e+07	9.73597e+06	8.87254e+06	9.46011e+06	1.00673e+07	1.16191e+07	9.82167e+06	4.32701e+06	1.49424e+07	9.59175e+06	9.45386e+06	9.57313e+06	9.83496e+06	1.0331e+07	8.62085e+06	1.39141e+07	8.95068e+06	6.43686e+06	1.37861e+07	7.14094e+06	9.85994e+06	8.23386e+06	8.83441e+06	1.72222e+07	7.59883e+06	1.17032e+07	1.09414e+07	7.13509e+06	1.27526e+07	9.17524e+06	1.18865e+07	9.10032e+06	6.57971e+06	1.66332e+07	1.00845e+07	1.22554e+07	8.87163e+06	1.01201e+07	1.35223e+07	7.73925e+06	9.37397e+06	9.23728e+06	9.33465e+06	1.94953e+07	8.81435e+06	8.35031e+06	1.15587e+07
O00267	73353.7	55811.6	36654.2	61722.2	71983.1	70575.4	83346.4	102573	69072	68298.7	112249	71332.8	53549.7	62583	96346.7	69363.8	87947.9	64020.9	90449.8	68424.2	90497	134150	61193.6	56826.1	73391	61133.8	53305.8	83915.3	83288.8	70551.2	68287.9	43044.3	61825.6	89578.6	129561	75366.6	130314	0	77731.8	79756	65458.7	75975.5	117672	61242.3	86612.9	69140.9	105958	142554	79232.9
O00268	6247.73	4891.31	0	0	0	0	0	0	0	0	5600.37	6361.17	6141.82	5194.2	3310.77	2501.01	6815.81	6376.57	6434.02	0	6097.38	9114.5	1895.18	5146.06	5611.86	4030.81	5677.57	4825.57	2140.96	0	6330.96	0	1991.68	3663.3	2649.85	6775.67	8067.25	0	0	3311.24	3109.2	0	0	0	0	2361.57	2555.61	0	5119.63
O00273	59033.5	51413.7	55998.8	38525.4	60785	71106.6	22713	33713.5	46127.4	138612	64717.3	31889.3	59710.2	55601	50164.5	58991.7	56392.8	43262.4	39449.8	41631.3	53118	56727.7	68601.1	36518.8	37189.9	58007.9	17272.5	61901.7	42456.9	36955.4	63523.4	42876.2	36332.9	49095.4	35190.8	34770.9	55738.2	66594.6	40863.1	59303.3	50401.6	49738.6	50152.2	49283.3	67116.6	43366	50043.3	0	43129.5
O00291	383099	305845	403619	410096	370395	264982	272672	299269	371629	318262	243537	438524	330988	264663	182714	245730	564504	366823	456423	251451	416545	401434	314897	385364	325141	239763	462849	284535	308531	194691	241812	386276	254849	353040	224379	251014	513498	299106	225761	249104	265331	369643	372869	324352	264669	270953	248756	0	312704
O00299	220328	371131	300911	310409	353518	338533	359389	301773	315795	593238	200726	245657	292060	314421	344395	370515	376366	340733	352672	559923	245689	328564	332488	280149	282819	348568	267008	399115	314057	583673	405222	211539	335905	284362	453677	253771	153414	335162	688957	353439	309996	333737	339513	293658	450227	215127	761361	319471	310408
O00303	509387	537629	562508	487072	486386	560316	420695	515162	582848	635548	584322	622168	592865	465582	478558	457632	575788	553129	498538	586481	486392	511164	551975	513048	507867	483666	444674	594493	647462	562274	440878	473199	530008	526919	559030	484946	461645	644534	506295	526888	512844	443180	452455	557145	449905	482068	450692	745674	483508
O00329	0	0	0	23787.9	0	0	50920.9	0	0	0	0	0	0	0	0	0	24770.9	0	23050.3	0	0	0	0	0	0	28526.2	0	0	0	0	0	0	0	0	0	0	0	0	50271.9	0	0	15482.2	0	0	0	0	0	0	0
O00330	324329	501939	316666	522490	572080	460804	762532	341131	417349	679446	328952	635525	337177	580214	459403	286321	569785	600955	489655	408010	374804	557268	291216	492424	425536	508187	403542	561225	487860	552584	426635	482706	314712	395628	492435	339266	322283	449992	297845	427417	348270	587797	530331	614602	421994	339328	768080	0	363807
O00337	0	0	0	0	0	8968.68	0	0	0	0	0	0	0	0	0	0	0	0	0	0	0	0	0	0	0	0	15096.8	0	0	0	0	0	0	0	17742.1	0	0	0	0	0	0	0	0	0	0	0	0	0	0
O00338	0	0	0	21228.3	0	14650	0	0	13059.6	59277.7	0	0	10914.6	21297.1	0	0	0	0	7794.55	78780.2	0	0	0	59372.1	0	10810.4	0	0	0	96531.2	0	0	0	0	10070.5	0	0	0	0	0	0	26494.4	0	0	0	0	0	0	0
O00339	0	0	23378.2	11433.5	0	9513.27	17519.6	6730.17	25981.2	16225.2	15677.7	13886.5	20978.9	7860.3	10738.3	0	30934.7	26403.8	12897.5	16018.8	10222.9	18969.8	0	14046.2	13338.4	0	23749.2	15440.2	14190.9	11747	9388.65	11368.2	15894.4	28971.5	19058.3	0	0	0	38024.9	15642.1	16006.2	23405	36860.3	0	0	0	26838.5	0	18452.1
O00391	80576.4	65468.1	86810.4	50858.3	60158.2	74115.5	150241	60340.4	64749.1	497340	40880.7	108392	116134	62811	186636	60932.3	188805	40894.8	88670.5	71696.6	78292.1	98033.2	70832.7	131798	67559	74589.3	157587	64698.2	103420	78641.3	55155.3	65570.3	104815	153292	323931	55924.5	114991	60921.3	100137	50681	55398.7	74468.9	56834.3	0	89254.8	42142.8	658014	282067	61624.6
O00400	35893.3	69425.7	72223.9	71871.9	51941.4	63833.8	46495.2	53010.3	78165.9	80061.8	75831.6	52619	67284.1	53281.1	93093.9	49856.9	87873.6	52230.3	52402.9	49819.4	22898.3	54323.2	70785	41488.7	96187.1	46475.5	65200.6	70227.8	66054.9	80867.1	0	61766.5	130395	51423.3	77139.3	69684.2	53014.9	46303.4	55492.6	35450.1	46616.4	56987.4	68252.5	49169.1	62854.1	37064.2	65788.1	0	76073.1
O00401	111556	140710	173128	123643	175466	157740	89732.5	142296	132692	155133	133792	153341	134970	137482	128561	134258	159172	167278	137690	146258	152491	136776	168046	160157	104068	54008.7	108303	147990	161636	125564	130890	165946	183170	169554	160719	145969	162807	65087	262910	139272	66790	153670	181963	117971	112682	117519	182733	177968	168341
O00408	0	10229.5	0	8485.38	8839.06	4331	0	0	17512.6	0	8693.22	10275	5695.97	5954.8	0	0	6772.86	0	9384.34	4804.02	19331.1	17739.3	0	0	4595.16	0	5922.74	0	15378	9784.05	7240.03	0	0	0	7346.71	6642.09	25466.1	0	0	3153.76	7972.34	0	20568.3	0	0	4952.08	6676.42	0	0
O00410	253408	248193	260820	294954	278230	358833	237747	416083	280203	267158	232014	267786	332476	367378	381449	333362	293064	384345	287196	349688	290211	299220	270939	378745	348903	316259	272989	370255	351194	294201	349375	367010	369549	322498	262918	278602	252836	372729	304115	325499	431324	307506	339018	301950	302210	205811	402268	338550	344102
O00411	5220.79	7269.02	7014.4	4362.48	9918.42	14497.3	16462.9	10832.8	14900.1	12303.2	0	14647	8505.73	8030.52	0	5216.92	0	10914.4	6800.47	0	5509.05	8029.97	10582.1	10701	22953	7317.4	24728.6	6994.21	20501.6	7719.31	5396.53	0	11010.9	0	0	8605.08	17249	8400.97	27095.9	15941.1	6810.44	16016.5	10779.1	7169.1	7403.23	6130.67	17865.2	18926.4	11938.5
O00418	0	14672.7	12990.7	11602.3	12895.4	10436	16621	16374.7	0	13110.5	23916.6	23026.5	14690	20934.7	15345.8	10553.6	14384.1	0	4819.26	12249.9	11381.6	0	12197.9	4786.76	0	17053	0	26474.4	15073.6	6207.76	26612.9	0	14374.5	0	0	11800.7	20772.8	25320	24771.6	0	21256.9	16594.2	13337.8	17985.8	0	8716.14	9477.34	0	8514.88
O00422	73122.6	44824.8	36112.4	36693	69110.4	56835.7	59094.7	66298.5	40667.8	74310.4	81654.8	42316.8	59796.6	29713.3	0	43018.3	73969	0	61077.4	40402.7	63602.9	100602	71831.2	41355.3	59984.7	27487.6	25761.2	61635.8	44920.8	56204.4	70893.9	0	49807.5	66939.4	49907.6	72417.6	62361.4	0	48233.3	44091.1	41115.5	43104.2	54609.5	35913.1	42537.9	57853.5	82161.6	0	58768.9
O00423	17416.7	39277.1	26601.7	27588.5	37501.6	16013.2	26231.6	49081.8	29613	34421.2	21727.9	29612.2	33471.5	18122.7	47361.7	36832.8	40043.9	24217.7	58316.6	28493.9	37911.1	30895.2	18358.3	32407.6	27384	24045.5	28483	33481.7	19903.9	23770.3	30401.7	0	35798.3	0	41427.7	18837.5	39769.1	19449.4	25402.7	25798	21111.1	17561.5	31239.9	13814.2	40045.3	17095.6	31203.2	0	37891
O00425	8034.87	0	3922.31	0	0	19267.1	3655.36	0	9889.08	9200.49	0	0	6232.57	0	0	0	9585.52	8327.46	7933.56	6377.17	0	0	0	0	0	6784.12	4838.45	6531.98	7642.63	10032.5	2464.14	0	0	10363.3	0	0	0	0	9177.69	0	5098.26	8717.36	0	0	0	0	0	0	9917.35
O00429	192039	175533	167429	258435	220624	261869	362690	250491	242436	232805	220999	231764	198718	209609	249398	226550	376116	199970	297364	224223	211518	186123	185547	307434	249528	191155	280039	270750	222238	218936	199587	246967	185082	225672	161343	190104	257419	231552	263187	268556	171785	328128	214404	237864	350832	128944	208433	338244	342515
O00442	54033.6	46934.9	26026.1	41911.2	68284.2	77826.4	46391.7	52194.4	46832.2	43351.1	56092.6	45049.7	71566.3	32045.2	58938.6	39129.8	24862.7	32204.1	44754.5	39103.3	35346.2	62645.7	60207.7	42713	49942.6	45106	36790.6	63750.6	41074	44326.9	42375	47946.1	34083.1	37024	51919.8	61292.8	70484.2	33112.1	40603.3	37645.9	80590.7	41705.1	47901	38498.1	45093.9	38181	42020.2	0	60544.7
O00443	6504.59	4928.5	6262.13	3775.2	7324.03	9235.59	4506.42	0	4053.5	10383.8	7253.21	0	5617.02	0	0	6587.89	9686.93	6009.49	6746.21	6080.88	0	0	0	6146.1	2757.46	4325.41	2391.25	8556.14	6867.37	5036.96	4816.04	8085.89	0	0	6323.62	4500.01	11641.1	0	6996.38	3788.74	4294.12	8249.27	0	4475.58	0	4025.3	0	0	7775.42
O00444	0	0	0	0	0	0	0	0	0	0	0	0	0	0	0	0	0	0	0	0	0	33757.6	0	0	0	0	0	0	0	0	0	0	0	0	0	0	0	0	0	0	0	187388	0	0	39801.2	0	0	0	0
O00453	3117.98	2661.12	0	0	1971.98	0	2516.5	0	0	4835.76	0	0	0	869.725	3080.36	5427.23	3316.7	0	2981.16	0	0	16246.9	4212.2	2148.15	0	3183.05	0	8712.48	0	2658.18	3754.13	0	0	0	4946.64	0	0	0	13308.5	0	3135.99	0	0	0	3104.83	3724.85	0	0	13821.1
O00459	0	223121	233967	0	0	0	437084	0	292048	0	267530	270379	114658	296366	126439	267253	210175	347805	0	141000	289626	220155	0	274986	171803	0	297490	0	0	0	0	293469	0	0	0	236504	205308	0	0	283759	271886	442882	97717.4	0	0	0	0	0	226738
O00461	47166	66937.7	27603.4	81077.8	44597.3	41977.2	32992.2	47726.3	39534.6	96197.1	46753.2	76533.5	56893	72041	48012.1	60450.7	59199.7	35873.4	53140	68185.6	36150.6	63961.2	38518.4	60470.1	82443.1	41414	67063.8	46029.1	61522.1	36057.1	41343.3	60731.9	0	37017.3	45819.7	54336.4	60937.4	54538	69063	51206.8	49276.9	62972.6	49113.8	60667.8	50940.3	48958.3	60697.6	0	61826.3
O00462	15392.5	54243.7	35633.8	50243.6	33158.8	45104.3	80285.4	53939	41740.1	91171.6	42113	41883	35390.7	51803.3	50768.6	37041.4	64361.3	39136.6	47753	53975.9	23694.9	61388	25788	64216.9	64366.8	39382	88634.3	27228.6	43863.5	68881.8	59478.7	45317.6	51891.1	61175.2	56691.1	50452.3	30928.3	0	42742.2	50112.2	39914.4	117686	72671.2	33718	72299.3	46112.9	70741.7	0	64495.2
O00468	153975	241179	350574	363332	545882	266235	762296	320274	634150	573700	155486	394927	334518	234599	307155	250515	1.01408e+06	411563	1.04121e+06	473614	169304	334849	175583	494091	272173	146160	905960	411366	429900	240854	99537	288365	195205	207825	301052	158207	359075	412697	307336	372806	89599.1	570627	256812	267388	581584	290286	392633	357143	395055
O00469	51695	0	98675	96063.3	126781	62539.7	73539.7	107633	77870.3	131072	56656.8	57694.7	116159	89698.4	282268	68735.3	121814	84287.8	109210	106179	50732.4	67814.5	0	53496.1	153200	60606	84030.2	57032.1	104583	76544.8	41984.5	55140.1	105196	123590	0	54732.5	0	77467.8	77183.1	105906	47335.1	116192	91736.2	134888	108341	57928.7	73931.6	0	63815.8
O00471	433614	679233	214890	515239	496192	567878	443698	258499	395862	1.68876e+06	270301	0	638321	407978	244548	318619	665555	0	360763	492103	274025	251551	371443	495262	433927	454668	455815	640301	432602	480788	262126	0	295234	0	519668	347027	359461	350110	485868	357951	224636	651107	741914	333861	821472	394866	503644	0	506291
O00478	157916	230966	179076	165186	239750	146773	212655	191220	182225	187978	113814	254190	144210	129912	290742	145334	218649	219609	171245	137349	176767	258088	215603	116428	208869	244657	159388	222037	227343	132834	190195	253070	160337	214175	323362	159217	260940	277275	142918	128059	145410	160670	183349	251436	349849	285930	290068	0	237039
O00481	0	20675.9	12903.3	14024.8	31717.6	9638.95	0	0	21776	0	0	30258.3	17314.8	0	27100.9	15213.5	0	35273	16461.5	14599.7	12242.8	0	9663.69	0	17435.4	66438.5	0	0	0	12479.3	12718.4	22952.5	9828.65	43434.4	0	13363.5	28441.6	19470.6	51526.5	8426.65	16440.2	17564.2	21730.4	0	35607.2	0	0	0	15697.3
O00483	2.73221e+06	2.0047e+06	2.95416e+06	4.64645e+06	1.96374e+06	4.00651e+06	5.93982e+06	2.43271e+06	3.08191e+06	1.44559e+06	2.34565e+06	2.23921e+06	2.36787e+06	3.61622e+06	1.9401e+06	3.85607e+06	3.40907e+06	2.05127e+06	2.5261e+06	1.5961e+06	2.60442e+06	1.77979e+06	2.90715e+06	4.52868e+06	3.15245e+06	1.8688e+06	3.4694e+06	2.22667e+06	2.93772e+06	2.16907e+06	2.24911e+06	2.40121e+06	2.27161e+06	1.39227e+06	2.10886e+06	2.29726e+06	1.78805e+06	2.31209e+06	2.65668e+06	1.94657e+06	2.37691e+06	9.01778e+06	2.45125e+06	2.00644e+06	2.15328e+06	2.18371e+06	1.60769e+06	2.77702e+06	3.33031e+06
O00487	296676	209922	253845	380042	243083	282219	255440	371709	302777	204481	263085	253981	260968	505521	302595	312675	238321	415738	285628	491975	230838	260310	264697	392328	250401	247294	199001	335924	230590	338318	274091	220814	258677	308844	347607	383079	272057	274965	333593	363177	351956	305704	311175	344468	272306	249636	158109	294486	224563
O00499	115970	151248	111390	89770.1	101484	98000.9	36562.1	104619	90692.4	72101.6	89274.5	84173.6	102324	85104.2	88271.6	71286.7	98977.2	88654.8	104496	84184.8	120316	123986	126784	95818.3	78560.1	117913	79812	110401	155714	83668.9	137797	127409	130324	131629	153690	132170	99384.5	114808	83323.1	120909	151489	95569.7	134814	102052	97760.3	151740	139013	0	89182.6
O00506	8430.65	15085.2	0	4242.14	14046.3	9471.71	10857.3	6495.77	12738.4	6459.25	6951.48	11877.8	9130.01	6967.86	8778.71	11138.6	13319.4	5360.95	7319.45	11633.3	12915.1	10871.5	11255.3	8808.07	10843.9	5543.21	10003	6166.65	10782.5	8006.76	11343	14526.4	9431.49	0	5673.16	16297.6	8231.77	9727.19	10071.4	6163.86	9591.86	9426.4	11893.8	5532.9	10306.7	8109.42	4747.45	35366.6	13553.6
O00515	208332	98203.9	167007	191394	155205	178359	181071	114484	229514	78233.5	190232	130824	144260	194988	181458	175614	244113	185527	188435	71556.6	219501	84328.7	197370	184577	160620	136560	159365	198300	191274	52322.5	181272	168320	169407	189067	139989	130143	132207	245087	156554	187956	192093	237120	175956	222162	174682	163444	145381	175357	142337
O00519	101054	141003	117761	115460	81157.6	66111.7	111033	79884.4	77080.2	104989	125640	79761.3	56875.9	128694	161781	94418.5	118749	156430	110432	89993.2	117533	84253.4	63216.1	130274	107156	123491	90105.4	152556	68705.7	134419	75657.3	70804.5	135377	85578.9	98339.3	122262	87639.7	136959	83733.6	75877.8	79436.2	100897	92246.6	93481.7	146905	168039	114371	202790	78814.2
O00533	0	0	0	0	0	0	0	0	0	324143	0	75426.1	0	0	0	0	0	0	0	0	0	0	0	0	0	0	0	0	0	0	0	0	46500.3	0	0	0	56056.9	0	0	0	0	100717	0	62835.6	0	0	36184.7	0	77479.8
O00534	63931.4	73107.3	85817.3	64646.1	48438.7	109878	98045.2	65837.6	77715.4	244644	66016.3	61042.8	76967.2	68061.2	87182	71854.9	119714	99311.6	71274.1	102959	43952	95212.6	56225.6	58747.4	45356.4	81443.2	125212	70695.1	88674.7	97388.3	44741.1	38284.5	80739.7	83342.9	163889	55261.4	73884.4	64684.8	126201	42544.5	62917.9	72243.1	52293.6	67505.5	55381.8	44175.8	323164	110358	101147
O00541	60516.6	50147.5	19682.9	34990.6	40793	29618.1	54413.5	55300.8	64727.9	0	40250.9	58456.7	51883.7	26202.8	17024.1	36413.2	69221.9	33067	86636	54626.7	51147.2	124235	59364.7	27340.9	46516.6	33765	30032	53097.5	27147.1	57070.6	43592.1	0	30739.7	0	60659.7	49150.8	47991.7	15613.3	45231.8	47365.9	44137.7	36055.6	43275.5	32220.5	70101.3	41648.4	35828.9	0	46986.7
O00562	7955.54	6447.15	4875.88	5235.43	5813.93	4567.91	8912.54	0	5653.06	0	0	0	0	2423.73	0	6109.95	8092.23	3878.78	2026.91	4632.71	7332.93	0	7516.34	6648.92	4012.66	5568.74	3471.71	0	8453.03	5257.54	3249.15	9883.37	4717.9	0	0	2691.03	0	2546.78	6049.57	9705.26	8763.17	7423.08	3275.05	2295.6	4834.77	6529.59	0	0	6749.22
O00566	15745.9	0	6234.09	9867.8	0	11024.2	0	0	10784.8	4778.9	15021.8	0	5830.53	5879.51	0	0	8268.92	0	10394.9	6448.74	16867.7	39222.5	6598.29	6807.65	10183.3	0	15240.4	11179	0	14459.6	7290.61	0	16011.7	4685.9	12008.9	3550.55	11015.6	0	0	12184.8	17067.4	7553.7	10874.3	8947.91	0	15378.6	0	0	4293.43
O00567	1.14072e+06	824620	409165	453603	847304	634438	504046	1.07941e+06	745252	417496	1.0718e+06	752775	772299	561610	541459	483183	705095	469362	1.25213e+06	604096	858955	1.68614e+06	748665	679211	645507	599741	548625	933728	401008	589399	715090	203749	596745	356519	1.07023e+06	684250	913683	202735	561436	773124	754979	418068	694603	478688	457307	916108	598702	880084	574711
O00571	2.89631e+06	3.41305e+06	2.12605e+06	2.10358e+06	2.48039e+06	2.48954e+06	2.39718e+06	2.63013e+06	2.76264e+06	3.51806e+06	2.98293e+06	2.71573e+06	3.12874e+06	2.13208e+06	2.40088e+06	2.02086e+06	2.69579e+06	2.26106e+06	2.68108e+06	3.53129e+06	2.6114e+06	2.76856e+06	2.35424e+06	2.42119e+06	2.16963e+06	2.85114e+06	3.15056e+06	2.86744e+06	2.29815e+06	3.50163e+06	3.08957e+06	3.7945e+06	2.67079e+06	2.19173e+06	2.94579e+06	3.08014e+06	2.99829e+06	2.83087e+06	2.67194e+06	2.90524e+06	2.83149e+06	2.99956e+06	3.13818e+06	1.80709e+06	2.95375e+06	2.94724e+06	4.47258e+06	3.65707e+06	3.2246e+06
O00584	103229	99572.2	122406	164730	137976	124454	98740.9	137724	154524	222666	105480	107512	109827	102561	119170	125445	129371	106323	107645	145459	138484	121104	137037	123740	126153	167743	87462.3	141456	91133.2	216623	95432.4	100841	125924	76804.5	97980.2	131448	85835.4	97782.7	128410	103853	107515	120137	125824	68449.7	106829	98646.8	237616	0	105043
O00623	16492.9	0	0	23168.9	0	0	7259.58	9128.48	15231.8	0	0	0	0	11024.2	0	0	10185.2	20137.9	0	9138.77	0	0	11208.9	8973.53	12149.8	0	0	19787.9	13137.8	0	0	8407.97	19405.1	0	0	0	0	0	6293.35	0	0	0	10684.6	0	0	0	0	0	9501.17
O00625	25901	45022.8	35624.2	50829.3	30158.2	37580.6	26422.6	38267.2	37926.9	40173.9	31165.3	47341.3	47169	53018.6	29921.7	32150.6	0	35331.6	42381.6	56293.3	27450.1	41556.1	40975.4	29571	31216	52431.6	0	16067.3	28890.9	52856.4	28311.1	34522.8	19060.3	33012.5	33961.9	35947.3	0	45031	38683.7	33169.1	27002.5	62799.5	37116.9	45142.6	28624	54107.4	35813.6	0	24250.2
O00628	14683	20755.9	25522.2	29498.8	41068	28508.8	0	24856.8	37486	32240.6	24641.8	12790.2	40888.6	23970.5	23059	25504.9	44013	30458.4	23008.3	22843	0	18276.6	0	26495.6	17251.2	0	32688.5	36773.4	25432.4	22306.6	25265.2	24993.1	34213.2	27162.8	32587.2	20416.3	0	45986.9	20121.4	28328.4	19607.9	0	18126.9	23720.1	40401.7	17830.2	26512.3	0	20986.5
O00629	130147	110484	102037	78381.2	108879	110173	67788.5	131965	85389.3	100148	122309	110125	93075.4	100487	116887	112622	148355	118741	151125	214974	105694	134315	99974.6	90025.4	124190	108506	85395.3	105792	123270	144035	110184	109529	90971.9	83172.4	82542.8	135418	104827	109344	100946	118164	88917	117651	128121	98433.9	128154	113030	122053	77731.3	91823.7
O00712	100136	71974.1	29005.1	56702.4	70466	54501.4	43101.9	50867.4	52589.6	27099.9	86336.2	53740.7	78452.9	39708.8	47668.7	29986.8	56498.9	71633.1	55591.9	46773	81801.8	120504	66641.3	36739	81276.2	53851	27544.3	62994.8	53213	45703.3	70695.1	0	57950.8	33930.4	91440.9	50842.6	93913.2	0	61818.9	70173.9	58755.6	44748.8	71495.8	53208.2	47529.9	64903.6	85884.7	0	52360.6
O00743	80560.1	116891	163103	60316.5	117057	119897	73473	127530	54015.6	104336	74073.4	111333	111201	82589.5	94633	90048.2	80720.3	104000	52642.1	87834.2	112759	68715	122775	85669.5	91636.3	86178	65954.8	81609.3	101716	101056	147313	103775	126592	130054	118930	130365	64816.4	133687	108157	106224	133843	65022.2	135612	87818.2	85902.2	77903.4	84447.9	50243.9	79153.7
O00748	6.7275e+06	6.16202e+06	3.41329e+07	2.15872e+07	6.72688e+06	1.7182e+07	1.42254e+07	9.83565e+06	1.73124e+07	2.52681e+07	7.73063e+06	5.82206e+06	1.1183e+07	9.95044e+06	2.40878e+07	9.64354e+06	7.05746e+06	3.01598e+07	8.38781e+06	1.40269e+07	8.64803e+06	3.04492e+06	6.86401e+06	6.45743e+06	1.10871e+07	2.04968e+07	4.27245e+06	8.01487e+06	2.40666e+07	1.33783e+07	1.37383e+07	4.85248e+06	2.1164e+07	1.80082e+07	5.24835e+06	1.06386e+07	7.32536e+06	5.80134e+06	7.16318e+06	1.12896e+07	1.04812e+07	1.03691e+07	9.9797e+06	7.47669e+06	1.48133e+07	6.29311e+06	5.70132e+06	1.28437e+07	4.55331e+06
O00754	120078	120211	131466	117021	219062	116100	177358	149294	117635	170921	113129	65488.2	102536	119555	147857	157123	137695	131776	158923	138036	95936.1	132425	126008	151866	132637	112986	188805	123697	115443	108834	80033.1	80245.9	113944	147023	193984	96174.5	207455	152776	157003	150794	123416	146558	116284	135420	202288	118528	166752	132708	172892
O00757	479528	969610	574677	1.73102e+06	1.50927e+06	2.22611e+06	728791	1.44537e+06	629650	267883	672943	909694	654795	1.79204e+06	1.75671e+06	2.34919e+06	691779	1.52798e+06	626266	354978	755360	803520	899558	1.29942e+06	1.8567e+06	832561	826509	1.81145e+06	1.63638e+06	698976	513160	1.73284e+06	477567	1.20891e+06	1.95182e+06	994305	763785	1.78616e+06	1.33227e+06	1.7797e+06	586663	998909	651485	1.64536e+06	492705	851898	1.1474e+06	681129	1.70247e+06
O00763	3.51038e+06	2.76663e+06	2.69623e+06	3.11028e+06	3.30502e+06	2.84887e+06	2.12508e+06	3.03325e+06	1.9194e+06	938852	3.65959e+06	3.3599e+06	3.00732e+06	3.20371e+06	3.1419e+06	2.89175e+06	2.02606e+06	2.94778e+06	1.6706e+06	1.15766e+06	3.62067e+06	3.03659e+06	3.09037e+06	2.82872e+06	2.49873e+06	2.40896e+06	2.40213e+06	3.08905e+06	2.36721e+06	1.42787e+06	2.86167e+06	4.37327e+06	2.63173e+06	4.35814e+06	3.02474e+06	2.70557e+06	3.65139e+06	3.23835e+06	1.98751e+06	3.04863e+06	3.34743e+06	2.0512e+06	2.5986e+06	6.19207e+06	1.86323e+06	2.94984e+06	2.94175e+06	2.60759e+06	2.12708e+06
O00764	223355	405650	422711	348174	389101	288523	241464	424770	330683	306121	304008	282785	349246	326623	289830	325937	310697	393498	279452	402847	321838	263064	366819	335399	324228	368845	163314	335311	264422	368232	404528	214953	323423	240262	271284	372115	192333	388322	296099	461311	306888	277282	310298	356533	384066	312961	319448	261839	204331
O00767	52194.4	67895.5	102625	98319	138266	123639	158760	191403	238991	68615.6	45299.5	348600	89171.6	56986.8	143751	141083	152994	127330	272826	101237	36950.4	321367	84237.8	94463.7	197089	57012.3	103761	69852.3	147146	59228.4	50658.7	210636	106246	255703	105244	56592.5	40499.7	136329	133810	49776.2	33222.2	184206	159312	368565	164272	82514.5	42103.6	125111	78096.2
O14495	0	0	0	0	0	0	0	0	0	0	0	0	0	0	0	0	0	0	0	0	0	0	0	0	0	0	0	0	0	0	0	18916.6	18468.5	0	21888.8	0	0	0	0	0	0	0	0	0	0	10905.7	0	0	0
O14498	0	4803.92	0	0	0	7059.3	0	0	0	39594.6	0	0	0	0	0	3113.03	12420.1	0	0	10363.2	0	5994.72	0	0	0	0	0	0	0	0	0	0	0	0	0	0	0	0	4891.07	0	0	0	0	0	0	0	7973.64	0	0
O14521	12867.6	8741.91	10035.3	19800.3	13528.7	0	60212.5	28813.4	13729.8	0	4082.29	0	12495.7	22308.7	10062.8	23074.5	27213.2	0	14048.6	12422	20155.9	7081.41	11488.7	17666.5	18339.9	8823.34	27579.3	13274.2	31330.8	9269.34	0	19017.9	7393.93	0	30711.8	10703.6	0	0	0	7962.29	11694.9	33121.3	9679.37	32751.3	23650.6	16336.5	0	0	20397.9
O14530	0	5358.81	0	7342.48	4580.26	0	0	0	0	0	0	0	0	5535.61	4747.38	3406.43	4515.66	0	0	0	0	0	5898.35	0	0	0	0	2791.75	0	4896.47	5204.46	0	3704.66	0	0	0	0	0	0	0	0	0	0	2342.43	0	3403	5192.18	0	0
O14531	55350	211538	182987	125279	111702	99471.5	700640	205110	351379	223307	102366	239918	227211	149874	0	143128	596373	296791	363610	245547	103954	194491	183174	225753	205763	89087.8	454679	228063	229230	73434.3	64143.8	264465	238762	98436.4	160400	117222	303464	241918	277171	127682	165192	1.01394e+06	231364	213918	295578	107777	164516	286032	258085
O14544	0	0	5106.39	0	0	0	0	0	0	0	0	0	0	0	0	0	0	0	0	0	0	0	11797.4	0	0	0	0	0	0	0	0	0	0	0	0	0	0	0	13967.7	0	0	45704.2	0	0	0	0	0	0	0
O14545	0	0	0	0	0	0	29866.8	0	0	69261.2	0	0	10836.2	0	0	0	0	0	0	0	0	0	0	0	0	17317	63998.7	0	0	19856.4	36450	0	0	0	296152	0	0	0	228471	0	23471.3	0	0	0	0	0	430858	0	0
O14548	194148	84109.1	190222	303464	163479	268352	539759	171679	244513	64859.8	169194	175088	211388	364594	99800.8	244461	219238	114635	196609	129850	180076	131374	178732	407921	185449	114209	149318	120523	210212	82335.6	118898	180261	156626	170047	139019	119641	159191	150763	239228	132900	156386	853168	176632	206823	158553	188256	186590	226992	237184
O14556	0	0	4267.47	0	0	0	0	0	0	0	0	4726.35	0	0	0	0	11489.7	0	0	0	0	0	0	0	0	0	0	0	0	0	0	0	0	0	0	0	0	0	0	0	0	0	0	0	0	0	15702.1	0	0
O14558	17960	46634.1	41952.6	60595.5	11539.4	54192.2	89670.4	31782.3	70354.2	202498	16676.8	29414.4	48119.7	46438.6	48663.3	56518.9	123867	33581.9	146095	376604	30169.9	36089.7	45679.4	50414.7	57429.7	0	93407.5	45225.9	70498.1	73010.2	42370	38766.6	52727.7	47544.9	29675.6	17189.4	42986.7	0	71518.5	15713.5	17851.1	63397.2	81560.6	37164.1	87272.9	25979.3	33818.8	86031.6	63510
O14559	0	0	1692.83	2701.87	0	0	2053.62	4219.56	0	3833.89	0	0	0	0	1954.63	0	0	0	3556.47	0	0	0	0	1711.17	0	0	2371.22	0	0	2859.14	4167.99	3415.05	0	0	2844.86	0	0	0	8702.82	0	2167.73	0	0	0	0	0	6011.84	0	2267.23
O14561	10998.7	5040.6	0	15569.2	0	6631.99	8609.36	6639.97	7683.37	0	11608	6811.05	0	15227.6	0	10345.4	3799.28	0	4828.27	8251.72	9659.44	0	0	16182.5	9173.82	13824.2	0	0	0	5395.9	0	0	0	23419.2	0	9954.79	0	0	0	11669	12313.6	3961.65	0	9857.79	0	10597.9	0	0	0
O14562	9230.83	12551.8	12272.4	12898	17715.8	14394.7	7397.58	20018.5	10502.2	8701.9	9176.29	10722	17713.1	12198.4	14554	10252.4	8257.79	11859.9	10622.4	17027.3	13070.5	8068.46	15647.8	14349	7683.2	15106.5	12609.8	5944.03	13915.4	12309	17296.1	12400.9	13857	7779.27	11599	12058.2	0	12975.1	10115.9	9008.95	13549.9	15118.4	18344.4	14808.8	0	12397.8	12198.9	0	10645.1
O14578	245446	284791	218290	236048	316671	288829	246978	0	326380	265919	315016	213023	0	0	0	306085	294935	266865	389523	429070	208465	262606	0	215021	347897	240916	342692	285930	332093	462339	0	276728	0	277288	224675	303717	251912	213247	277120	0	0	233311	0	269396	0	288991	178770	0	401706
O14579	452665	632512	672905	519398	793795	602624	513868	630804	422037	659118	625883	644213	657729	667336	617817	574522	555382	637676	439965	659290	564769	547132	550399	530651	691008	693582	442350	701150	479736	673546	680096	792746	663171	562283	789922	599736	588683	787980	581287	641487	741834	392524	623443	760396	1.05268e+06	552884	771798	463894	709711
O14594	0	0	0	0	0	0	0	0	0	348072	0	0	0	0	0	0	0	0	0	0	0	0	0	0	0	0	0	0	0	0	0	0	0	0	0	0	0	0	0	0	62551.7	0	0	0	0	53026.2	0	0	0
O14598	0	2960.27	2410.89	0	0	0	0	1793.17	0	10178.3	0	0	2914.22	0	0	0	4027.02	0	0	0	0	0	0	3114.85	3088.81	2747.02	4477.94	1782.78	0	0	0	2780.79	0	4133.46	11844.7	0	0	0	6365.44	0	2434.56	0	0	0	0	2458.67	8461.03	0	0
O14602;P47813	32131.9	31830.3	30261.1	26706.4	28164.1	27435.8	22235.9	31767.1	18972.6	38596.6	27098.3	37000.5	19908.4	23978.1	22542.3	21571.1	18671	31001.2	38862.9	37210.4	25817.2	24728	32332.8	30777.5	26410.5	30202.1	27474.7	21026.4	25095	42777.5	42087.7	37079.5	32943.4	30217.4	37230.9	35629.3	23092.5	27200	41390.7	26686.8	26615.7	20991.5	38451.8	26424.2	40416.1	38143	32249.9	58612.4	31010.7
O14617	43659.6	53364.5	40021.1	47271.1	58738.1	44692.8	73701.9	58870.1	59040.8	99116.1	50201.3	60279.7	46874.4	38738.7	62857.2	66141.4	78431.1	69734.5	44959.8	66971.3	52679.1	72188.1	48622.3	58126.2	30978	50181.9	75809.7	70734.7	56724.5	77730.1	59938.7	55274	45555.3	62395.4	68275.1	48647	78413.5	72768.9	57402.9	44309.2	40761	38568.7	56246	45381	121070	52990.2	55428.5	0	78080.5
O14618	319788	319320	458693	248434	365575	364503	159279	299796	325133	199586	403049	349028	308855	346560	305833	308654	212848	339070	213376	163500	441180	327076	422970	221267	360393	282064	152677	433364	176514	367936	441193	351639	356196	387376	248706	386059	298851	390760	211442	316464	414356	148979	400122	340577	194522	243805	318886	426472	173498
O14639	64207.1	69615.1	65592.3	73686	92791.2	108334	127833	84636.7	106076	108220	35807.6	93937.5	80031.3	99248.7	115733	114719	218720	65047.1	124862	84154.2	87249.4	85986.6	64420.5	71031.3	66095.7	91505.7	126488	97013.8	99266.2	99148.2	95131.2	116876	101731	90295.8	98999	85151.1	82387	71608.4	200824	83913.1	89313	177175	75188.2	96567.9	100762	93446.7	106645	0	135472
O14646	9162.82	0	13348.9	0	0	4512.26	0	8727.83	0	0	19210.6	0	8419.38	6885.58	0	6906.15	0	0	0	4397.56	0	0	6851.05	0	0	0	0	0	0	0	0	0	0	0	0	1147.04	0	0	0	5274.12	916.918	11974.4	0	0	0	0	0	0	0
O14647	73742.9	0	0	0	0	0	0	0	40009	0	58304.9	0	0	0	0	17686.2	0	0	99703.3	36474.3	55997.3	23733.2	47299.4	0	0	0	0	24538.3	0	20881.9	0	0	19816.4	0	30766.3	0	0	0	0	38640.1	29235.6	34076.1	20160.9	34510.4	12620.7	77313.7	0	0	0
O14653	200844	112979	178887	270774	168943	183526	204865	179192	157345	178187	126018	152426	173409	216399	269384	186977	182972	215877	148277	209954	122743	128926	132608	210849	169063	216117	131088	135712	301370	208166	161135	149628	128347	111959	147116	138739	124175	130734	174194	182221	141188	253678	135967	141060	215691	207452	99851	76568.1	173167
O14656	185679	107277	79681.5	104872	88367.8	88338.4	132465	103931	91121	129836	145527	69711.6	64798.6	75139	132615	109882	70495.5	74291.5	80344.6	134217	101848	101075	58717.8	95382.2	111395	148344	83707	108269	93060.1	164077	93000.9	85626.8	89399.5	55523.7	68448.5	113316	118199	139556	82745.2	87208.8	78661	124791	96851.5	47083	154582	154717	55751.2	0	108649
O14657	37408.3	43298.4	55636.9	52970.9	19417.1	45733.3	50277.7	33922.5	35457.8	103700	25322.7	31577.7	40315.6	27945.4	54180.5	24495.5	59495.6	77758.3	44543.8	49254.7	34726.1	16427	45338.1	29464.1	48136.7	34321.3	56878.2	39274.4	54318.7	47329.8	33501.6	24813.7	48251.1	30800.1	50142.1	42889.1	49709.4	30967.9	34105.9	32018.1	35350.9	45548.9	38973.3	26176.2	42815.3	33262.5	72323.1	74329.4	41691.9
O14662	16583.7	8954.07	0	0	15249.4	0	7547.19	0	0	16650.7	5156.82	10123.7	0	7803.99	0	17742.4	14119.5	7690.49	13527.8	12530.7	0	9814.51	17035.2	27095.4	15963.6	0	15122.3	16940.9	16760.3	20250.5	13871.1	0	10998.9	11968.7	9344.66	0	0	23060.2	14553.9	16583.5	10462	14544.4	18515.8	0	0	11048.2	20724.1	0	16014.2
O14672	15515.9	11439.8	20074.4	19005.5	13838.5	15020.7	22973.3	17281.7	16842.6	45237	19178	16455.5	26271.6	10306.9	0	11321.5	23050.5	0	24719.4	17110.3	18066.2	14867.9	9873.33	21839.4	10577.7	22440.4	20570.7	17139.8	18336	11151.6	17146.2	30659.4	18611.6	17885.1	21151.8	10830.6	19722.8	14107.4	9934.46	15256.1	9471.16	18026.3	23369.6	19318.9	0	15138.4	20287.1	0	20700.6
O14678	159639	247551	177469	104140	214466	152014	157606	133290	115032	138265	122232	119829	96711.3	128224	174910	131443	197570	214803	154442	123286	88414.4	108450	129052	101291	204746	207325	207416	156889	119519	133071	129927	146022	183844	132965	191829	161045	116010	160445	97520.3	180740	98157.2	140458	115616	85477.5	140147	228283	154714	197550	137465
O14681	230209	275446	283221	203164	229781	314960	246012	263373	322313	170828	229148	260584	243714	286352	286437	257744	282479	338369	293832	131972	229926	234909	222038	145490	336671	268092	297295	371205	189579	258770	168830	280588	343177	259351	455450	303020	258012	284640	192889	141638	216904	173037	271157	254769	305225	242000	208543	220487	295210
O14683	0	4557.29	0	0	8051.01	0	0	0	0	0	0	0	0	4716.92	11239.1	0	13040	0	13616.9	0	0	6653.61	0	5520.71	6898.73	0	0	0	0	5653.79	0	0	0	0	0	2905.22	0	0	0	0	0	0	4042.06	0	0	4437.81	4772.04	0	12518.9
O14686	0	0	0	0	0	0	0	0	0	0	0	0	0	0	0	0	0	0	0	0	0	0	0	0	0	0	0	0	0	0	0	0	0	3.2649e+06	0	0	0	0	0	0	0	0	0	0	0	0	0	0	0
O14727	0	0	0	0	0	0	0	0	0	0	0	0	0	0	0	15361.3	0	0	0	0	0	0	0	0	0	0	0	0	0	0	0	0	0	0	0	0	0	0	0	0	5936.97	5155.11	0	0	0	0	0	0	5388.71
O14730	9994.33	20482.6	0	11530.7	0	16380.1	6854.99	18268.7	15476.4	0	11474.6	17956.2	11864.4	7843.12	0	13276	13605.3	0	11495.7	19270.6	14895.9	14784.6	15160.7	0	12200.5	0	12771.1	12131.4	0	13038.1	8066.53	0	9332.94	0	13062.3	0	0	13308.4	0	12324.9	7753.29	13521.8	0	0	0	0	0	0	9506.92
O14732	24132.6	89990.1	62137.9	21307.2	0	87206.8	116095	49971.6	0	317122	34110.5	35106.3	31942.4	53625	83010.6	60350.1	53230.5	37866	11351.9	25761.5	128178	47706	11202.6	28807.1	35548.6	85769.2	215467	59957.3	95426.8	70909	35135.7	50032	38642.9	133523	165627	54769.8	41797.6	57227	128267	26545	33531.7	20356.2	0	10518	0	17951.2	281553	102773	46240.3
O14734	357030	154115	467702	313189	219576	522092	325373	271546	635232	374862	236880	230513	284726	255131	358695	231420	248885	622710	309656	468744	152068	207825	212926	235603	356292	212571	283846	322510	469838	231227	468187	281722	527855	543974	150850	224372	423781	315595	406294	251732	247776	301063	275250	312067	523406	149822	272228	916837	307030
O14735	29932.4	0	79907.8	83594	56044.8	39859.9	55582.5	25539.8	50222.4	58252.1	86338.4	46760.7	60817.3	73874.3	0	25095.9	52610.8	29287.4	25515.2	33544.9	37457.1	80564.2	25172.3	61501	57590.8	73042	0	0	30494.4	31066.3	27830.4	0	106696	57573.8	42811	60353.6	25982.5	0	0	40179.1	25307.8	0	75630.9	0	0	78748.7	40684.9	0	0
O14737	142580	271626	194746	239649	232095	104366	163053	260078	227776	222772	325979	195293	247090	288405	224401	147195	188239	282885	222465	240393	216130	200795	313628	245620	236968	196917	175720	248801	300796	237091	296336	217943	263156	154219	208577	275330	204413	216699	290127	247875	247977	262840	219071	185813	262073	144309	218574	261326	321671
O14744	122010	120036	217596	113279	97761.2	101416	50619.1	114765	85504.7	136342	118088	73544.6	108145	131724	129040	118721	60887	131960	85513.8	120094	128744	66300.4	138990	120518	84164.1	100115	94425.8	106945	99644.6	76595.2	100211	125872	163581	113200	184762	191913	138726	126751	147745	137303	129730	65091.6	159563	107027	114272	99461.6	164703	0	92298.9
O14745	867947	1.35506e+06	1.07265e+06	1.15246e+06	1.26838e+06	1.02876e+06	1.3245e+06	1.14515e+06	1.1306e+06	529230	906326	1.28288e+06	1.11138e+06	1.21395e+06	1.09911e+06	1.42871e+06	1.39298e+06	1.36482e+06	1.2253e+06	710100	845888	972531	1.23369e+06	1.08529e+06	1.10805e+06	729665	1.11678e+06	1.47913e+06	903830	754449	918754	825648	1.21278e+06	1.02704e+06	1.44465e+06	970918	943554	1.39682e+06	1.30297e+06	1.01028e+06	965295	792767	1.14469e+06	900064	1.16629e+06	1.09122e+06	1.25616e+06	1.33323e+06	913630
O14746	0	0	0	0	0	0	0	0	10431.4	0	0	0	0	0	0	0	0	0	0	0	0	0	2629.13	0	0	0	0	0	0	0	0	11494.1	0	0	0	4098.94	0	0	4940.63	0	0	0	0	0	0	0	0	0	0
O14756	1.07728e+07	1.49444e+07	1.20833e+07	1.22144e+07	7.08642e+06	6.98281e+06	5.86467e+06	1.10425e+07	4.99503e+06	7.63216e+06	1.51388e+07	1.52301e+07	1.15717e+07	8.60808e+06	1.7218e+07	1.20838e+07	8.1485e+06	8.99872e+06	5.06172e+06	7.48089e+06	1.38486e+07	8.64274e+06	1.30526e+07	6.7074e+06	1.84182e+07	1.61231e+07	8.62012e+06	9.01442e+06	4.36992e+06	1.39544e+07	1.10449e+07	1.28546e+07	8.20031e+06	8.32095e+06	1.68947e+07	1.7738e+07	8.1472e+06	1.14687e+07	5.83195e+06	8.23748e+06	1.07186e+07	3.4865e+06	8.77846e+06	1.24457e+07	3.949e+06	1.8374e+07	6.78469e+06	3.66076e+06	9.71537e+06
O14773	353481	299762	229739	318579	372836	385417	381255	799055	314606	388281	372022	198224	242474	426602	477572	350603	330266	335801	369531	360863	286008	229915	234091	515878	352224	223225	431338	357972	423361	242617	167390	253294	398482	220285	441445	241522	432639	348972	426568	320305	299185	473817	396278	343918	417143	513831	326591	211125	193338
O14776	204631	149661	69021.9	90144.8	144374	145829	102833	122687	131758	78940.8	253026	111435	135504	134988	122068	118483	133977	117987	185154	121506	157983	253845	193092	129388	154788	95221.2	120534	218113	93869	108336	146052	70634.8	99234.4	132859	161638	141999	201630	45726.3	134149	162437	180876	125333	113988	107277	132846	161987	124608	534974	209812
O14786	11747.6	23796.6	13837.2	11349.7	9478.46	3264.39	12116.5	9444.48	10663.3	19032	16718.6	19386.5	9320.93	11177.3	9168.83	11570.5	25123.8	13365.8	17906.5	11300.7	14250.4	17310.4	0	18003.5	11977.1	17410.9	17020.8	22840.5	15997.6	13561.1	7695.81	0	9858.29	0	13141.2	12994.8	14913.7	0	13321.8	9820	8937.58	9681.59	15121.9	6334.26	17817.6	13090.1	0	0	15059.4
O14787	9150.87	8846.78	9656.07	18338.4	16050.1	14368.6	11209.2	0	16093.2	12650.4	9192.37	10085.7	12975.7	7446.04	17813.4	0	9361.06	0	9102.29	12134.5	11091	4548.71	9691.83	11226.8	10540.8	11019.2	19397	7977.67	12959.9	17161.9	22420.5	0	11854.4	0	17186.7	13360.7	0	0	9495.31	13492.2	13027.4	11354.1	12123.6	5806.59	17847.2	10789.2	16914.8	0	14849.8
O14791	0	2984.93	3752.39	2390.65	6916.54	4033.34	3746.38	3336.93	3352.88	5624.73	0	1762.68	3446.04	2730.17	3527.42	4235.38	5463.94	7067.8	4242.73	3555.25	2788.25	4257.83	3854.11	0	2498.46	1721.46	2368.53	7020.92	7351.18	1744.26	0	0	2219.08	5408.53	2998.27	3692.97	0	3570.26	3303.87	4738.8	795.035	3406.16	3437.48	5145.96	0	2649.37	2917.68	35928.4	2060.52
O14795	0	0	12101.9	4813.69	25132.3	0	6845.78	0	11354.6	15718.2	0	0	0	14938.9	15266.1	0	0	5134	0	10064.2	8467.66	9938.75	11137.3	11313.5	20557.2	0	10824.8	0	6238.05	0	0	7794.47	0	0	12226	16551	0	11327.7	0	5628.64	9442.55	15733	6092.84	0	0	13964.8	0	0	10688.8
O14802	18176.7	0	0	0	15750.4	0	6224.99	18870.8	0	0	25544.2	0	21979.6	10619.3	9157.46	0	21696.1	18062.1	13682.8	0	9320.24	18944.6	20250.8	0	24992.4	10254.7	3226.64	0	6854.43	8600.87	11245.6	0	10404.9	7676.34	7188.33	18903.7	23178.2	0	0	8124.73	0	0	10479.2	7395.32	0	11091.6	14100.2	0	17835
O14818	2.27122e+06	2.53977e+06	3.00787e+06	2.61014e+06	2.33126e+06	3.0234e+06	2.38275e+06	2.53333e+06	1.75264e+06	3.53429e+06	2.79618e+06	2.23462e+06	2.86088e+06	2.57266e+06	3.36731e+06	2.46293e+06	2.1041e+06	2.61887e+06	1.74159e+06	2.75009e+06	2.79074e+06	2.00358e+06	2.68821e+06	2.36525e+06	2.67492e+06	2.88655e+06	2.42002e+06	2.08557e+06	3.03244e+06	2.55423e+06	2.37833e+06	1.87913e+06	2.87226e+06	2.81047e+06	5.05204e+06	2.30443e+06	2.26453e+06	2.12206e+06	3.45409e+06	2.44173e+06	2.33323e+06	1.6603e+06	2.27223e+06	2.34296e+06	1.96206e+06	1.69212e+06	4.10682e+06	1.71012e+06	1.7755e+06
O14827	0	0	7030.87	0	0	0	0	0	0	0	0	0	0	0	0	0	8280.46	0	0	6463.28	0	0	0	0	0	0	0	0	7868.75	0	0	6503.91	7613.62	0	49344.4	0	0	0	3763	0	0	0	0	8494.15	5482.09	0	0	0	0
O14828	44073.1	46080.2	23731.1	46572.6	49142.8	24047.6	36936.7	35403.3	40885	22328.9	44138.1	37887.6	40297.3	42656.9	42818.7	29072.5	45952.7	58793.6	49909.5	41581.8	33088	37694.8	36346.2	35118.7	24273.9	42239.2	53490.3	46255.1	46391.7	16264.8	24723.3	41361.9	22703.6	20077.8	27023.8	35338.7	60986.5	57643.5	49015.1	32482.4	23868.8	42074.7	36704.4	54799.8	51089.8	46367.2	44316.8	52463.9	47236
O14832	694611	503908	593687	518972	541401	588163	591997	464214	695445	158635	605965	460708	414673	688155	514937	586337	517717	527360	493688	200840	612906	276260	601329	513229	501505	513092	552825	546195	327324	325354	862107	471892	578130	534698	414088	688322	474584	576738	222992	661902	734052	364513	492483	526144	518225	533136	407035	687183	421773
O14841	1.83324e+06	1.83253e+06	1.94279e+06	1.66898e+06	1.61741e+06	1.60597e+06	704976	1.56843e+06	1.41541e+06	771831	2.26401e+06	1.4938e+06	1.69265e+06	1.55054e+06	1.49362e+06	1.32568e+06	799099	1.46495e+06	1.24039e+06	800676	2.17201e+06	1.41523e+06	1.83269e+06	1.35226e+06	1.32931e+06	1.63899e+06	603017	1.28371e+06	1.49059e+06	954011	2.23345e+06	1.24905e+06	1.49619e+06	1.6293e+06	1.67063e+06	1.45501e+06	1.74276e+06	1.49649e+06	1.512e+06	1.3054e+06	1.88136e+06	761731	1.546e+06	1.83031e+06	1.50313e+06	1.27614e+06	1.81825e+06	1.50673e+06	1.09517e+06
O14874	400100	268812	432037	469451	430253	497224	638123	390390	390069	304704	398953	501423	467206	437758	246896	339868	275647	454966	357014	557203	425159	393750	513866	571319	333709	270388	459567	378152	477427	303745	424378	501503	341345	421870	155121	303114	418341	481305	355216	413189	468535	977709	503393	785017	357448	314563	242700	413896	388778
O14879	43106.6	43270.5	65918	37422.6	41759.6	58415.2	32736.2	32829.3	24535.1	24124.6	24705.9	31248.1	45436.7	55469.5	21346.7	35409	42194.7	36048.7	19610.2	21666.1	41020.1	48131	23196.2	39271.4	14102.8	34971.8	45531.4	60724.2	63236.1	0	57179.7	19465.6	27549.5	28267.7	46696.8	40451.3	41340.7	52510.1	54008.8	15494.9	41834	20915.1	51134.8	33744.2	33174.8	13771.5	28773.9	0	31223
O14880	607538	469496	629789	729568	592336	844298	930095	785345	576454	382939	515003	579449	554665	642568	561861	792127	740045	587956	592791	582949	672086	550107	534060	859708	569695	458452	799750	476442	675840	463716	500918	736931	809802	473146	564161	635479	591637	693201	454945	504536	492840	938419	584146	524872	583604	785231	382711	972473	600485
O14896	0	1106.46	0	0	0	1544.84	613.585	0	0	1372.81	0	1922.02	0	0	0	0	660.561	0	0	964.753	0	0	0	0	1958.31	0	0	0	2428.94	0	849.271	0	0	0	805.658	1394.18	0	0	0	0	1010.12	0	1179.89	0	0	0	0	0	0
O14908	12300.6	5590.81	12184.3	14343.1	11373.6	18278.1	16104.6	0	9692.38	0	9598.05	19461.4	10667.3	5453.75	0	8561.26	18713.3	0	15968.8	0	8708.74	12962.9	11242.3	10730	19186.3	8483.78	0	14667.3	8996.53	3266.68	5997.46	17474.1	7709.61	21669.1	13633.5	19795.6	0	15184	0	13252.4	13698.6	14959.2	13112	0	7481.15	5167.51	17826.2	0	9506.63
O14910	16106.8	23171.2	30318.6	15098.7	24218.4	16620.7	45877.5	20901.4	41911.3	26044.7	10141.4	29589.8	25285.6	28004.9	17638.8	32567.3	21178.6	20297	28995.7	25938.6	21086.6	12821.8	28312.8	38693.4	21073.3	27117.3	31075.1	28475.5	44024	27684.7	32943.8	21567.3	33631.7	24380.4	0	23003.6	51580.8	22491	19432.1	11199.6	37842.5	44626.8	38543.8	0	25724.6	17329.5	23715.9	0	39604.3
O14920	0	7428.25	10244.7	0	0	0	0	0	13769.9	0	0	31059.1	30071.4	8458.11	13236.4	0	10733.1	0	0	13281.8	18100.4	0	3980.81	0	0	0	18469.2	16290.7	0	18837.6	10552.6	0	21957.2	0	25619.2	0	0	0	0	7937.44	10469	11720.2	16828.9	0	0	0	22289.3	0	0
O14925	11160.9	21368.9	0	15154.7	26703.8	0	11648.3	0	16146.3	16038.8	0	26808.5	0	22746.9	16645.3	18538.1	16893.5	10254.1	17143.4	14529.2	0	21030.1	0	21114.1	10983.1	16966.8	0	0	0	13871.4	24256.3	0	0	29012.8	0	20196.5	0	13384.2	0	19827.6	14844	0	13768.3	23768.9	0	16866.3	0	0	0
O14929	0	6375.96	9651.53	0	0	0	0	0	0	0	9985.2	0	10302.8	7321.29	0	0	0	0	10531.4	5506.7	12184.4	0	5425.18	7915.29	0	0	0	11418.4	0	4742.28	11613.4	0	0	8929.93	0	11977.1	0	0	0	17955	10538.1	0	0	0	0	0	0	0	0
O14933	22339.3	15472.7	23601.1	48167	34800.8	43008.5	0	55443.1	18692.8	58322.1	26588	38879.8	42115.5	30118.1	19700.5	36043.4	19786.1	31208.6	21200.5	54546.2	20993.7	21141.2	27955.1	26887.9	21399.4	22332.2	38180.3	55733.3	70735.6	69481	30786.2	30731	20868.1	66873.8	34136.1	27437	23428.9	45387.2	68527.8	35779.6	36890.3	27944.2	21444.1	19703.2	32752.8	11275.9	32696	0	40280.7
O14936	79502.5	86478	77771.5	92977.7	65084.4	50094.2	119861	78307.7	130331	70680.2	34933.4	80460.1	75086.3	80189.3	58117.6	73078.4	131403	98063.6	120579	101473	88096	61549.8	49577.5	60156	65415.3	77046.2	132923	77831.4	87798.7	60516.4	80225.1	94508.4	99616.3	34285.4	77629	67295	52596.9	89821.9	118459	51948	71000.3	164955	83793.4	51776.5	155814	73420.7	77034.1	128522	101183
O14939	0	0	0	0	0	9944.8	0	0	0	34804.8	0	0	16485.1	0	18917.2	8887.29	0	0	12377.7	0	0	0	0	0	0	19364.5	21524.3	0	0	0	0	0	0	16185.4	27271.7	6589.32	0	24822.8	22595.1	6258.52	16413	11939.3	0	10117	0	0	45837.8	0	0
O14949	304772	170335	283181	429360	211214	324667	580736	298713	368805	208867	263113	183052	209498	421720	139946	307418	340883	261965	308653	246025	271340	272867	244490	461431	324322	170979	333062	259885	338927	244822	306792	331884	245032	211500	239793	246614	218924	266879	242317	239189	232403	986438	275135	377048	207929	230014	297248	445039	311129
O14950;P19105	1.01816e+06	974308	729142	737981	1.17701e+06	837925	670151	795268	886964	749894	912946	690730	906459	843664	784014	971730	1.11439e+06	1.15687e+06	1.36021e+06	1.34806e+06	930214	806563	791527	1.12757e+06	770862	1.00699e+06	886856	860873	729300	1.10199e+06	676609	1.00808e+06	1.41697e+06	577840	980489	838793	893692	1.4385e+06	895734	1.1006e+06	910329	971301	1.20782e+06	1.19262e+06	1.5164e+06	1.26106e+06	576885	879413	1.06282e+06
O14960	0	0	65412.9	43269.7	0	10893.5	14963.1	0	43579.2	8653.12	0	0	0	13748.3	9869.75	0	10780.1	37776.9	7074.55	0	0	0	3075.73	6820.84	0	15345.6	19306.4	0	29287.2	0	5460.36	0	59183.8	0	0	9893.32	0	0	0	0	0	11923.9	41631.7	0	0	5220.43	0	0	0
O14964	118383	180174	165285	112942	149017	130289	135047	94275.2	154635	178820	111449	205676	129852	96951.1	107953	101155	147541	105782	121352	130079	114380	102075	105763	116853	159227	135949	230819	118763	119456	130186	124307	142088	95982.6	126141	167885	137515	148597	133263	174414	134156	129626	93991.5	134670	142563	110783	122555	303867	98845.6	126227
O14966	46559.2	25615.4	22173.5	17553.2	12448.1	18690.5	31124.9	27603.1	21383.7	21958	32741.3	12108.9	35352.2	16700.4	30034.9	16284.9	18461.3	0	17319.9	12530.6	32060.9	25507.1	16089.9	30989.3	18193.5	28088.8	25453.5	26142.5	17001.2	0	22889.2	29197.4	32621.1	40363.2	17224.9	32528	31603.5	29729.9	34500.3	20805.3	19012	24045.9	24927.6	0	20935.1	22796.4	12059	0	23064.6
O14967	0	0	0	0	0	0	18562.5	0	0	37219.3	0	0	0	9243.55	0	0	23655.3	0	5819.14	4369.96	0	0	0	0	0	0	26495	0	27493.2	11450.8	0	7996.99	0	0	0	0	0	7654.29	0	9111.97	0	50432.4	7992.51	0	0	0	0	0	0
O14972	27149.8	41506.9	44737.4	55757.8	50452	50832.1	38698.5	43017.6	42565	85968.3	18676.3	0	36779.3	75024.1	39540.9	38977.1	0	52357.8	52163.5	60175.4	47070.6	34933.8	41015.3	35888.4	38480.4	28014.6	27539.4	49620.9	38836.1	39288.9	39728.8	37788.6	52071.2	37861.5	51372.1	35479.1	0	41724.9	0	25249.4	48998	0	44464.5	47619.7	0	31653.7	27112.8	0	50267.5
O14974	57599.1	50435.2	48369.7	73317.9	29144.2	54507.6	71940.5	59090.3	79427.5	49225.1	55007.8	55073.7	47897.8	47299.4	63463	76952.6	88020.8	51375.7	120259	83022.3	54056	78064.4	48958.1	75350.7	52743.4	38833.3	88105.5	47879	74536.9	51864	60907.9	47140.2	46955.1	82377.4	30596	40536.1	83323.1	51850.8	63029.7	42636.1	51563.2	73372.9	61989.2	78637	68315.2	74789.9	33262.1	94099.2	62798.9
O14975	6.07075e+06	8.52394e+06	5.19161e+06	6.2464e+06	5.44138e+06	4.29391e+06	6.54098e+06	7.00971e+06	5.01225e+06	4.96922e+06	6.43981e+06	6.46888e+06	3.74627e+06	6.45689e+06	6.69286e+06	5.77855e+06	5.46007e+06	5.91147e+06	5.55438e+06	5.47769e+06	5.8219e+06	4.99752e+06	4.27552e+06	5.16282e+06	6.57426e+06	9.15799e+06	6.54069e+06	5.24948e+06	4.51033e+06	1.0745e+07	5.68319e+06	6.30241e+06	5.25428e+06	3.95165e+06	5.59671e+06	1.00782e+07	4.82162e+06	7.0823e+06	3.81307e+06	5.61075e+06	6.28972e+06	3.67761e+06	4.04416e+06	4.67865e+06	5.89429e+06	8.89e+06	3.44509e+06	3.5835e+06	5.26166e+06
O14976	29186.1	37127.6	20882.8	33540.8	35791.2	34618.3	36195.3	30418.1	30988.9	29557	25322	34260.4	36383.7	30551.8	37186.1	30826.6	31432.1	44054.6	43820.4	34384.5	23920.7	51099.2	31893.4	43266.3	35483.2	23102.8	30112.6	32719.3	37839.9	31979	30181.9	27077.2	37515.1	28055.3	63866.6	35003.8	66474.9	33878.1	46955.7	23789.7	25423.9	39337.7	39938.9	37158.3	70450.8	23166.4	36931.4	0	31537.4
O14979	457192	297655	194023	240890	459107	239039	208815	262755	272328	171936	544556	239556	375844	305428	207983	267910	364966	178774	362315	257345	414346	891599	401664	346844	268196	253374	197886	295681	165833	235607	397657	151890	255508	193997	343383	459596	479161	91926.2	262632	377187	399933	211024	266064	227471	193892	363346	349820	169695	301095
O14980	462725	347464	292324	349340	452174	432101	315199	470959	399078	360715	505307	283139	340680	471418	432047	357712	359151	282909	530356	526636	480294	644159	354023	399664	388731	478035	259819	347972	252379	424560	349899	274825	439493	328982	497698	486742	312124	238048	400805	443061	461564	351705	403044	488915	358687	379558	381641	292718	344936
O14981	9740.98	11517.4	0	0	0	14239.3	11647.2	16770.7	14588.7	0	15153.1	0	0	11628.6	0	19224.1	23396.4	0	8060.78	0	13941.3	17158.5	9041.84	14188.9	17763.3	5325.13	0	0	0	12007.7	14862	0	14235.3	0	0	16457.5	0	0	13558.1	9464.61	9296.08	6955.16	0	14592.1	17887.3	5118.65	0	0	16016.2
O15014	0	0	0	0	0	5121.41	0	0	0	0	4098.87	9733.29	10040.5	3141.81	0	3135.3	0	0	5532.54	0	5819.79	3997.48	0	9525.52	3078.09	12742.4	2010.7	7227.87	10771.2	3937.45	0	5683.64	10606.5	0	0	0	0	0	13482	0	6062.76	0	0	13280.3	0	0	0	0	0
O15020	1.2264e+06	1.20746e+06	923849	931587	1.32958e+06	1.01604e+06	767957	1.16798e+06	928517	939086	1.26808e+06	1.2255e+06	1.18117e+06	967899	852384	966697	1.2189e+06	1.03861e+06	1.14108e+06	1.00783e+06	1.41087e+06	1.08314e+06	1.17021e+06	978883	873144	1.1468e+06	1.26325e+06	1.23588e+06	906476	1.16727e+06	1.173e+06	1.49009e+06	1.08367e+06	778789	1.36032e+06	1.01593e+06	1.28982e+06	1.48864e+06	1.36126e+06	1.17214e+06	1.38339e+06	748557	1.19879e+06	993876	986531	1.11641e+06	1.43013e+06	1.60492e+06	1.27951e+06
O15021	0	8686.89	19559.5	13535.8	12546.7	13326.9	20908.1	11960.6	32320.8	0	0	9634.29	13569.1	16101.6	27376.3	0	21981.8	29952	5009.18	3598.12	9764.71	11705.9	8842.47	15401.4	18936	0	18393.7	18579.7	18693.9	0	0	0	22573.6	0	13629.7	4467.56	32709.7	0	14122.2	8979.78	10841.6	9186.6	16122.9	14496.9	10780	5718.17	23601.5	0	8166.14
O15027	561343	525315	593978	631513	583152	474939	482978	479735	452208	569247	479014	531981	424129	540236	494720	506901	595597	544305	503090	546686	403684	433784	482454	514448	507972	466209	620947	510556	639627	512358	424055	539840	551428	552465	425134	488562	619451	614857	593043	461662	547288	409335	545056	639786	517535	474353	478912	442204	629929
O15031	171979	162362	136352	167126	197897	145708	211817	141711	177037	173577	144474	185833	190179	154742	119985	212311	242691	163235	212415	170832	191881	208993	175253	165503	129060	163303	222165	171648	190160	185130	138473	187977	167924	166208	196894	170735	212952	160070	177743	153259	159322	189829	174435	109492	157056	143288	181489	253931	237631
O15042	102890	105046	106615	65819.9	94531.2	91456.9	66690	110332	99639.8	46452.7	98130.9	99318.5	104292	115038	94093.7	78140.4	121193	110432	109379	69124	103626	221261	132816	71337	106824	91577.5	91389.9	131790	129880	69262.3	112939	40761.1	96038.9	90203	124346	83559.3	112670	120524	83684.8	107716	71364.3	65275.1	105661	65466.5	111722	79449.6	90506.2	0	104046
O15047	38414	77312.8	0	38836	61585.6	24757.2	20681.7	24371.3	48889.2	0	13701.8	35272.1	123596	38011.3	92356.5	28502.3	59715.1	31302.3	38324.5	0	20787.6	62667.7	40700.9	89494	14098.9	29195.7	18317.3	37497.4	27905.3	0	27859.3	91020	34389.6	24934.1	51451.9	62413.4	59287.6	17313.7	96425.9	38530.5	53106.1	50726.8	127366	17784.3	0	15197.2	47547.8	0	36185.2
O15050	58088.8	61238.3	64811.8	64142.6	69676.3	55066.2	30281.5	78629.9	56184.4	70828.5	58797.7	63010.8	0	72784.6	53372.7	64550.8	0	0	50787.1	39686.8	89250.3	75840	63272.7	49541.4	57630.4	68912.4	44758.7	39517.9	81564.3	0	0	79178.9	49103	0	63210.8	89603.1	0	44723.8	0	42636.1	69667.4	67302.5	61742	99233	0	54241.1	90955.8	0	28194.6
O15061	0	0	0	0	0	0	0	0	0	0	0	0	0	0	0	0	0	0	6492.64	3586.66	0	0	0	0	0	0	0	0	0	0	0	0	0	0	0	0	0	0	0	0	0	0	0	0	0	1836.88	0	0	0
O15063	0	0	0	39353.6	0	0	0	0	0	0	0	0	0	22802.1	0	0	39553.6	56343.5	34254.1	0	0	0	0	20084.7	0	0	0	46965.9	11087.5	22501.4	0	0	0	0	0	0	0	0	0	0	0	0	33505.9	0	0	0	0	0	0
O15067	132225	198301	276937	209181	246613	129082	138843	203167	215767	135168	172076	170561	264705	186179	159644	192663	122217	187474	185873	181044	173855	184403	268103	159743	193408	158155	101334	238756	190185	230171	191747	162438	214914	136578	175854	169787	164892	204704	199479	236612	209697	123237	265274	167075	195523	94846.9	186258	284101	151913
O15075	0	0	0	0	11463.7	0	8289.29	0	0	0	0	0	0	0	7906.83	0	0	0	0	0	0	0	0	0	0	0	0	0	7155.25	0	0	0	0	0	0	0	0	0	0	0	0	8192.64	0	0	0	0	0	0	0
O15084	0	24631	38190.1	14395.5	23030	13145.1	0	19802.2	11888.8	0	14799.2	37873.5	26027.9	12768.9	30253.5	15511.7	16139.9	0	0	7262.74	18523.1	13019.5	26594.8	15779.4	0	14303.3	0	6758.09	0	15185.8	19080	35323.3	60651.4	16565.6	35665	18464.2	28225.3	12906.8	9993.19	7386.36	17959.4	8081.01	31168	0	29223.3	8985.55	27462.2	45675.7	15807.2
O15085	9561.89	13856.3	14928.7	8224.73	16831.6	0	18452.9	17314.9	15752.3	15409.1	0	18342.8	17394.2	0	14082.8	10547.7	25558.6	18360.6	19090.8	16295.2	15249.9	0	13442.4	25759.5	7635.87	0	13768.2	0	7370.31	15435.6	0	0	13038.1	0	21027.7	18307.2	14443.5	12853	16673.9	16135	8952.43	18829.7	26341.7	0	0	8495.36	21644.8	31184.3	18035.1
O15091	18626.7	14820.4	20641.8	18428.2	16912.8	18705.1	23158.1	20721.9	18759.5	20827.1	19898.7	10338	19323.4	22426.1	12691.1	10832.4	22034.7	17572.3	24983.7	13805.7	13286.8	20228.8	18379.4	12825.8	15570.4	22940.3	26438.2	12367.2	21400.2	18221.8	13149.4	13674.2	27840.8	19327.4	16165.1	21079.4	26531.1	27364.8	13502.6	11525.3	16205.1	24199.1	17108.6	26496.2	14754.2	14040.1	9254.97	38237.9	21100.5
O15111	246.125	3459.04	0	597.12	0	701.627	1758.24	1364.05	1957.51	2339.69	727.989	0	1148.85	2041.86	0	0	1922.38	0	2031.48	0	0	0	3057.72	1929.86	0	0	1820.25	2605.72	1986.39	0	1334.87	0	397.506	0	1646.11	1242.02	1300.51	2679.53	867.702	1529.97	0	1107.6	911.796	2205.79	1848.23	0	2358.97	0	1903.14
O15116	0	0	0	34719.7	18473.1	0	0	0	35795.2	71951.6	0	0	0	0	0	0	0	0	25324.6	0	0	34794.6	0	0	0	0	0	0	0	0	0	0	37170.1	0	0	0	0	0	0	0	0	0	0	0	0	0	49090.1	0	0
O15118	59016.2	59276.3	88311.6	50962.3	0	62010.4	87559.6	32110.8	19486.9	268364	67127.8	53822.3	72115	55662.6	110438	51396.6	79661	34397.5	42979.2	71311.7	37486.4	76855.5	54829.1	68896.1	76768.1	59357.6	133228	64464.6	71071.7	50951.6	35861.7	67813.1	69186.2	128321	224331	0	38454.7	78008.5	79441.8	49872.8	46553.9	64546.4	15807.8	58921.3	0	37814.9	315948	79658.9	0
O15119	10230.6	0	0	0	0	0	12627.3	0	0	0	8225.77	0	0	16178.1	0	9396.84	0	0	0	0	0	0	0	0	0	0	0	6755.8	0	0	0	0	0	0	0	0	0	0	0	9959.55	0	0	0	0	0	0	0	0	0
O15120	179414	279269	170631	360484	255989	108866	242335	211257	173815	164594	211567	205377	184788	369447	196999	173075	271808	242992	151856	130486	214299	170575	181639	242599	196854	272255	260217	285162	192747	207324	233735	269591	219351	370513	227989	306578	267486	255061	168562	222212	220584	169957	219666	282929	155406	254171	176673	83323.1	253894
O15127	55072	83216.4	74720.3	73206.7	106236	52592	92500.4	80207.9	79483.6	88864.7	68656.9	68883.2	55884.3	56472.8	47622.7	63642.9	65418.4	78901.8	75621.5	112815	57194.5	67122.2	57911	111081	58873.5	70611.5	47108.4	59599	33728.6	33424.3	71001.8	81918.5	60350.6	59528.6	88409	64110.9	23821.1	48542.3	106975	56050.2	57412.2	84273	44612.1	90514.3	39692.6	119149	81859.2	0	45897.7
O15143	125189	104665	107447	119000	107885	210123	247227	122625	155448	198115	88857.1	117092	136567	129146	140583	175159	161293	218497	218477	299287	147298	154861	102024	251326	101164	152547	243250	259866	136313	252343	121383	95815.9	80157.1	79671	119623	141305	85826.8	146198	296723	164561	123226	224967	117415	113727	210855	155829	115976	170953	150870
O15144	691036	831767	592045	925495	940384	599761	617605	791289	696336	669428	663543	687702	625385	918331	761660	849331	733927	634060	829110	792783	924984	762621	685889	972144	810756	808766	637013	807837	536105	817314	842677	656449	609039	589835	834433	820538	527036	720544	708333	722860	885635	769570	724035	752506	846969	795672	832175	691638	664773
O15145	769004	741395	635032	1.29409e+06	1.06986e+06	1.17125e+06	1.00856e+06	955784	824844	1.23394e+06	840080	848055	1.01657e+06	965347	752886	1.02989e+06	795262	904451	862840	1.24671e+06	1.03542e+06	842773	801989	981113	861125	1.3729e+06	1.13113e+06	844847	810851	1.13028e+06	1.15792e+06	852179	866936	575239	820201	811808	1.12703e+06	971180	1.03811e+06	914184	1.14507e+06	803066	884346	1.15209e+06	1.12274e+06	1.56731e+06	1.06615e+06	1.15882e+06	809620
O15156	0	0	0	6587.76	0	4198.26	0	5534.91	0	0	7607.45	0	0	3732.03	0	0	0	0	0	0	1286.49	4495.14	0	0	0	0	0	0	0	3422.1	0	0	0	0	3597.51	0	0	0	0	0	7284.69	0	4479.2	7504.82	1833.42	0	0	0	0
O15160	11322.8	13441.6	0	5287.84	0	0	10282.9	0	5779.74	0	14223.1	0	3464.52	4148.94	0	6865.49	15286.7	0	14609.2	7566.03	11175.1	10287.1	0	12288.6	16803.1	8805.44	15363.3	0	12002.8	13988.8	6330.12	0	0	9046.59	10639.9	0	0	0	0	10041.4	6373.17	0	0	0	0	17880.8	0	0	0
O15173	4.10821e+06	4.19329e+06	4.04888e+06	4.35462e+06	2.9741e+06	2.98583e+06	3.09547e+06	4.07993e+06	3.81102e+06	2.30319e+06	3.67741e+06	3.70573e+06	2.65108e+06	3.83721e+06	4.268e+06	3.64231e+06	2.612e+06	4.04039e+06	2.43163e+06	2.46871e+06	3.79301e+06	3.07447e+06	2.86062e+06	3.22599e+06	4.45744e+06	5.73697e+06	3.30882e+06	3.18741e+06	4.53615e+06	3.28257e+06	3.56177e+06	4.11177e+06	3.64032e+06	3.59627e+06	4.06886e+06	5.40554e+06	4.09013e+06	3.76977e+06	3.49905e+06	3.51562e+06	4.0508e+06	2.93613e+06	3.01557e+06	3.76584e+06	3.34755e+06	6.09408e+06	2.5309e+06	2.40002e+06	3.83084e+06
O15198	73705.6	48455.1	35959	42224.2	43412.2	47834.5	43398.4	55077	35559.7	35733.1	50583.8	48709.8	38462.1	39971.6	31864.4	59806.8	55754.6	48254.4	68461.3	63870.2	44198.6	33065.6	66356.4	29807.5	36554.1	44408.8	43780.8	83994	37336.2	66279.4	31337.8	38275.6	44884.7	14795.1	38460.8	38331.5	19435.1	66296.8	46909.8	54347	39208.2	51176.4	31397	30594.9	86302.1	71064.4	52539.4	52989.4	58807.4
O15211	0	0	0	0	0	0	0	0	0	0	0	0	0	0	0	0	9624.43	0	13523.9	0	0	0	15927.7	16676.8	15862.6	0	0	0	0	0	0	0	0	0	0	0	0	0	10366.4	0	5463.83	0	0	0	0	10567.2	0	0	0
O15212	114146	142521	142233	190406	227273	153872	117807	231584	150790	113857	162949	180679	130837	150462	168719	164498	128984	161560	160542	217744	188565	132742	175801	140583	115362	228986	90434.5	191609	153736	160109	144528	129533	106331	117106	88343.2	139031	161959	146044	116848	146444	117438	124770	134814	165806	213070	174463	148559	0	139369
O15213	6939.77	9021.44	0	4087.53	0	15146	4438.71	4629.9	10831.9	10986.3	8754.13	9040.4	9051.02	5552.87	13274.9	6197.64	0	0	12968.5	6037.9	4746.39	17902.1	4630.65	6645.98	4471.96	9432.89	13095.6	6439.54	17911.6	0	4971.96	7787.38	0	9773.97	0	5875.78	38535	0	7308.37	5759.63	7013.75	0	6540.84	5757.66	0	5675.8	11396.1	0	16972.4
O15217	17822.7	63883.8	35053.1	33811.9	21718.2	39659	0	38075.4	63090.2	13860.4	23089.8	39538.5	41619.9	52349.9	0	42923.7	12212.6	31554.9	46372.8	19726.3	23035.6	34979.2	34288.4	22872.1	57290.3	64645	14528.3	17856.6	23622.4	46163.6	14402.5	31679.8	27078.3	0	32510.7	50878.5	34802.3	0	21936.5	26605.4	20177.2	17482.8	33039.3	0	0	39142.4	37838.8	68318.1	19261.7
O15226	0	0	3824.63	6204.16	15517	0	4530.02	10818.6	4471.05	5923.54	6506.27	2045.42	0	0	0	5675.11	3395.02	0	16404	0	9240.62	15464.5	9142.71	4152.94	0	3366.49	3787.82	0	2230.84	0	7313.21	0	3896.25	0	6191.93	5189.63	0	0	0	4305.83	0	0	0	0	0	0	6717.69	0	7691.9
O15228	41358.3	30084.2	61644.6	77144.5	0	39165.9	64885.2	39896.3	98254.5	82046.3	35656.9	39161.7	37912.1	76840.7	52387	37773.2	41461.3	80030.9	80395.9	78848	31051.3	25131.7	39147.2	54585.4	44749.1	41538	73835.8	40396.7	35025.7	72435.4	46236.8	22571	96837.9	72751.9	67578	43374.1	73138.2	42999.1	46147.8	32936.5	48078.6	52841	33011.1	25665.2	115958	27006.2	44299.1	151479	37259.7
O15229	1.41292e+06	767439	1.46154e+06	1.40998e+06	1.04521e+06	1.45482e+06	1.42587e+06	1.21451e+06	1.08128e+06	1.16224e+06	1.42124e+06	1.38938e+06	1.33524e+06	1.20989e+06	796292	1.35334e+06	1.01974e+06	1.21232e+06	1.14897e+06	946965	1.28399e+06	1.30807e+06	1.39113e+06	1.2398e+06	1.02859e+06	810822	1.35941e+06	1.31106e+06	1.12544e+06	1.44729e+06	901505	2.0632e+06	1.51226e+06	909266	848127	935039	1.15671e+06	1.4403e+06	1.01226e+06	956336	1.01746e+06	1.87542e+06	1.51485e+06	1.0797e+06	1.18632e+06	960720	1.192e+06	1.11763e+06	1.31699e+06
O15230	173022	225443	382684	388597	670367	368776	666086	507052	771677	469553	274263	455666	324939	317333	416619	316327	1.0315e+06	407560	2.52174e+06	604455	255100	486820	177215	555128	427371	289348	1.16371e+06	459643	437170	196541	147009	342634	259499	375335	429832	172769	346856	456415	255360	470081	101719	477692	315139	443393	537869	470133	549177	736915	316699
O15231	0	0	0	0	0	0	0	0	0	0	0	0	38579.8	0	0	0	41211.7	0	0	0	0	0	0	0	0	0	27442.1	0	0	0	34115.8	0	0	0	0	0	0	0	143438	0	0	0	46460.8	0	0	0	76473.1	0	0
O15239	34975	0	38606.9	111256	0	52267	0	0	0	42047	42614.7	0	0	126937	0	48788.9	0	0	0	0	60364.2	0	0	228663	0	29589.1	0	17203.8	0	0	51556.4	0	0	0	0	0	0	0	0	28293	61132.5	0	0	49647	0	0	0	0	30006.3
O15240	0	0	0	0	0	0	0	0	0	564727	0	0	0	0	0	0	0	0	0	0	0	0	0	0	0	0	0	0	0	0	0	0	0	0	0	0	0	0	0	0	0	0	0	0	0	0	0	0	0
O15245	1.19075e+06	1.10377e+06	659148	1.4428e+06	305581	361409	559278	565972	645374	240128	908542	1.00095e+06	761787	1.45651e+06	1.05061e+06	426024	534659	509772	731792	359771	1.58669e+06	996883	848309	864771	509907	1.27837e+06	1.20537e+06	787964	842743	589293	1.6793e+06	804990	750971	1.39854e+06	723506	1.03993e+06	731367	808546	749585	221208	1.29872e+06	1.08952e+06	952352	1.1461e+06	472617	1.26939e+06	291926	559554	1.58289e+06
O15247	10008.9	7737.59	0	12089.7	17895.8	6533.12	12504.5	0	6261.74	12464.1	11034.1	6381.86	2353.09	4976.27	0	7585.63	17141.8	0	11732.2	12097.5	16213.4	15337.7	0	15340.1	10423.3	14313.3	8442.58	13993.8	11738.1	17792.5	10452.9	8809.16	0	0	23631.1	6381.13	10599.8	11275.5	11709.8	7090.23	15361.5	9547.47	13484.9	8792.43	0	6103.6	16520.4	0	9565.51
O15254	1.71444e+06	749207	2.11506e+06	2.19404e+06	1.05528e+06	2.4957e+06	2.10093e+06	1.32578e+06	4.35359e+06	2.10134e+06	1.32869e+06	1.35241e+06	1.00535e+06	1.64628e+06	1.79284e+06	1.33566e+06	1.46866e+06	4.20523e+06	1.57893e+06	2.45444e+06	1.40671e+06	863648	1.09617e+06	1.3586e+06	1.64165e+06	1.14166e+06	1.80244e+06	1.72063e+06	2.35892e+06	1.62052e+06	2.25497e+06	1.19569e+06	2.46374e+06	3.64574e+06	913897	1.42235e+06	1.97881e+06	1.43794e+06	2.18186e+06	1.24778e+06	1.52387e+06	1.70847e+06	1.29377e+06	1.93392e+06	3.12438e+06	911903	1.80113e+06	3.48668e+06	1.34182e+06
O15258	64547.7	55622.7	86744.5	97669.8	56326.2	111303	123584	93594.4	83590.6	95091.4	42268.5	78867.1	61745.5	99232.4	209143	122266	100056	91912.4	81903	112271	45834.6	66633.3	84195	104663	149053	64769	172450	63094.7	114985	88790.1	49818.2	73123.4	74022	103733	196074	45527.7	52888.4	70592.9	202695	35035.4	48102.6	72332.5	67386.3	89779.5	78067.2	87311.1	75312.6	197335	87243.4
O15260	166138	55408.6	77968.6	239751	94476.2	79896.7	62955.7	130860	53776	69092.9	159260	84224.8	40118	154331	87600	110605	64737.9	66324.9	88357.5	156717	103197	124987	38990.5	248990	85553.4	112719	88762.6	62282.9	50743.7	158562	113773	55977.5	113974	362572	47477.5	150009	197955	70604.9	70646.9	123468	100895	50752.6	54090	105298	45117.5	161662	118773	211663	113086
O15264	0	0	0	55949.6	0	0	0	0	0	62361.3	0	0	32475.9	0	0	35335.9	0	0	0	33570.7	0	0	0	0	0	0	0	0	26852	0	53128.1	0	0	0	0	0	22350.4	21131.8	56596.5	0	0	72439.9	0	0	0	0	66942.2	171605	0
O15269	38157.2	49642.2	87832.6	61709	29619.6	57840.6	73370.3	49656.8	51343.5	107123	40957.9	52676.6	66425.4	49916.2	73476.8	55451.3	102683	108006	61881.7	54232.3	58198.9	78168	35073.4	58852.2	73857.6	50401.2	50747.2	44042.7	48685.6	43717.8	67459.9	55578.3	91527.3	46201.7	52378.9	48500.1	71427	33505.5	64842.1	61362.4	48484.1	64195.7	50542	47960	29243.3	37268.5	52010.2	32882.1	59734.2
O15270	9272.95	7371.91	0	20320.7	0	16558.9	0	0	18953.8	15164.8	0	0	18235.4	9279.98	22749.5	0	29460.2	0	8300.99	0	8429.43	0	7081.5	11054.5	0	11080.5	15440	8201.21	0	7336.22	0	0	0	36622.8	13781.8	8041.5	0	0	19625.2	0	8946.11	0	8327.33	0	0	2883.43	13076.5	0	18462.8
O15294	46549.6	46524.2	52220.8	56649.3	43150.3	26973.4	32726.8	39296.6	41381.5	35162.1	35972.9	50320.9	23512.7	28239.3	36326.8	33781.4	43847.1	37856.9	54101.2	22200.5	46615.5	77382.9	43682.4	43896.8	40488.2	51074	30672.1	44269.1	31944.2	53066	42753.1	41887.6	44475	20999.3	44645.4	44712.3	38015.1	20659.1	62091.6	42115.5	42886.5	44109.2	63111.5	29606.2	37863.8	35255.7	42222.1	0	37276.9
O15296	0	0	0	0	0	0	0	0	0	10351.3	0	0	0	0	0	0	0	0	0	0	4321	0	0	0	4170.23	0	2803.2	0	0	0	0	0	0	6339.67	0	0	0	7502.86	0	0	0	0	18068.8	0	0	0	33886.9	0	0
O15305	128468	82477	82793.4	156722	102906	93537.1	72912.9	119217	90011.2	127219	84684.3	53359.6	154207	137753	131213	101546	166175	71354.1	140282	143935	84782.4	78051.8	146296	112435	134129	90634.1	73093.5	97151.6	120819	143583	86203.5	75691.2	132149	213863	118037	113935	154061	98165.6	140503	117374	115025	143091	88573.1	141848	92036	86145.7	144977	138691	114378
O15321	11860.7	8911.75	17417	9401.96	14648.6	17177.8	17704.8	8344.12	15754.2	16734.3	12248.7	12440	10709.3	11808.5	16559.6	16473.5	22594	21506.3	19019.3	13410	24587.5	11517.2	17322.4	20369.8	25586.9	19063	25506.2	20773.1	27092.4	12664.3	14971.8	11192.3	13635.1	0	17489.9	14850.5	23159.7	19526.2	16478.4	12114.3	18501.6	27496.9	15883.9	15199.7	0	12587.6	17032.6	0	33478.7
O15347	107628	108118	81275.9	117399	193116	121385	101638	101973	37276.9	77976	160732	71112.9	147888	191198	167793	128487	210490	97101.4	108342	134247	129115	147468	146667	147486	186664	89904.2	86795.1	164863	109778	231283	152328	58729.1	124399	140732	213012	123221	169603	50902.2	127559	208855	143419	169913	88285.2	146490	109302	104306	78962.6	0	94171.1
O15355	58695	56634.7	35103.5	78133.1	71510.6	61551.2	66066.8	87132.3	63351.2	45389.1	77430.2	44863	90777.4	84557.3	63127.4	67743.3	91854.1	66385.4	67397.2	57774.8	67514.1	129812	51101.6	70276.4	77716	43255.1	60531.1	72412.6	85328.3	47080.7	78719.7	42710.2	75394.3	75996.4	96957.9	68973.3	99213.2	0	48904.4	87422	47057.5	46963.9	70107.3	48097.3	70869.6	59058.3	0	0	65822.6
O15357	2966.42	4300.82	2620.27	2841.1	3056.76	1913.14	3302.38	1080.46	2740.36	1522.61	3396.7	3577.89	5638.53	3601.42	0	4693.36	2954.85	6544.8	2378.07	2537.51	0	0	0	3101.25	4634.8	2722.34	2890.95	3139.32	0	0	2622.68	4980.19	3903.64	0	0	3723.05	6216.92	5385.9	3724.38	7599.38	4281.56	3934.04	4160.85	2989.62	2055.08	3320.26	1905.38	0	3897.27
O15371	409977	383497	383525	424901	441623	408790	330551	490570	360160	399427	348335	390793	369788	374040	338713	422984	348936	340774	420001	447613	387541	374043	383038	336940	396680	410624	401548	403735	431003	420992	393968	392126	374411	474331	424928	388748	391937	362171	464968	433819	485836	224707	431236	482435	348138	351373	451609	326907	381304
O15372	229359	274440	250137	270200	296378	192401	214525	220518	265117	167512	220946	260758	260304	288882	250720	220124	307605	257929	352848	228054	223639	264275	277038	253011	296050	321085	227147	223218	360926	303049	257055	291692	221318	236091	303401	247311	257190	246765	322320	246428	255309	199222	230961	296247	242637	186769	220471	146936	261692
O15382	172618	160398	0	135524	78053.3	98863	187162	126420	178014	166388	218032	137353	0	0	0	170103	206749	0	209041	174488	147329	198120	185692	285541	0	148185	289924	168140	183532	155222	207025	193848	0	195009	26591.2	94080.3	0	226665	181035	78897.9	100159	291255	185167	153690	87736.9	136078	75652.3	97853.9	157663
O15394	0	0	0	0	0	0	0	0	0	45679.9	0	0	0	0	0	0	0	0	0	0	0	0	0	0	0	0	0	0	0	0	0	0	0	0	0	0	0	0	0	0	0	0	0	0	0	0	0	0	0
O15397	0	6974.5	10432.2	5503.88	7059.2	3925.68	4124.45	5862.86	0	0	7023.76	0	0	4464.55	0	9196.84	6083.24	6061.99	5183.94	0	7855.25	5115.07	0	5246.56	7755.57	7301.45	0	6766.99	4026.48	2730.64	4897.01	6041.43	5294.29	0	7892.18	8108.25	0	0	0	6834.38	4961.35	0	7720.41	8162.89	0	6510.04	3520.35	0	0
O15400	210370	296933	184858	280921	288195	177262	250767	289675	225481	142932	250504	157624	168600	328084	249695	231543	279828	300161	302360	303679	369471	197735	241444	360246	185896	194513	233520	238244	185236	154562	180927	180995	180814	91594.8	140279	237330	246351	248866	285333	180472	166312	312267	262865	156485	308505	342178	199602	619578	251854
O15438	116369	187343	189918	201917	201364	206692	290824	155421	336024	237790	124064	173893	240865	155970	168569	252287	243116	215363	349671	479933	128908	183354	144627	196110	245388	147178	266806	226108	265623	249704	126483	189295	208861	311786	265030	155835	255082	235893	214562	161907	175337	317533	172288	242903	271299	192125	170915	267539	239871
O15439	0	0	18777.6	0	0	0	0	0	0	0	0	0	0	0	0	0	0	0	32723.3	0	0	0	0	0	0	0	0	0	0	0	11806.5	28841	0	0	0	0	0	0	0	0	0	0	0	0	0	0	0	0	0
O15446	97387.7	90080.5	94218.5	103652	99504.2	95135	76660.9	41902.1	106408	57903	98646.9	94654.1	94023.5	89145.6	63264.9	115870	61945.3	92011.9	155872	61795.2	135368	64687.1	57482.5	95096.7	86738.8	51821.8	88493.2	107814	57797.8	78887.6	87960.9	104626	90479.3	45800.1	49070.9	58485.3	63924.6	139886	51504.4	101098	78470	0	63259.3	93889.1	44782.1	42661.4	36816.4	0	76923.3
O15455	0	5032.27	0	15975.1	0	12919.3	5166.59	9745.45	7938.86	11175.6	0	7696.14	0	8189.48	9886.58	10550.5	0	0	4381.4	13477.5	2776.5	7319.85	3906.43	14120.5	0	0	0	13000.1	0	9931.03	0	0	0	0	9233.11	5683.2	10264.3	16464.6	5614.83	0	0	0	0	3025.41	7786.01	6686.14	13793.5	0	11857.3
O15460	0	0	12630.1	10773.1	8626.86	0	12977	0	0	11127.9	0	4746	0	8875.58	0	8909.83	19012.6	0	8418.33	10582.4	0	0	10319.1	11732.3	9408.63	5130.3	6157.47	15142.6	10018.3	0	0	0	11756.4	21256.2	0	11896.7	0	11123.1	0	7541.01	0	5583.61	16417.4	13541.1	12475	3157.54	13152.1	0	0
O15484	44663.6	36334.2	39709.7	35008.3	21682.2	37145.4	28754.7	20314.2	28713.1	55290.7	32414.1	49926.9	43614.2	33395.9	25933.8	26400.3	50296.9	31257.8	32739.7	27785.5	30649	55473.5	42237.3	40201.3	41649.2	24481.6	44243	55536.4	24146	33122.4	41366.3	56915.6	31375.9	27275.4	42043.9	36745.7	48777.9	47158.9	57393.8	22242	45161	44912.5	42367.8	18367	43343.7	42301.3	71322.5	0	56313.8
O15488	125433	138940	185576	76168	181291	112739	270015	135710	158474	144472	113848	135097	113560	70290.2	194029	60425.1	274378	203742	181061	151621	129977	86546	197798	69650.9	119789	157835	236563	124482	164920	158595	63507.7	125587	137882	72241.9	129943	186776	93775.6	122635	112712	117911	74396.5	286601	159177	108682	242157	145366	160992	127415	110187
O15498	0	0	0	12403.1	0	0	0	0	0	3824.04	0	0	0	4643.84	0	0	0	14785.2	4122.04	8950.35	12791.8	9263.97	4009.94	7330.77	0	0	0	0	0	12622.6	7432.63	0	0	0	6832.87	8349.33	0	0	0	7088.85	3962.9	0	8822.32	0	0	0	0	0	0
O15504	22524.5	34543.7	0	0	30264.4	0	0	23677	0	0	0	0	0	0	0	0	12815.1	0	0	19573.1	0	56747.2	21190.3	0	24173	0	0	0	0	31530.3	0	0	15391.1	0	0	0	0	0	0	0	0	0	0	21827	0	0	0	0	32492.8
O15511	253937	325751	349491	371933	297808	311553	244034	231102	291794	297944	263303	261254	235859	350882	238857	285282	282632	214126	331587	347375	384173	218462	248032	440745	336238	370967	547814	285111	204708	459025	403552	216965	183132	458102	481216	441208	339051	285214	217996	410409	411597	302470	284020	312980	332079	239915	305336	280122	307847
O15514	0	0	0	0	0	0	0	10040.1	7532.73	0	10261.5	0	0	0	0	0	16719.6	0	0	0	0	0	0	7442.54	0	0	0	0	0	0	0	0	0	0	0	3810.36	0	0	0	0	0	0	0	12351.1	0	0	0	0	0
O15523	0	0	208623	132919	162259	167048	0	140297	129897	0	0	125302	161114	112231	131172	107029	0	105824	114866	0	0	144987	226859	102742	215870	0	0	137477	106026	0	0	144141	186469	94438.6	126706	0	0	120712	130085	115689	0	0	155489	105395	151929	0	0	0	144290
O15527	0	19127.1	54614.9	35089.9	19315.7	31336.8	38693.2	19708.3	61220.9	25155.8	0	19015.6	0	30078.3	28632.8	25737.1	44254.7	55216	23956	13328.3	18331.4	0	13734.6	15646.1	36150.3	0	30267.8	32776.8	40695.1	18371.7	31347.5	0	39978.2	52197.1	0	0	58430.6	26995.8	25446.8	0	10938.4	0	20186.5	31481.1	0	0	50438.8	0	0
O15533	22957.2	0	11338	29606.4	0	17255.8	26850.4	0	0	22439.2	7368.99	0	13839.2	18636.6	0	13781.5	13854.8	23223.9	0	25695.3	0	12211.6	0	25083.8	28912.8	11142.9	9393.1	13079.9	43668.4	25700.3	25522.9	19182.2	9208.41	29627.3	11187	14836.5	0	0	27455.6	9826.3	26899.1	19426.1	0	11268.4	23881.8	18684.7	18136.9	0	26085.7
O15539	12678.7	12028	0	11993.9	27284.8	0	17385.5	32447.7	0	19681.6	14761.5	0	15758.3	7193.33	16411.6	9843.69	20096	0	22383	0	26409.8	29769.8	10615.7	12410.5	0	0	29165.4	21958.6	0	0	10940.5	0	10972.8	0	30620.8	18430.2	32094.5	0	20831.3	9749.08	14048.8	18994.1	19885.4	0	0	15461.4	0	0	17565.3
O15550	0	0	0	0	10948	8163.14	0	0	0	0	0	0	0	0	0	0	0	0	6913.55	0	12793.7	0	0	0	0	0	0	0	0	8928.37	0	0	0	0	0	0	0	0	0	0	0	0	0	0	0	0	0	0	0
O15551	6714.21	18911.6	8393.81	10292.5	15772.7	10898.8	15548.8	8223.95	25825.7	0	16371	12416.1	19070.1	10619.1	0	0	36196.4	0	10727.3	0	4441.23	16920.4	8418.53	15872.1	19409.3	16909.9	19287.3	0	12540.1	10059.9	16676.6	20566.1	16167.2	0	20447.1	9931.75	11504.4	0	10634.5	14254	23363.2	27404.7	20145.2	12593	0	0	0	0	11696.6
O43143	599511	398640	286857	391599	507564	412160	367090	480148	412011	289065	787117	324367	502825	430141	304041	367882	532174	362464	625460	518103	621405	838164	584087	427985	505375	389290	343721	652381	346422	562279	452253	154107	454314	338024	607715	430396	467491	129025	491515	530848	508054	428026	464835	359838	443870	526132	393257	350734	543306
O43148	10595.2	0	0	9570.06	13876.2	7960.71	6877.85	6466.1	11807.4	10736.4	11255.8	9233.87	10855.1	19677.6	0	12773.8	25821.4	0	15035.1	16728.7	11447.8	27595.1	16369.7	7021.88	19166	14461.9	9976.09	20230.1	8192.1	13574.1	0	7619.85	10424.7	13447.9	13943.8	11710.8	21833.1	0	9383.85	24704.1	13401.2	15423.2	0	0	14708.9	11623.3	13084.6	0	5396.2
O43149	54635	73066.2	65896.6	49528.5	92400.6	71277.8	65102.7	69381.1	48577.8	90081.2	50205	128425	80993.1	79571.5	67704.4	78504.6	82511.8	80213.9	62791.7	47882.9	86408.4	72412.2	46203.7	70142.7	52203.1	58479.1	68726.8	69634.2	44169.4	75753.8	47690.8	31129.4	58492.9	98326.7	65900.1	98679	79038.6	75145.3	68011.6	55335.9	47805.9	61418.5	70608.5	37758.9	112347	55967.1	68292.6	0	101448
O43157	45115.3	81968.2	83534.8	86231.8	66408.9	65304.1	98788.8	67876.4	62541.6	104311	90060	58272.3	111408	80510.9	67424.7	65180.3	117122	82328	66886.1	54152.4	84862.4	77145.7	67475	63304.6	61271	76006.7	111015	100614	74709.6	72055.9	72716.2	53834.8	92342.4	71475.2	99863.9	59553	75488.4	123571	96537.1	46213.2	63768.6	98359	84988.7	49297.5	102490	60884.3	92908.1	118884	76440.9
O43159	75375.9	27169	0	21644.9	35119.1	50116.7	32656	65233.7	57167.9	16159.7	63542.6	30122.8	31904.8	32850.5	0	35011.6	46147.7	23687.9	69546.2	78527.4	43780.4	55400.2	26721.1	41068.2	43748	21849	0	52954.2	0	39431.3	25490.9	0	23100.1	17840.4	42119.9	26888.9	0	0	53225.2	20991.2	32297.8	24282.9	33536.6	36808.3	24585	35060.5	25222.8	0	40515
O43166	0	42048.7	0	0	0	23227.5	74512.7	42921.6	0	0	0	14946.2	0	12718.3	0	0	48708.7	0	26704.1	17083.3	0	0	60944.6	0	0	0	23534.9	41143.7	34119.3	35168.1	0	0	72438.5	0	0	13260.5	0	26838.9	0	41113.4	53284.7	43890.1	45449.4	26582.1	0	38875.3	28914.9	0	0
O43169	1.26813e+06	928371	834715	1.16196e+06	1.29333e+06	801333	1.1993e+06	934243	1.0335e+06	511874	1.39684e+06	1.00528e+06	1.11878e+06	1.02409e+06	845664	722553	876142	1.09931e+06	832901	547599	1.15904e+06	805679	1.01173e+06	963762	944068	1.13584e+06	902126	775319	1.22559e+06	609844	1.31275e+06	1.01943e+06	803111	1.64512e+06	752015	1.20638e+06	938663	692224	551119	945085	1.102e+06	1.31553e+06	885698	2.1353e+06	856493	1.409e+06	823033	911913	807877
O43172	116691	69297.6	56715	53541.1	149437	76726.1	74813.3	145786	75479.8	104515	112974	94255.8	117744	84813.7	80027.7	60485.3	119495	101434	132400	78129.5	100992	326667	106260	73020.5	90994.4	114507	89615.8	133281	92166.2	109374	82686.1	40929.6	58299.8	68385.3	173147	104385	154888	27053.2	136362	128512	83589.8	90313.4	111494	99632.9	108359	80916.2	204097	160838	88168.2
O43174	14040	0	0	42607.1	0	0	13530.7	0	34301.1	0	0	0	26355.8	36852.8	0	24877.4	31279.5	29935.6	34817.1	0	15106.9	34953.8	0	20397.4	0	0	0	37348.5	0	0	10160.7	73129	93858.5	0	0	0	47882.7	0	0	8933.51	0	0	0	0	38652.6	0	177298	0	42395.6
O43175	1.28009e+07	1.60425e+07	1.61417e+07	1.1495e+07	9.46875e+06	1.15598e+07	3.78164e+06	1.39807e+07	7.39989e+06	1.02123e+06	1.60122e+07	1.42313e+07	1.3835e+07	1.21057e+07	1.18339e+07	1.26416e+07	4.65851e+06	1.09868e+07	5.83346e+06	2.17296e+06	1.90491e+07	1.13017e+07	1.76985e+07	9.69232e+06	1.21829e+07	1.71235e+07	3.79175e+06	1.1905e+07	7.64108e+06	2.50967e+06	1.41999e+07	1.34458e+07	1.51074e+07	6.5396e+06	8.07279e+06	1.47444e+07	8.21033e+06	1.16986e+07	7.43884e+06	1.428e+07	1.6504e+07	2.29763e+06	1.53736e+07	1.01207e+07	7.12834e+06	1.34524e+07	1.16016e+07	5.29598e+06	7.12121e+06
O43181	177461	141856	148632	129235	116806	99593.8	134408	90546.6	111637	71430.2	170453	146651	123300	106183	99797.6	104622	163658	143003	142178	77077.8	161504	126129	150606	218115	117224	98704.6	170804	159925	57953	80427.4	121949	162039	143917	56924.4	99430.8	116242	76474.3	121624	103079	102939	142850	32229.7	145772	112321	106664	121363	96183.1	145614	138591
O43236	20108	39478.3	18787.8	37064.6	21694	19107.9	26703.8	28095.5	49393	48105.5	25373.6	43650.9	43668.4	25062.8	22955	53531.8	43742.6	0	45130.3	52088.3	35727.4	46936.4	36921.4	35904.2	25198.9	28604.5	44423.1	14217.3	37287.2	23077	24263.4	60607.5	39308	0	34885.1	29421.4	13699.2	29112.9	44194	40225.8	39987.9	27022.5	37852.6	45112.2	44445.1	35502.2	53700.8	0	54489
O43237	50131.3	67906.7	49595.2	70701.5	67996.3	66964.2	86829.8	79150.6	71700.3	79183.9	97664.7	89390.3	72057.3	58033.3	74921.6	75504.2	102891	60324.8	87147.4	77099.6	60301	54297.1	76958	70733.5	77743.3	79196.4	85634.1	73883.6	69380.4	50950.6	86031.4	86509.3	64435	70140.2	66574.2	52376.8	84959.5	66077	108969	57902.5	61715.1	84494	77615.9	64545.4	138466	49918.6	63138.4	62714.7	81424
O43240	0	137106	178108	0	0	137356	146930	0	0	248115	0	0	156603	31349.5	138374	0	156950	0	0	0	0	92875	0	128169	83898.2	0	122907	79491.8	198320	40028.5	0	0	97173.8	78865.4	273971	83601.9	0	0	110431	0	0	0	0	0	0	0	753949	0	0
O43242	1.04675e+06	1.09288e+06	1.05581e+06	1.52236e+06	941729	1.11928e+06	1.09895e+06	1.26033e+06	1.00995e+06	993286	1.07516e+06	900795	1.21828e+06	1.35019e+06	1.30847e+06	1.13969e+06	1.08008e+06	1.37454e+06	1.13593e+06	1.28265e+06	1.12132e+06	1.00517e+06	1.38772e+06	1.19406e+06	1.20869e+06	1.14484e+06	966120	1.09874e+06	1.11497e+06	1.12442e+06	1.16945e+06	848487	1.13989e+06	1.20624e+06	1.21351e+06	1.03547e+06	1.0738e+06	1.11455e+06	1.12496e+06	1.32995e+06	1.29623e+06	950616	1.23768e+06	1.38298e+06	1.16043e+06	1.17043e+06	1.00291e+06	1.17146e+06	886665
O43247	0	0	0	0	0	0	0	34737	106987	0	107462	0	24041.9	73840.9	0	0	52253	90706.1	0	0	0	51256	0	0	0	31023.4	0	0	94124.2	0	44764.6	0	0	0	0	0	27441.9	0	30703	0	0	0	10830.2	0	0	0	0	41693.9	0
O43251;Q9NWB1	19503.8	24945.6	12880.7	20494.4	0	14940.9	47395	18608.1	17853.2	16503.6	33834.7	0	24784.6	22670.6	0	16580.7	18349.4	0	39663.5	10217.1	18674.3	51968.4	22485.8	18880.9	0	23531.7	0	31914.2	28365.3	27408.7	14337	15722.7	46816.6	0	42535.2	25894.5	32612.2	0	21279.2	15717	22713.4	25712	26518.4	0	26774.5	25227.1	0	0	0
O43252	23655.9	35657.1	77801.1	56657.4	54405.1	15181.4	38888.5	52164.1	30594.7	12782.7	74284.1	31256.6	65695.8	33340	48524.7	44427	21269.2	36823.5	42769.7	19762.5	41419.3	50218.5	28815.8	40985.4	58734.1	13031.2	14080.2	0	45492.2	50220	27833.1	25745.4	52286.4	36566.3	63386.2	55508.8	28870.3	20157.5	46987.1	32707	20395.6	15120.3	33997.6	33738.6	0	35400.4	25159.5	0	56487.9
O43264	38403.5	61378.2	46599.3	58441.7	50302.3	44230.9	48942.7	30575.6	41982.5	62973.9	51119.6	51288.7	52748.5	45470.1	34606.8	46107.7	54282.5	51403	38718.4	56631.1	30577.6	68564.1	24812.7	38954.4	51049.9	64431	41495.2	47207.9	57290.9	46882.6	43301.5	62003.7	50037.5	68756.8	39096.9	48920.6	110069	35036.2	38375.9	45573.5	51812.3	25176	67180	58013.8	29975.1	47097.7	61914.5	63824.2	64341.8
O43272	281525	67482.8	60849	180580	61736.6	63121.1	163559	122312	132572	0	200962	73743.3	85997.7	336017	0	109408	91553.2	65801.1	158411	46165	126307	43271.5	58880.3	609193	51954.4	76679	208592	93092.5	62222.8	26865.9	149724	43055.9	15723	45034.7	60298.8	61080.7	121953	120734	51075.9	44719	105858	246283	30986	35118.8	52285.2	51176.2	86838.9	0	84343.3
O43278	0	0	23819.5	14342.4	0	10521.5	9997.17	0	0	45675.2	0	0	0	0	0	0	0	0	4888.1	0	0	0	0	0	0	0	15174.5	0	0	0	0	0	0	0	0	0	0	0	0	0	0	0	0	0	0	0	29705.8	0	0
O43290	111291	67581.6	37204.3	42292.9	84007.3	37855.4	68092.9	59398	59157.8	40130.9	87801.7	53865.8	68808.1	65450	46887.7	61906.6	74136.8	68087.7	81994.5	68928.1	87316.3	147041	75905.5	46573.1	71399.6	37838.8	59513.5	90198.3	51634	64283.6	61332	14894.8	57685.5	45211.3	101393	72192.2	111222	0	61417.6	71055.3	77858.1	48216.9	60763.6	59757.2	66231	62992.3	111137	0	62784.6
O43292	49893.5	64334.7	30923.4	38660.9	40090.1	44867.8	73611.9	35557.7	35605.4	42266.5	52354	47238.9	51757.6	43922.6	80368.4	34954.9	42202.7	70536.9	44861.2	59604.4	47382.5	46154.8	48269.2	29762.2	65391.3	50650.8	37384.6	46564.3	59271.5	60054.3	37123	37792.5	53994.1	33432.7	48222.5	36230.6	75950.1	55973.2	49914.8	51174.2	34264.4	62895.1	44575.8	38838.9	44677.9	44564.5	53076.2	0	54629.4
O43294	21794.1	40405.6	33629.6	35965.2	21409	16439.4	31584.9	31641.9	34413.4	42630.6	17723.5	21733.1	42362.5	32496.7	22038.1	31805.5	68160.3	58415.6	96324.4	47053.7	25419.4	28284.2	36221.5	40700.3	27465.6	114978	52924.6	28524.2	29901.7	13887.3	26175.5	0	41129.4	55710.2	21928.7	19426.8	0	29421.4	18504.5	18530.6	23548.6	22321.5	55406.3	41869.1	77780	26409.5	43268.7	0	53552.4
O43301	0	0	1135.6	1481.11	0	0	2851.31	0	0	13858.6	0	0	2525.84	0	0	0	0	0	3345.44	9052.98	985.118	3342.47	0	0	0	0	4229.31	0	0	3852.24	0	0	0	0	0	2225.19	0	0	0	4463.78	0	0	1600.76	4933.32	0	0	0	0	0
O43310	9017.33	3470.62	2316.85	7464.52	0	13544	2790.4	3511.41	7847.18	0	5537.65	8762.81	4130.27	7938.06	3570.14	0	2408.15	6698.73	4182.53	5634.23	3778.56	9730.82	0	0	0	4071.38	1795.95	12724.9	4459.29	2690.08	7266.79	2927.19	4977.76	10366.7	4447.73	7335.03	9985.25	5800.57	0	1824.28	6964.93	3889.28	0	0	0	3115.44	3344.97	0	0
O43312	31304.8	45393.6	29206.8	35528.7	43168.1	34018.2	21932.9	28454.2	29014.6	54561.7	31982.8	31337.7	44757.4	32488.1	36415.9	26492.7	33827.2	0	30149.5	0	36420.5	48677.8	45502	22762.1	30717.3	35362.9	20629.1	33319.1	18230.4	20336.4	28454.6	33585.4	28136.6	28503.7	36741.8	39392	35373.6	44906.4	12182.4	32984.5	38506	26135.3	36424.4	67455.2	28663.9	39502.6	44940.8	0	36611.8
O43314	9643.21	7223.47	8702.27	7026.46	12508.9	19398.3	8894.41	5665.6	7249.37	0	8479.93	0	13502	11959.1	0	0	0	11996.5	7947.37	9792.63	5782.83	9795.73	13243.8	8013.34	13017.1	0	8735.14	0	18899.5	0	7805.21	7431.21	14495.3	0	14005.7	6117.65	20774.3	16227.9	11543.2	0	10294.4	12832.3	20765.9	6254.79	8971.06	4799.49	13532.9	0	11704.5
O43315	69681.5	131219	60128.2	91491	71996.4	82583.4	78097.4	90063.1	86380.1	75327.5	35082.5	113985	151847	98233.7	115834	128371	85076.7	101466	160140	58316.4	124862	120141	62544.8	91556.3	94634	49035	81111	125742	75158.8	45665.6	97032	88281.6	69621.2	43920.7	98512.3	55303.2	72196.5	141377	89028.6	88741.9	106090	89162.7	93157.7	54005.7	89548.2	87269.9	76637.5	0	79685.5
O43318	13573.4	16328.6	18325.9	14268.8	21359.1	14684.3	19475.6	20695	23479.9	9075.78	18095.6	17323.1	16852.5	11050.3	15072.9	14541.9	19876.8	16159.3	20925.8	13950	13301	13125.5	18802.4	20482.9	20964.9	17968.2	13696.3	24567.4	13114.8	21097	13325.7	24732.8	18941.6	0	19408.7	15930.7	23388.3	11995.9	15894.1	20850.2	18629.9	16675.6	19088.5	16650.2	0	13509.2	10208.9	0	16985.9
O43324	114189	192264	162933	165722	138762	166271	228401	134397	135698	150126	141513	96243.3	126621	120084	135053	138401	127764	150523	157093	150025	117956	97072.9	121830	158414	133046	146248	166724	113823	103722	225786	121834	108412	137129	106531	105648	126695	140540	146320	155830	125109	109676	164349	97666.7	185473	97191.7	137494	127658	193143	158496
O43325	0	0	0	0	0	9673.52	0	0	0	0	5019.75	0	0	0	0	0	0	0	9705.5	0	0	11088.1	0	13216.7	0	0	0	16245.3	0	28169.1	0	0	0	0	35885.5	7899.09	0	0	0	0	0	17585.5	0	16506.4	0	2528.79	0	0	18872.7
O43390	2.65833e+06	1.78058e+06	958248	1.35143e+06	1.85046e+06	1.18858e+06	1.17472e+06	1.93415e+06	1.44384e+06	869569	2.68962e+06	1.38185e+06	1.9711e+06	1.70685e+06	1.36218e+06	1.35316e+06	1.75447e+06	1.30032e+06	2.07374e+06	1.39563e+06	2.05898e+06	3.42788e+06	2.01511e+06	1.58436e+06	1.64327e+06	1.41955e+06	1.31568e+06	1.98227e+06	1.32765e+06	1.71744e+06	1.60065e+06	876979	1.34979e+06	1.10063e+06	2.02041e+06	2.02416e+06	1.57943e+06	664164	1.69392e+06	2.02063e+06	2.0041e+06	1.32482e+06	1.7692e+06	1.49033e+06	1.55485e+06	2.31786e+06	1.40597e+06	1.0204e+06	1.69353e+06
O43395	68796.8	31126	22178.8	22250.7	44570.9	32684.8	30402.5	51615.8	30077.5	30135.2	30208.9	37432.6	32125.4	35191.9	49822.9	37201.3	50769.9	28433.1	75624.6	68751.3	51716.6	121708	55953.2	42501.8	34940.6	36469.5	33080.4	61836.6	42380	42898.5	35450.9	26742.9	27524.5	69275.7	74188.2	35703.6	59283.5	0	36172.7	48071.7	44909.3	25507.5	39696	60361	61010	50484.7	46139.5	59101.1	46760.9
O43396	321843	323949	441579	383329	312216	508007	259055	367513	320073	352035	337009	196195	323254	320565	324668	342960	246333	359252	343799	419648	430636	203996	336828	292752	335363	259971	226932	329596	331176	287314	391614	147128	499470	330870	252178	302930	259116	297439	446526	348547	382176	184669	358055	363645	702880	202545	249234	513607	224674
O43399	75741.6	84842.1	94011	104101	108477	85031.1	101425	45566.4	90793	89473.3	54313.1	83502.7	101598	98089.2	127294	106437	111055	93077.9	94535.6	129897	93551.9	93507.3	100838	120754	112692	90629.3	119287	81488.2	91561.7	109658	94375.9	74606.3	93125.1	53847	133418	77454.3	76621.9	79031.1	121662	53654.8	70702.9	134724	112913	83489.8	81156.3	92402	97275.6	134881	92534.1
O43402	26683.3	33925.7	40699.1	30970.5	44054.7	33512.1	39789.1	31993.2	33356	31765.4	41562.5	31035.1	36330.1	43498.7	34435.7	35637.4	35358.2	35631	32536	46707	33692.6	25724.6	23989.4	36511.9	39824.3	24916	37215.6	57505.2	39943.9	36666.1	47269.8	34840.5	32887.7	29628.3	27182	41464.5	48372.2	40205.2	35934.9	36488.4	38222.7	48480.5	48918.7	33849.8	32880.6	33680.1	31872.1	0	46739.7
O43426	0	0	0	0	0	0	0	0	1506.19	0	1103.34	0	0	0	0	1534.12	0	0	1372.42	1493.99	0	0	1730.13	1296.93	0	0	0	2351.02	1941.6	1747.6	0	0	1876.08	0	0	0	0	0	1548.58	0	0	1199.4	0	1723.49	0	0	0	0	1433.13
O43427	4849.66	4132.17	5766.91	4355.98	5371.62	4950.02	9581.29	5993.64	3023.92	12907.6	0	8987.83	3984.29	4952.57	3672.46	7214.94	0	2729.91	5056.61	6645.65	6110.11	4552.4	5512.38	0	5063.37	7223.09	3699.56	3134.06	7456.17	0	4533.32	0	0	0	0	3931.02	0	5448.44	11791.1	5619.47	3433.63	8314.88	6583.1	0	0	0	9507	0	4665.47
O43432	0	27456.6	15114.1	28789.9	31269.2	33964.4	36656.3	37540.3	48184.4	48330.1	37681.1	11144.2	56969	40392.9	29189	28646	35891.1	43172.9	42519.4	25194.2	23798.7	35775.6	29412.5	31845.3	50806	25132.6	40032.4	31856.5	38128.1	23108	25213	38134.1	50150.5	0	27718.3	29487.3	73491.9	104321	30441.6	28268.8	22014.7	55475.5	39454.8	32812	43331.9	31601.1	35881.9	111828	24141.1
O43447	17723.2	12895.2	15948.6	14965.6	21663.2	0	9965.07	11442	13041.9	0	0	0	15806.6	15183.9	7521.28	0	0	0	21473.4	18683.9	14290.7	27870	19083.6	13817.8	0	0	5037.48	18689	13478.6	12864.8	13826.5	0	18906.8	0	6049.71	7747.96	0	0	13602.3	24681	12226.4	7963.81	0	0	0	10380.5	7774.13	0	21751.5
O43451	0	0	0	0	0	0	0	0	0	0	0	0	0	0	0	0	0	0	0	0	0	0	0	0	0	0	0	0	0	0	0	0	0	0	0	0	0	0	0	0	0	0	0	0	0	0	12807.4	0	0
O43464	391603	396000	220651	273936	258911	244720	396756	307577	296936	244495	301289	427866	173982	280324	242521	280443	288163	324634	283257	355769	340260	367523	233274	353714	271545	276033	317833	239652	416269	279033	244696	423598	235311	298550	262324	308038	414504	261744	266311	227984	312824	567713	257397	326586	297291	395545	301980	405594	254931
O43488	1.87231e+06	2.65919e+06	2.21262e+06	1.77087e+06	2.21203e+06	1.99997e+06	1.61252e+06	2.21242e+06	1.87972e+06	1.26047e+06	1.6902e+06	1.79141e+06	2.57001e+06	2.44834e+06	2.63669e+06	1.94613e+06	1.57891e+06	1.31655e+06	1.71881e+06	1.32776e+06	2.50024e+06	1.90886e+06	2.56216e+06	1.57894e+06	1.93213e+06	2.63175e+06	1.45549e+06	1.6913e+06	1.74015e+06	1.43753e+06	2.2966e+06	2.12708e+06	2.11044e+06	1.93274e+06	2.20945e+06	2.55545e+06	1.56493e+06	1.76769e+06	1.70912e+06	2.28281e+06	2.68214e+06	1.80255e+06	2.07317e+06	2.12431e+06	1.91536e+06	2.65929e+06	1.31875e+06	1.58082e+06	1.9395e+06
O43491	135048	225089	104929	122468	142457	96355.2	279695	137949	134658	232921	78214	166422	154588	124497	131992	140467	295397	137546	159125	244790	123467	247624	164646	253127	111895	264245	203032	232343	167492	219429	142249	129610	110343	126914	301400	160746	182982	123088	196842	127725	156222	361243	184374	122116	93806.7	159652	116744	0	226733
O43493	11013.7	20010.2	0	0	20927.5	21135.1	17059.2	6865.17	17237.3	34904.9	18127	0	12416.5	12202.6	5531.58	20544.9	17549.8	13059.7	0	22626.4	7753.39	12279.3	14632.9	15361.3	23227.2	0	14003.2	11530	17378.6	0	9943.66	0	9785.54	0	21533.4	10703	0	0	18220.5	11761.8	0	7877.45	0	0	0	0	0	0	0
O43505	18887.4	14948.5	12036.8	10940.5	12956	10152.9	11589.6	22368.4	19302.7	401497	10429.1	23430.2	13948	14963.2	25951.1	15533.9	17921.2	24064.4	20667.9	16719.8	7175.62	20629	9733.97	11680.4	16299.5	17573.1	21367.3	11723.6	7759.65	11180.5	13154.4	16229	8178.36	0	4982.09	28154	14044.5	13805	9317.43	9167.56	12319.4	9961.41	9197.82	11208.1	0	11472.3	11987.6	0	11396.7
O43516	12228.8	18570.9	0	14295	27318.5	11331	26467.7	14068.6	20120.4	35970.9	9943.28	10230	22082.1	10845	19672.6	26343.7	18909.7	19307.7	11232.1	8160.61	15921.6	31413.2	10472.5	19352.8	11899.1	7859.82	13972.2	30163.4	23150	24093.9	23957.3	17512.6	0	0	10910.9	17541.9	20525	19133.7	25149.4	16044.7	19650.6	28417.5	28899.1	12575.6	25046.1	6839.62	16348.1	0	23981.9
O43520	11110.9	16130.5	0	9673.4	0	22141.2	19308.1	21929.3	34979.2	0	0	0	15005.9	0	31855.9	30911.1	32599.5	13384.1	21161.2	19267.7	9204.95	13971.5	8834.5	28819.6	16396.6	14017.9	15333.2	0	26506.5	13915.9	0	0	9966.17	0	0	17528.4	16383.2	0	32208.9	26426	14147.3	27400.9	0	0	33290.1	0	19578.8	0	24679.7
O43548	96261.9	135269	92843.6	0	56386.1	85795.8	108128	67221.9	0	380715	77016	116363	94825	48311.3	129877	0	73880.9	0	0	51103.8	33099.5	76218.9	62651.1	98925.1	37645.6	102995	383736	36817.7	85482.8	101030	34710.2	84295.5	61957.4	166941	398663	59584.3	0	37810.8	189753	0	67227.1	0	33034.9	0	24908.4	0	428229	0	24102.2
O43583	61813.1	75917.9	79585.8	44894.4	83487.3	55136.2	53493.2	49561.9	57324.3	40334.1	48223	49259.5	46544.1	49540.8	56228.1	55477.2	51026.1	65249.2	71336.5	62504.3	63901.6	44507.6	70962.4	43065.7	58924.9	60561	55189.1	64320.6	75382.6	89207.3	71658.8	59621.1	62376.8	0	79773.6	71671.2	61508.8	63252.4	55526.3	75897.1	61579.3	63377.6	56747.6	64843.1	66104.2	80434.9	53813.7	0	55895.8
O43592	100289	139841	90793.3	79971	78881.3	169802	100273	99867.2	110996	83226.8	140193	116362	107226	111896	112835	131957	102134	97743.2	104582	87276	110353	204139	106670	75745.1	103549	95116.5	92987.3	73648.1	152768	84798.8	111627	96216	148124	101420	193967	125674	152092	71784.9	164296	122092	123124	118028	121607	81232.2	76747.8	95373	154453	0	90192.9
O43598	7158.53	11085.2	16849	6801.38	0	9533.16	4997.06	15888.5	5748.55	0	11386.8	0	7471.65	6511.32	7051.32	7458.34	0	0	11046.7	17924.5	0	10978	15343	0	8731.92	4526.91	4242.74	0	8666.23	6090.58	7935.32	12527.4	15854.3	0	16891.4	9037.05	0	5196.86	7792.71	7799.38	10297.3	8107.89	9031.61	9398.92	0	9579.94	5571.88	0	10354.9
O43602	0	0	0	0	0	0	0	0	0	0	0	0	0	0	0	0	0	0	0	0	0	0	0	0	0	0	0	0	0	0	0	0	0	0	0	0	0	0	0	0	0	0	0	0	0	0	0	0	0
O43615	396331	406153	564051	616826	564972	656510	687490	544445	562419	651860	389083	642491	436276	620694	606556	620696	690722	487338	540961	559341	408269	517678	476585	764409	498421	492931	693161	470742	729271	653940	411308	682493	577630	735871	524615	436757	515040	496537	691943	496143	495418	893595	458946	738203	577495	558258	821663	618415	511340
O43617	111927	140871	114759	126385	142117	108791	107807	187978	146454	63347.4	132279	165744	122351	126700	111372	187557	150986	172342	119180	140642	127884	123598	158683	104498	110723	85717.2	140193	147621	142977	119075	104724	129800	126366	126129	106408	126573	161912	143812	151816	129565	115088	103798	116472	127204	122386	122436	161179	0	142460
O43633	57924.6	71032.6	87938.7	67635.8	80087.1	75974.8	69499	108414	60980.7	67524	85481.1	98704.7	92466.9	85784.2	60945.1	105261	52827.7	84873.2	76632.7	55785.4	84418.1	78840.5	135894	76469.8	58991.8	70108.1	42851.6	123360	67541	103372	86012.4	76319.2	79750.1	90730.9	83828	73174.3	72530.7	94242.1	88735.3	68298.9	100944	48287.1	110201	66338.5	60445.4	83284	57486.5	90393.9	80934
O43639	0	0	7202.01	6682.41	5238.16	3959.22	8099.36	5339.53	0	0	7507.33	6214.03	0	0	0	0	13746.2	0	10240.1	7549.02	6144.27	9286.82	0	7434.29	0	4233.58	13823.1	1756.78	3389.58	5117.39	5462.75	0	1839.48	7259.09	0	10602.7	0	0	6841.6	2903.55	5326.02	4860.86	3916.9	5180.86	0	2438.2	6712.4	0	8008.91
O43660	41790.5	20303.3	10854.5	15143.2	32351.9	11796.5	28611	0	28680.7	28639.4	24146.5	0	31493.3	35563.3	31382.6	0	22844.5	27980.7	21910	0	26372.5	68224.9	65016.6	38131.9	28701.9	30260.1	31472.9	30204	47365.8	20323.3	21663.2	25644.2	23123.8	36095.3	44749.4	25574.1	0	14095.2	64492.2	20110.4	26321	28195	26315.7	28247.9	0	25889.8	59566.3	0	34102.1
O43663	144029	85154.5	191981	119337	96635.1	95256.6	49638.2	129052	74030.3	0	191618	80600.1	170782	128789	71726.4	100140	54759.1	82517.6	83641.1	28576.1	186366	100672	297422	89668.4	60199.6	90312.9	59828.4	94245	58867.2	40071.3	148963	93847.1	237034	105005	104707	94000.2	113067	73047.9	85228.9	141293	153689	0	242807	120983	93580.4	96616.1	149459	0	55743
O43670	106005	71072.4	38960.8	58065.4	120271	75609.3	60024.6	83767.5	68936.9	46368.1	126515	46183.4	65365.2	84958.8	60486.8	71967.7	70472.6	56075.9	92793.5	64708.8	88651.2	131821	102144	69063.9	65390.3	62196.2	38262.1	98106.8	60664.9	90399.6	70963.6	73094.4	58280.2	58370.9	95003.9	64574	78969	40856	81947.8	85953.6	75707.9	77495	98916.2	71801.6	69940.4	81477.9	61160.1	58978.9	76963
O43674	217624	85121.5	166309	211745	70351.9	144398	183950	125017	127884	154422	215443	168306	135755	254674	107930	191453	194298	162189	89944.2	130269	199613	119555	144715	385403	104780	150552	212747	124895	62869.1	113917	173002	106012	110852	146442	117606	140392	118260	163973	130253	143220	190159	113615	124954	190365	165251	182465	110839	139198	184545
O43676	197711	81109.3	138776	116222	66758.5	151617	225848	127780	114748	482106	106326	153670	69517.6	88762.8	129426	118554	221389	82411.9	98746.1	114860	119333	127193	97114.6	207645	123182	164514	197568	118561	92847.3	82138.4	114858	115636	116575	156873	297906	94236.3	103929	129857	103593	84901.2	146374	28575.3	82056.5	96849.1	109422	103332	191331	48940.2	152047
O43678	145505	109607	207988	167629	112197	157319	152607	120117	127041	124349	118169	177594	130391	121524	120570	127351	148671	246081	157944	128705	137918	140138	156372	262044	134146	107472	234348	209375	88915.8	124426	127031	166480	94861.6	97675.8	54321.3	127612	169762	92616.2	103530	134973	173514	109900	122857	227294	127188	125188	149440	109781	131003
O43681	113445	157832	139854	188649	142426	149323	209858	131068	177956	227476	173601	181250	149863	174391	210317	230292	159934	347717	187814	311877	186061	186198	155949	222380	159347	182750	105197	219170	174714	241771	238031	229147	157144	167219	154589	188652	176435	227218	171895	196699	236160	175549	184376	201547	251134	180834	163573	144194	205064
O43684	413989	272514	209041	227071	299412	297813	312281	319250	265505	209340	394234	318547	429192	269344	246440	276900	417011	221575	470021	281982	342580	731097	415922	203414	429574	262834	315078	441676	240767	300912	339231	138184	276642	191837	380469	326888	411458	101184	373575	331543	345775	345389	239883	210116	217949	297730	300276	289537	289947
O43687	0	0	0	27266.9	15517.2	25484.7	20675.1	0	19966.3	0	0	0	0	17862.1	29087.7	0	32583.4	16067.7	0	10546.5	0	0	0	23915.8	18733.3	0	14007.2	14941.5	16572.6	15666.4	21932	0	5884.53	0	0	0	0	0	25751.2	0	0	27538.4	11288.3	0	0	0	8914.94	0	26975.2
O43704	157146	164791	131653	131678	206398	153678	93938.6	159631	99275.6	209898	239427	124821	150751	148096	106133	228933	129155	110972	96264.8	293855	322032	128200	160761	206049	110604	163676	81159.6	160786	122764	367129	225732	184984	115591	213222	246848	155424	117109	182441	149785	178596	265316	106463	153729	307564	133673	129875	131305	0	162602
O43707	1.86865e+07	2.37626e+07	1.61949e+07	1.74873e+07	1.97999e+07	1.58829e+07	1.65421e+07	1.71302e+07	1.88881e+07	1.83447e+07	1.25434e+07	2.10448e+07	1.60361e+07	1.63508e+07	1.53799e+07	1.56902e+07	2.26902e+07	1.50181e+07	2.20913e+07	2.19688e+07	1.76402e+07	1.74822e+07	1.48636e+07	1.94673e+07	1.52161e+07	2.05616e+07	2.01554e+07	1.5248e+07	1.46685e+07	2.03971e+07	2.07179e+07	1.92294e+07	1.74561e+07	1.43538e+07	1.68502e+07	2.38976e+07	1.2974e+07	1.86639e+07	1.89582e+07	2.01268e+07	1.85482e+07	1.77932e+07	1.69805e+07	2.14205e+07	1.47215e+07	2.18755e+07	1.6459e+07	1.21755e+07	1.68296e+07
O43708	283258	359569	344051	275554	383975	321266	321142	289466	228180	145414	534889	520448	284090	336402	373298	380791	243164	319209	168947	182247	533031	316011	321979	311278	246450	268471	171418	214249	255543	271947	650535	358098	224137	316753	384547	300495	265527	415480	132190	475183	448135	200799	166432	491980	167549	255216	329559	166872	268134
O43716	44031.1	38170.1	83209.5	60835	62728	65148.2	104450	77671.7	91929.8	80386.9	63963.7	82794.1	56604.9	96435	70161.9	75745.6	85250.4	100191	83096.6	76020.9	61105.5	46842.3	45371.7	75607.6	54043.5	64447.2	103877	83415.2	85038.8	97102.8	81758.9	111970	98265.2	76924.7	62354.5	49265.8	124895	100123	76323.5	71992	68352.5	99471	53538.5	85036.6	61717.9	62110.5	90946.9	0	98036
O43719	18495.8	26520	0	9806.36	17793.7	23565.5	23850.6	18960.6	16109.3	0	28903.8	10144.2	18282.7	12170.3	17665.7	7982.45	18987.4	15088	20545.6	15836.7	18866.9	29198.8	11033.9	24687.6	13327.4	18940.6	19055.3	14913.6	9677.37	21358.4	18969.3	0	11373.2	0	20422	15131	24909.1	0	19748.3	13012	19893.7	16677.3	16353.1	17948.6	16155.7	17077.5	16615.9	0	12233.4
O43739	0	8495.9	10663	8779.56	10751.4	10948.9	9743.09	0	15192.6	19233.3	0	11802.6	36150.1	0	0	7706.96	26067.3	7250.56	19373.3	13370	11091.6	18514.9	0	8942.86	12365.1	0	10495.3	10361.8	19620.6	17280.9	8424.19	25782	0	0	16388.4	5661.48	13606.7	8621.49	13561.4	6063.63	12472.7	16042.6	12735.1	15279.6	26441.4	0	22674.3	0	20542.7
O43741	202348	213688	223144	343069	240226	234509	237445	161091	226436	147470	203082	159418	206180	223509	331314	190173	182620	254977	213857	147420	221399	118725	236884	195253	234904	192233	213882	222891	212859	179864	181742	203390	216851	237239	248124	205893	115166	140094	193992	251706	199932	143292	233639	254147	248190	279914	154519	231561	150017
O43747	78067.8	97176.9	81192.7	125237	103104	95249.3	83695	106513	99290.2	87385.4	96155.4	66815.9	88437.5	126411	79716.2	99501.7	85898.6	102030	70077.9	135143	91516.1	75904.6	75233.6	111602	111167	104878	99368.4	108925	104044	154836	82919.2	92821.5	101014	135959	109427	141842	114686	144835	89872.7	106710	89443.9	86458.5	105783	102789	135342	90097	74314.9	180929	105587
O43759	19364.9	22409.3	0	0	0	0	9560.14	0	0	29902.8	21658.6	7042.31	0	0	0	0	31394.2	0	0	0	25751	12741.1	0	18152.1	0	0	16428.3	0	22595.2	0	0	13457.4	0	0	43735.6	0	0	0	0	0	15705.8	0	21782.2	17603.9	40982.5	10958.8	98151.8	0	34932
O43760	109945	396029	121760	55405.9	109567	123569	265113	62420.8	96325.1	443582	67101.7	466905	280579	159967	230755	65163.3	188924	110646	143091	137220	99975.4	189864	81189.1	167837	150485	140787	363980	193339	101122	199370	113877	161574	126833	0	641596	133894	95557.2	149510	218991	87198.1	115295	90510.2	88287.1	54999.2	103148	99879.3	740718	204730	143658
O43765	65704	38424.1	50112	53601.5	57498.3	67064.6	44499.9	51027.8	44716.1	53142.7	51088.8	20970.5	52064.6	49777.7	58355.9	65240.9	30479.9	56244.2	34184.3	50544.4	69615.7	47628.2	48683.1	44275.1	53608.7	20661.9	33401.3	40161.9	42243.4	79725.6	51171.9	35207.9	51874.2	67707.7	54570.2	59093.2	35043	43035.3	66474.2	62574.4	49541.2	30931.1	49298.5	46822.9	38233.3	41024.2	49254.8	0	52027.1
O43768	0	28569.3	26960.8	13836.5	24180.7	27238	0	12103.5	9566.02	0	0	0	0	0	9363.1	0	18510.3	0	16903.6	0	20970.9	11574.2	24153.4	17188	19964.4	21488.4	0	12893.1	24036.8	14999.7	31991.6	0	0	22267.3	0	22383.6	0	0	21412.2	27112.2	22625	0	12841.6	0	0	0	14702.3	0	11514.4
O43772	498097	425243	450814	630507	472912	561153	572176	558764	533378	273469	506314	568279	394647	745656	503308	526033	391956	410341	332775	343296	542402	388886	377992	603520	592246	468388	518821	395066	408444	416212	473385	566589	367946	786879	542513	423275	383435	472683	540027	412683	551099	827207	357720	729294	451810	580287	350896	754450	623247
O43776	654126	874879	874605	875699	853420	986153	723646	783495	795137	986119	717749	789569	820533	835302	966335	933490	779593	957210	886162	867129	684025	753745	716286	956373	932245	901468	745181	903881	922263	1.00292e+06	790544	869789	1.15324e+06	679230	830217	902265	750416	961712	968585	887650	840382	930916	869662	637464	669080	752677	988092	850862	842501
O43781	0	0	0	0	0	0	0	0	0	0	0	0	0	0	0	0	0	0	0	0	0	0	0	0	0	0	0	0	0	0	0	0	0	474457	0	0	0	0	0	0	0	0	0	0	0	0	0	0	0
O43790	273667	75526.8	0	0	0	0	42316.3	0	0	259565	0	0	56889.5	40400.1	452903	63340.5	48306.1	0	0	0	40096.6	0	0	15314.7	101881	0	0	0	0	0	5.291e+06	117689	0	0	130647	1.57387e+06	0	0	0	0	0	0	0	0	0	0	1.27397e+06	0	76181.9
O43795	3.06169e+06	2.90767e+06	2.10333e+06	2.46486e+06	2.52061e+06	2.42866e+06	2.42302e+06	2.05853e+06	2.77626e+06	2.02489e+06	2.26818e+06	2.47228e+06	2.85042e+06	2.19948e+06	1.72376e+06	2.4001e+06	2.42576e+06	2.66089e+06	2.51714e+06	2.51505e+06	3.1429e+06	2.25572e+06	1.8643e+06	2.1309e+06	1.83331e+06	2.59504e+06	2.58664e+06	2.70796e+06	2.06399e+06	3.06038e+06	2.80766e+06	2.09143e+06	2.75284e+06	1.79431e+06	2.03162e+06	2.84067e+06	2.27266e+06	3.0995e+06	2.09399e+06	2.41539e+06	2.82132e+06	2.19706e+06	2.53556e+06	2.01842e+06	2.59092e+06	2.77311e+06	2.25955e+06	2.54647e+06	2.74335e+06
O43808	24582	0	23730.4	29841.4	18387.5	21830.7	33163.8	27714	48460.3	34595	20192.2	16423.6	27206.5	38476.1	57325.1	16692.6	28897.5	26860.5	21244.9	15495.2	16387.6	19164	33025.7	22331.5	67773.8	26263.5	24387.7	0	24424.6	22882.9	23939.6	27172.8	51261.6	31205.9	32336.9	31777	27320.5	12517.6	17818.8	16711.5	26326.3	13948.3	32245.5	33748.3	40808.4	19084.5	18175.9	0	26696.8
O43809	351982	251020	245743	220588	352131	282521	266889	320130	358569	145825	330916	268073	423908	309527	248871	246391	397630	255750	364078	231443	359252	793404	347720	296911	381401	250664	231191	301906	238227	267499	312212	81354.2	265916	196005	328979	376881	282315	122090	361529	250536	350963	280043	301966	282717	258835	314802	376863	197881	255059
O43813	302802	355396	376414	328986	292869	294183	283341	343847	302242	295538	308424	280415	365585	311321	258406	268084	349202	319676	356206	306899	307710	303600	385764	277934	298647	303988	282777	374599	383343	333023	341779	219408	392375	306511	288888	395234	271331	296142	367263	311488	304374	279479	319928	336386	357864	284479	457954	283226	283721
O43815	54380.2	38503.1	52395.5	29976.4	40937.3	52597.5	45979.4	66055.7	45908.9	0	27658.5	28958	48036.5	35634.5	0	21764.3	63176.9	22031.6	41806.4	29333.4	67268.5	47566.5	21859.2	57603	27892	47135.4	54108.9	32259.6	42217.5	49619.9	32919.3	53377.8	67673.1	16659.4	40533.8	72291.9	0	25963	72672.2	25270.6	36976.1	36017.9	41848.7	26071.4	48954.6	33239.2	57699.6	0	47566.9
O43818	35766.5	41510.2	16867.4	26532.4	46399.6	39564	38498.5	51438.4	39924.6	29552.4	69981.1	33404.3	54964.1	22061.5	30357.5	46767.5	51342.9	42978.4	54162	29476.6	38006.3	120249	59997	38091.4	35039.6	26118.9	24812.1	43147.8	34895.2	40658	41244.8	17996	53954	56639.8	48200.4	21874.5	63368.7	0	52895.5	42777.7	32299.6	55228.4	46963	29965.1	0	40771.3	21817	0	35929.3
O43819	0	9158.76	4718.09	5341.03	0	8820.63	4295.36	5458.61	6937.6	0	0	3413.19	2006.78	4145.64	5706.02	6683.09	6661.52	6705.98	6261.43	4820.87	3547.56	3869.02	5324.17	3248.44	0	3252.06	0	5333.15	7240.14	0	0	2673.45	9144.03	0	0	0	0	0	3935.95	0	4935.01	11936.3	4969.06	0	0	4885.02	0	0	5253.37
O43823	65568.7	60262.3	0	25137.2	0	7165.4	27754.7	34793.3	0	0	35585.3	28148.4	30522.9	24446.6	32664.7	11835.6	29298.7	40307.5	15339.9	21144.5	22549.5	29409.8	23351.5	0	32269.9	0	27795.8	32467.3	0	0	24766.9	0	34321.1	0	0	37920.1	0	0	22898.4	22592.3	21029	45695.6	32114.5	0	0	17104.3	9808.47	0	0
O43824	14261.6	10056.1	11976.9	10679.9	0	9296.27	10450.8	0	12766.5	19169.1	14691.8	0	11428	4931.33	14467.5	0	12469.8	10549	11030.3	0	0	12313.6	7513.39	17560.5	23620.6	0	10627.3	0	21413.1	3999.42	0	0	7556.06	0	15489.2	15646.9	0	12542.5	0	0	0	23869.9	12223.4	10530.3	0	17642.5	19351.7	0	12962.4
O43826	300132	378680	290179	250232	211879	175591	124003	187960	119791	154487	186345	238302	221045	125538	404163	264388	103957	155143	220235	108612	229575	177261	210471	121293	290288	331515	161503	104710	241038	180372	235718	291047	355189	292010	530728	422776	238497	116847	209348	200495	319095	137201	268643	278605	239863	427130	134976	308260	261070
O43837	97033.3	112533	132293	84132.8	96709.8	93958.6	180472	89993.4	72777.7	191908	120616	128569	118563	155424	160601	60450.3	140373	143825	90985.2	184773	113558	118834	60954.2	169176	90403.3	149724	121584	68756.1	137796	243099	122401	158338	150781	227069	123541	106332	82617.3	91310.8	117814	84995.3	128341	260898	89336	111881	114570	119959	98544.4	347079	114635
O43847	57994.1	73616.5	69951	66896	89578.7	81916.9	61465.8	92258.3	58122	85899.7	59257.4	106292	76949.3	57894.9	89645.5	66512.3	135467	97658.2	95709.4	103251	122911	82100.1	97359.7	62496.8	95245.5	71224.8	63951.6	98030	73208.9	94399.5	74856.9	87926	75770.4	106966	112802	66821.4	104230	105026	96709.4	67632.8	77134.6	56562.3	98592.6	107828	125116	51435	92025.4	0	58385.3
O43852	205863	351083	483372	448115	307727	567404	403506	298385	354567	1.34667e+06	228956	259305	267467	277197	839278	414434	330951	721586	311226	675022	247940	291793	305792	314851	453840	495639	259809	282038	762654	709868	328066	248669	400135	686692	311485	333835	386822	205140	241955	371261	253615	419969	295928	358682	387465	216577	275341	542927	339846
O43861	0	0	0	14482.6	0	7313.79	13350.1	19278.9	14049.5	0	14037.4	0	16312.5	0	0	0	28907.5	0	11534.4	12300.5	0	12493.3	0	0	0	11086.6	28575.5	0	11074.5	0	9763.09	0	21982.5	0	25960.6	15675.1	0	0	0	0	0	22903.8	0	0	0	0	0	0	0
O43865	39155.3	37483.2	49815.7	45742.7	46382.3	27097.9	31024.3	57265.2	0	27992.9	54567.4	41904.9	41483.4	45534.6	37289	65521	47260.8	39984.1	62188	64086.1	42073.1	36174.9	70697.1	42625.7	30854.9	52764.9	55658.5	41945.1	46558.3	51000.8	30751.4	37236.7	31450.5	34569.6	0	44845.3	63756.5	39396.9	37690.5	50536.4	34681.7	46558.4	57157.7	0	43615.9	48557.8	49354.8	0	62843.4
O43895	18317	0	41270.1	42652.6	53120.3	49097	33533.9	20715.3	0	31688.8	39824.5	27569.8	32798.8	47334.2	0	40893.4	0	45682.1	0	22761.4	40239.9	29220.4	45218.5	71950.1	0	0	80724.6	37461.9	64250	0	50813.2	79957.6	73567.8	0	0	11265.9	0	89403.6	39905.6	75832.9	57120.9	93343.4	61654.3	19888.5	0	17157.7	7648.03	0	72835.5
O43896	14692.6	23300.8	18275.6	23707.2	31523.2	17097.2	24905.3	8110.02	24643.3	20744.7	15124.8	20200	0	23975.9	16821.4	15131.2	21959.3	19761.6	15386	13545.4	20483.9	25799.2	21130	18685	0	15629.8	15639.4	22741.8	22108.3	12681.1	17367.5	9414.72	18782.2	0	21710.6	18204.3	23634.5	23432.6	15669	16839.4	16619.8	19738.7	23828.9	18649.3	13678.2	16335	11817.9	0	15993
O43903	23589.2	15655.3	0	0	26279.5	37994.8	0	17256.4	36110.8	32368	0	25864.8	67129.3	33449.4	0	27173.5	14083	20080.2	25033.9	33226.6	29169.8	43846.6	40236.9	27000.6	25685	58567.6	18365.6	34590.3	0	17767.3	0	0	33927.8	0	26024.3	0	36633.2	24227.3	12840.5	39161.6	26113.1	22295.6	31404.3	32673.4	52531.9	29259.4	22669.2	0	28513.4
O43918	0	5092.53	0	0	51480.6	45099.6	10264.1	0	0	55365.2	43325.4	0	126048	0	36345.3	0	34216.7	39199.2	43938.2	37439.4	34218	39065.2	0	42188	0	0	14023.9	59762.9	0	37078.5	57735.3	49836.8	0	0	0	41257.1	33017.6	53396.9	105795	26936.5	45638.4	0	144478	0	0	0	0	0	37206.6
O43920	233775	186186	234144	250349	227142	293395	270761	159794	253560	177567	279079	233830	257684	179780	295990	237190	294500	193972	278599	109691	240347	196368	288405	352536	242024	182197	303147	237846	131823	170962	281641	335830	279313	164675	176368	201505	218830	256598	237360	209106	187912	34457.4	231427	161352	209630	283724	170102	229395	262608
O43924	0	0	0	8861.45	0	8509.08	0	0	6086.03	5180.28	5568.83	4245.77	0	0	0	0	9945.57	0	0	5550.2	8189.01	5198.27	0	8979.2	11586	3631.2	0	0	0	6105.32	4053	0	0	4140.1	3287.91	7154.58	0	8951.48	0	4804	5163.79	0	0	0	0	2327.52	5360.21	0	7362.64
O43927	0	0	28564	0	0	0	0	0	0	0	0	0	0	0	0	0	0	0	0	0	0	0	0	0	0	0	0	0	0	0	0	0	21307.4	0	0	0	0	0	0	0	0	0	0	0	0	4351.28	0	0	0
O43933	136892	173778	230948	198746	186618	151050	255332	211582	203546	170357	131490	114304	197540	174964	151598	160111	194833	290745	138286	174067	164954	105599	167645	184513	171090	167532	215368	188913	202878	150404	158399	190148	275834	140260	156741	139420	214543	180591	195432	172273	114275	202048	166128	135697	226009	135223	144031	257925	210563
O60216	47076.2	31675.4	0	17407.5	31958	27051.1	28309.5	66234.7	31459.2	0	56398.8	15926.4	66425	13428.5	32086.1	25084.6	35690.8	36588.5	36086.2	23460.8	61864.5	75600	36032.2	41671	23553.1	52471.4	21082	31963.3	35718.4	33583.5	36024.5	7913.27	42795.8	109828	44402.5	24397.2	49322.1	0	50770.9	25600.7	46417.8	28668	35404.4	17058.6	41224.7	36551.8	32929.1	0	42853
O60218	0	2.0749e+07	1.83268e+06	5.14334e+06	146201	1.14895e+06	1.30422e+07	1.35409e+06	8.73761e+06	1.52577e+07	6.97219e+06	1.61654e+06	2.08974e+06	2.90554e+06	1.45744e+06	3.31843e+06	7.8948e+06	850018	9.7305e+06	1.50663e+07	39814.3	2.30725e+06	2.69973e+06	3.44463e+06	1.59684e+06	1.84955e+07	6.42184e+06	144280	1.39135e+06	3.42339e+07	0	523940	2.13385e+06	0	4.0772e+06	1.8001e+07	0	318087	2.4921e+06	651951	0	1.88622e+07	1.5945e+06	0	5.05504e+06	1.40819e+07	558632	1.22058e+07	664256
O60220	1.25963e+06	863635	846903	1.31771e+06	898003	874724	1.16899e+06	1.45683e+06	1.02129e+06	440962	940016	877672	791528	1.57062e+06	981981	1.30784e+06	747811	1.25957e+06	1.37996e+06	925870	781265	805034	1.01611e+06	1.18733e+06	911067	697039	1.02754e+06	884248	1.05901e+06	960579	841203	1.38502e+06	708789	1.09965e+06	789114	849532	1.19892e+06	1.42061e+06	969237	967161	805455	1.83657e+06	869780	1.5312e+06	1.31423e+06	895194	938465	894751	968051
O60231	106280	65381.5	51814.2	45329.3	62492.6	38189.7	26213.4	53514.4	70564.6	52915.4	48630.1	29121.8	38877.6	35413	32157.5	37528.5	95227.7	0	79941.4	49632	54450.8	82362.1	69797.3	29228.1	59322.8	58283.1	0	45267.2	62585.8	39656.6	50513.3	37096.1	40365.1	49805.5	43658.5	40421.9	106468	0	29928.1	57969.3	25674.2	45589.7	53004.9	42564.3	0	36286.2	68626.4	0	36650.5
O60232	18546.3	0	24596.5	18252.1	10383.9	20110.7	13522.3	19221.1	9569.99	9144.65	17985.8	17208	0	13979.7	13771.7	12415.3	19066	13130.8	7978.08	6382.65	24981.3	10696.3	10159.4	21207.3	8485.32	0	5316.97	12877.8	12893.1	2772.34	12362.2	16560.1	21894.1	9552.55	6674	13085.2	0	15831.4	9719.53	5949.35	9648.56	7586.52	10856.8	13696	0	12225.7	6617.03	0	14850.2
O60234	10786.6	0	0	20565.4	26024.1	0	19319.4	18282.9	0	17592.9	0	16238.6	16785.3	13065.1	25638.2	20388.6	18356.8	20845.1	23532.2	34623.9	23451.5	41958	0	24017.1	22397.2	0	0	35924.6	0	12364.8	21815.9	20530.3	13894.3	0	11289.7	13789.8	25709.7	0	30211.2	12269.5	18340.1	14507.3	23373.4	13937.8	0	22253.1	43271.6	0	24133.2
O60235	0	0	0	9971.55	0	0	0	0	0	19206.1	0	0	0	0	9989.12	0	0	0	0	0	0	0	0	0	0	0	0	0	0	0	0	0	0	23390.3	17599.1	0	0	0	46738.8	0	0	0	0	0	0	0	20205.2	0	0
O60237	0	0	0	0	0	0	0	0	0	0	0	0	3790.14	0	0	0	0	0	13110.3	2923.46	0	0	4087.8	1362.5	9155.79	0	0	0	4827.71	6438.77	0	0	9074.13	0	0	0	0	0	0	0	2551.44	4001.67	0	0	0	0	0	0	0
O60240	28531	122262	0	190125	96452.5	91020.6	370323	139873	47257.6	0	67843.7	90347.1	34330.1	146974	100614	147034	479989	76185.5	75834.8	47019.3	43150	77020.1	87760.9	103863	70605.2	68884.9	274248	90836.6	59043.2	58305.2	48164.2	64714.2	77305.2	44794.2	69709.6	52956.5	0	117356	86392.5	92228.1	49778.9	88942.9	77526	151622	99806.1	48429.3	160219	0	198055
O60256	158160	183485	215049	155166	204173	167562	148513	203885	152590	164032	156603	227315	296618	135901	184991	173085	193190	169970	133714	124335	233390	137944	218235	163166	188764	189396	98017	152944	205973	142813	223631	196145	168285	884027	196910	166300	94566.3	204581	134331	173383	172829	139160	221068	636050	131455	192433	207284	247532	154676
O60264	126139	117939	103113	96570.7	107988	123055	138895	138584	113910	121778	164280	136971	144177	129048	122462	91701	138065	124958	129581	137450	112712	163132	95589.4	130116	129971	117697	160700	186467	63100.7	112571	114164	106441	90053.2	233188	136470	102838	141194	0	157827	153432	122323	181442	105274	121508	147407	125181	115256	0	132777
O60271	279440	362134	242361	182619	313590	250760	201720	258771	236552	191515	299610	242458	242685	252051	226853	250612	229277	163131	206683	181071	345026	252336	333327	228973	198707	256922	223480	222371	253293	223450	343762	354181	217214	202596	219913	299211	315801	319661	213571	310845	325653	133588	218616	276698	244405	243829	267423	520724	247816
O60285	19865.7	18149.7	11756.5	12154.2	14398.2	0	0	5932.37	0	0	31254.4	15217	9747.18	9243.64	7155.01	0	0	0	0	0	31923.9	18265.7	24552.6	5011.87	18548.3	6874.27	0	4685.41	0	0	16292.5	14030.9	15810.8	0	10159.1	13826	18277.6	12779.4	4349.08	14786.2	12735.7	0	12572.6	0	0	6020.75	20543.6	0	7621.58
O60287	939138	1.30227e+06	1.22025e+06	746313	1.10617e+06	409490	708783	1.09298e+06	916898	693448	992916	2.35655e+06	704614	673510	1.03648e+06	591951	778736	1.20762e+06	890968	687605	789782	1.15945e+06	717754	669164	773892	636949	697287	1.19631e+06	640917	810208	538765	1.44468e+06	579794	769915	730554	741616	1.76146e+06	1.34849e+06	819997	806275	525712	797272	866802	1.64793e+06	2.71107e+06	1.07977e+06	433119	2.23856e+06	591768
O60294	45654.2	0	0	0	45189.4	0	0	0	0	72802	0	0	0	0	0	0	0	0	0	59910	32136.1	0	0	0	32497.5	47464.8	0	45013.1	25216.4	0	0	0	0	0	0	0	70523.9	0	0	0	50532.1	0	0	0	82551.9	0	0	0	0
O60296	10556.1	0	0	0	0	0	0	0	0	16163.3	0	0	0	0	0	0	0	0	0	0	0	0	0	0	0	0	0	0	0	0	0	0	0	0	0	0	0	0	0	0	0	0	0	0	0	0	0	0	0
O60306	53963.2	47829.9	31522	35278.9	53560.4	26678.7	41621	40880.6	56046.8	27807.8	89304.9	39354.7	60740.4	48526.7	50235.3	35013.4	49372.7	29790.9	79244.8	24395.4	66069.1	140089	52288.6	43755.4	60747.9	29520.6	46724.7	69074.7	45797.5	51152.7	51423.5	29159.3	53061.7	24805	80373.3	47796.9	74907.6	0	50663.9	51493.9	47247.5	35911.2	76689	39837.2	44788.3	59636.1	55237.5	0	49742.1
O60313	689231	448976	491638	1.02688e+06	503010	660817	1.0053e+06	568403	706322	582996	679967	717521	488487	894481	565375	793234	784984	533841	629025	829540	716614	655807	517946	1.12107e+06	572763	564675	880377	503959	533950	701412	541231	866957	420634	623344	461580	565032	545005	590936	488401	614865	538464	1.38538e+06	470459	907333	600121	612251	487135	616044	490400
O60318	0	73053.3	0	0	0	0	0	0	0	0	118614	38705	0	15082.9	25135.5	0	0	0	0	0	0	0	0	0	25520.4	35881.3	0	31994.3	0	27050.4	31691.6	0	51655.6	0	0	34463.8	100034	0	26189.4	0	0	10746.4	0	0	0	20338.1	0	0	0
O60333	143407	261613	191444	221034	144164	195552	145486	189022	131258	138659	346595	124452	169718	178063	201616	224467	218610	168921	247587	209904	188540	157995	165482	222711	156839	179223	132054	153428	134466	114259	144648	167584	176681	198319	198438	173803	237363	182850	195589	194549	176743	168099	224712	161107	159856	140703	189214	0	160328
O60336	0	49792.9	0	0	0	0	0	0	39799.9	0	0	0	0	0	0	0	0	0	0	0	0	0	0	0	52563.5	0	0	0	0	85432.9	0	0	0	0	42079.6	56382.7	0	0	0	0	0	0	76088.4	0	0	0	0	0	0
O60341	9159.11	7734.62	9642.34	15870.5	0	0	15700.1	11941.5	9173.56	0	15417.8	9757.08	9060.55	0	18825.6	5780.01	12476.3	7334.55	14879.5	5464.36	4391.8	11203.3	8805.5	11580.9	12813.1	0	0	4930.28	7841.55	16323.9	6779.9	0	15192	0	14445.7	10592.7	0	0	0	0	23374.8	0	13473.9	6741.26	0	7784.83	20787	0	10720.8
O60343	119078	173024	112468	113898	130451	136255	103515	93631.2	105191	108302	116480	107791	108339	74493.2	135612	133411	96845.3	120510	83870.9	147955	126248	95115.4	91818.3	107770	119837	135995	109788	153560	122612	110693	125832	105712	125906	90101.5	94468.3	135292	137862	207429	102852	106551	129718	112153	91400.2	101582	218908	126316	101596	0	161625
O60381	3.31142e+06	4.35337e+06	6.3699e+06	3.15027e+06	6.81669e+06	3.8251e+06	9.26542e+06	8.06834e+06	6.82955e+06	3.23255e+06	4.2706e+06	7.88304e+06	6.80837e+06	4.8407e+06	3.54265e+06	3.27345e+06	1.07889e+07	6.61441e+06	4.5026e+06	4.10393e+06	3.77289e+06	5.44763e+06	9.4301e+06	4.18291e+06	5.53017e+06	3.30573e+06	8.39096e+06	6.52834e+06	1.02319e+07	4.06218e+06	3.53357e+06	7.40233e+06	5.20597e+06	2.48113e+06	3.07418e+06	4.65337e+06	6.71112e+06	6.5455e+06	7.34213e+06	4.88575e+06	3.91833e+06	1.04268e+07	5.87831e+06	3.61668e+06	5.53813e+06	3.78918e+06	7.1973e+06	6.72557e+06	8.47194e+06
O60427	8194.28	11171.7	0	7724.11	0	0	31261	39504	0	14048.9	0	44515.9	0	7738.12	31819.1	17165.9	25186	26241	0	9602.12	0	25402.4	0	0	30291.5	13484	44537.3	27571.6	11590	0	12334.6	31140.5	0	34632.2	28321.3	14168.5	16734.5	59252.7	13892	0	10472.3	21954.5	0	81249.2	28748.8	25928.3	12012.7	0	8755.58
O60437	1.30572e+06	1.15531e+06	734129	1.03926e+06	1.55864e+06	720283	1.33331e+06	968277	1.04249e+06	1.01233e+06	1.0316e+06	1.12891e+06	899953	1.00369e+06	838202	798882	1.8565e+06	891790	1.05609e+06	775864	1.20326e+06	1.01101e+06	755617	995682	996480	858276	1.83164e+06	1.18366e+06	1.01822e+06	738690	1.40507e+06	1.10454e+06	803151	999282	1.0972e+06	887641	1.2125e+06	1.46446e+06	4.81921e+06	1.27213e+06	1.09523e+06	1.38928e+06	891033	1.1261e+06	1.08782e+06	978536	2.2288e+06	1.64381e+06	1.35603e+06
O60443	12229.3	11016.4	33711.7	8116.52	14505.9	20442.6	12272.1	7792.88	0	36481.9	0	8639.6	0	14396.4	0	27467.4	17503.7	23824.1	9839.48	28340.2	0	15134	0	14206.3	17134.9	16020.2	0	24773	21656.8	38734.4	12044.9	0	16285	0	27065.8	16867.4	22302.8	43634.4	9749.78	25351.5	14427	19921.7	22513.6	2951.87	31739.3	7891.37	0	0	18333.2
O60476	12876.2	21405.8	0	0	15520.7	0	0	0	16623.6	8388.43	0	15982.4	11107.8	15119.1	0	5256.55	9545.36	0	9486.08	10713.6	16280.6	14853.7	16285.2	8861.14	0	0	13875.4	0	15203.1	5360.1	14603.9	10779.4	0	0	8447.82	0	0	0	10865.7	15070.4	14920.5	14713	14397.1	11995.1	0	10632.2	9973.61	0	11837.5
O60488	38082.9	730366	89851.9	51967.5	78587.4	104327	574819	93106.3	134225	2.31734e+06	0	74913.1	77183.7	1.2665e+06	351972	85552	0	66504.2	299439	3.21129e+06	113416	100634	0	55400	218170	533758	559590	91662.4	150471	4.02582e+06	84830.8	112456	139569	125611	197636	490396	163812	0	91335.9	25678.8	116112	1.19731e+06	87414.8	187925	77008.9	765814	142071	0	232533
O60493	246777	237115	262200	261747	294349	330930	273411	321963	268104	266515	231644	274955	301968	286772	279916	332378	286263	410454	245203	247798	346661	291512	225177	299986	250333	242884	274844	374191	282941	340141	302318	278940	323760	280857	363189	282879	241769	310043	304727	296487	340395	241818	328363	237218	287297	313660	271213	402095	270410
O60496	180521	0	174069	0	0	0	0	470647	0	0	0	0	0	84984.2	0	0	0	0	308932	0	0	0	166233	73270.3	0	0	0	0	0	0	0	274943	0	0	0	0	0	0	212342	0	107843	0	0	0	0	184989	0	0	347715
O60499	0	0	0	65829.7	43042.4	25135.2	39542.2	59574.8	39148.6	90331.3	0	25717.4	64648.2	66311.6	0	25186.6	45535.1	35083.4	35770.7	62475.9	41257.8	56614.6	0	0	0	49011.5	47855.2	42947	49062.5	0	0	86487	62718.7	0	40597.5	35750	66171.5	0	52493	36529.3	38549.8	0	0	0	0	40317.5	0	0	20752
O60502	102979	176385	153216	123463	114786	187993	109109	120899	186833	112619	131205	156309	217290	108713	113196	149200	95090.2	135847	124003	106713	180261	131143	139864	71699.8	125458	144711	90942.3	113096	86397.7	187980	189682	149830	179035	114490	138304	143107	123011	125120	122228	134340	135698	134068	180499	83068.2	143108	117199	149867	82557.6	73867.8
O60504	279846	379800	469509	180222	274267	337727	270685	298783	388469	199439	210501	504247	263773	146266	256843	233471	200322	168455	371671	233649	218991	343480	244137	219938	151239	174788	402457	165356	254791	156235	206660	304497	217234	239551	180348	291605	193336	215415	212538	167483	200080	383521	316105	240246	260852	273586	127105	560026	241735
O60506	779235	659567	501190	606429	583731	541761	390680	647644	644349	446720	881711	590159	619834	513933	635425	683884	582749	510661	767028	808737	845478	969222	692781	700144	645063	664538	440270	654990	449817	730817	836183	562549	521168	594065	701686	833936	724294	505023	558725	782580	704812	564497	714100	764956	821640	684430	462790	534988	670316
O60507	0	0	0	0	2704.91	0	6084.34	0	7781.55	9202.63	5166.11	0	0	0	5442.94	6981.97	11920.3	9528.22	0	9904.19	0	6996.21	6114.97	8041.12	0	0	0	0	5793.26	6924.18	0	8796.28	4636.45	0	9698.04	3190.69	0	0	19093.3	7850.06	7765.32	7276.22	0	0	0	11170	0	0	0
O60508	71632.2	47794.7	150278	37429.5	61944.2	40974	46628.1	49393.8	53183.4	0	53334	105110	66842.2	38020.7	45823.2	50027.5	108455	81922.5	112037	48947.4	90397.3	118382	80373.8	68867.6	78066.1	65308.6	55350.3	66381.8	51258	95395.6	72341.9	45047.2	49007.2	21420.5	107775	67668.8	66138.8	0	98871.5	76328.2	69247	73494.2	46608.9	72675	69043.4	56118.7	67107.5	0	83667
O60513	2212.94	3588.5	4942.39	0	0	3519.58	0	0	0	0	0	0	0	0	3839.99	6088.79	10181.8	0	3095.89	6532.86	0	0	0	4268.87	0	0	0	0	8325.62	0	0	0	0	0	0	0	6572.45	0	0	4633.3	1644.77	4760.39	0	4114.81	0	3925.32	8697.47	0	9746.06
O60524	12480.4	11324.9	16567.3	21513.5	13052	17428.3	13061.7	16883.2	19581	16478.4	21441	12663.6	15999	22859.9	10318.9	14313.3	20412.6	15531.8	17003.4	13070.5	17202.2	28625.1	28272.6	11127.8	14290.3	18683.6	16583.8	15375.3	17276.1	19450.6	9373.29	18080.2	17962.9	12504.4	16142.5	16569.9	23244.9	8572.51	18877.6	16653.9	27137.3	9431.62	22290.5	12563.1	23143.1	11912.9	27268.2	28601.6	20263.6
O60543	101133	94354.6	115130	72089.5	94391.3	98169.9	76876.9	46889.3	98148.2	62938.9	208800	82657.5	89559.8	76222.8	91677.6	78592.6	80899.4	123081	100255	37896.8	0	70043.8	67889	94421.3	59611.4	82910.7	69143.2	111009	83348.1	18657.1	72320.2	82009.8	79792.9	0	65504.6	0	193581	122791	74952.7	51907.6	75410.5	161419	119418	108119	57676.4	54663.6	63681	0	82110.7
O60547	92846.9	103911	142377	108540	89171.2	127669	104104	89789	111156	169430	119139	81507.3	91203.3	104847	98903.4	120951	88862.5	128938	110364	125779	151169	0	110927	108906	106928	112410	140653	119665	136722	164144	89690.9	61312.2	125488	69867.5	88106.1	77737	65078.4	142649	174436	89936	141559	137513	99445.7	80372.7	102998	74845.1	103723	152045	90974.1
O60551	16377.8	22621.2	19259.8	23790	13470.2	24917.5	18942.8	0	26191	51425.6	23892.7	51969.7	10538.4	33779.5	23713.5	30340.1	12928.8	24913.5	26824.8	70666.5	30084.5	27125.1	16963.3	29272.5	24870.8	14550.6	25733.3	33529.8	24237.5	29290.3	14681.8	33793.9	17306.5	31964.6	18705.6	25177	30295.9	35720.4	21684.8	22757.9	28964.9	0	33655.6	20520.7	39809.8	22714.4	43691.8	0	15257.1
O60568	176585	163782	226497	197229	156623	178450	319320	240873	214211	358042	145536	133051	197840	160880	193381	149854	196055	285703	161049	261540	132088	178065	163598	180618	174065	202438	196424	179572	367369	202478	186838	179246	267425	260709	156085	167187	192031	156417	189702	186516	157324	307764	223729	174204	333715	167384	133943	245058	204880
O60573	29699.4	39411.2	36641.6	18976	28180.4	46668.4	19477	25161.8	30632.6	35308.5	0	16539.8	37547.7	23590.5	49870.1	18142.9	30893.7	40180.8	36997.4	38521.6	24204.3	28556.8	28397.2	16674.2	30938	0	23866.7	39239.8	18851.6	25682	18242.7	25344.9	33235.5	38228.1	19762.6	18108.8	0	46213.4	18119.8	16042.5	28380.9	28699.9	26232.3	21664.5	23032.1	32936.1	24819.8	0	26654.9
O60610	699282	970896	1.06942e+06	635375	929165	788463	636707	766379	750310	826271	584161	1.00277e+06	899098	721833	904558	767445	705965	609320	692961	659216	754053	812791	862776	852861	826450	783226	609322	709660	768530	944493	760419	858545	1.14483e+06	691131	923002	837159	722100	758461	1.19563e+06	985451	906374	602755	1.09697e+06	644163	702871	707678	982782	501876	792032
O60613	149993	73910.3	69165.3	105710	85881.4	87168.5	94216.1	85945.9	55183.7	126987	82173.2	61208	72694.1	81559.1	109928	98887.3	33360.1	160157	60020.7	131909	66720.5	65891.7	54120.7	91412.9	55154.6	147256	49846.6	81137.5	90258	108544	77944.7	96344.7	90560.6	56917.2	59791.7	78743.5	78086.6	100616	56432	67322.9	61722	78986.2	43991.3	114344	93253.3	82326.1	50971.1	53229	68511.8
O60645	120210	141916	150571	175651	173400	121404	135746	128848	153849	143335	101937	110713	172532	126162	192801	115673	145674	128208	148133	215680	137836	122680	139807	126994	118462	162592	164606	143746	133749	147055	82191.5	126661	158017	218583	133367	144341	194577	148472	223430	133710	158281	169122	160306	162588	144044	124577	118242	0	135443
O60656	1.54725e+06	3.27565e+06	2.51135e+06	2.91453e+06	1.43675e+06	2.85857e+06	1.71061e+06	1.82283e+06	2.46623e+06	1.36117e+06	1.72633e+06	2.72526e+06	1.45252e+06	2.34367e+06	1.71797e+06	2.35561e+06	1.0838e+06	1.10916e+06	1.73346e+06	1.88021e+06	2.02569e+06	1.9017e+06	1.60775e+06	2.81403e+06	2.21497e+06	3.42987e+06	1.25727e+06	790414	3.23139e+06	2.52534e+06	1.51561e+06	2.14188e+06	2.37751e+06	1.77544e+06	1.24162e+06	3.09656e+06	1.82156e+06	855287	1.64843e+06	1.72996e+06	1.56326e+06	2.8361e+06	1.6504e+06	2.05346e+06	932668	3.31787e+06	1.28259e+06	2.89301e+06	1.93955e+06
O60663	373719	791825	751135	233390	505261	233620	63027.8	271262	209013	91116.4	0	0	606830	309858	208011	198946	75363.9	248234	0	59164.4	811068	714152	859507	149060	363931	458599	0	283353	281304	160191	458384	735066	953268	0	507713	588215	551241	291173	0	338037	468082	0	585173	0	0	0	756435	0	293748
O60664	148547	182588	207468	187207	248823	207053	213735	171069	242780	264750	136874	200645	229678	208685	376533	175321	228850	203411	196796	230383	139897	161920	204138	206949	272935	155269	131182	235052	212086	178351	203204	138071	235129	212839	229729	138865	155216	181256	236956	203262	173980	211416	251186	185349	170137	121423	209997	344200	158995
O60669	11204.1	30954.8	11875.9	5640.29	0	8273.85	12050.6	15255.5	17631.7	0	6168	10379.1	18084.9	10200.6	0	22471.2	0	0	0	0	15787.4	9747.62	15678.9	7599.31	0	0	0	0	19870	0	0	11242.8	0	0	0	18126.3	0	0	0	10534.7	18968.6	0	0	0	16040.9	29959.9	14704.6	0	14166
O60683	68408.1	0	52817.2	36183.6	11827.8	79842.2	43604.6	30529.2	81264.1	42042.3	45766.1	21040.9	19434.4	44795.9	72516.7	32675	31636.3	82887.8	44669.3	26498	39755.5	10347.1	27508.7	30474.2	46289.5	34223.8	18662.4	52664.9	68402	25279.1	40979.8	30613.1	88142.2	40988.9	37949.1	36180.3	60849.9	56650.6	27722.7	26343.1	32624.5	28654.9	39961	41601.9	62750.9	16114.3	30213.1	0	38897.8
O60684	122839	77328.4	119686	91118.8	69757.5	77827.5	89894.2	86182.5	101126	27797.3	97461.9	100800	79613.9	81484.7	88194.8	98906.2	124383	113156	127579	134143	83528.3	133458	86315.5	54734.7	85372.4	90546.2	55905.7	94562.9	79104.9	132833	144895	56701.6	142284	80164.1	70117.9	100580	151165	92543.6	61877.9	73214.4	53268.2	81415.7	116988	92454.9	140645	79669.6	102849	0	81457
O60687	0	0	0	0	0	0	4250.32	0	0	17112.9	0	0	0	0	0	0	0	0	0	0	0	0	0	0	0	0	0	0	0	0	0	0	0	0	0	0	0	0	0	0	0	0	0	0	0	0	0	0	0
O60701	9.30628e+06	1.78722e+07	1.42643e+07	9.32923e+06	7.64967e+06	7.47339e+06	3.8818e+06	1.0663e+07	9.48015e+06	4.31224e+06	1.04994e+07	1.201e+07	1.28146e+07	9.29533e+06	9.27363e+06	8.51642e+06	3.56226e+06	8.60246e+06	7.82603e+06	6.43214e+06	1.16555e+07	8.91271e+06	1.43349e+07	7.12046e+06	1.04716e+07	1.65663e+07	3.49302e+06	7.06847e+06	8.40707e+06	9.61861e+06	1.13031e+07	1.00908e+07	1.44818e+07	1.04577e+07	1.03885e+07	1.61502e+07	4.20227e+06	8.83905e+06	8.70194e+06	6.76562e+06	9.80459e+06	4.19041e+06	1.19558e+07	1.04104e+07	9.08902e+06	1.37891e+07	4.03544e+06	8.90498e+06	9.57172e+06
O60706	0	924.621	57731.7	0	0	0	28868.9	5667.07	13779.4	0	2384.93	1475.52	8404	0	45906.2	0	0	0	2480.07	0	216.783	2025.09	952.028	7771.53	20624.5	0	975.025	0	0	0	4776.23	1433.89	25159.6	19100.3	1148.27	3270.93	0	397.677	0	2888.64	1870.55	5825.14	0	0	0	3609.4	0	0	0
O60716	935370	1.25857e+06	790815	1.01654e+06	1.03351e+06	770891	841895	797192	1.11985e+06	706279	680147	1.01551e+06	963503	983444	707744	981638	1.51381e+06	732024	1.49406e+06	983890	955699	844118	987854	936608	930317	786826	1.18568e+06	1.01389e+06	1.03208e+06	1.01039e+06	1.0873e+06	1.08442e+06	922416	598839	811325	984645	872044	1.0704e+06	1.27149e+06	923548	1.08662e+06	1.28096e+06	1.03004e+06	1.1146e+06	786369	1.19395e+06	981583	891399	1.16688e+06
O60739;P41567	79797	170049	144080	116158	225231	241034	104213	136768	125432	199872	179556	251300	164729	143206	228934	186906	107953	145505	154976	176629	204691	204951	140094	118210	161780	137648	101201	167492	96883.1	253045	171169	183769	188751	97572.5	106357	187879	98246.7	157437	135514	150558	164037	112230	305948	173774	206933	166515	151883	76650.4	89275.2
O60749	337568	443052	282419	429409	542884	296299	423359	454276	345569	305296	445193	395643	436343	419690	446933	354106	380318	391455	357742	351043	518430	460104	423397	485695	375615	455770	336411	503017	238117	487401	568734	377671	433255	226593	391787	440412	338202	329700	473908	437939	496840	360640	425817	384569	372529	375943	299244	465080	340298
O60762	264782	324083	292560	268621	203230	283000	296419	304478	381851	210182	190051	304349	270285	233224	316424	260255	313690	280997	325761	277746	258705	339928	202799	229470	325892	355087	247890	266297	321929	326889	300168	287970	338457	398559	286701	347860	204764	257816	302171	252583	308078	273273	261833	286186	278333	336873	201391	402213	275115
O60763	1.52726e+06	1.89943e+06	1.51608e+06	1.7705e+06	1.97243e+06	1.85902e+06	1.15473e+06	1.618e+06	1.35055e+06	1.45919e+06	1.60328e+06	1.55341e+06	1.35562e+06	1.69075e+06	1.71307e+06	1.79957e+06	1.65614e+06	1.55167e+06	1.41332e+06	2.07881e+06	1.70404e+06	1.38778e+06	1.58559e+06	1.55724e+06	1.8373e+06	1.71517e+06	1.39374e+06	1.73655e+06	1.64788e+06	2.09513e+06	1.64827e+06	1.97501e+06	1.44617e+06	1.66218e+06	1.33742e+06	1.70076e+06	1.44901e+06	2.11787e+06	1.60297e+06	1.73662e+06	1.75684e+06	1.31428e+06	1.41871e+06	1.98503e+06	1.84582e+06	1.62147e+06	1.25847e+06	1.58324e+06	1.4656e+06
O60784	65787.4	86981.8	68754.6	88505.3	71501.6	80827.2	80418.1	81299.1	61889.7	90002.9	69059.5	95829.8	60695.5	88897.5	55245.3	77223.8	68566.3	49070.3	69097.2	73764.7	82178.2	77016.6	52008.8	94288.6	65110.8	69950.2	69080.7	87974.2	52114.2	75782.7	98752.4	90982.6	58319.9	54559.7	84451.5	68023.5	66884.4	73283.9	89943.9	67694.3	89578.5	67495.9	80003.4	104415	95026.6	77092.7	120821	69405	68743.7
O60814;P57053;P58876;P62807;Q5QNW6;Q93079;Q99877;Q99879;Q99880	3.29311e+06	1.83041e+06	866003	1.63628e+06	2.40047e+06	1.79511e+06	724845	1.69036e+06	1.60608e+06	513445	3.74101e+06	1.14999e+06	2.03211e+06	2.2507e+06	1.45675e+06	1.74021e+06	1.10366e+06	1.00019e+06	2.27141e+06	1.88754e+06	3.07203e+06	4.21222e+06	2.31911e+06	1.73981e+06	2.12487e+06	1.44749e+06	696824	1.94455e+06	920013	2.16273e+06	2.73507e+06	466214	1.21577e+06	2.10258e+06	2.12596e+06	3.15502e+06	2.05097e+06	238446	1.83051e+06	2.54702e+06	2.65582e+06	1.13991e+06	1.82401e+06	1.69406e+06	1.78803e+06	2.41956e+06	1.01623e+06	692021	2.04467e+06
O60825	0	9056.67	7892.09	13170.5	0	0	10544.3	0	0	12280.8	0	0	0	22387.1	0	13941.8	17956.4	0	33158	0	24811	0	33076.9	26863	0	0	0	0	19618.7	11415.4	15315	0	20892.6	0	0	0	8117.81	17009.2	11217.7	17426	0	0	0	22025.7	0	0	35011.4	0	17376.6
O60826	206607	188561	177265	208261	264786	154591	118507	214452	182266	188026	200709	169343	174480	229015	119568	217956	200466	187987	183810	223169	209919	208273	191973	264999	159472	192363	152249	175167	140997	152697	200090	275033	218992	153697	197395	233110	270345	302936	175825	196343	260222	166006	213198	215642	210097	182461	185426	527409	176688
O60828	36480.9	33508.3	24898.2	18202.5	35992.1	18436.4	27369.8	22667.5	16968.7	12068.1	29504.8	16678.3	31984.9	24359.8	0	23201.2	32473	0	29151.9	11065.9	35239	56754.9	33266.2	20718.1	19589.9	20169.3	16119	27498.7	34971.4	16951.2	16734.9	0	37462.4	37566.2	20290.2	25336.2	41230.7	0	17031.5	34572.7	22342.8	16988.3	25493.5	20327.1	22366.8	27234.6	15098.9	41606.4	32775.3
O60830	0	11817.7	7854.55	0	0	22712.8	0	0	10525.7	26089	0	14486.1	34177	0	0	10882.7	0	0	21240.1	12460.3	20065.4	0	10684.6	23172.4	17065.8	14669.5	21451.2	19266.2	25935.8	0	15711.8	18261.4	0	19702.3	20265.7	0	46296.8	0	23285.5	20648.7	10094.7	30019.1	19462.7	0	0	37524.1	0	0	18779.1
O60831	25413.7	41714.9	30115.8	24172.3	20115.7	30433	25896.6	30708.6	34687.6	34930.4	25916.9	34496.4	32210.4	29866.8	71339.8	31899.9	43090.4	48410.6	37485.8	37629.3	40959.6	41777	23125.7	38805.7	32620.5	27585.5	57374.8	36780.8	42084.9	34762.9	29893.2	22478.4	35459.1	24652	39082	41942.4	33980.5	39271.5	53684.4	22948.9	33525.1	47536.3	42572.3	20258.9	22494.4	28398.7	50983.9	0	60732.7
O60832	214167	162923	95152.1	140538	170285	240664	125593	172544	172374	113517	179813	117665	153585	121925	86030.2	173549	205682	84126.3	283259	179592	129613	337103	160283	132173	189863	126052	148746	173195	110668	171419	163299	58254.8	124323	121767	288401	156208	256952	22658.2	153222	147591	175920	152474	160162	109724	124465	191336	130518	90010.6	150254
O60841	200941	284495	272143	249832	258581	252111	157904	213088	266241	247466	220502	256484	220269	265021	248395	244720	228793	203890	211224	265668	202165	168311	209281	258281	223059	249065	258779	211630	248818	263879	270236	238549	307188	260618	388459	294179	197276	294525	262235	263352	349790	212997	269386	266092	230608	205964	343082	202107	223194
O60869	49474	34827.4	17948.5	35561.1	44586.3	29157.5	18538.4	33319.2	38999.8	0	40999.7	39078.1	38273.8	35565.6	34650	38069.5	35697.7	37080.1	33506.2	28633	40326.2	59817.9	40355.9	20621.6	37762.9	28825.1	27050.9	52014.8	62031	30834.2	45971.3	31588.8	53120.7	33790.3	30540.1	46490.5	58014	20044.5	38420.2	41944.8	37706.4	30341.5	49826.8	32674.8	101227	36641.3	25240.8	62155.1	46524.4
O60879	154888	167798	107373	125150	150769	172515	151480	110418	154771	150345	173849	154323	155823	110352	136811	136369	123959	179610	138587	139936	148107	142874	141437	133424	134325	159671	82413.7	121530	140841	132185	168542	139981	162935	86560.8	143643	134433	177097	106261	157728	146007	142716	99088.1	160555	125100	163810	116992	141571	233784	152542
O60883	0	0	0	0	0	0	0	0	0	31372.9	0	0	0	0	0	0	0	0	0	0	0	0	0	0	0	0	0	0	0	0	0	0	0	0	0	0	0	0	0	0	0	8839.77	0	0	0	0	0	0	0
O60884	127758	101354	118182	127201	85677.6	103833	84830.6	72658.8	108135	49579.6	83988.6	158314	94380.9	142561	81442.6	98396.9	61438.9	66141.3	92523.8	118630	125243	116191	164750	103269	112822	125175	105419	119254	85431.9	141154	131749	81990.6	80019.1	79118	87335.9	95621.6	62624.9	137772	49314.4	117772	105763	27253	60625.5	124417	0	153703	88943.7	0	93457.9
O60885	248658	188983	443130	0	113245	223902	72197.7	258644	317303	15871.6	295001	389396	185414	343759	62520	227524	120569	0	294889	45106.2	226320	471753	264186	183840	254995	59470.6	93595	201599	110011	40818.6	201430	284394	0	29843.1	367781	219159	417269	0	73843.9	162823	135561	34510.8	235167	53504.1	0	195257	151851	0	192834
O60888	259652	317913	317818	213891	287233	238512	222268	328534	278558	253578	238210	186823	339219	203529	289264	176049	235416	307194	196158	297545	262850	286865	352065	257214	237182	293109	191912	285112	275007	246045	258625	276779	348526	389628	295569	284633	283928	321711	199800	290682	340438	325403	307923	300088	305941	217081	288308	189183	242547
O60911	0	0	0	0	0	0	0	0	0	44845.6	0	0	0	0	0	0	0	0	0	0	0	0	0	0	0	0	0	0	0	0	0	0	0	0	37440.9	0	0	12173.8	0	0	0	0	0	0	0	0	22524.2	0	0
O60925	29304	22609.3	0	36271.2	27471.7	48936.5	66438.7	28585.8	38833.5	51590.1	49683.9	70299.3	50305.7	49571.4	0	38068.5	66646.9	41116.6	34431	40246.7	35034.9	46070.5	40873.1	55927.6	56454.4	43966.5	0	37786.1	46228.2	42710	61538.3	35022.3	64919.9	0	0	35358.8	33981.2	0	48016.3	33564.1	46391.4	44531.4	47226.2	28511.7	23491.5	20487.2	0	0	56913.6
O60934	39743.7	27107.2	22695.7	19545.8	32586.1	28515.8	27372.9	24168.7	19645.4	11763	40201.6	18787.8	38642.4	33559.6	23033.3	0	39977.5	21727.9	41851.6	31503.4	32063.7	37037.4	37027.6	18549.9	28067.6	21648.7	27374.6	41037.4	30162.3	25906.6	19924.4	0	0	16041.8	46006.1	31911.7	46605.8	0	24951.4	32202.7	26868.6	29288.4	20092.1	23250	15525.5	16823.9	22522.4	0	22288.5
O60936	86167.2	149729	169144	160216	111235	159070	128827	134399	164536	128673	96027.2	113513	121903	139517	136305	131078	108283	135507	161809	102881	142599	70668	124455	156094	118225	151523	98881	119628	108131	125172	131890	134390	210714	116658	91013.4	148489	210603	96026.7	139287	124576	97414.2	131893	128699	159819	135161	114629	136822	135326	105132
O60942	6944.91	0	10346.6	18172	9263.69	16127.9	14203.2	0	13041.6	0	19433.5	10229.1	0	14116.3	0	12576.7	14124.3	0	21661.3	0	14286.1	14786	13095.4	7787.52	12301.5	0	0	14980.9	0	6343.64	15167.8	0	10748.4	0	0	8164.77	19718.1	0	13506.4	14645.9	9246.55	9058.25	6755.76	0	10157.3	3335.5	12084.1	0	7829.43
O75023	0	18164	0	0	0	0	13226.6	0	8453.2	16290.5	0	0	26497.9	0	28040.8	0	12059.6	0	0	21836.5	7484.28	17007.6	14551.3	0	0	7347.24	10237.3	21820.8	0	15522.5	18454.8	0	0	0	31956.2	0	0	0	0	0	11252.4	0	0	19599	0	0	0	0	7332.74
O75027	399929	345855	416146	401349	241162	505019	650588	412575	387313	461065	380119	506351	319052	524240	420757	384462	676370	357617	277729	469504	265354	407190	307511	535583	342898	234308	468196	315258	511423	457236	297667	561736	404677	504360	383168	306544	419074	357356	521274	282403	370652	662194	399345	440713	308510	194030	403778	476258	440989
O75038	0	0	0	3.0675e+06	0	5.58238e+06	0	0	1.26735e+07	0	4.13979e+06	0	0	3.91577e+06	0	0	2.32508e+07	1.22469e+07	2.02112e+07	1.15408e+07	0	5.84863e+06	0	0	8.76087e+06	6.97701e+06	1.96819e+07	1.04268e+07	0	9.91744e+06	0	0	0	0	9.09139e+06	6.10344e+06	7.74026e+06	1.15182e+07	0	8.53661e+06	0	2.30452e+07	0	0	1.96654e+07	5.67098e+06	0	0	1.18805e+07
O75063	4084.34	10764.8	9407.23	5607.15	13687.4	12101.3	7072.62	0	9549.57	0	4944.79	7181.66	10000.4	7904.37	7638.08	7703.06	10934.4	0	19314.2	8945.72	7938.24	9695.55	9092.37	12267.7	11013.7	6580.84	14368	11869.5	7109.93	11901.3	0	12246.9	0	0	10198.5	6839.66	0	6607.51	11999.9	9598.17	6972	10945.8	0	4791.87	0	5793.69	8026.46	0	14466.7
O75083	1.82601e+06	2.26478e+06	2.37487e+06	2.22033e+06	2.20958e+06	2.19283e+06	2.01439e+06	2.13103e+06	1.95335e+06	2.08701e+06	1.61682e+06	2.41001e+06	2.39748e+06	2.19703e+06	1.82854e+06	2.53618e+06	2.41982e+06	1.9318e+06	2.10584e+06	2.56816e+06	2.2665e+06	1.88313e+06	2.26137e+06	2.73112e+06	2.33312e+06	2.12873e+06	1.47152e+06	2.10761e+06	2.70521e+06	2.48837e+06	2.12902e+06	1.78948e+06	2.08295e+06	1.31287e+06	2.00013e+06	2.12673e+06	1.2554e+06	2.2907e+06	2.47881e+06	2.13632e+06	1.99502e+06	1.85462e+06	2.20649e+06	2.27443e+06	2.6268e+06	1.93984e+06	2.67994e+06	1.54265e+06	1.86361e+06
O75093	16193.7	11182.6	20475.8	0	23968.7	15558.2	10830.2	18480	11693.2	22382.3	0	21789.7	17154.4	23428.6	20745.4	0	14113.4	0	0	0	0	19337.1	20235.1	12142.1	36654.5	0	0	0	0	26081.4	18553.8	0	39850.5	0	12178.5	0	0	0	0	38063.7	15076.5	21298.1	31123.4	0	0	0	0	0	0
O75112	0	0	0	0	0	0	0	0	0	0	0	0	0	0	0	0	0	0	54681.1	0	0	0	0	0	0	0	0	0	0	0	0	0	0	0	0	0	0	0	0	0	0	0	0	0	0	0	0	0	0
O75113	0	0	10638.1	5944.32	0	0	0	0	7316.4	0	0	0	7745.34	0	6704.05	5996.43	0	13160.4	0	0	0	0	5088.91	0	0	9631.04	0	5601.69	6062.27	0	20461.9	0	0	0	0	3164.88	0	0	6881.93	2898.24	0	3609.78	0	0	5948.67	0	0	0	6301.57
O75116	63358.2	99254.7	79819.2	79214.6	119136	95959.6	79088.7	78046.5	73593.9	138328	47611.5	89936.2	103034	64928.1	93086.9	78027.8	115997	91223.7	106518	89376.7	93242.1	93784.9	78450.6	91735.8	78630.9	86182.5	115354	96181.2	96470.8	83927.3	89365.3	91979.9	58538.2	83509	78936.1	77797.9	90208.5	118732	102990	106725	85261.1	87998.3	61900.8	73816.9	82477.6	80448.1	85648.8	189576	78518.5
O75122	70732.4	90640.6	64964.6	75817.2	65981.2	53309.2	92230.5	51691.1	37392.2	65875.9	39413.9	82661.8	34145	46381.1	96180.3	83837.1	132497	0	60141	144076	57330.9	60851.1	113856	70918.6	69741.9	76666.4	74061	55189.4	96551.3	46089.1	52861.3	81301.9	48876.2	74510.1	59637	76637.9	0	109028	53212.3	62881.3	53216.6	94665.4	54454	59304.5	90843.4	97006.3	126603	0	65925.2
O75127	0	27044	10080.1	0	0	0	49419.8	0	0	0	0	29073.8	0	36386.5	0	0	45622.9	0	149898	0	36575.6	141927	30357.1	56167.8	32089.4	0	114074	0	0	52661.5	0	22273.2	0	0	49887.2	31524.8	31123.8	0	40344	0	13689.9	64990.8	0	0	0	27494.2	77961	0	30497
O75128	46997	42318.1	26182.9	13334	16584.8	26383.3	42504.8	28074.8	41156.4	0	22337.2	36562.7	28710.4	22842.8	34124.8	29108.7	29300	26784.5	27509.9	19991.8	19710	27259.9	20584.4	23790	45814.6	23786.8	34131.8	22300.3	20301.5	25918.3	30992.9	31983.1	18923.6	35877.4	16505.7	27926.9	24830.3	21186.3	26251.9	21150.9	17541.8	35487.3	36723.8	36355	41969.8	43747.8	35668.9	0	25441.2
O75131	359807	588005	475473	359171	345555	403537	489020	420147	320355	882686	452362	342463	543873	353179	527457	329078	387083	211045	340290	384816	392268	356944	370752	407851	377893	519835	574955	373750	361917	538584	427231	378075	334965	500759	766204	540553	249997	232103	628787	432278	444904	322530	373690	470609	287687	388897	828293	673950	331883
O75144	7929.19	18473	17557.3	10953	20470	12207.6	12349.9	12146.9	20729.7	73901.7	0	22765.4	11245	0	21275.7	8716.68	20911.3	7945.1	32173.7	0	16429.9	0	12890	5604.28	11563.7	3997.82	17336.5	9385.55	0	5122.3	5500.15	24981.6	8940.85	0	11338	5356.74	0	0	13876.1	19775.9	10911.6	14667.7	16348.2	8264.69	0	0	31900.4	0	9479.06
O75145	21400.9	25504.8	0	55716.8	0	45915.7	48490.8	49641.8	47203.5	39720.8	57655.3	46384.9	48785.6	62298.5	14004.6	43870.1	40082.9	58615.7	27099.5	41675.5	36382.4	21845.1	51675.8	32626.8	35876.6	0	28535.6	49743.6	36678.1	35772.9	44711.9	45282.6	54457.2	30586.3	20435.5	0	32510.6	20018.5	0	57005	17483.8	44766.4	26937.6	29346.5	0	24249.2	0	0	60097.1
O75146	84737.6	142996	135564	130731	108460	158433	192880	117687	164990	174088	83241.3	109213	111644	122472	143587	165331	193551	112645	192463	206929	104605	142300	156977	163674	145161	148763	201818	117334	172881	113770	169630	171700	134181	107905	120452	138985	146324	163763	167991	115417	125187	175504	135385	144005	149032	126193	234627	173940	158600
O75150	19601.6	22491.4	15848	17853.8	18132.7	19074.3	17555.6	26183.6	14177.2	0	21954.8	25675.4	16462.2	9343.9	17025.5	12201.8	22651.7	9549.07	20243.3	10327.1	17051.7	45834.6	19533.4	13498	13848.4	12309.7	18427.1	14970.7	16648.9	15517.8	15607.8	0	17037	19054	20434.8	15750.7	36074.3	0	13133.8	18128.4	21118.9	21648.1	9911.93	0	0	17822.2	14796.4	0	21277.6
O75152	418421	450151	267047	235600	428946	326349	325593	332747	278668	180560	393027	264362	490120	316948	419022	331909	393907	253355	358222	171090	341252	741737	402487	345112	437057	320195	474943	590855	468356	322930	459849	225892	198370	302595	445539	296344	774047	0	368305	380685	448994	407561	351366	390166	425508	283316	378914	0	399485
O75153	712157	706329	491406	569725	663505	492257	450116	563278	546728	420931	742887	557557	484761	674107	395641	567837	543735	555794	553680	516028	598087	619596	553301	595704	505189	631346	571393	625830	507189	485745	574708	675787	477584	484160	510121	653954	749276	775939	550056	664791	537547	535067	540378	610063	677048	599224	496463	758425	627160
O75155	11816.2	27202.5	0	19278	0	0	28068.7	14654.5	18291.6	3034.72	0	4372.14	0	10577.4	11959.7	0	15472.1	42551.4	0	9798	0	0	0	20505.6	12793.4	2911.55	26792.5	12892.9	12575.9	5269.11	0	0	0	22347.9	12612.3	0	13252.4	11815.4	0	7033.44	0	0	0	7507.59	19099.1	0	0	0	8211.65
O75165	265022	311142	190412	211596	320800	271225	233445	218040	252559	317350	275637	233063	209278	218073	179455	235728	231321	374515	270494	210078	228759	261395	239006	233500	208962	177739	291990	236531	244039	228549	226714	301896	293302	152741	208757	229662	316509	263732	351990	276573	280046	390823	253208	186116	304362	159004	258085	388657	270160
O75170	111446	196677	247952	161815	217145	199421	166380	176072	130349	85912.7	135481	250078	247148	142765	121392	116103	141213	175256	147774	137700	248575	131294	234654	153438	202480	163609	110046	197547	153755	165864	168165	205565	410741	213009	171448	235190	121933	212716	120045	126862	170860	149102	258381	131195	173617	183109	141734	225356	192890
O75173	0	0	0	0	0	0	0	0	0	0	0	7311.31	0	0	0	0	0	0	0	0	0	0	0	0	0	0	0	0	0	0	0	8173	0	0	0	0	0	0	0	0	0	0	0	0	0	0	0	0	0
O75175	645491	1.14265e+06	465404	453121	336676	368771	323986	600892	416769	368894	787543	821641	448378	415927	334383	626820	469178	450526	428877	524170	675613	567300	722752	305494	472932	1.25916e+06	398792	561032	800086	1.13216e+06	314742	853239	528414	323246	0	1.38659e+06	569120	610440	298652	486831	507947	268433	0	544860	396769	1.48079e+06	323154	440681	585537
O75179	1582.58	6040.65	4126.44	5244.74	6370.07	5011.69	0	0	0	0	0	0	4341.36	0	4972.04	6450.19	10485.5	0	0	4692.4	0	0	6350.16	6758.43	4979.76	2980.19	3915.27	5299.38	0	6155.05	3224.77	0	0	6929.26	4158.27	4313.68	13962.8	0	0	0	3814.94	3318.74	7621.15	0	0	7316.37	3047.31	0	9672.7
O75190	6626.19	22814.1	13091.9	5879.96	6433.44	15601.9	0	0	0	8985.09	14541.3	14113.1	0	16669.4	0	7719.34	10086.7	12380.3	0	0	0	0	10826.4	12827.9	11181.4	7809.9	5612.42	9456.09	6973.31	10683.7	18480.4	0	10980.9	7569.99	16154.3	10049.6	11236.7	11587.4	12198.5	0	8849.79	0	12291.2	0	0	0	15914.6	0	13250.3
O75191	203221	336670	210577	293143	439717	312292	134536	321978	218670	98562.2	322232	340496	226756	235686	317456	237590	188025	282206	213054	150969	347198	259453	265644	140644	265983	333042	97745.8	221396	170116	213369	327622	236220	282336	267842	285517	373388	222406	335151	136655	457326	294850	192069	243346	359374	200810	343664	265520	334845	167095
O75192	11218.9	8750.29	29343.9	25424.2	8284.78	35682.5	31325.9	24163.5	37629.3	18682.3	0	9129.76	14782.3	16836.2	20168	27993.5	42352.7	32200.4	26010.5	23803	24004.6	15840.6	28625.4	11154.7	21813	17744.3	42512.6	26331	38359.2	14681.8	40487.8	8966.58	46549.4	32081.2	12749.2	0	19981.4	23010.6	21125	16807	22897.8	3640.16	24999	11933.6	54550.7	5956.61	32084.6	0	25847.4
O75208	650070	439667	590445	745418	403454	748682	821574	702112	674868	558977	665325	781322	543378	849476	743870	661962	777734	631901	729772	806884	619796	666945	634014	724582	762064	657639	562634	625167	1.14072e+06	752130	429438	892669	600956	856188	431871	543464	614809	547407	632394	530205	630499	1.07033e+06	536599	813371	542761	652973	481098	360803	545806
O75223	1.58336e+07	2.46247e+07	1.66644e+07	5.9058e+06	1.16686e+07	1.98432e+07	2.66924e+07	7.50722e+06	1.90257e+06	9.34658e+07	1.06041e+07	1.84349e+07	3.00672e+07	7.21511e+06	6.17561e+07	1.80345e+07	1.79404e+07	1.47507e+07	1.11403e+07	1.52961e+07	1.01213e+07	1.38081e+07	1.50252e+07	1.92634e+07	1.44578e+07	4.84058e+07	7.77277e+07	3.03853e+07	7.067e+07	1.84446e+07	7.82322e+06	1.69684e+07	1.22578e+07	4.91997e+07	8.16957e+07	1.70864e+07	1.68559e+07	1.4718e+07	3.75064e+07	5.262e+06	7.9177e+06	2.38803e+06	6.26542e+06	9.62758e+06	1.46176e+07	5.46411e+06	8.38952e+07	3.48578e+07	9.44032e+06
O75251	429813	227615	259600	441702	163464	360266	221563	179478	211818	313785	441481	260799	160014	347924	179487	267977	215028	199690	203241	149939	274183	175814	271751	829118	220848	204615	186313	215570	167012	191864	309921	220221	193109	315513	145895	260318	194411	209228	193157	238598	275301	138924	207274	323154	141162	236550	158664	415414	154932
O75306	1.57307e+06	1.03495e+06	1.20161e+06	1.5993e+06	1.14715e+06	1.20353e+06	1.37404e+06	1.05668e+06	1.1539e+06	902110	1.41763e+06	1.1327e+06	1.01007e+06	1.28639e+06	826798	1.18459e+06	1.43328e+06	1.40594e+06	1.41903e+06	1.04228e+06	1.34083e+06	1.11295e+06	1.01803e+06	1.95706e+06	1.14424e+06	1.02685e+06	1.46834e+06	1.46695e+06	888157	1.03094e+06	1.3027e+06	1.45684e+06	1.20092e+06	793338	1.121e+06	1.17801e+06	1.4628e+06	1.79795e+06	1.1725e+06	1.21181e+06	1.15493e+06	1.18898e+06	1.07061e+06	1.09135e+06	1.1717e+06	1.0844e+06	1.01157e+06	1.82021e+06	1.3603e+06
O75312	36164.3	44840.7	31686	29244	41458.8	31676.6	35452.5	41997.8	35843.8	45255.1	23190.3	38611.6	41559.4	36395.7	28578.9	40417.3	25027.4	41136.6	44582.7	27204.7	36303.6	48346.4	25621.7	36477.7	32300.9	36141.7	20105	55798	46449.6	46119.8	34384.2	38543.1	41539.2	63109.2	27738.6	40750.4	39316.5	16024	49504.3	24665.3	25711.8	41062.9	42313.5	29532.3	41665.7	24214.6	37831	0	37105.2
O75326	0	0	0	0	0	0	0	0	0	56975.6	0	0	0	0	0	0	0	0	0	0	0	0	0	0	0	0	0	0	0	0	0	0	0	0	0	0	0	0	0	0	0	0	0	0	0	0	0	0	0
O75340	193621	292028	431472	327132	255599	408812	277414	304137	314638	323987	207908	159614	263030	345185	203984	340430	237279	270341	357934	363753	326816	280835	233409	289132	218949	312781	242819	336475	202846	355924	230375	202837	357448	157693	312814	311666	254423	321462	259290	256140	315697	250708	356049	283905	326857	289662	269857	275196	326094
O75342	404949	1.24149e+06	1.02492e+06	204255	0	1.09657e+06	1.38474e+06	334416	108668	7.15955e+06	365177	894327	1.38573e+06	167571	2.037e+06	162160	1.19346e+06	174187	165692	578320	470829	344448	434031	591430	546510	1.12088e+06	2.40688e+06	864940	1.36625e+06	518084	350336	515042	683528	1.91715e+06	6.09419e+06	474135	307686	630519	1.38561e+06	0	240667	205391	200817	236851	232910	0	6.95215e+06	1.26641e+06	459698
O75347	562557	742214	867921	637700	1.11584e+06	681314	489167	777081	491102	479357	883203	671803	754039	611052	758849	659546	657265	833175	509294	608265	845456	676774	981051	504465	682667	568533	429708	918539	772881	692860	948451	500566	747916	638439	1.08178e+06	447292	531035	817154	711097	949567	702312	378999	708157	967896	660518	590118	771101	516279	575479
O75348	88191.7	98275.5	54867.4	121238	73135.6	97981.5	146530	115755	101852	146565	56786	126053	110072	171328	94843.6	139318	75614.6	96468.3	95334.5	172877	84754.2	93234.2	68242.6	206427	100646	127673	101483	92513.9	86424.2	124884	91438	118970	74543.7	115529	107407	115736	67264.3	101922	103209	143579	84076.4	96716.7	80671.8	189424	96252	117835	108487	123017	58804.1
O75351	202764	257515	257902	209612	226875	208868	160795	251898	140130	196475	161325	127853	212011	230905	221116	214148	193342	176216	153062	286964	192393	166844	136150	245449	179903	254449	204141	245497	177718	158046	282301	240046	279054	397524	212174	200273	157845	149332	407473	215500	265447	159188	265418	185648	377489	210460	195980	118461	191737
O75352	101328	164924	194322	164792	99495.5	247536	201824	179421	194459	287340	124701	151871	101461	129223	286264	160355	150946	137654	137627	126381	109068	120102	119240	130629	299086	234570	172182	118203	184228	232182	148239	161058	201006	153122	270850	130431	111129	126680	154134	88012.7	94236.8	161840	179233	133866	143358	166844	155804	137250	153486
O75356	2.52649e+06	2.74879e+06	8.77604e+06	7.9715e+06	2.48268e+06	4.66867e+06	4.11575e+06	3.1485e+06	3.32765e+06	7.58783e+06	2.82598e+06	3.69173e+06	4.26468e+06	4.2958e+06	8.18412e+06	3.28122e+06	3.3035e+06	6.71544e+06	2.53623e+06	3.04049e+06	2.50904e+06	2.50744e+06	2.89845e+06	2.90327e+06	4.95913e+06	4.54843e+06	2.10871e+06	2.74071e+06	5.20653e+06	4.06053e+06	4.43527e+06	3.42438e+06	6.57221e+06	4.73402e+06	2.83239e+06	3.23672e+06	3.51248e+06	2.75803e+06	3.11133e+06	2.95365e+06	3.11327e+06	2.45958e+06	3.72742e+06	3.46876e+06	5.57987e+06	2.09519e+06	2.52705e+06	2.23269e+06	2.89983e+06
O75366	30605.5	0	0	690109	0	0	0	0	0	0	18549.2	0	36179.7	34878.2	19533.9	0	35177.6	0	0	0	731009	0	30637.2	0	0	0	0	0	0	0	26830	26836.5	35255.6	33191.5	0	25844.1	59443.1	31259.1	0	0	25646.9	0	0	572212	625147	0	0	0	0
O75367	555241	367249	356206	614817	501338	556718	355582	437729	586785	427810	556983	265714	589407	633560	493707	414032	537329	330575	964806	714897	443510	695119	437762	672266	510847	417674	308499	360033	555309	426991	575744	189252	487737	201167	634791	434881	337028	79323.3	668730	441833	527518	580827	485422	272678	637743	600785	442499	330439	580482
O75368	45197.6	49480.4	47213.4	66184.7	66446	71495.7	66921.1	51974.8	35554.4	89739	21126.4	41393.4	60214.9	39347.9	72889.1	94708.3	54658.8	63293.9	64050.3	155718	39185.4	40465.7	46233.1	50338.3	64569.2	51270.9	45940	71612.5	64088.5	92360.5	33042.9	70279.7	54845.5	16086.3	38914.5	44096.8	39754.5	65236.7	34637.8	51441.2	15794.2	37673.4	58605.6	59074.4	77652.9	29047.5	51450	0	41066.1
O75369	1.241e+07	1.2349e+07	1.13608e+07	1.28609e+07	1.21111e+07	1.10408e+07	1.24548e+07	1.00239e+07	1.43266e+07	8.2522e+06	9.37906e+06	1.10904e+07	1.16536e+07	1.12559e+07	1.15022e+07	1.12057e+07	1.3341e+07	1.07394e+07	1.34552e+07	1.07962e+07	1.07549e+07	1.16238e+07	1.08723e+07	1.14971e+07	1.1804e+07	1.13227e+07	1.40592e+07	1.02447e+07	1.08296e+07	8.87567e+06	1.25397e+07	1.07638e+07	1.24162e+07	9.01376e+06	9.16264e+06	1.14296e+07	9.76636e+06	1.04257e+07	1.03162e+07	1.28853e+07	1.26925e+07	1.27228e+07	1.22671e+07	1.05915e+07	1.28786e+07	1.24469e+07	9.85517e+06	1.10991e+07	1.07438e+07
O75376	23849.7	22691.8	18861.6	11297.1	27807.4	23304.8	10237.6	22980.7	23623.5	0	38957.5	19179.8	38400.7	19959.6	21907.8	17293	26557.3	0	32048.8	0	18529.4	52540.4	36927.5	17362	0	14558.4	18306.4	30639.7	16620.5	20430.5	23053.2	0	18221.5	17183.2	22316	22755.1	44511.8	0	24107.6	21958.9	34946	18894.6	22153.9	15054.6	0	24164	34523.1	0	24266.6
O75380	258461	223656	265920	188335	153276	119855	271531	172919	229804	218245	305699	382129	234085	165894	172820	141424	301665	138764	338674	189970	204678	219137	235849	353582	234742	142230	415898	192632	132022	217693	314589	281999	226321	121744	185764	208300	256638	577152	179638	185444	282132	46073.5	226667	139045	148620	254547	236162	0	238575
O75381	165084	132896	186167	228883	128836	133592	157394	133945	264765	120957	135907	115445	98955.3	199651	255568	124510	145644	227097	153307	203898	106683	178046	110952	158959	208281	131753	164512	157560	182918	122319	166278	173361	163386	192187	136104	139428	230977	154242	97017.8	119786	157641	124123	163741	173311	163690	116341	109316	0	131519
O75382	0	0	1618.79	1332.41	0	0	3816.49	2101.01	988.426	0	1614.37	0	3562.47	2082.61	4205.45	0	3606.5	5137.79	5525.98	0	2979.19	2771.08	3496.65	2181.71	2820.27	2830.48	2719.81	5386.57	1823.41	1811.44	0	0	3228.39	0	1399.38	3515.56	0	0	0	0	1374.5	0	0	2762.24	0	0	0	0	3082.2
O75387	25250.9	18822.7	20074	23663.9	16000.2	14058.4	10681.9	10985.6	12763.9	13184.6	16441.3	15572.1	18602.4	17719.7	13904.7	15462.4	12416.2	17399.9	19538.6	12299.7	11592.3	16382.9	20661.2	13410.5	20543.4	15438.8	16845.8	29459.2	16510.6	18455.7	18454.9	12884.4	14276.7	0	12180.3	17275.7	11691.4	21122.3	17499.5	19109.4	18007.7	10066.9	29909.1	14333.6	16399.4	15884.9	21330.4	0	21432.3
O75390	1.52352e+06	1.90504e+06	1.86109e+06	2.57741e+06	1.96722e+06	2.09846e+06	4.92625e+06	2.53742e+06	2.92544e+06	2.82132e+06	1.97442e+06	3.26744e+06	1.65068e+06	3.21384e+06	1.6322e+06	2.5783e+06	4.04609e+06	2.33944e+06	3.16011e+06	4.17852e+06	1.91013e+06	2.47602e+06	1.49746e+06	3.43307e+06	1.94637e+06	1.63819e+06	4.58695e+06	1.87955e+06	2.67211e+06	3.01787e+06	1.70417e+06	2.43874e+06	1.7393e+06	1.64961e+06	1.80506e+06	1.67273e+06	2.11052e+06	2.43239e+06	2.27478e+06	1.65084e+06	1.54288e+06	5.35582e+06	1.41587e+06	2.67061e+06	2.55767e+06	1.95704e+06	1.8925e+06	2.63673e+06	2.47865e+06
O75391	37329.3	40422.6	26263.5	21795.5	40643.1	24976.7	16712.4	52665.2	15468.6	0	46951.9	24220.6	26130.4	12088.6	35097.5	43716.2	35283.6	10077.9	28891.2	23720.7	45134.4	70037.6	30458.8	29715.6	32067.7	24025.8	0	35700.2	29353.7	27325.4	24794.8	36926.8	28089.5	23819.6	87942.7	27312.9	38477	15261.5	99348.8	37752.7	35158.8	20683.8	24844.2	26252.2	26192.4	13832.1	19571.5	0	21585.4
O75394	0	18162.2	14672.2	17593.3	0	24173.3	15817.3	11875.6	26580.8	0	0	19864.1	0	27189.3	19102.1	9228.49	0	0	17155.6	12421.5	0	11176	20865.5	31791	16928.3	0	27426.9	0	32328.6	0	16532.2	0	19971.9	0	21178.8	0	0	18488.2	44722.2	19014.9	22615	19894	0	19531.4	17454.8	17261.5	0	0	17961.4
O75396	1.75187e+06	1.23556e+06	1.75188e+06	2.00647e+06	1.4979e+06	1.54596e+06	1.91841e+06	1.59305e+06	1.71882e+06	1.4722e+06	1.9116e+06	1.2612e+06	1.57501e+06	1.38298e+06	2.00358e+06	1.48428e+06	1.72688e+06	1.92914e+06	1.45136e+06	1.47793e+06	1.57656e+06	1.61495e+06	1.63298e+06	1.52509e+06	1.8983e+06	2.07586e+06	1.67624e+06	1.6918e+06	1.82104e+06	1.27265e+06	1.41792e+06	1.7337e+06	1.91598e+06	1.68204e+06	1.59407e+06	1.90029e+06	1.54653e+06	1.42461e+06	1.80484e+06	1.49929e+06	1.61372e+06	1.58605e+06	1.46789e+06	1.59894e+06	1.72458e+06	1.44867e+06	1.40532e+06	1.28255e+06	1.38118e+06
O75400	326328	241766	161471	136893	237342	202802	189318	233668	165325	207972	295376	206502	194243	187440	139447	149261	202190	181225	281643	154504	232361	354502	203638	157195	175936	132953	160204	327124	141227	149925	206459	129515	225192	213993	166780	225539	226978	113628	138347	190219	208460	169244	145646	141177	109210	206070	153790	0	214297
O75410	26540.4	15109	13081.3	0	14828.8	8553.71	36073.7	0	11094	0	0	0	0	0	0	24452.2	48406	13612.2	15787.5	17552.3	0	0	0	16659.5	0	9654.7	12622.9	0	19055.2	10093.2	0	0	6300.43	0	0	7658.49	0	26147.4	0	9486.06	10459.9	40905.2	0	0	11881.5	0	0	0	19918.8
O75414	21928.3	22351.1	25250.5	22725.3	16302.5	0	53834.8	24965.5	34562.1	0	16906	34327.1	11835.4	12912.5	16393.9	15478.4	49789.7	21401.2	23592.4	13195.4	22346.1	25084.5	18129.6	26763.5	26372.2	21443.2	23322.9	17772.6	21806.9	18347.1	15778.1	20962.5	30474.1	0	0	24414.5	24921.3	23654.6	28498.2	11250.5	25742	74395.8	28682.6	28202.9	16543.2	22689.7	9872.24	0	19043.6
O75427	0	0	0	0	2184.77	0	3047.96	0	0	2024.92	4793.15	0	0	0	2298.54	0	5398.87	3291.47	2492.92	0	0	2458.15	1303	2819	0	0	2916.34	0	0	0	1340.48	2259.37	0	0	0	0	5938.56	0	5512.21	1681.68	2458.7	4951.08	0	0	0	2458.31	0	0	0
O75431	222471	200424	267673	263400	203202	367647	310815	198535	235737	271896	435444	221359	160308	296837	270320	273825	251969	237605	235588	215501	413334	273098	209460	297645	164395	232822	205163	200345	146385	179362	591748	241019	390603	223008	219479	236572	266230	172574	234923	219030	259297	384169	172984	274912	189685	219968	219051	184884	225352
O75436	164535	170039	128564	162194	161282	162519	163679	181191	146010	246801	146824	145088	185093	166033	123024	154296	173569	154904	155076	153613	140545	124319	148322	200128	163979	143753	309484	137303	116953	196692	163816	104573	124217	149844	180208	164062	127338	135153	203356	104987	159210	151216	110100	143110	127353	149657	228971	135580	145519
O75438	73676.7	45675.4	71227.1	105978	65482.4	120379	86020.2	81153.3	68960.7	0	77661.5	60716.8	61272.9	100742	89510.6	103215	69522.7	71506.5	44924	59190	67465.5	61420.9	67944.2	128347	68084.2	95114.9	83164.8	82420.5	37710.2	55768.5	41002.4	103158	61347.7	51889.2	64230.4	67843.4	62659.9	99414.2	66883.9	71324.5	72962.4	77757	68382.2	72084.7	67250.7	79760	43985.7	0	81242.6
O75439	606568	607484	639154	577293	509370	662513	678067	626411	728383	560023	627615	570156	589842	478735	648265	544087	638120	626031	645008	641497	596785	649823	525743	677163	604189	538307	598025	573129	908268	619486	454443	742422	649116	695401	551719	514335	702042	631026	613062	553829	596306	785615	771703	726294	669484	506321	687003	759038	920646
O75445	0	0	76000.6	62495.2	0	0	0	21806	0	0	0	0	0	55169.7	0	0	0	0	28317.9	19254	0	0	0	0	0	0	0	0	0	60082.4	0	0	74758.2	0	17336	0	0	0	37098.7	0	128315	71474.9	0	0	18221.2	0	41470.8	0	67022.2
O75452	1.57596e+07	1.20464e+07	1.1299e+07	1.16422e+07	9.29941e+06	1.0696e+07	8.89883e+06	1.22787e+07	7.95884e+06	4.79421e+06	1.4586e+07	1.24979e+07	1.17657e+07	1.02006e+07	1.57522e+07	1.29674e+07	1.09279e+07	1.39353e+07	5.14975e+06	4.18048e+06	1.63933e+07	7.84286e+06	1.17556e+07	6.30654e+06	1.49301e+07	1.25136e+07	1.04936e+07	1.13826e+07	6.48441e+06	9.81437e+06	1.37529e+07	1.17978e+07	1.0668e+07	1.21268e+07	1.55051e+07	1.30616e+07	1.04877e+07	1.26991e+07	6.46055e+06	9.78013e+06	1.30531e+07	5.82523e+06	8.97611e+06	1.31363e+07	4.37922e+06	1.45879e+07	7.41477e+06	6.98359e+06	9.81252e+06
O75462	427286	450503	380684	356619	500612	416424	657403	441264	393678	426282	680757	580561	733904	355741	320739	469800	312259	494240	487845	383006	273675	665189	495398	428055	527369	659379	550405	377569	0	478299	504527	601305	302063	470796	522718	425863	738488	800856	0	692317	342907	522660	570379	360071	286305	232843	403106	385297	511785
O75475	39432.3	29203.8	8750.27	22738.2	37837.6	13449	0	13863.7	28053.3	0	33767.4	15630.8	18649.5	30433	23941.4	13633.9	25092.8	9718.28	29086	23653.6	41610.9	50099.5	24490.5	34034.1	23738.9	28407.3	0	16671.6	9858.42	21024.4	14024.1	0	17092.6	0	25930.5	29842.6	25770.2	0	20173	24662.8	39516.3	21916.5	19536.6	0	37777.7	32441.8	15064.5	0	23409.2
O75477	349292	313553	321393	230915	191919	370332	414203	294275	251110	372760	338464	237705	217288	225410	311289	350947	224381	361973	223712	168567	367560	157542	285877	221325	241578	425709	318249	230234	315791	267586	309625	282772	197010	158789	231959	266253	313874	237259	210367	268726	251534	271111	217186	188239	295641	316995	227462	215846	254592
O75489	2.73132e+06	1.55124e+06	1.6092e+06	2.39131e+06	1.98272e+06	1.79523e+06	2.06545e+06	1.84201e+06	1.84678e+06	1.35861e+06	2.49524e+06	2.21261e+06	1.74609e+06	1.78836e+06	1.51382e+06	1.83859e+06	2.38817e+06	2.21069e+06	2.14763e+06	1.68875e+06	2.21008e+06	2.17313e+06	1.66045e+06	3.59263e+06	1.59965e+06	1.66713e+06	2.54021e+06	1.94459e+06	1.33405e+06	1.87897e+06	1.86882e+06	2.79448e+06	2.02991e+06	1.60471e+06	1.43011e+06	1.59599e+06	2.55885e+06	2.86845e+06	1.53434e+06	1.79399e+06	1.68773e+06	2.02873e+06	2.20002e+06	1.99843e+06	1.95692e+06	2.06478e+06	1.86315e+06	1.69007e+06	2.23951e+06
O75494	187624	114828	106756	104262	125550	132905	142841	174358	109411	90019.5	258527	126236	162905	112854	145305	144210	185404	127838	174103	139000	211917	242470	199735	116478	132466	113290	151100	212050	96794.8	151052	153788	36088.5	92873.2	105885	141677	120517	228910	53822.3	130892	176347	154130	124822	124502	100968	134452	168819	156098	0	136610
O75503	0	0	0	0	0	0	11051.7	14301.8	0	60446.7	0	0	49676.9	0	0	0	18656.5	0	0	0	0	0	0	20692.7	15819.5	27146.5	0	0	19173.7	20575.2	0	0	0	0	71736.7	43754.2	0	0	0	14940.3	0	13581.3	0	0	0	21874	31915.2	0	0
O75506	13707.9	11057.5	34154.8	35636.9	0	51544.4	0	28688.4	17116	39314.2	27897.9	0	21609.1	47448.5	0	17889.4	20070.3	33004.2	0	11816.5	23902.4	0	28059.9	42427.9	20378.8	19258.9	0	0	44987	67219.6	38103.2	0	0	0	0	37341.4	0	15916.6	4396.42	25533.3	56332.7	14197.5	0	0	0	11478.5	0	0	0
O75521	5.43861e+06	3.98376e+06	5.20829e+06	3.30506e+06	5.13462e+06	3.7088e+06	5.65716e+06	5.56032e+06	8.87825e+06	3.78095e+06	4.95988e+06	5.53835e+06	4.25344e+06	5.70968e+06	5.064e+06	5.46724e+06	3.56293e+06	6.56791e+06	5.9621e+06	4.58306e+06	4.45781e+06	4.27819e+06	4.07133e+06	4.53831e+06	4.35163e+06	5.58492e+06	4.57807e+06	5.60277e+06	4.559e+06	3.36717e+06	6.16221e+06	5.8955e+06	4.75872e+06	6.25648e+06	3.53785e+06	4.81933e+06	4.93425e+06	5.59222e+06	3.85855e+06	6.02445e+06	6.0082e+06	4.95849e+06	4.19708e+06	4.65332e+06	4.31618e+06	5.19237e+06	2.73015e+06	5.93981e+06	5.45886e+06
O75525	90070.3	74475	47119.6	52589.9	55915.2	50545.1	51113.8	0	60486.2	0	94739.2	101980	97708.8	40166.1	122683	69952.2	67436.2	82013.3	95490.7	39768.6	72339.8	140411	71971.6	43562.6	74854	89983.8	169202	109904	76664.3	66631.1	38280.7	35505.5	66446.5	102392	137862	58216.8	87590.2	0	109088	81761.7	83505.1	71295.4	85580.8	55942.3	86135.9	76328.8	117202	33090.8	74483.1
O75531	426020	436097	285037	295676	402909	218758	147086	326178	302583	365466	289189	360155	289713	250305	322667	266178	307553	324108	407973	384269	250400	463795	261278	256905	283781	354498	298552	304935	344459	230242	309483	217185	282244	152690	278663	297640	183736	295695	213911	353127	329249	221146	299655	423338	376702	459236	297038	66887.1	278937
O75533	676529	414140	406292	386663	538567	420200	422868	571349	390809	332381	773347	416884	494742	551819	450201	434239	537060	375596	559365	431669	570148	1.15651e+06	481577	407474	484340	389315	335702	666159	416240	405160	498355	146940	417036	483879	665497	484075	536073	157412	532873	619919	539669	388690	458187	477619	334544	544347	507128	0	532789
O75534	219419	298106	251248	247083	288180	255236	248546	200724	215770	206645	289082	244951	278019	235216	232508	249132	205023	235292	217899	258687	240182	256798	260538	249494	272570	271524	230819	245625	216335	249707	234401	268267	222396	261791	207173	268826	223772	253249	195694	261247	257340	211219	272947	340826	266556	282018	293934	214973	225713
O75556	0	27498.1	18442.7	0	12881.5	0	25665.4	27028.6	0	53160.5	26438.6	13129.9	29714.8	0	13763.3	10585.8	20094.8	22495.5	0	14345.4	0	27931.2	0	0	0	24535	14596.3	14006.3	0	15970.3	0	0	17769.7	24143	55979.2	28402.1	0	9372.22	15416.7	0	0	0	0	17284.3	0	13275.3	37623.4	17088.3	0
O75558	15131.4	0	0	0	0	0	0	0	0	0	0	0	0	0	0	0	28342.4	0	37894.9	0	13900	0	0	0	0	0	49379	28842.3	0	0	0	0	0	0	57983.1	0	0	0	69429.2	0	0	0	0	0	0	0	42392.4	0	21054.5
O75563	12092.6	5675.6	0	5561.74	10624.4	8020.58	0	0	7539.23	0	0	0	14317.8	0	0	5737.08	0	10800.2	0	6868.33	0	0	0	10323.8	0	7154.81	11164.5	5122.5	0	8091.28	0	0	0	0	0	0	8730.65	0	11814.7	3093.08	8464.76	6607.47	0	9656.51	0	0	7912.46	0	4039.05
O75569	52336.3	101605	32341.1	25798.4	36550.2	44947.5	48588.4	44139.5	33236.7	27725.1	66695.5	26615.3	31796.9	28112.9	48155	21423	83195.1	37933.2	47888.3	21082.5	35992.7	35559.6	34948.3	49339.9	32836.4	42713	54283.4	26378.7	33746.2	44205.1	51154	0	35775.1	0	43720.6	42612.3	45015.6	55408.3	40500	49205.3	40849.8	43225.2	33881.7	24077.8	0	26701.7	85851	0	24764.9
O75570	6766.62	11737.6	8291.61	14801	7477.2	10572.4	20493.8	0	8168.34	0	9529.22	12801.1	12427	12428.6	0	15346.6	7677.75	11077.1	10520.7	0	14271.4	9730.01	22218.2	12637.5	16764.6	12696.7	12940.3	7517.85	14382.4	8754.27	11218.6	4632.42	13334.5	0	10390.1	10728.4	20651.6	9124.46	12479.1	9626.97	8555.5	19118.4	12165.3	0	10277.8	7230.25	16879.1	0	9824.31
O75592	0	16275.4	14140.1	14330.6	15231	15823.9	11880.9	0	26571.4	45503.4	0	14539.1	8840.54	16715.8	0	13912.5	0	26415.9	18018.2	0	0	0	5161.99	0	7235.27	16121.4	23665.5	17923.6	0	23110.5	4867.39	24777.8	8955.1	36128.7	29308.5	5450.82	39532.1	6349.8	42671.2	0	11064.7	0	0	17887.6	0	0	26221.4	79447	0
O75600	204069	422573	401039	209329	196509	228728	63380.7	359352	215371	128029	261483	527421	400965	321139	172373	243942	126980	241018	223430	135759	281647	349661	349813	348082	353069	282332	18105.8	202328	299359	173380	277970	284700	349422	247405	216605	358038	259829	358519	294560	216445	345083	148374	277537	253451	255424	335745	653363	281347	293251
O75608	467750	578172	693862	506027	450745	571685	548358	570839	489801	558060	564666	615632	577006	447510	627904	489940	440940	654833	470758	403839	520041	449713	602123	468596	530737	659666	514704	702119	641216	528349	688519	667627	709784	822722	870689	415219	601961	702095	664167	466834	585580	517006	508924	738804	501204	406247	816878	596939	626924
O75616	15576.4	7914.16	0	5582.16	8254.25	0	13377.4	11762.2	4298.7	0	0	0	0	9367.07	0	7597.55	8497.81	0	0	0	0	0	12053.7	7506.95	0	5281.97	0	13628.7	0	8262.03	7771.46	0	0	11557.9	0	6758.89	0	0	0	5490.21	7096.62	12137.1	0	0	0	7665.53	0	0	9337.57
O75626	0	25704.3	64307.5	37724	40050.5	50164.9	0	39567.6	35968.5	15520.4	41697.5	0	59843.2	49557.4	24078.4	35136	0	42445.7	23768.7	0	0	0	51784.2	30531.6	0	0	0	57884.5	30438	0	52330.4	28037.3	0	32815.4	26463.3	35361	0	22924.7	41930.2	0	50149	0	35805.9	19732.5	34647.3	0	21452.8	0	0
O75629	234864	338353	312463	321953	124556	182772	510241	361883	175045	2.01423e+06	145382	208359	373575	220252	575090	153632	557937	166387	270637	445303	116574	198131	168728	448021	193027	325907	719294	249006	814295	379761	98968.8	277370	221878	788714	1.51155e+06	209156	229792	334308	569478	130547	145311	180669	189411	161352	280979	176853	2.41811e+06	463618	303086
O75635	266427	265049	215403	127647	157484	198901	381423	145214	142837	1.21827e+06	171513	362537	223114	132403	568875	140949	430398	137062	143878	185530	109479	214923	187195	155355	204243	178361	789114	142602	296255	135417	449988	211905	290512	388187	1.81769e+06	86326	566671	294775	666832	56649.8	125220	30807.5	75519.8	124569	118120	99005.7	3.1721e+06	1.02696e+06	95260.9
O75643	2.5373e+06	1.6126e+06	1.12699e+06	1.45826e+06	2.08459e+06	1.65865e+06	1.54945e+06	1.82912e+06	1.94512e+06	886670	2.88555e+06	1.62188e+06	2.11864e+06	1.80804e+06	1.42878e+06	1.59595e+06	2.43889e+06	1.48576e+06	2.50836e+06	1.48311e+06	2.30519e+06	4.59064e+06	2.05497e+06	1.60249e+06	1.96722e+06	1.3679e+06	1.4642e+06	2.35471e+06	1.56527e+06	1.48991e+06	1.8911e+06	903019	1.44531e+06	1.35684e+06	2.32195e+06	1.8775e+06	2.77309e+06	559036	1.67807e+06	2.06833e+06	2.17066e+06	1.80464e+06	1.93365e+06	1.47855e+06	1.56369e+06	1.88692e+06	1.95067e+06	1.30957e+06	2.10493e+06
O75648	56047.7	29423.4	44663.9	64886.9	85157.3	67916.8	88283.5	58428	52857.7	64443.2	58886.9	47141.3	67155.4	73151	76795.7	63468.7	53067.7	73938.9	79850.9	71735.7	63744.7	45046	43543.5	67539.9	49990.2	30384.8	78059.6	68447	58747.2	56118	50078.4	57184.1	70567	79240.6	41671.3	44809.3	42681.8	52081.1	55849.6	64948.7	48893.2	125553	68897	64358.1	58662	62959.6	50006	0	68512.9
O75663	24228.8	62042.4	41625.6	51123.8	38048	54612.1	34791.5	36653.1	54194.3	69040	30995.4	33047.1	48342.2	57830.8	31196.5	45605.7	43152.4	61344.5	41877	38156.9	52540.5	41206.4	49665.9	40170	37679.7	36724.1	23016.2	51374.5	41723.4	55535.6	49475.4	32696.8	35809.2	45187.1	51005.9	45964.2	52442.9	48780.9	36980.6	38029.8	48605.4	26023.9	50549.5	29607.9	34710.4	52181.3	25547.6	0	44980.3
O75674	51308.3	87429.1	74676.2	107178	72414.8	77151.7	66178.7	57959.4	76362.6	44198.4	99816.7	82891.3	100297	91975.3	59146.5	74934.7	71881.4	33890.2	89220.8	67673.7	105078	90893.7	111110	94459.4	63619.6	62863.2	60608.3	72336.6	50289.8	42036	89386.5	86458.8	110602	41389.2	51732.1	86349.7	93510.9	103155	53497.6	78911.3	87431	86112.7	117207	84879.3	56286.7	71221.4	55565.7	40551.9	59281.7
O75676	0	3667.99	0	2036.63	0	0	0	2776.53	0	4339.36	0	0	3600.66	2889.05	0	2230.8	1755.09	0	5140.1	0	3519.63	6638.94	3002.19	0	0	2340.83	0	0	2546.73	2507.65	0	1392.37	0	0	2952.16	2793.78	0	0	0	3217.98	0	2968.87	4113.41	0	0	3287.16	0	0	0
O75688	19984.5	39184.2	37380.1	43621.5	27405.5	35274.2	32750.3	32447.1	34561.8	29285.9	42036.9	31960.2	46151.6	41419.7	33832.2	36568.7	37641	47093.4	45581.6	38219.3	31792.8	23382.7	58701.4	27393.5	32513.5	26481.5	26817.8	46442.9	47932.2	28274.8	39897.2	25236.2	42229.5	24284.6	24972.9	40269.9	23266.9	38418.5	48738.7	24676	34092	33570.9	50345.8	34420.1	44793.5	27696	36835.7	0	40130.9
O75691	4715.53	0	6631.36	0	3107.52	0	0	0	0	0	0	10803.3	0	7480.74	0	0	0	0	3692.76	5304.08	0	9177.98	4228.4	1916.85	0	0	0	0	0	0	0	0	0	0	0	1674.09	0	0	10746.3	2240.44	0	0	4591.23	0	0	4674.72	0	0	2948.98
O75694	210946	203571	122705	149133	188846	144958	154232	229978	169471	130564	255137	145372	250781	200294	203136	144027	183958	173034	264234	175729	193721	296094	207823	189828	247191	189809	179640	216772	167336	156909	145383	126878	119098	193610	206754	206630	255967	65018.5	188827	181346	162960	146141	196315	154881	249279	269330	178689	121026	175551
O75695	66673.1	75027.7	54141.7	60494.8	49029.5	39347.6	77416.7	47204.3	67254.3	41165.2	51109.4	50501.5	86599.7	70321.2	54667	61482.7	103155	54365.6	86522.1	47586.7	59606.3	40353.4	75174.8	58766.7	53412.9	72953.9	75681.6	40581.2	49042.9	55942.8	63702.9	50930.2	60252.2	35275.3	85313	53027.1	13729.1	64524	113045	50826.4	88695.9	109360	68773.5	37983.1	51477.9	55721.3	85227.3	74531.2	94193.4
O75716	42228.6	0	30072.8	31076.6	0	46354.9	40865.2	60137.4	58371.5	0	90895.4	0	0	42949.4	45645.2	59958.3	53946.5	43973.9	42313.8	52785.2	34122.8	70920.2	58326	53607.8	55699.4	47003.6	22676.1	46930.5	48958.4	29127.9	65460.8	49080	54670.4	0	0	37031.5	68790.5	51999.1	0	54641.3	56901.7	56150.9	56298	27347.5	0	68234.9	38156.7	0	38595
O75718	0	40230	65169.2	111972	50386.9	63306.6	51684.6	59109.3	64663.3	107043	42546.1	42858.6	43564.2	77849.1	78739.2	51895.6	71253.2	72379.2	34160.4	56899.6	32048.8	33265.6	56161.1	32035.6	47208.3	49232.7	56729	55150	88702.5	29122.2	43383.7	52934.6	71632.4	66588.9	34933.5	51329.9	26500	61604.4	38687.1	0	31827.9	37151.4	50173.6	37407.9	50067.9	48945.6	0	0	44132.4
O75746	18232.7	19445.5	0	11935.8	0	12124.4	23570.2	0	21930.5	18949.3	0	0	29789.2	0	14222.6	0	22586.9	0	28185.9	14229.9	0	25113.3	20399.8	13053.7	12289.3	0	26929.5	24230.2	0	0	0	0	0	0	21630	0	52541.9	11159.4	9871.01	13620.5	15572.8	48516	0	14563.6	0	11235	33051.9	0	19327.4
O75747	0	0	0	0	0	0	8201.79	0	0	8021.61	0	0	0	0	0	0	0	0	0	8490.15	0	0	0	0	0	0	0	0	4265.04	3041.13	0	0	0	0	0	0	5299.44	0	0	0	0	4917.96	0	0	7640.65	0	11195.2	0	0
O75751	21903	38788.3	29660.3	34706.6	48501.7	44363.2	51651.1	27811.2	64112.4	0	15452.7	31995.5	27999.7	27754.2	50057.1	45921.8	49744.8	35821.6	54271.7	42009.4	41847	79543.1	33562.1	37856.8	36551.7	26328.4	38641	30281	27553.4	38000.5	48370.8	18610.3	10758.2	0	56912.8	43905.8	41316.7	42157.5	47953.6	41103.2	36080.2	37348	41431	41319.9	59899.8	42038.9	0	0	73465.3
O75764	33113.7	39744.7	18840.8	19495.5	46730.3	34890.3	31904.9	54532.7	42281.9	0	55197	48039.5	50659	27750.8	23000.8	35028.2	60460.6	19836.8	40553	18199	52279.6	106612	71233.7	24927.2	39783.8	30192.9	36020.7	26297.1	42037.1	13932.5	25026	10212.2	38506.6	18189.8	59596.9	57054.4	71854.3	9092.78	50509.3	44844.4	38725.1	34994.5	18917.2	26997.1	43066.6	25725.5	28003.4	0	48162.1
O75781	17384.8	12243.5	6683.05	9894.66	8997.17	13388.5	7201.28	0	9975.35	0	8838.23	17833.3	61271.5	0	0	0	13951.3	0	19131.4	1949.33	8511.18	24058	6968.48	13567.5	14315	26652.8	6316.55	9908.83	17705.7	10525.7	7067.91	0	9589.21	51916.6	6923.31	7069	14091	0	9491.65	6458.43	17465.1	0	15764.7	8791.78	4505.43	5515.5	0	0	17488.5
O75787	0	6243.34	8064.99	4114.39	0	0	0	0	4296.5	17691.5	0	0	0	0	15209	0	0	0	5506.1	0	0	0	6585.33	0	0	6453.6	0	0	0	0	0	0	6811.56	0	4174.95	3740.55	0	7533.01	0	0	0	8400.41	0	0	0	4885.47	0	0	0
O75791	17212	0	0	0	0	10974.2	11594.9	19702.3	11048.6	0	0	12635	11770.4	6779.55	7903.68	10864.5	0	15064.2	0	5121.45	0	16102.6	13558.5	8834.22	10743.4	0	15450.9	22320.8	18382.4	3027.48	8404.24	0	16938.9	8961.24	0	0	22986.2	16480.6	9808.61	0	7449.62	19988.7	12849	0	0	9766.5	0	0	20014.7
O75795	0	0	1.92056e+06	2.13489e+06	0	753530	5209.38	1.42269e+06	57967.5	25493.3	0	621028	1.85501e+06	1.72665e+06	0	1.31986e+06	0	697497	188264	37276.1	0	645874	2.38241e+06	1.74467e+06	0	0	0	1.59772e+06	818653	104158	0	1.1749e+06	1.42106e+06	0	25095.4	29172.9	224002	1.86604e+06	1.05557e+06	0	0	19186.1	1.46878e+06	0	0	25838.4	117911	0	2.02955e+06
O75817	0	8113.7	0	10721.5	6211.14	10429.2	6379.5	0	0	0	0	0	5816.26	6953.82	0	0	12528.5	11279.1	0	0	8301.53	0	0	12898.3	10500.4	6654.48	3455.23	0	7952.05	0	2921.75	0	10222	0	8101.24	0	0	0	12174.4	8453.56	0	10775.3	0	4244.96	12373.9	7364.4	7866.61	0	0
O75821	324145	245077	273131	275576	282256	241980	196152	328009	277773	258345	241191	289608	197317	247373	341082	290461	182831	253850	288642	353154	283237	267349	234421	272659	321655	344071	394835	280402	285109	301973	229053	326224	282540	321491	360591	291870	276261	335251	277422	344044	254244	197854	328276	367350	337333	302998	204737	283746	248710
O75822	131971	117838	139125	162500	145280	154226	95910	115196	102230	146772	124384	143152	124990	138051	145545	139750	99112.5	112603	151725	136246	124926	123355	135515	132150	130583	130588	122756	117188	138961	123719	135481	152857	141141	133550	164721	109863	131084	140125	210548	131781	146700	124059	138864	144267	136183	138085	140320	116548	148972
O75828	1.2286e+06	1.59831e+06	1.80824e+06	2.14332e+06	1.08259e+06	2.99756e+06	801024	2.01797e+06	1.71158e+06	2.83812e+06	1.69514e+06	811239	1.8241e+06	2.26229e+06	1.23104e+06	2.37948e+06	1.00812e+06	2.07448e+06	1.48958e+06	1.32514e+06	1.34539e+06	801809	2.48364e+06	1.49933e+06	1.52056e+06	1.56298e+06	650310	2.05776e+06	1.13065e+06	2.09646e+06	2.4865e+06	1.08674e+06	2.23345e+06	1.07516e+06	1.41791e+06	1.64232e+06	1.95496e+06	1.99003e+06	2.05835e+06	1.04134e+06	1.33414e+06	893133	2.11088e+06	1.19089e+06	1.21766e+06	1.01046e+06	703794	1.63742e+06	1.83862e+06
O75832	0	0	13746.6	16555.3	23762.7	14329.8	0	15165.1	17034.5	14175.5	0	0	0	16006	11024.5	24276.1	9935.02	7259.38	0	12643.7	21291.6	16286.4	11251	16800.4	16648.4	18761.5	0	11604.8	9088.21	9687.12	17340.2	0	15652.2	13291.8	0	17197.3	0	15712.8	0	23880.1	14489.6	0	8152.33	19762.9	30556.4	17425.4	0	0	6280.84
O75843	9761.49	0	11813.8	0	18878.8	16625.5	11633.6	8511.69	6842.3	29688.1	16153.4	19655.1	0	0	15664.4	14121.4	11394.6	0	0	17271.9	24690.7	23215.9	0	17846	11454.9	12054.8	12909.8	10624.2	6429.65	15184.4	10625.3	0	16384	0	19921.3	8757.3	18664.3	8890.58	20964.2	11942.8	11456.2	12345.7	23681.1	15836.5	37340.3	6661.68	15770.8	0	25201
O75844	21595.5	36080.7	17153.9	30051.7	0	27805.2	26095.9	28268.9	20403.8	40549.2	15242.5	0	19414.2	24603.9	36244.1	24990.7	19628.4	21722.2	23166.7	25979.1	16670	15877.6	25766.7	19602.9	44425.1	37658	0	37954.8	19310.6	0	18256.5	0	19357.6	32579.6	0	22859.5	0	0	26274.1	20064.9	14618.6	12050.2	14714.8	0	0	36045.5	32055.3	0	29468.8
O75874	3.11084e+07	2.5634e+07	4.23421e+07	3.45869e+07	2.9506e+07	3.23036e+07	2.06873e+07	3.06479e+07	3.02312e+07	2.4942e+07	3.91777e+07	3.71806e+07	3.56299e+07	3.13583e+07	2.5376e+07	3.52106e+07	1.8967e+07	3.19715e+07	2.31789e+07	4.06031e+07	3.89787e+07	3.19642e+07	3.62831e+07	2.80339e+07	2.81531e+07	2.65098e+07	1.54005e+07	2.5308e+07	2.13634e+07	4.06262e+07	3.86005e+07	3.2465e+07	3.84457e+07	2.90682e+07	2.73039e+07	2.54196e+07	2.24625e+07	3.06992e+07	1.89465e+07	3.55101e+07	3.62213e+07	1.96456e+07	3.37421e+07	4.79078e+07	2.3301e+07	2.90696e+07	2.88969e+07	1.68094e+07	2.21366e+07
O75879	79347.7	84307	113695	95912	81389.8	72104.9	123674	96469.9	103095	136797	94128.5	69499.5	94583.1	109372	105173	105114	96944.7	86655.6	94845.3	81317.2	71381.9	89785.6	114257	86325.7	90048.4	65055.7	71144.6	98065.5	98690.4	87922.7	74846.6	97694.8	85206.1	100783	67839.7	67057.9	79578.5	85683	77951.9	57542.2	74259	160223	103286	112786	77538.4	71708.2	85167.4	208009	97790.8
O75880	11534.9	11507.3	12913.8	38763.9	0	32675.2	30008.3	0	15695.4	21051.8	19502.9	19498.9	10160.2	52503.4	11739.8	22390.3	12734.4	10404.8	11677.1	22207.1	20287.4	10651.7	11256.4	54694.2	7741.11	8594.3	16907.1	6081.42	15751.9	22496.4	15815.1	18515.1	0	45573.7	18976.7	14671.9	0	9988.87	9919.9	12269.2	23324.4	17150.9	8706.74	29505.3	15075.3	14687.8	0	0	9394.44
O75881	42733.5	72030.4	28503.1	52005.2	28789.6	54816.5	50201.1	33928.5	29543.4	27713	42588.7	30942.7	37217.4	38471.2	51104	47773.9	37846.3	33838.8	42262.4	27023.7	54724.2	27086.2	26307.5	35488.6	44006.5	61477.6	46011.9	40433.1	36777.4	53376.8	55906.5	48373.3	44979.7	0	56511.4	63618.6	22504.2	30640.2	31415	40277.2	52989.7	65419.6	41258.2	12370.6	19760.8	55276.4	28578.6	0	42896.7
O75882	0	0	12363.7	8816.78	13981.1	10282.4	22587.7	11902.7	9980.9	48311.3	5223.22	0	9764.43	7533.5	17355.4	6236.37	4804.49	12167	5945.99	8735.44	4310.94	5601.71	8472.04	0	11014.6	7271.99	25066.7	10554.3	9090.35	13811.7	6134.48	8753.82	10166.5	0	12907.3	8231.69	11652.7	14134.7	12831.2	7967.12	6776.14	7391.15	0	0	0	8667.42	36179.2	20773	12345.5
O75884	34944.5	29024.9	57376.2	51521.5	66825.9	67814.2	25868.9	59897.3	31306.2	32005.2	51375.7	31135.6	48102.5	60269.1	51347.3	69239.4	34128.8	85875	31664.2	42075.1	61738	34359.5	47109	54654.6	44013.2	50968.7	24932.5	70053	43271.9	39513.8	67919.9	28857.8	44214.9	65131.9	44815.6	46610.7	34333.3	63943.1	39716.6	77430.2	71153	17338	41735.7	77105.8	53743.1	37966.3	35158.8	56201.6	31212.6
O75886	75046.3	132786	75081	101138	96166.6	119195	112742	91788.7	86003.6	150223	95178.3	155752	91044.6	86291.9	130284	134330	108011	100048	105276	93751.5	106866	107560	110072	109900	102806	82355.9	88948.1	73749.4	104231	109780	109453	144282	87519.4	86527.1	115465	95219.1	116583	102620	121981	102244	97121.7	110063	124432	77865.9	197609	89753.4	144294	0	112286
O75891	2.67199e+07	4.03189e+07	3.77166e+07	1.93073e+07	2.20794e+07	2.24558e+07	3.94778e+06	2.68464e+07	1.59456e+07	7.429e+06	3.74177e+07	4.77642e+07	3.21955e+07	2.03092e+07	1.09364e+07	2.92818e+07	5.5839e+06	1.72444e+07	1.26892e+07	1.05925e+07	4.68601e+07	3.12415e+07	3.98938e+07	1.57097e+07	1.52896e+07	3.58893e+07	4.48275e+06	2.3423e+07	6.08004e+06	1.94162e+07	3.82615e+07	3.87248e+07	3.19684e+07	2.20585e+07	1.53482e+07	3.7333e+07	1.63228e+07	2.80095e+07	7.46386e+06	2.30267e+07	3.70001e+07	2.76994e+06	2.79457e+07	3.81698e+07	8.94419e+06	3.27768e+07	2.09294e+07	8.1283e+06	1.10325e+07
O75907	17164.6	35927.5	25999.1	0	19513.5	0	0	26626.7	32772	83769.1	59453.6	33676.3	11594.6	24146.8	17444.7	21815.4	0	103048	15706.1	22896.6	34275.8	41124.3	28316.7	0	33948.4	31464.1	30714.5	0	32687.1	31154.8	24848.2	21083.7	45688.4	23697.7	80751.9	26602	62169.6	0	51486.8	7358.93	28803.3	13266.4	33504.8	20096.3	30077.3	35704.8	59170.8	0	37836.9
O75909	0	0	0	0	0	0	0	0	0	0	0	16181.2	0	13376.6	0	0	0	0	0	0	0	12574.8	0	22390.1	0	0	0	13287.6	0	0	0	0	0	0	0	0	0	0	0	10126.9	0	0	0	0	0	0	0	0	0
O75911	0	52245.8	44589.9	53941.1	0	32961.9	42256	34592.6	45520.3	59834.1	43910.3	33082.6	42647.9	33982.1	83052.2	49301.2	28002	25518.5	26798.8	35594.6	42877	41865.2	22541.5	22804.7	59233.3	55718	56805.3	0	25655.2	80096.1	38173.3	58086.6	32135.7	38179	82898.3	49175.3	23802.7	28833.7	19819.7	27687.3	28800.5	41960.4	0	42379.1	19296	0	14454.1	0	33631.6
O75915	735768	812151	717773	412294	589861	507084	849487	696290	504698	409873	621568	460843	588345	474524	668633	594137	707788	459859	405193	400729	441743	426022	417864	391272	788546	937966	661590	472237	377661	415225	456473	477068	482820	554736	615547	1.28337e+06	511400	333705	525075	538959	656909	607200	456600	493246	469915	1.23848e+06	413947	393047	526057
O75923	369710	644354	275774	455704	406395	378530	430649	295154	485325	297091	307056	370424	344207	375472	285884	278124	373385	337316	482112	390243	265129	499893	301547	538982	285653	515500	411689	440031	398268	284507	388534	445177	233545	346626	315123	580540	585942	387106	425925	309436	344194	628167	350998	372540	395175	587784	476090	545648	455392
O75934	233193	152578	129455	148709	210419	117230	172032	225233	211679	55039.5	241842	157506	164650	166087	173372	157565	224614	156794	304479	267730	251618	449918	232440	131560	183723	163715	120494	260647	217636	165211	163334	51671.3	145210	150451	205865	170504	189623	84812.3	226685	204361	175316	173463	167481	166370	204686	179720	193773	72639.1	170656
O75935	57320.1	64586.2	77502.9	81582.7	78036	84857.7	66014.4	48425.2	70446.8	86292.4	59094.5	71923.4	60297.8	44212.2	63860.6	66929.4	73238.4	79587.1	64731.6	57581.5	64663.2	59795.4	72986.6	77325.2	50388.2	52534.1	77667	78724.6	77868.7	75760	103136	62444.4	89984.1	65373	77312.7	71617.8	38216.2	80777.1	90568.2	60792.1	100107	70198.7	69207.9	41357.6	33206.1	61647.2	135807	62186.9	66263.6
O75936	1.31555e+06	1.1915e+06	927014	809969	992131	1.0643e+06	292949	529829	76212.2	115186	1.45849e+06	883042	1.08893e+06	650263	751451	665515	438254	678638	115251	0	1.56002e+06	685455	1.27914e+06	687624	688187	1.0573e+06	393211	580379	680362	139584	866780	1.15004e+06	642764	1.28878e+06	851915	1.26721e+06	644793	663361	499132	1.06327e+06	1.22646e+06	218548	946761	1.44021e+06	392472	1.25233e+06	798309	485752	703000
O75937	8229.16	6190.81	0	6601.92	5310.12	6541.65	0	0	0	0	12219.3	0	9593.65	5355.75	0	7340.42	7211.51	7069.25	7784.41	5651.27	7948.5	10050	5693.67	4485.27	0	0	3170.55	14574	0	0	7591.54	3037.14	4650.13	0	8675.93	6628.07	9141.74	0	0	6566.32	8328.6	5717.86	0	8997.44	0	0	6748.07	0	5623.69
O75940	34171.6	33664.6	17894.5	17283.2	26066.3	17643.4	0	12062.6	12347.1	0	52122.1	37353	40039.4	34455.2	0	28515.4	24693.7	30092.8	38257.2	0	21090.9	66276.7	22019.1	20528.1	42268.7	13346.3	0	39393.8	10787.1	30666.3	31303.3	28782.5	18195	25557.1	24227.8	30961.4	21991.6	0	0	25507.5	24829	23548.6	33785	0	0	21140.4	32887.2	0	0
O75947	1.91626e+06	1.18106e+06	1.57935e+06	2.41699e+06	1.49889e+06	2.11735e+06	2.13852e+06	2.2123e+06	1.65528e+06	1.07842e+06	1.94137e+06	1.99486e+06	1.46766e+06	2.68791e+06	2.09429e+06	2.15064e+06	1.48192e+06	1.58611e+06	1.78983e+06	1.2579e+06	1.78366e+06	1.77176e+06	1.57012e+06	2.87531e+06	1.77648e+06	1.46183e+06	1.69757e+06	1.36748e+06	1.68185e+06	1.57331e+06	1.35477e+06	2.57182e+06	1.43475e+06	2.46639e+06	1.25786e+06	1.58866e+06	1.69727e+06	1.42376e+06	1.35137e+06	1.87816e+06	1.39169e+06	4.56801e+06	1.8601e+06	2.64803e+06	1.12863e+06	2.20919e+06	936055	1.93415e+06	2.21042e+06
O75952	35324.5	192918	46515.5	23715.6	70703.6	0	51652.6	44629	33228.4	89674.9	67108.1	98359.3	43336.5	0	73270.9	27511.1	129773	61880.7	63095.2	67361.5	0	46872.7	52880.7	32951.5	63834.4	45582.1	61465.8	0	47429.2	37483.2	0	74486.9	50035.6	0	0	35993.1	96177.5	56185.2	0	38792.7	0	37292.9	53714.9	61098.3	158426	39391.7	0	284807	0
O75954	20432.1	12788.2	15313	20106.4	18083.9	0	16200.8	0	15227.6	0	0	0	14079.4	25970.2	0	0	21276.6	0	21123.7	0	16632.4	12870.9	12822.9	18978	12059.7	0	11312.5	0	0	7366.47	30338.7	0	13409.1	0	11350.2	19411.8	0	0	0	15506.5	25318.7	17881.1	0	22285.7	0	10242.8	9519.13	0	14773.5
O75955	209455	297269	114943	189642	246786	174209	173931	212485	321231	226691	150139	243019	193391	220596	202092	203162	337663	152836	302348	234597	203466	290584	156705	279433	165938	269213	376861	241134	185127	257034	248148	300069	144925	128626	192753	270935	241153	247146	175225	213896	189461	320303	198207	143213	186572	297421	227735	99824.8	304824
O75962	0	38059.6	55574.5	21562	19174.6	18352.2	25724.7	29722.4	0	52875.4	0	33063.9	61109.4	53976.3	52515.5	16025.5	38543.6	30133.1	0	42151.8	33157.7	16751.9	64836.4	31389.8	21543.6	39168.2	16029.8	42921	25862.7	53662.9	46792.6	35322.2	60375.5	0	40679.8	21616.2	22696.3	24647.8	34490.3	43483.8	34178.7	41596.5	46976	34768	0	21372.1	95769.3	0	36641.4
O75964	1.54647e+06	1.12362e+06	1.30795e+06	1.30893e+06	976861	1.89245e+06	2.4927e+06	1.35911e+06	1.54673e+06	997630	1.05041e+06	1.52475e+06	1.29923e+06	1.83477e+06	1.88012e+06	2.20283e+06	1.41892e+06	1.40909e+06	1.08944e+06	1.20553e+06	1.15602e+06	1.33139e+06	1.3074e+06	2.06351e+06	1.72611e+06	949723	1.97936e+06	1.16272e+06	1.73035e+06	1.17452e+06	770640	1.84464e+06	1.35465e+06	1.58754e+06	1.97388e+06	1.01573e+06	1.13963e+06	1.27657e+06	1.60269e+06	1.24485e+06	853760	4.01624e+06	1.27087e+06	2.17248e+06	908736	1.29774e+06	1.62757e+06	1.46724e+06	1.88102e+06
O75970	236421	316247	280923	196991	225806	257825	182492	119795	244440	130563	241082	226384	208841	214210	160283	204993	205283	220084	174213	81144.8	217524	182502	244268	209913	209771	233896	225144	242060	188159	190659	285089	276903	249264	234500	228979	217315	259013	200903	229221	194846	225914	196320	237374	171673	182136	232936	261508	0	191744
O75976	178859	93170.4	79610.2	78093.3	107163	110577	104477	135958	103962	123101	149439	89540.8	84456	92029.1	73909.2	101779	90684.8	103946	113487	172353	93297.9	119113	69854.4	125028	90604	97906.6	147481	81567.4	123960	109055	82072.2	97778.6	95708.6	77626	108127	86110.6	76765.9	107683	136600	87513.4	119279	135470	81881.4	59794.8	119459	87573.4	79079.6	101118	134289
O76003	390306	365755	466033	450885	372483	492311	345350	344598	454917	414080	381464	471928	389735	470866	467539	459248	364307	543364	292402	523583	486856	391723	455224	374397	425482	407618	309447	370626	449979	320543	437520	416460	380771	321429	451812	383198	358395	402315	484232	440517	439877	368003	336090	389812	589933	305192	423715	815876	365198
O76011	172222	28726.2	26848	0	0	0	17296.9	0	0	179303	26755.7	0	0	0	0	44620.4	0	0	0	0	0	0	0	25369.4	41615.1	0	45487.2	0	0	0	7.39524e+06	0	0	0	85469.9	0	0	0	21191.8	0	0	0	0	0	0	0	557136	0	0
O76013	112397	0	0	0	67309.4	146428	72996.5	0	69787.5	105373	159212	167467	148418	78498.4	0	49500.6	0	0	0	0	0	109422	0	54199.6	95536.6	0	76074	0	0	0	2.55494e+07	0	0	275595	73325.7	64569.1	1.0991e+06	0	0	0	0	0	0	0	227331	0	358313	0	121870
O76014	585797	339523	188764	24440	0	116778	924783	44778	0	1.93144e+06	128006	374672	272509	56264	330162	280767	312661	0	64063.8	95242.5	59831.4	168762	0	158282	49715.7	410388	784923	78192.9	157744	45514.7	2.38138e+06	143379	0	356730	283337	60676.4	0	127973	633015	0	24841.3	23250.4	0	28763.8	0	0	1.57029e+06	211014	66147.1
O76021	235460	181137	108728	126528	191436	219023	126224	201780	231969	74877.4	320397	219559	200322	138888	199776	159845	173635	94770.1	353758	226580	222837	745936	258731	129838	192760	220795	149997	223814	132026	202555	208448	58412.5	186148	120288	210791	147433	148876	0	217646	211916	260442	94244.8	169028	159228	127259	200430	178673	85789.5	148684
O76024	48216.9	40413.2	55233	41416.2	40317.1	41593.1	32043.7	40406.9	37224.6	80222.5	35130	46480.8	43596.6	37866.5	36986.5	44500	57889.3	60687.4	45526.1	91417.1	30763	37113.1	55006.7	22708.5	27847.5	40425.1	61385.6	59719.4	69317	65027	64582.2	41002.3	59029.8	0	37279.6	44151.6	0	45682.6	44076.4	43302.6	51023.9	60819.5	38084.2	46083.9	49123	35430.4	27594.4	0	60031.8
O76027	442071	306377	288829	281950	347314	188562	316345	300181	338662	226541	350485	296442	276469	371037	219918	233985	452931	406757	359496	218575	339400	190550	250028	313906	271221	282332	410862	334941	299694	190393	366829	356493	227562	177038	350897	252347	314940	363043	388863	412631	368203	419414	305418	213749	328478	276922	335705	313796	390313
O76031	904347	750726	746910	862440	535581	721882	906582	788961	938139	477612	834254	892445	803076	934316	698049	778012	698379	617856	716544	764716	654098	788771	773720	786997	694015	735364	648117	726216	872971	617086	635197	990113	746496	723105	477217	543095	779096	588489	707775	667449	711039	1.15315e+06	824786	847220	726996	728549	503164	602195	877027
O76038	0	0	0	212627	0	0	0	0	0	0	0	0	0	0	0	0	205593	0	0	0	0	0	0	313538	0	0	0	0	0	181707	0	0	0	0	0	0	0	0	0	0	0	0	0	0	0	109827	0	0	0
O76041	0	0	0	0	0	0	8750.72	0	0	19151.9	0	0	0	0	9988.31	0	0	0	6186.37	0	4397.51	0	0	3212.13	3737.62	6633.43	0	0	5164.2	0	0	0	0	4692.73	20293.3	6796.93	0	0	12206.5	0	0	0	3739.98	0	0	0	13155.9	0	0
O76054	5.1326e+06	4.8247e+06	4.39409e+06	6.98583e+06	5.18868e+06	5.3317e+06	2.4183e+06	3.88709e+06	4.19701e+06	2.04448e+06	4.61897e+06	4.96133e+06	4.99036e+06	7.09004e+06	4.37677e+06	6.20753e+06	2.54827e+06	4.58084e+06	3.29987e+06	2.4734e+06	7.49709e+06	4.74111e+06	5.62183e+06	5.13742e+06	4.04096e+06	5.32649e+06	2.03794e+06	5.18827e+06	2.77849e+06	3.81044e+06	6.31533e+06	4.6209e+06	4.36891e+06	3.5704e+06	4.98936e+06	6.50341e+06	3.04209e+06	4.43118e+06	4.10451e+06	6.42428e+06	6.1487e+06	2.0098e+06	4.87131e+06	4.08368e+06	3.39471e+06	4.48984e+06	4.3783e+06	3.71354e+06	3.7472e+06
O76062	142905	165042	204268	249266	178775	231864	220019	190656	140951	146652	184370	101694	212971	140197	139954	169871	174748	224024	189024	63610.2	136601	127632	141590	147658	125718	254974	138196	182135	166059	101957	122724	201804	196953	423793	146734	211037	243916	207396	151789	138307	149414	118405	165328	247050	190835	165100	169540	160705	146428
O76071	9511.6	23895.3	27315.8	24059.6	0	31990.2	0	39004.6	0	34710.2	16621.8	0	0	20963.2	0	17960.8	32748.4	17662.2	0	0	12415.6	0	0	42502.6	36988.1	51765.7	0	0	0	16890.5	24887.2	0	0	50064.6	76455	15616.9	0	0	169306	0	34373.6	0	0	25772.2	0	15584	0	0	0
O76094	302944	315462	352923	358047	329927	318580	292974	309093	298234	353500	413100	298922	265737	263871	342326	349510	284057	317207	417634	534902	380698	387444	288361	304913	340918	411328	262042	258216	411864	445000	313214	386367	272799	284204	233847	319253	220277	298635	355891	324041	354706	284999	334155	299098	367325	310167	293397	256004	360960
O94760	747912	895542	1.38313e+06	428048	801866	654458	822129	1.00057e+06	714269	555798	963529	726685	1.2277e+06	494102	870770	729048	777394	705901	995552	602044	915548	867913	1.73893e+06	503240	1.0076e+06	799443	478782	481137	532543	876971	1.38638e+06	1.0556e+06	1.07833e+06	1.06292e+06	901487	603860	459131	667299	564468	976347	1.05521e+06	627020	964889	1.24289e+06	871168	408779	660453	405531	512978
O94766	50168.5	42561	32222.1	33516.9	39506.8	30865	28911.6	52820.1	55503.5	59522.7	32304.2	44765.5	27127.1	29974.8	32082	35189.8	39187.9	41251.9	40511.2	40603.5	24053	36955.7	22230.4	39245.2	24499.4	19877.4	64582	34263.5	18575.1	44072	41502.2	43066.4	28031.5	22127	29443.7	31386.2	47566.7	58392.4	48109	25599.2	44236.1	43068.2	42063.5	25066.6	29321	47928.1	55466.7	0	50349.9
O94776	41639.9	53079.2	41596.8	50090.3	68010.6	51381.7	37099	58096.7	30346.9	34867.7	72625.6	25722.2	43980.8	61947.6	53791.1	30832.8	72985.9	58218.9	82445.6	41844	45357.6	90277.2	50227.4	38433.7	56032.2	29854	60942.9	58463.8	54561	36148.4	37838.1	25276.5	45922.4	39023.9	73242.3	64182.6	56934.1	0	66584.5	51027.1	45073.7	56350.4	53243.2	32530.9	39425.5	32237.7	50189	37135.9	66409.1
O94788	18980.6	67689.4	137658	0	62585.6	57493.2	57483.5	65496.1	96589.1	87018.1	64577.5	118823	51411.3	49422.2	89362.1	60046	55644.4	79851.9	72171.3	78453.3	85685.3	84584.1	71297.2	91452.7	58336.4	118179	71970.4	116840	75803.2	90215.1	0	105984	124345	97986.3	63604.6	74683.1	132581	147944	81135.5	64795.5	79580.3	54717.8	75123.7	104615	130154	95741.7	171389	113955	72965.6
O94804	0	0	0	8496.78	9164.78	0	11540.2	0	8196.62	0	0	0	0	0	0	9594.49	0	0	10401.9	15736.8	0	0	10817.9	16132.9	0	12902.3	15476.9	15910.7	0	11329.2	0	0	0	0	0	0	0	0	15340.4	0	10815.5	11048.5	15911.9	5166.39	14585.5	13122	16920	0	8849.3
O94811	11973.8	5759.23	7589.46	0	0	0	0	0	0	0	11685.6	0	15138.2	5679.45	0	0	0	8422.69	0	3489.63	0	12393.9	6019.58	16485.9	12632.1	0	0	0	11356.1	6968.56	9176.05	11403.2	7147.13	0	0	0	0	0	0	0	12136.1	0	15357.4	0	0	0	0	0	0
O94819	22480.9	26117.9	15485.9	0	27537.5	14941.5	0	10777.3	12798.3	16058.9	30726	17268.7	11273.8	0	8171.13	0	11814.4	22886.7	13356	15638.3	21510.2	16564	15033.5	15096.7	20366.7	7816.06	0	13467.3	0	9377.17	25399.9	0	20312.2	27161.3	17307.1	13405.5	34934.4	7797.56	12892.9	12416.2	20556.2	11877	11492.3	21397.8	0	11685.2	28596.2	0	13569.2
O94822	16981.8	25048.9	25606.8	33657.9	20993.1	27681.8	17282.9	28750.8	26393.1	24576.1	20674.4	15598.9	22018.4	19349.3	22014.5	17977.1	25182.8	27897.3	26054.4	23198.1	16925.4	24104.8	28890.5	24455.6	13428.6	28442.6	29764.3	23799.5	16466.2	16227.2	23756.4	17885.2	21146.9	26591.6	17820.7	23909.1	30399.1	16038.4	19535.9	19439.8	23747.6	18984.4	11634.2	15172.5	36799.3	23440.4	17276.5	0	22051.7
O94826	1.00794e+06	901362	830433	1.04768e+06	906269	733527	1.1341e+06	808265	1.17536e+06	869069	795010	1.08623e+06	639069	1.1335e+06	827467	888863	828202	698010	1.00958e+06	1.03612e+06	898825	732174	892432	1.04237e+06	841752	931544	934658	703778	814483	922828	1.10653e+06	1.05758e+06	927883	1.16216e+06	906961	954886	710823	782290	881170	875692	1.00784e+06	1.28844e+06	866865	968369	822159	991291	824723	817987	947307
O94829	5569.42	12864.3	0	43743.5	15125.8	0	0	13409.7	34118.2	0	13920.1	0	25596.1	0	0	0	0	0	15944.9	0	0	0	12874.7	0	18459.2	0	30863.2	0	0	12738.2	0	0	40256.4	0	0	0	0	0	22561.2	8523.72	0	9444.63	42370.9	0	0	8740.28	8114.55	0	0
O94832	171724	188703	172912	167655	182824	151962	189592	124153	171419	179198	136923	175152	197934	132565	137640	177809	189447	145977	231057	123426	191690	187712	172155	181983	155804	130104	226886	163332	139846	156029	159398	174275	210035	216732	158928	163292	185770	177179	198731	195314	159113	262505	221884	175168	200094	173406	182925	210507	191652
O94842	6028.42	3400.47	0	2282.11	3986.52	3976.88	4073.16	3982.62	3682.34	0	6767.62	1957.85	4107.25	0	1403.46	0	4950.18	1469.35	6013.67	0	2717.48	8513.67	2645.13	3828.91	1129.4	2937.27	2278.8	1770.83	1831.55	1648.73	3520.9	0	3778.08	0	2438.69	2710.44	0	0	4339.41	1810.87	2613.77	3296.32	5335.82	4913.71	0	6002.28	0	0	3806.82
O94855	606705	636428	722050	618804	727416	503338	486894	466642	417845	450802	403298	674268	518261	610747	663516	589072	597443	634095	425758	488708	436276	493402	422157	443657	666009	531988	507041	558453	458626	502776	408031	713838	599134	735143	472129	645568	543337	536979	567688	652135	534427	368249	561404	535772	497490	507941	537432	186698	564225
O94856	0	0	0	0	0	11443.5	0	0	0	38686.2	0	0	0	0	0	0	0	0	14340.2	0	0	0	0	0	0	0	14144.1	0	0	0	0	0	0	0	0	0	0	0	0	0	0	0	0	0	0	0	0	0	0
O94874	818285	976591	828419	807189	826118	774174	846894	849977	678396	764447	846751	795933	677947	701529	849925	759305	729289	812804	699507	736822	756102	764863	701541	741189	732471	1.09188e+06	768781	766130	689648	835977	822582	966738	945999	755242	653841	970221	976307	809538	619002	822176	852043	621996	693742	763904	876913	964610	543294	816116	864209
O94875	612411	806046	502336	351064	793907	535519	699013	469298	626594	369485	527401	724919	475889	496750	403261	574573	1.23066e+06	431659	998736	428333	467781	632520	473565	491961	526951	446674	995575	584639	527577	529736	541457	879777	560728	269470	510353	533884	705646	833492	585786	664807	546304	616413	688027	640123	577862	853071	666942	251772	624379
O94886	155792	97636.1	70969.9	189986	90913.5	110598	114398	128787	83183	32338.6	140338	44927.6	47381.2	214000	63339	100610	106779	76169.8	58274.5	40424.4	82370	51534.6	45249.8	163170	59918.6	51493	132428	119662	72238.7	19908.8	76971.6	65682.3	50459.1	106029	51374.8	69022.7	155252	144557	106221	74971.7	109766	262198	86312.3	127760	83470.3	79452.6	121238	114528	101169
O94887	58564.3	102787	59695.8	77795.5	67349.4	73748	101241	84739.3	110815	83605.5	94516.9	100284	105197	95116	73528.6	93597.7	139866	114543	110987	89021.9	83288	120721	54545	110282	68836.4	91538.8	142898	111434	82534.5	85254.8	62483.2	104524	67870.2	102426	49704.2	89750.3	110106	107702	119666	69860.7	66675	118965	89225.3	83617	87331.2	87798.9	124341	0	143760
O94888	7963.35	16027.5	0	10695.5	9322.86	0	0	8207.79	16557.6	0	21946.8	0	9688.83	12753.8	16316.4	0	26115.3	0	14808.1	5938.07	13275.2	31159.1	22432.5	0	22205.5	8825.34	0	20128.7	17064.8	11930.3	19818	6963.42	22673.7	24210.3	14425	9825.01	23330.9	0	0	15162	22073.7	19005.7	24659.3	7301.02	0	9208.98	24366.9	0	12676.2
O94889	0	48821.1	0	0	28454.3	0	48299.6	0	0	165142	0	0	51428.1	7386.13	0	0	0	0	0	0	0	0	0	0	0	0	0	0	14281.7	0	0	0	0	0	16957.6	0	42525.2	0	0	0	21096	0	0	0	0	0	185917	0	0
O94901	69863.3	38031.2	49119.4	49887.1	50004.5	57106.9	67638.7	60498.4	67653.3	66516.1	57719	46881	68044.5	66765	45310.2	39385.2	93987	50411	72669.5	66549.4	34781.1	81212.5	44673.4	46150.2	63048.1	41832.7	85263.5	65596.4	50440.9	32017.9	58422.6	14243.4	49156.6	32311.9	56888.9	64640.2	67463.9	20246.6	71985.3	63352.3	51693.1	58632.5	54092.9	28876.7	58756.5	32459.2	68402.8	0	52165.1
O94903	276059	274766	414574	300638	327728	264730	141037	335178	129867	305803	401803	228937	237759	353112	308796	256932	102822	301108	131477	222474	318363	273318	282677	234845	280780	389154	125917	253377	200592	278076	463902	299249	272322	580962	249725	305636	444211	263684	231290	352934	404339	155056	402688	320959	396939	275819	282000	246329	264866
O94905	1.52167e+06	1.32861e+06	1.23845e+06	1.12186e+06	1.09533e+06	1.2604e+06	1.62656e+06	1.05877e+06	795313	1.11149e+06	1.60345e+06	969577	1.07172e+06	1.13815e+06	2.17959e+06	1.39839e+06	1.1142e+06	1.82354e+06	927270	851599	1.46485e+06	875780	1.07459e+06	1.01875e+06	1.30787e+06	2.23985e+06	1.2799e+06	1.08304e+06	1.07182e+06	1.1648e+06	1.18987e+06	1.14821e+06	1.11191e+06	1.19652e+06	1.3882e+06	1.5237e+06	1.11459e+06	1.43768e+06	982149	1.18709e+06	1.32058e+06	1.12722e+06	880064	1.12518e+06	1.36574e+06	1.66742e+06	1.11961e+06	775228	866796
O94906	271658	203887	133446	162378	216201	202056	235526	226399	203669	145603	256568	221440	215901	226670	168340	159872	278201	201267	243948	178650	229936	526442	168546	175782	261508	203189	164218	267913	227877	201615	180936	107810	206681	229911	241648	201285	197926	132779	273341	215970	215235	181038	150894	135548	157326	200530	285275	0	207256
O94911	207691	161934	176307	132695	99672.8	164146	194699	162214	284815	95858.2	153642	138786	184243	93073.2	174905	168653	179311	124430	256104	134412	201204	140431	190613	131553	130205	170247	139486	107959	154120	143366	201032	132521	176327	194853	158712	156705	254381	124644	135910	100154	150192	254588	145820	115325	130719	148386	156403	147279	166718
O94913	12808	0	0	5919	0	0	9013.15	5554.33	11378.8	0	22879.2	0	12663	5634.2	0	5294.03	12674.9	7054.79	17057.4	0	10878.4	36557.6	10679.9	15002.6	0	0	0	13332.3	4188.96	0	4666.18	0	0	0	15513.9	0	0	0	9940.23	7971.2	9024.87	6361.66	0	0	0	0	0	0	0
O94919	63413.7	99592.2	36558.2	53670.9	75003.2	58369.1	182448	54533.7	63530.5	270926	0	73831.9	47374.1	54599.7	73760.7	64190.1	180790	0	100401	118591	38707.7	82628.4	0	86989.8	36120.2	66592.4	297834	46362.4	53339.3	107125	52043.6	55874.1	68079.9	128380	65414.4	74421.5	69358.3	51149.3	100576	39308.4	50048	200823	60819.8	25873.6	44747.6	39520.1	181393	0	72371.5
O94923	0	0	0	9441.45	0	0	10661.5	0	14741.4	0	0	0	12907	12396.4	22058.6	9175.6	0	6676.96	0	12738.8	0	0	4752.57	11022.1	0	0	18955.1	12215.2	0	17139.6	9243.19	11568.7	0	0	0	0	0	5108.9	16867.6	0	3958.23	34030.1	0	0	0	0	0	0	12311.2
O94925	0	0	0	33615.2	0	31321.1	95681.1	0	25304.7	35193.4	0	0	28125.3	31277.2	30031.9	35690.3	43696.8	26319	53817.3	44738.4	20200.2	0	0	54873.9	67011.4	0	54152.4	13062.8	38457.4	36826.6	0	29713.9	9872.59	64728.4	0	0	0	0	0	21661.7	0	154912	0	0	42093.7	19057	16973	0	0
O94929	54523.8	83433.4	44810.1	28187.8	31168.7	44725.1	54728.6	41701.1	39762.7	70185.4	38901.7	35952.3	62161.7	26943.5	29297.6	27194.3	43514.5	49481.3	65998.1	41899.4	30165.8	58693.3	22953.5	30408.3	72917.4	46844.9	62652.3	58607.6	47565	45011.1	38326.3	58222.8	39472.5	37707.8	46625.5	53391.8	53478.8	43756	31245.6	26478.8	40752.2	45614	68395.7	50843	89609.8	37305.5	59067.5	0	53773.9
O94956	145363	151805	100307	98803.8	107342	96972.6	95397.1	138956	138694	46595.6	102912	99008.1	114066	81575.5	102406	139823	190152	88207.6	221353	69931.8	155664	90055.3	155411	66299.7	142643	101766	142603	116081	67734.3	98625.8	130860	143588	100864	85596.1	98846.1	116055	202247	111670	86516.1	94378.4	132228	87303.8	130834	139224	56763.8	123271	93924.7	254796	86842.6
O94964	0	0	0	0	0	0	0	0	0	0	0	0	0	0	0	0	172967	0	0	0	0	0	0	0	0	0	81669	0	0	0	0	0	0	3.22696e+06	0	0	0	0	0	0	0	0	0	0	0	0	0	0	0
O94966	42098.3	49912.9	54122.4	39579.5	81280.2	62264.3	55292.3	44178.9	43852.8	60601.2	47522	50487.2	43864	73567.8	40343	56977.3	50020.7	72433.5	44184.4	56652.2	66551.3	89399.2	51340.6	42537.5	63792.6	57756.1	79516.5	68779.5	69571.5	49250.7	65659.5	42637.4	58059.3	48311.4	32917.2	58937.1	86023.9	56300.6	63172.4	57115.9	51513.4	55800.6	70302.8	43934.8	141375	47627.8	116986	0	47115.6
O94973	199876	186882	130012	158637	184305	129265	182686	160396	140368	137544	115472	178352	124232	162824	197122	108046	145720	128035	178632	174727	177541	200888	140681	199085	127776	165903	226813	209013	147932	132621	154430	200642	152583	147576	133573	182855	191358	175275	105771	193669	115409	149474	156168	176242	142223	178897	205542	406356	149336
O94979	1.89919e+06	2.04651e+06	2.57396e+06	3.13009e+06	2.63117e+06	2.22405e+06	2.20866e+06	1.63709e+06	2.35221e+06	2.33979e+06	1.68179e+06	2.37845e+06	1.89983e+06	2.37549e+06	2.51343e+06	2.31707e+06	2.20787e+06	2.5195e+06	2.00219e+06	2.47752e+06	1.70258e+06	2.04869e+06	2.02241e+06	2.05647e+06	2.49124e+06	1.90033e+06	1.98275e+06	1.90006e+06	2.64463e+06	2.05811e+06	2.13524e+06	2.72346e+06	2.87515e+06	2.15673e+06	1.83183e+06	2.08746e+06	2.10256e+06	2.45181e+06	2.37471e+06	2.32427e+06	1.86847e+06	1.86417e+06	2.21149e+06	2.55065e+06	2.88694e+06	2.01452e+06	1.97829e+06	2.32171e+06	2.15856e+06
O94985	0	5955.98	25167.6	0	0	0	0	0	0	264663	0	0	0	0	0	6407.68	0	0	0	0	5102.12	5983.35	0	4836.59	0	0	4498.79	0	0	0	0	0	0	0	3114.99	0	38162.7	0	4310.78	0	3081.48	0	0	0	46287.5	0	0	0	0
O94992	91148.3	64234.4	54211	60761.1	69894.9	48366.7	43643	88438	35232.4	29920.5	113475	75214.1	77372.5	61089.4	58675.4	50811.1	69346.7	43552.2	114535	60435.2	72812.4	155334	93615.5	58490.8	78093.3	55602.4	74462.4	85410.2	38149.5	69360.4	82981	23698.4	63142.5	66061	102757	78598.1	61553.8	0	35577.6	78200	97632.2	76679.2	79453	65790.4	62925.1	83576.3	46192.8	0	67094.1
O95049	54387.7	50816.6	56447.7	63434.2	62729.6	46336.9	68331.2	60463.5	72015.9	44337.8	49940.6	53092.5	54807	53161.3	38402.8	47859.5	85576.9	37159.2	63059.9	71546.6	37486	44126.9	77927.4	68414.1	36877.6	36251	82398.6	52122.7	62545.1	54472.9	57310.8	57014.5	54937.3	0	49332.7	43960	59085.8	44956.1	64096.6	49258.3	52220.5	104392	69859.8	56636.7	62737.4	77863.8	28101.2	110494	67406.6
O95050	0	0	0	44198.8	0	0	0	0	0	0	0	16247.9	0	31828.4	0	0	17155.6	0	0	0	0	23385.2	10435.5	27914.7	0	0	0	0	0	0	0	10523.8	0	13858.2	0	0	0	0	0	0	0	30628.3	29734.2	0	0	0	0	0	0
O95070	5914.66	6274.31	0	4023.92	0	10374.4	5624.36	0	7711.53	8521.37	0	0	0	5101.17	6219.9	6418.76	4362.47	0	6541.7	13148.9	0	0	4447.24	0	13238	5678.82	7292.26	0	5468.24	7482.62	0	5719.75	7834.36	0	17514.5	5448.51	0	0	0	2405.9	0	8002.46	15895.9	3249.86	0	0	5127.72	0	9036.29
O95081	53212.2	76302.5	69935.3	62997.2	76115.8	46803.2	53362.7	42999.4	36611.7	51056.1	47578.7	79526.3	57280.8	46354.1	44466	64016.6	63064	40680.2	54400.3	10310.1	65423.9	78378.3	53423.3	47475.4	32545.9	62916	46792.2	46896.1	38606.1	55292.8	53675.1	31224.7	49753.7	34063.5	51127.9	55180.1	23744.4	78640.2	78598.1	68466.9	60987.1	42298.5	69064.8	43649.2	20899.6	46414.8	54643.4	0	42203.9
O95104	62610.8	47979.6	32839.7	37297.4	41150.3	42746.9	40250.2	62090.6	42901.4	28346.4	72686.2	57295.8	79904.8	47389	43253.8	37813.2	55044.6	46561.5	56207	48820.2	57103.4	142897	53889.3	50491.2	45896.4	44947	47977.4	48518.3	40476	41030.3	52017.7	29580.3	50823.4	55674.4	63452.1	45014.6	77887.9	0	55031.3	49888.3	49991	49657.2	75899.6	36563.4	48122.5	49671.7	39958.4	0	56482.8
O95139	34189.1	44939	103753	56603.3	60988.5	91514.1	145426	45110.3	59203.9	59828.6	30846.3	84202.8	71417.3	60817.6	61225	67089.9	117707	45304.6	85395	20526.3	29444.1	52664.4	86348.1	96451.5	42552.4	47929.2	92556.9	53011.4	67618.7	53896.3	22512.6	67746.6	104415	23714.6	53346.1	34835.4	66221.2	47274.2	87889.2	54388	59067.2	61559.7	82172	35842.9	73786.4	42120.8	111697	36073.6	93541.6
O95140	49738.1	37665.8	40153.2	50572.1	44782.3	55258.1	39286.6	0	51107.7	54059	51779	51805.3	41006	78205.4	39532.7	31340.8	36164.9	44405.3	43775.9	50698.8	64861.3	33800.4	36659.8	50886.2	45198.3	48809.8	37977.8	41344.3	41144.1	49787.7	46860.6	49433.2	41204.5	59023.7	25676.5	44392.2	0	51017.8	27324.3	52593.6	48511.6	30040.3	36332.3	35554.4	63662.6	29198.1	74658.2	0	0
O95154	1.46235e+07	6.18606e+06	9.02173e+06	2.11282e+07	7.2696e+06	1.63277e+07	8.06605e+06	1.05567e+07	6.74207e+06	4.20162e+06	1.57762e+07	1.68352e+07	9.05152e+06	1.96339e+07	1.24967e+07	1.53058e+07	8.9156e+06	1.12324e+07	5.98768e+06	5.99703e+06	1.75985e+07	1.0862e+07	8.85696e+06	1.46228e+07	1.3742e+07	7.94151e+06	4.63486e+06	1.14019e+07	1.24627e+07	9.99167e+06	1.80208e+07	1.37527e+07	7.6335e+06	1.19788e+07	9.15645e+06	7.94823e+06	7.06613e+06	1.05419e+07	1.07082e+07	1.16032e+07	1.49414e+07	9.54847e+06	8.16873e+06	1.5515e+07	9.13448e+06	8.1019e+06	1.43674e+07	5.65792e+06	1.01574e+07
O95155	44514.8	60462.2	30298.3	25189.6	41299.9	24738.7	21433.6	30795.3	36874.8	34121	18271.3	77027.4	24824.3	55315.5	0	20506.7	25193.7	69321.6	42838.8	76592.6	17073	32169.5	20011.4	15401.8	0	0	43253.1	59022.8	52396	50996	26828.2	17679.9	54026.7	0	31401.2	19620.4	34709.5	29643.2	52293.7	31142.6	39527.7	50485.2	28159.1	47034.2	32586.1	32290.8	29245.1	23818.6	66298.7
O95159	42111.2	61522.8	25524.6	34290.9	35124.5	43012.8	31542.3	0	0	36847.9	0	0	65290.8	65118.8	44456.4	0	86097.5	32116.7	0	37644	0	55220.2	0	0	45153.7	29517.6	100297	0	67869.6	72745.3	0	59005.4	28069.1	0	68895	37383.6	27031.9	65209.6	55918.1	63718.5	54181.4	97764.5	0	25716.3	0	27025.8	65540.5	0	61786
O95163	53914.3	95411.4	87403	74879.7	97250.4	146908	78638.4	101119	86412.9	77031.8	51462.6	71919.4	89324.3	89573.4	115071	75960.1	64756.3	95658	86280.3	83995.4	54129.5	55199.4	88218.8	89293.3	89364.6	70528.6	50651.1	90050.6	100842	71986.5	73251.8	103561	122547	127279	81455.7	79760.1	101988	95678.9	78500.7	76171.5	65028.1	79881.6	119365	83827.5	107295	76740.7	91757.1	92694.9	78547.1
O95164	0	0	0	0	0	0	0	0	0	11090	0	0	21007.9	0	0	0	0	0	0	0	0	0	0	3878.29	0	11769.2	0	0	0	5325.62	0	0	0	0	20268.8	0	0	0	0	0	0	0	0	0	0	0	31524.7	0	0
O95166;Q9H0R8	29758	29801.8	37881.8	29238.9	39486.9	35371.1	21988.5	30846	22288	39769	37686.1	34084.3	24793.1	33874.3	32776.2	35623.9	32038.1	39840.8	19018	20477.3	37080.6	27330.8	39746.3	25971.1	49950.6	41780.6	29945.2	35014.9	23861.1	23284.1	30409	35621.2	47868.4	31127.5	51542.3	41130.6	39191.2	37779.2	47542	31518.1	28681.1	17854.5	25704.3	38414.5	59993.1	22688.8	36680.2	49701.3	24478
O95167	66982.3	42591.4	54575.2	37899.4	64044.1	58152.5	69932.1	63047.8	60011	29625.6	79927.3	31919.8	55275.7	33108.5	42779.9	64251.1	93969.6	77141.9	67579.6	39645.9	76440.6	68488.3	60121.8	71564.6	56680.7	50688.6	89043.5	69063.9	39063.4	36778.1	47682.7	81031.2	82508.3	23411	57144.5	63701.7	105906	141125	87209.6	65617.1	54509	0	109006	44399.4	89427.2	72354.7	60420.4	206176	77225.5
O95168	1.04487e+06	747684	800669	711275	622882	781607	933668	529515	898987	509557	1.21589e+06	665528	671624	622809	464918	809227	1.42232e+06	946596	878023	514360	908225	650664	612887	1.26367e+06	714353	469950	1.33758e+06	826852	524002	671556	721037	871183	667291	487871	635445	655973	914954	1.05979e+06	872451	556601	706224	120988	719703	617170	681790	591425	873246	921042	948234
O95169	276407	244948	169164	148931	125478	125766	207976	161925	161951	125181	264169	220627	160700	118186	150363	185924	250919	172627	246084	125189	255919	186320	163632	367310	139673	169394	265696	178479	150246	159043	169861	214942	278547	81214.9	126707	205877	195197	292880	122783	96481.3	188348	30203.8	199327	168233	206312	189784	173071	85169.4	251528
O95171	0	0	0	0	78979.5	0	0	0	0	64993.8	0	0	0	104704	0	0	33395.8	121588	0	0	90454.4	0	0	0	0	21290.8	138156	0	0	17690.5	141677	0	0	317522	87465.7	0	0	0	1.34361e+06	0	0	0	125316	0	0	0	180275	0	0
O95178	471889	123101	169510	196052	156889	100514	172568	112211	237368	76239.8	341260	173646	117376	144577	100199	152288	220263	302754	222929	115534	160430	136344	186087	277677	122735	113836	271067	230979	137682	120305	149719	199355	10528.3	100991	0	149613	408439	237394	121181	123369	154215	17300	71451.7	54681.6	143033	179386	148436	106501	178668
O95182	198005	132943	193784	152241	115666	151202	184030	86642.3	173214	69975.7	175395	182290	135090	121343	115674	147226	147747	162098	165671	88918.7	147607	176941	119769	241371	115660	142513	266349	162253	87671.4	114479	140114	221491	115694	97400.4	102162	117191	146066	238918	165139	121282	141837	59713.7	142207	86126.3	119513	155852	171824	155441	152620
O95197	0	0	12698.4	0	0	44915.6	40723.3	31423.2	50189.9	0	32789.1	35906.1	32571.1	33132.2	34825.5	35736.6	42190.6	0	24444	20005.8	0	0	32584.4	25579.5	34132.1	24427.4	34067.2	0	24877.7	25942.5	19601.6	25177.4	32688.2	40788.8	48403.7	33612.7	0	0	25516.8	19596.9	17929.3	45377.4	32521.6	12914.1	0	21657.1	32842	0	30387
O95202	319313	228044	257453	456648	188750	380284	572215	299479	398472	252059	307421	491168	234025	554814	290351	380033	484849	273141	325496	412724	240392	397096	259716	504885	309477	174410	471171	302802	544366	376576	245409	429004	267180	433386	244790	231651	326709	278688	371663	263713	241213	798649	215902	613513	346870	279036	227390	383730	401578
O95210	557357	503713	586176	993131	504079	638057	597728	586021	847414	822147	593292	873210	334523	685289	730352	632073	517301	823221	551969	660132	652478	421443	425371	584340	782014	715662	595336	465141	740893	751777	800798	626793	585333	579129	407546	795978	353940	485159	451429	535206	692610	476822	441690	855694	790653	754334	261145	847226	383543
O95218	18430.9	0	5235.5	11757.6	0	6687.66	4285.33	5946.75	0	0	35934.5	0	5872.54	7613.18	0	9377.14	9099.79	13706.3	9162.74	0	20086.4	18662	8522.86	0	8706.5	7513.89	0	4119.2	7324.84	13360.6	7018.11	0	12513.2	0	8446.86	10337.8	9585.27	0	8706.69	17408	8957.56	0	12740.4	9910.05	0	8083.45	15124	0	10008.6
O95219	186153	212139	218571	229102	232961	305658	356752	243036	304054	204998	268360	162486	174642	209733	219104	208527	294213	318243	242239	239529	188024	216006	154559	262853	307458	257919	296675	254249	274628	213715	237732	250230	224241	161529	284530	218573	275320	231593	262007	209407	235349	406007	233304	166437	268997	256794	163699	336133	250245
O95232	107186	63794.7	55933.5	49114.3	77760.9	50347.8	53917.1	74503	49216.9	27681	103028	64844.2	83153.2	60132.8	57680.7	73570.2	118170	62669.7	107728	76538	72532.1	224969	108703	62991.5	82801.9	62302.2	43732.8	97069.3	63376.5	39634.1	66935.4	45027.1	60078.7	31490.8	77267.6	64966.1	114516	0	63826.3	54826.6	59311.1	62238.6	63099.8	92021.3	57820.3	95551.5	71130.3	0	67817.4
O95236	0	0	31372.9	8368.22	0	17154.6	8478.69	0	21259.9	0	0	0	15674.2	0	54262.1	25397.3	33463.2	20250.3	0	0	0	0	0	0	29135.8	0	0	16652.4	27097.4	9883.23	0	0	0	0	0	0	0	0	0	0	0	14108.3	0	0	35708.6	0	0	0	0
O95248	60573.5	72901.9	63979.3	36547.7	46123.6	54666.2	51995.2	55744.2	59941	58898.3	48357	83120.7	45807.5	57377.9	51535.2	86622	67403.4	66197.5	43972.3	46358.3	81353	84837.5	28406.3	89379.5	47488.9	55186.6	36500.6	62419.6	58880.9	75777.6	51502.9	45343.3	45534.9	47424.5	123538	77733	55084.3	96586.6	86508.3	72012.5	49740.2	52312.2	23326.3	68262.3	75178.5	46564.3	53364.7	0	63993.9
O95249	42135.9	39933.1	100166	42255.1	0	31755.9	35089	49572.7	0	20624.5	43952.1	32879.7	0	45272.7	0	47071.2	0	0	37170.9	37668.4	47130.9	0	0	48412.2	55845.1	0	45801.3	41186.2	73174.5	37798.5	87118.1	34032.8	0	49830	70397.3	54612	52800.7	34614.2	58404.1	42200.7	57412.8	65471	93788.9	62833.8	0	37818.8	0	0	18834.7
O95251	474647	908640	866074	539496	611154	365946	241491	466877	370041	0	797093	572368	639036	609539	366423	429081	347511	477332	0	112313	952172	512112	1.33278e+06	423725	547548	770881	150476	497896	435019	210174	703411	482018	799160	0	611718	935160	513025	519280	350541	674212	648117	237009	779553	0	358609	607914	811782	0	460748
O95255	503807	499012	360219	469267	523679	388775	481839	387719	422542	261133	302975	407709	444095	392772	392758	422154	436686	432965	488269	378209	415227	449886	310822	385091	468148	456204	543690	437654	445219	378420	337579	484004	445853	280140	512530	387638	457881	618762	378286	381196	381198	445943	608832	421770	527069	481157	376386	598129	529725
O95260	28185.8	34943.4	34751.4	15990.8	23663.8	21703.7	9166.39	46897.2	22859.3	12920.8	17362.2	21748.7	28018.6	23477.3	28066	0	0	13406.9	29853	33426	19969.3	18632.7	0	25839.8	14685.6	0	0	33359	20507.2	22802.5	25108.8	38472.9	32915.1	23070.2	24786	25081	0	31640.8	0	0	19932.5	23068	22729.5	37354.4	0	14484.2	36103.6	0	5590.95
O95278	107232	161489	187502	87283.3	89043.1	127614	138766	100854	106484	107792	100985	135466	139007	100314	133939	84004.2	151083	143397	67625.6	62122.4	123019	79056.2	215401	96619.2	80212	105705	138624	81981	165705	73489.4	145466	116234	160685	187408	65552.8	142120	102448	102484	141343	92157.5	141855	121573	161827	140506	54993.4	119743	134780	115750	91810.2
O95292	874482	752581	886515	949465	918768	775708	874019	624610	905941	708413	682456	781666	572191	863929	892153	861622	841247	806890	809417	719740	624119	609321	621827	702299	674709	704038	856356	526227	773427	645935	665275	878667	759052	732616	905781	765582	579663	941743	801543	702763	752094	887907	713400	1.0372e+06	1.02173e+06	976818	596791	735732	813686
O95294	131552	326246	250016	262039	392939	0	388030	141595	408157	427444	199377	351283	212178	149913	461391	127379	325687	150889	214700	145995	239108	450608	439591	150711	188069	106133	540194	244141	290546	107018	192104	710962	240875	251820	513699	237687	408082	0	291510	141226	150666	410798	382947	178242	171297	162746	617953	276968	305476
O95295	16285.2	11942.9	19794.3	15244.6	15606.1	25532.3	20211.8	15967.9	30347.3	35870.3	24173.1	16666	34258.7	25350.5	20744.6	19385.2	19523.5	22910.5	15648.1	17606.5	19847.3	22570.5	33457.7	18473.4	18661.6	12542.1	36439.7	15071.8	30537.5	19035.3	17959.9	20730	23406.8	12539.7	23251.1	19000.7	18536.7	16123.9	18028	8345.7	25931.1	26168.3	22035.5	15926.8	0	17159.6	33633.5	0	27772.8
O95298	34970.3	25746.9	22230.5	22569.3	23993.3	15902.9	26512.2	26544	18966.4	17013	28081.5	19078	34548.2	18363.8	13462.7	24798.8	39933.3	20741.9	28260.1	18252.9	31537.4	22037.7	29346.1	35616.7	23505.9	15170.8	40392.9	23784.9	12069.6	13730	18088.9	28097.9	27498.4	15776.1	0	24419	29404.2	36848.6	27109.5	12160.8	24569.3	0	33174.2	23877.6	23036	21647.3	35188.8	24257.9	36529
O95299	1.08382e+06	896407	691814	800096	662539	948887	1.05654e+06	767338	765756	756612	1.21947e+06	1.12718e+06	833462	827111	840135	1.00674e+06	1.23112e+06	578738	983356	672211	968978	885751	759331	1.54297e+06	751369	705498	1.60582e+06	777513	457430	641195	917810	1.1554e+06	765520	684094	666618	789331	670337	1.09779e+06	852870	737437	813522	195189	770238	802455	758762	1.23423e+06	919942	1.43263e+06	900432
O95302	0	10701.1	0	10659.8	0	0	9078.03	0	0	12655.5	0	0	0	5625.27	9311.08	4264.39	9102.61	10499.7	0	0	9492.83	0	0	0	0	0	0	0	0	12081.1	0	0	0	0	7147.81	0	0	0	0	0	0	0	0	0	9529.49	0	0	0	4022.49
O95336	1.0734e+06	1.9359e+06	2.06127e+06	1.36336e+06	1.98919e+06	1.78312e+06	841136	935492	1.25129e+06	1.54621e+06	1.66254e+06	1.13509e+06	1.87758e+06	1.39481e+06	1.70514e+06	1.85377e+06	842396	2.10454e+06	1.06955e+06	1.83396e+06	1.73059e+06	1.03394e+06	1.86166e+06	1.22305e+06	1.62888e+06	1.6049e+06	641388	2.24495e+06	1.27397e+06	2.37148e+06	2.25952e+06	1.24274e+06	1.80161e+06	1.23322e+06	1.40592e+06	1.23496e+06	819571	2.02069e+06	1.32739e+06	1.99996e+06	1.96892e+06	723249	1.49874e+06	1.43744e+06	1.42874e+06	1.06162e+06	1.49369e+06	1.09984e+06	1.13206e+06
O95340	569570	443694	565335	630052	523606	508906	307089	528899	456218	362706	685457	304758	474900	640444	433792	653980	387364	578703	510627	431187	644713	480514	606426	481774	440340	451605	247624	633014	411989	527260	557148	174754	588030	414879	500428	604357	464262	453685	399619	597885	578679	279029	533095	494249	445524	496867	420444	489951	421218
O95342	1.48357e+06	1.67484e+06	677858	859437	1.09372e+06	1.16216e+06	648279	1.00381e+06	1.37628e+06	598587	941565	1.48821e+06	778214	1.10374e+06	525180	1.24367e+06	975892	795736	1.3621e+06	601379	844122	1.03325e+06	774285	903984	905909	1.55647e+06	1.03076e+06	935771	837882	619999	1.09638e+06	1.51581e+06	747449	692944	1.01919e+06	1.55953e+06	1.54298e+06	1.51298e+06	666018	990518	1.29138e+06	579554	841532	1.09571e+06	644429	2.50013e+06	1.04219e+06	1.30897e+06	865272
O95352	88522.9	121502	131218	81548.3	72840	126032	70624.3	96999.9	111693	103102	47722.6	81745.2	115599	73224.2	120341	63000.3	82394.3	61443.3	81894.4	101196	97625.1	80400.9	133670	132976	90128.5	99065.4	107791	76147.6	97804.4	75828.9	70135.1	68909.2	127079	146329	116173	74647.2	122986	77857.7	148642	66847.9	80130.6	115781	111414	109957	94823	82375.4	109505	0	56551.8
O95359	0	6433.27	0	0	0	0	0	0	0	2657.44	0	0	0	5088.99	0	0	0	0	0	0	0	0	0	0	0	0	0	0	0	0	0	0	0	0	0	0	0	0	0	0	0	0	0	0	0	4043.82	0	0	0
O95361	0	0	0	0	0	0	0	0	0	29228.9	0	0	0	0	0	0	0	0	0	0	0	0	0	0	0	0	0	0	0	0	0	0	0	0	0	0	0	0	21532.1	0	0	0	0	0	0	0	0	0	0
O95363	42630.2	53124.2	59033.7	48393.4	44687.3	75337	74813.6	70890	63115.1	62321.6	63516.2	34820.2	56727.7	77121.1	49837.1	50484.6	72198.1	73870.5	62448.3	52326.6	39811.1	63035.8	50922.1	82944.9	46846.3	65143.7	60393.4	55799.5	47784.8	38161.2	43049	55712.5	56853.6	115687	39714.1	64113.7	63197.6	63000	52807.4	60625.5	61926.5	97445.2	61423.5	62918.4	68294.6	50618.4	52028.3	95125.9	32340.5
O95372	40443.7	175408	51470.2	36714.7	119338	27519.2	0	0	0	97463.9	94289.7	33874.3	127698	0	0	43819.1	374709	49070.1	98809.6	114682	0	81322.4	50922.3	77379.4	49986.4	0	29734.6	64868.9	71888.8	72905	44111.5	130769	0	0	93295.8	95121.5	0	0	125974	67996.1	52038.3	54687.7	73814.7	280170	0	0	93974.9	0	58890.9
O95373	256051	226998	251702	279711	188586	292184	174684	282200	231544	224542	242064	285895	255961	265336	243627	319590	215213	282893	238091	333941	313005	196130	227483	275954	224311	183280	168118	237543	219308	250990	295777	150394	249716	312855	317105	234755	153423	187425	205600	226791	204772	226501	171343	232010	190434	192237	227893	2.01499e+06	188621
O95376	15428.7	10930	14049.5	10522.1	4778.29	12630	0	9949	8347.98	8499.92	19261.9	10172.7	0	14183.4	7263.68	0	16812.6	18339.2	0	10589.3	10051.8	18229.2	9387.02	10847.6	11124.8	7774.49	13343.1	11068.3	0	8541.87	15197	7884.08	10602.9	11401.3	6637.33	7560.11	17562.9	10311.8	19615.9	19120.1	8001.48	9364.09	11474.2	0	10148.6	9143.35	11354.7	0	11325.2
O95394	368190	304199	594253	458482	429740	666196	311759	373722	467464	227104	436184	307178	523617	385350	534797	438991	369315	520450	357011	412262	397588	224699	596242	450759	500978	407029	216852	423560	427641	374412	459257	310357	498814	415152	299741	310232	345216	407159	635166	430085	515364	254554	479024	426281	396913	206761	372823	321346	315351
O95396	40119.1	59160	75696.8	77439.9	35552.3	47946	92644.5	46401.5	47714.1	62202.7	59581.4	62326.9	61698.9	53495.3	40659.7	32113.1	56912.6	58421.6	34243.6	31274.6	62541.7	57918.5	51042.7	50403.3	36692.9	58093.8	0	37724	37301.6	31844.8	50518.4	43762.4	56181.9	72288.6	59966.3	48577.3	41379.6	49864.6	113303	39299.9	73663.6	39294.9	67506.7	23987.1	32396.6	35880.7	47539.5	0	62543
O95400	34227.6	30688.7	17993.9	20637.9	29469.6	21368.8	24397.1	30393.5	18377.5	0	24144.1	15394.2	40554.3	23459.2	22195.1	18671.9	41852.6	14642.3	32046.4	23290.1	18357.9	55874.8	35103.5	18454	30037.8	0	29363.7	25966.2	33089.1	23270.7	30220.1	32161	32279.1	24384.7	28461.4	25452.4	50732.4	0	27398.8	21849.9	35951.3	28443.2	19778.9	0	0	37478.4	24707.2	76779.5	26801.6
O95425	841644	921258	777868	901409	850641	320522	1.49291e+06	878620	543034	805613	850058	854403	894803	774756	469107	582833	1.54428e+06	648093	1.02728e+06	920702	928282	864701	558153	974511	895484	824649	886805	524475	852910	736174	757218	728455	738434	290011	698337	1.08574e+06	1.49304e+06	1.66262e+06	967641	797125	913784	1.27507e+06	997537	2.18477e+06	1.46898e+06	1.08379e+06	758651	0	601586
O95427	45379.1	104850	0	0	32462.1	55871.7	66726.7	19827	59674.6	0	0	84005.4	0	0	0	0	97160.6	0	34999.9	0	0	28110.7	0	29860.8	57643.8	0	80827.7	0	0	0	53050.1	0	42122.4	0	75903.8	0	0	0	0	34928.8	19785.7	51747.1	0	0	0	39836.3	70014.5	0	48321.8
O95428	0	2479.3	0	1530.26	0	0	4507.62	0	6710.34	1339.31	0	0	0	2498.91	0	0	2544.52	0	5340.73	0	0	0	0	4739.67	1379.54	4134.53	3189.27	0	0	0	0	0	2197.21	2610.9	0	0	0	1840.8	0	2487.92	2974.01	2363.4	0	0	0	0	0	0	0
O95433	182760	251828	171509	170577	135113	229618	125569	190586	127015	184041	174357	305008	165085	222264	230719	238473	138293	173349	117243	254348	164373	265801	170551	206013	178973	162912	247076	164928	157309	281771	228819	227612	161957	276634	231524	173614	106779	183463	167158	194880	230509	112963	176829	231760	254273	139788	198973	289109	151317
O95445	50196.4	78899.1	60705.4	55060.8	91306.8	74613.2	46677.5	62922.2	69496	104393	53746.6	96902.3	81230.3	36835.8	56996.1	41012.2	62397.4	66009	74571.4	63942.8	55716.3	86388.5	54157.7	35062.1	54649.6	81016.6	66857.9	33279	49464.5	81962.1	46560.1	82082.5	64928.5	47360.2	44820	79059.8	55075.3	53211.9	58873.5	80635.9	72405.6	48922.6	74194	52206.6	76587.3	73691.1	78453.2	52999.8	47311.5
O95450	0	0	0	0	0	0	54990	0	0	0	0	0	0	0	0	0	0	0	0	0	0	0	0	0	0	0	0	0	0	0	0	0	0	0	0	0	152117	0	0	0	0	0	0	0	0	0	0	0	0
O95453	17915.4	17585.9	8172.31	7287.16	7550.29	4649.5	14941.6	11661.6	11307.8	6721.37	12133	9976.43	15583.1	8959.79	10233.2	11082.1	13263	0	17531.1	18273.9	10726.3	17397.4	11229.3	16001.2	11962.8	8668.55	7852.56	14108	8911.25	8600.82	7017.32	0	7137.57	23312.6	8080.7	8732.74	15847.7	0	8784.92	12929.4	8794.54	13309.6	6409.7	7182.57	11905	3958.55	0	0	7915.97
O95456	13321.8	34909.9	24230.6	20241.3	21354.8	25827.2	21171.4	23598.8	27862.9	17117.5	25854.7	17044.6	24201.5	24894.3	19127.8	22052.6	18286.2	25310.4	18206.8	26162.1	34653.2	20604.7	35385.2	23693.3	21688.5	22191.6	10298.3	23760	18643.7	9769.56	18118.4	18089.9	23489.6	19676	17277.4	23567.9	20987.5	21589	27483.1	23237.7	25122.3	16299.4	34983.8	16637.7	16760.1	25920.7	22998.6	0	27171.7
O95470	92094.8	78605.7	109435	123261	61751.1	93565.9	111017	100381	125266	90391.7	69285.9	61521.5	58279	92466.5	87943.6	106848	133484	87421.9	112488	137810	79193.7	75108.6	80285.1	66917.7	114531	99105.2	99166.1	90926.8	127525	120419	94059.1	94422.5	69227.1	95209.6	64898.6	76694.7	68259.9	96817.7	83012.8	85956.8	94565.7	101210	77394.1	84358	115985	92968.4	63453.8	77665.3	113963
O95476	12915.9	14174.9	14371.2	0	12204	0	9195.53	18996.5	7569.07	0	11893.4	10166.1	15282.8	14065	11754.7	7658.92	10804.9	29256	13164.9	5311.89	7674.62	20385.1	8172.56	13163.9	12842	21164.4	10622.4	17263.1	12432.7	13795.4	14597	13430.3	9350.88	0	0	0	9165.61	0	14593.9	7428.42	10280.7	17586.3	8939.6	7899.88	0	13035.8	29827.9	0	10083.3
O95477	10782.8	7961.8	14406.9	0	9850.65	7778.1	16968.4	14913.1	13824.1	14490	6961.76	0	14340.6	5013.36	11707.9	0	0	10503.1	9759.27	10217	17440.4	15976.4	11007.8	4479.44	12276.2	16575	15363.7	14358.3	8355.13	8888.47	14697.1	7487.51	0	0	32015.7	9982.94	0	9036.29	12918.7	0	14123.2	10399.5	10191	0	0	9456.76	8295.83	0	14509.6
O95479	4.08455e+06	4.05793e+06	4.47484e+06	4.92527e+06	3.49997e+06	3.92804e+06	4.51669e+06	4.61692e+06	3.8768e+06	8.78543e+06	4.77079e+06	3.26024e+06	3.03414e+06	3.36505e+06	4.75744e+06	3.43061e+06	2.98738e+06	5.6328e+06	2.79028e+06	5.16988e+06	3.97132e+06	2.44136e+06	2.74936e+06	2.40977e+06	3.51457e+06	6.70989e+06	2.95958e+06	2.90257e+06	3.31149e+06	5.04959e+06	3.7699e+06	2.97747e+06	5.85864e+06	4.67655e+06	3.14059e+06	5.79386e+06	2.51596e+06	3.10629e+06	1.09791e+06	5.09461e+06	3.94905e+06	3.54305e+06	2.97164e+06	3.26247e+06	4.11009e+06	4.74667e+06	2.07499e+06	2.87589e+06	1.71195e+06
O95486	391085	467954	596108	558692	558262	554334	524619	458110	521393	466752	382256	513282	539590	470098	664302	445696	468161	608575	441518	538000	378798	408828	347130	430903	539783	444056	525101	593020	610792	364878	420880	570330	604197	504573	351356	442236	599607	684526	420882	548420	296421	495529	526810	525631	754292	400070	496395	590735	557820
O95487	189892	207160	181707	164350	162217	151436	224463	239443	121993	99442.4	159661	196564	158437	170794	162087	135732	200493	244464	127494	143472	153481	171438	192624	145516	166620	127798	294345	167988	222872	112103	155354	162008	246459	213594	201298	181971	214647	201227	133610	142867	173849	175986	212909	155030	177330	179469	209866	0	210628
O95490	0	22306.8	0	0	0	0	0	0	0	0	0	14474.5	0	20388.2	0	0	0	0	0	0	0	0	0	0	0	0	0	0	0	39207.3	0	0	0	0	0	0	0	0	39510.8	22484.5	0	39887.1	0	0	0	0	12338	0	32048.3
O95497	23394.4	22432.1	19481.4	68400.9	39437.2	43866.4	111252	60772.1	35225.6	65443.1	0	17638.3	37646.4	57428.6	18332.3	58361.1	96831.3	50600.5	39232.8	24951.1	36073.1	39652.9	29443.5	38910.7	25073.5	0	60167.5	30682.5	52840.1	35000	29093.3	29721.4	30963.6	0	26951.3	20143.6	57696.2	44388.6	53463.2	79506.6	21504.1	87583.6	39540.9	0	88086.1	13869.1	74241.6	86826.8	68543.7
O95502	0	0	0	0	0	0	0	0	0	128433	0	0	0	0	0	14256.4	0	0	0	0	0	0	0	0	0	0	0	0	0	0	0	0	0	0	0	0	0	0	0	0	0	0	0	0	0	0	0	0	0
O95528	9511.42	0	9407.99	9917.13	9896.36	5222.48	19422.2	9363.51	8611.62	18248.3	7669.84	12343.5	0	10009.6	9359.92	11842.9	16981.8	0	4833.76	16804.5	7849.96	12394.1	0	5790.51	0	17939.5	14670	9037.49	7226.19	11289.6	8713.32	0	0	0	13391.7	7341.94	0	16238.5	8527.81	7956.2	7297.96	7137.26	11801.4	5644.94	0	17195.8	0	0	15502.4
O95551	4211.74	0	0	0	2958.09	2469.66	2455.64	2050.02	0	3185.13	0	0	2372.59	0	3274.04	2338.64	0	2434.51	0	0	3544.15	4661.72	2110.69	1915.33	0	0	0	0	0	0	0	1008.4	4828.01	1427.41	3548.79	1213.04	0	0	0	0	2055.53	3064.24	2732.73	0	1742.43	0	5392.7	0	0
O95563	59815	95834.3	58718.6	105374	36135.5	63252.2	70489.1	117834	40309.3	118972	78454	108612	47689.6	75442.4	0	53280.5	44901.6	81836.1	42060	55104.2	66633.4	56952.8	79235.6	76375	75339.7	0	131938	65212.1	41002.3	63299.6	53822	71027.8	60858.1	0	80698.5	67093.6	0	78987.8	48874.2	59898.9	90702.5	58614.9	0	80706.4	149885	80836	25597	0	0
O95571	264338	209234	244042	360742	308825	233182	383539	290249	311435	199803	384611	521244	204904	379227	344627	303124	264127	333800	249403	372393	269345	276744	176597	375992	268683	245104	332805	365694	318992	332271	260861	627116	243780	532909	163935	212799	423511	377533	242408	297785	218195	423602	179963	399256	223006	269117	306854	256161	356609
O95573	172398	201762	235558	254001	177038	238739	325250	300668	248790	397442	241655	224794	191104	184624	248149	283290	183188	192864	289373	460437	179528	230840	185011	208799	232345	204898	464114	198394	189081	399921	189428	233773	218070	205714	173915	202691	154551	190620	271923	163851	196789	388038	220874	287815	230341	269051	185214	252734	252469
O95602	7242.45	6701.59	0	0	0	4016.88	3448.06	0	4971.61	0	8345.39	3687.83	5660.02	6558.85	7875.47	3943.67	4241.72	0	10770.1	2683.14	9925.77	10557.4	8775.49	3265.66	5951.52	0	5110.22	6225.5	0	2639.33	6658.59	0	0	0	6096.53	7398.71	12144.4	0	0	1590.76	2474.15	1878.82	0	0	4529.59	2824.86	0	0	6528.11
O95613	13927.7	0	14152	0	0	8698.64	9016.52	0	15793.8	0	17317.4	0	0	0	0	4983.57	14977	0	14206.5	10787	0	0	0	14137	0	0	41777.5	0	15870.4	16863.1	18472	10790.7	14538.2	0	8594.36	21803.7	24165.4	19903.8	13582.4	15772.9	17528.1	0	8640.2	39409.4	0	18375.2	34061.9	0	7350.85
O95625	0	0	0	0	0	0	0	0	3179.81	0	3113.86	0	0	0	0	0	0	0	0	0	3484.12	0	0	0	0	0	0	0	0	0	0	0	0	0	0	0	0	0	0	0	4532.83	7152.52	0	0	0	1160.27	0	0	0
O95630	12935.5	17745.1	0	13454.9	0	0	18625.8	0	0	12833.6	0	0	0	19767.4	16590.9	22950.9	14085.1	22244.1	17879.7	21496.7	0	0	22923.2	21677.3	0	11156.1	0	0	0	21462.5	0	17766.9	30638	0	17113.3	20106.2	0	0	0	20532.7	0	26855.1	22230.9	8321.85	0	17932.6	30201.2	0	0
O95671	238629	232980	323015	328362	220493	226109	195219	356374	157901	141896	301187	312413	248095	325172	252969	296484	216618	339943	155888	204723	231448	290959	317272	293568	262259	258608	161288	315241	278674	206500	280232	331655	200641	186162	206265	238780	214361	353177	170953	239926	307696	247093	237207	407243	276833	188263	143196	223510	158688
O95674	10472.9	8130.87	0	0	0	13016.6	21545.8	0	10278.5	13178.5	15502.3	12494.6	0	0	11386.6	8786.03	15282.6	15167.2	0	8051.03	11013.1	8463.38	10222.7	0	9105.34	0	0	0	0	20731.1	10316.9	0	0	0	0	14468.9	0	11569.7	23570	14050.7	14040.7	9638.81	0	0	0	0	19967.1	0	20424.4
O95678	0	11646.7	0	22831.5	0	0	9170.66	0	0	297782	0	0	0	0	0	0	0	0	0	0	0	0	0	0	0	0	0	0	25119.8	0	238889	0	4299.4	0	0	0	0	0	36822.3	4944.72	13660.2	0	20225.3	0	0	0	29837.8	0	0
O95684	18841.9	36246.6	29731.2	21471.8	31101.3	37239.4	26204.2	22786.6	30210.2	35118.8	38803.3	26096.6	22011.8	33641.8	28890.8	20444.9	33347.4	28881.6	17409	12520.6	22940.9	18105.9	26848.9	12846.1	28180.7	11830.4	0	17694.3	27404.7	18085.7	22396.3	21025.4	23469.8	44355.1	25993	26104.5	51611.4	12945.5	19379.9	29059.5	25417.5	16604.3	21523.3	26441.4	35069.8	28475	19487.1	0	31847
O95707	25002.4	10940.1	0	33319.1	9049.12	0	0	27759.6	0	0	18770.1	9530.07	0	0	0	13575.9	0	0	21148.7	0	16639.8	37390.3	19740.9	0	0	0	0	0	0	0	0	0	0	0	24371.1	0	0	0	0	12769.3	18404.3	55612.2	0	0	0	24953.7	0	0	18336.5
O95714	0	0	52829.8	0	0	0	0	68125.3	0	133923	0	0	0	88499.3	0	0	0	87392.2	0	48394.6	0	72446.9	0	0	0	79721.8	0	0	0	87438.9	107401	0	0	0	0	0	0	23919.8	124396	0	71510	87160.6	0	0	51441.6	54530	0	0	67085.1
O95716	0	21442.6	0	0	0	0	0	0	20231.4	0	0	0	0	16662.1	0	0	39779.3	0	29927.2	20361.1	0	10232.2	0	15365.6	0	12615.1	0	0	0	22645.2	8171.85	0	0	0	0	15956.6	0	0	36973.6	0	19950.1	33438.9	0	0	0	0	0	0	0
O95718	146861	83349.5	112509	75411.6	58620.4	203876	114465	141457	226349	110028	135504	72262.1	96048.2	139348	170946	197441	165443	304744	88310.5	37293.8	103390	120707	133738	132235	215391	76554.4	82724.3	203919	94716.3	126626	166317	115901	485096	72583.6	186610	101503	315045	112397	86181.3	135150	115147	111845	205261	153582	106094	59372.9	120452	273956	67523.3
O95721	57214.8	89817.2	97647.4	57651.4	84611.5	56615.1	96774.6	61900	61146.7	77170.9	62343.9	65479.5	88225	61814	66275.8	69701.1	87692.7	56537.8	82674.7	65444.4	46809.9	70458.7	100048	49321.6	84669.7	73449.7	162241	83158.5	118874	91333	55552.4	84267.4	125895	89217.2	77645.9	88394.2	62552.9	116375	108874	90069	79595.8	96392.3	94628.5	37894.5	122154	74924.9	115939	227130	97480.1
O95741	0	0	0	0	0	0	0	0	0	0	0	0	0	0	0	0	0	0	0	0	11663.3	13382.1	0	0	0	0	0	0	0	0	0	0	0	0	0	7861	0	0	0	0	0	0	0	0	0	0	0	0	0
O95744	0	0	0	0	264773	277443	0	351537	212988	0	0	0	0	123703	0	0	0	0	240813	0	0	231543	372440	0	0	0	0	424162	0	0	189541	0	0	0	0	0	137516	226470	0	406680	442142	0	538855	0	0	0	0	0	244578
O95747	120513	181850	181697	180321	236191	153106	133846	147428	178531	208393	136484	191340	173504	172435	136451	132481	158202	177539	179249	161346	170532	151800	173256	129138	217881	151147	129378	183738	140852	214713	202696	201574	175105	132098	209226	208565	121249	159474	235067	227015	192649	107681	195736	155334	136828	187363	202181	415218	144964
O95757	164511	117432	282924	258030	219846	398623	385041	302264	313021	255981	171670	98924.7	219190	212372	274980	398287	299170	387808	492795	377803	86547	121281	307604	192655	269545	131737	317648	354520	384531	332698	97565.2	105336	229879	185080	201177	88843.9	311922	401554	398488	152724	131127	359327	215962	197583	394169	119135	239875	349364	241304
O95758	0	21753.3	0	0	0	0	0	0	0	0	0	14864.7	0	9484.46	0	0	0	0	0	0	0	29930.8	12617.1	21853.1	0	0	18179.7	0	9143.55	30449.9	20172.3	0	0	0	28222	0	0	0	0	0	0	28867.8	23254.6	0	0	0	35851.8	0	0
O95759	0	0	0	2636.62	0	0	0	0	2284.46	0	0	0	3899.21	0	0	3497.7	0	0	0	0	0	0	0	0	0	1287.33	0	0	0	0	5182.67	0	0	0	0	2622.02	0	0	3081.89	1478.85	2288.55	0	2170.83	0	0	0	0	0	0
O95772	10040	33678.1	0	18590.9	0	0	26432.1	0	0	0	0	0	0	16484.5	0	30313.2	0	0	0	0	0	0	0	0	0	0	0	0	0	0	0	0	0	0	0	0	0	0	0	0	0	6232.98	0	0	0	0	0	0	12131.9
O95777	212991	194236	105059	146023	203299	113280	155591	202274	172923	238689	259464	218672	161191	156434	140533	137700	174176	145538	276906	192627	201103	296299	230634	136763	145473	154916	200629	197472	149903	198763	186456	92965.7	174437	128766	262226	158478	237956	114086	177945	197445	148954	184000	169265	219199	172635	242649	214788	194214	199195
O95782	928464	1.03946e+06	890015	989577	1.24661e+06	851640	1.12632e+06	1.10948e+06	1.06897e+06	1.36796e+06	875036	1.02076e+06	1.14231e+06	1.05162e+06	941812	1.02935e+06	1.15927e+06	1.13189e+06	1.22689e+06	1.83355e+06	1.0156e+06	1.28533e+06	965679	1.08235e+06	1.04989e+06	977014	1.43214e+06	1.26906e+06	1.31887e+06	1.21819e+06	1.10608e+06	995417	992031	763444	1.14217e+06	1.03076e+06	995477	1.31579e+06	1.26052e+06	1.17329e+06	937586	1.53858e+06	1.30842e+06	1.00307e+06	1.06054e+06	1.07654e+06	1.20365e+06	1.20237e+06	1.41758e+06
O95785	21056.2	0	7874.81	13333.1	10262.9	14299.8	9189.1	13130	8034.12	8123.21	13727.7	11072.3	7688.56	15861	9774.81	11251.8	14028.6	10391.6	13714.6	8294.06	9506.19	29688	18723.5	12592.6	0	0	4879.86	10497.3	9055.54	4901.56	14316.9	19125.8	12695.3	9410.01	11415.5	10977.9	15080.6	0	8941.65	13156	14928	0	18872.4	0	20655.6	11593.3	6411.48	0	10612.1
O95786	235326	280980	263284	376932	373000	309939	275315	374123	265860	436486	339011	208693	271430	386660	436733	246542	358769	326850	272774	593789	278599	260741	285112	302171	420086	262202	302093	264279	338557	408778	351212	326402	263841	239770	362210	252874	356500	288786	501213	358329	325734	292642	268240	224305	359298	227412	386714	0	381247
O95793	293292	347838	287688	324203	329554	264629	265338	253797	328712	324269	333200	315673	271456	358799	220258	353260	339874	235117	335369	432827	320008	259167	287580	265549	294864	258230	339776	282961	285921	321233	243194	323676	274489	201583	307124	306742	286844	323601	253618	365880	322893	319832	337474	333235	299356	301867	279745	417516	316985
O95801	10989.5	13707	19135.5	0	9433.37	12756.2	12320.3	15747	14212.1	30160.8	35949.4	15862.7	12712.7	14794.7	0	11723.4	10574.2	15352.8	25489.7	18675.2	11253.5	15110.2	8112.45	17953.3	8886.59	14882.8	16221	12070.6	9008.86	19028.2	17230.3	0	8316.5	19189	14811.6	10730.5	0	24730.9	13910.5	17837	5888.27	9693.68	10405.3	9192.79	11487.6	11873.6	18149.2	0	11577
O95810	35894.8	40512	0	12627.7	60785.5	0	17450.3	0	25825.4	18475.9	0	76672.5	35315.9	16134.6	0	28521.9	36853.3	22075.5	30272.3	0	41920.8	54202	32707.7	30374.3	17654	33416.1	30285.1	26265.5	15904.7	19070.9	36205.3	20432.4	15466.3	0	35310.6	25166.4	84528.5	30604.9	19680	25302.7	21872.5	21385.4	23585.1	29320.8	23842.9	26935.5	33036.1	0	29787.5
O95816	26136.9	54035.2	31623.8	25600.3	16476.8	16562	31847.1	39295.6	58412.2	70331.6	41574.5	41507.7	60093.5	28254.6	30061	27906.6	49861.3	24573	26112.2	47568.8	34385.2	40110.4	37268.3	61345.8	38093	50338.3	53951.1	29859.5	19804.8	38746.5	39939.8	45870.1	79767.3	9236.48	67912.4	35098.6	53941.4	41130.5	38740	26650.9	46459.9	50705.2	45902.8	36208.1	56304	44295.9	66177.6	0	39536.3
O95817	37061.2	24947	52110.3	33837.6	21511.1	31777	29048.2	24826.5	27358.7	23547.3	0	0	27045	18137.3	65193	22798.3	26836.9	0	38524.3	56757.9	42300.8	41504.7	17214.4	20114.1	34200.9	28775.2	41517.5	0	22506	34330.9	27737	38665.6	47701.3	12811.6	27639.9	33752.9	49205.7	14716.9	33737.6	22418.8	28473.7	28725.1	54939.8	21273.1	22210.2	28649.3	34233.4	0	28631.6
O95822	828428	818013	899557	937927	922871	1.00646e+06	1.59143e+06	1.21413e+06	1.25428e+06	839316	1.24815e+06	1.24499e+06	753897	1.03395e+06	788147	1.17044e+06	1.18364e+06	1.14125e+06	1.05859e+06	857035	1.0379e+06	1.02719e+06	762902	1.27279e+06	758052	789451	1.33465e+06	943210	1.31017e+06	832762	1.05176e+06	1.34646e+06	1.19201e+06	1.16178e+06	785811	829697	999623	1.14513e+06	1.08733e+06	780517	1.07888e+06	2.10227e+06	853513	1.4096e+06	1.06404e+06	1.03694e+06	649282	1.32319e+06	1.16915e+06
O95825	1.48086e+06	1.19331e+06	2.2463e+06	1.33724e+06	994515	1.97696e+06	204137	1.81227e+06	1.40988e+06	0	1.70457e+06	0	0	1.41134e+06	0	1.66479e+06	1.56187e+06	1.85116e+06	0	855738	1.73475e+06	1.0408e+06	1.12097e+06	2.02858e+06	0	785646	1.61009e+06	1.89218e+06	1.82012e+06	1.40956e+06	1.20913e+06	1.64226e+06	2.35505e+06	1.58022e+06	0	1.78771e+06	2.42702e+06	1.62321e+06	0	1.77001e+06	1.92685e+06	1.56661e+06	1.42535e+06	1.35805e+06	1.94413e+06	895118	1.87174e+06	0	1.32458e+06
O95831	1.12747e+07	9.89895e+06	1.16663e+07	1.72579e+07	9.61424e+06	1.66268e+07	1.65724e+07	1.14769e+07	1.31922e+07	7.12762e+06	1.15038e+07	1.46952e+07	9.30925e+06	1.74161e+07	1.01637e+07	1.60218e+07	1.3132e+07	9.3573e+06	1.3851e+07	1.20095e+07	1.204e+07	1.25003e+07	1.18701e+07	1.74857e+07	1.06312e+07	1.08646e+07	1.38693e+07	8.81004e+06	1.15385e+07	1.22011e+07	9.57367e+06	1.77578e+07	1.08491e+07	1.32034e+07	7.60997e+06	1.0891e+07	1.21931e+07	1.10949e+07	7.8829e+06	1.095e+07	1.00669e+07	2.29522e+07	1.04484e+07	1.77765e+07	1.16997e+07	1.34938e+07	7.99672e+06	9.2218e+06	1.55959e+07
O95832	22209	18931.9	0	5452.12	0	20126	14631.1	0	0	0	0	0	14573.2	0	0	20541.3	34680.9	27779	9210.13	0	8052.73	0	20351.2	0	0	10748.2	17657.2	0	0	24495.6	6717.94	22650.4	15447.3	0	0	22150.4	0	0	16202.6	16428.6	11533.6	19021.6	15073.1	0	0	17137.5	10259.4	0	8866.38
O95833	0	0	0	0	9435.14	0	0	0	0	86960	0	0	0	3292.94	0	0	39309.3	0	0	0	0	0	0	0	0	0	0	0	0	0	56628.5	0	0	0	95635	0	0	0	197539	0	0	0	0	0	0	0	116893	0	0
O95834	972132	1.14847e+06	1.81169e+06	1.86552e+06	1.43717e+06	1.86324e+06	1.30671e+06	1.33262e+06	1.47936e+06	1.99728e+06	1.02939e+06	1.13678e+06	1.25412e+06	1.84604e+06	1.22101e+06	1.31495e+06	1.21737e+06	1.3001e+06	1.47699e+06	1.94516e+06	1.22964e+06	1.14971e+06	1.01964e+06	1.64402e+06	1.17859e+06	1.12777e+06	951305	1.23875e+06	1.47487e+06	1.84686e+06	1.18726e+06	596827	1.52803e+06	1.19734e+06	1.08345e+06	1.38878e+06	1.32445e+06	1.16512e+06	1.86669e+06	1.36473e+06	1.04141e+06	1.15753e+06	1.45474e+06	1.02165e+06	1.15503e+06	1.01565e+06	1.68334e+06	1.72037e+06	1.22493e+06
O95837	0	0	0	0	0	0	0	0	0	0	0	0	0	0	0	0	0	0	12558.6	0	0	0	0	0	10714.6	0	0	16393.2	0	0	0	0	0	0	0	0	0	0	0	0	0	0	0	0	0	0	0	0	0
O95848	0	0	12196.9	8846.15	0	23267.9	18037.6	14911.1	29286.4	0	0	9066.15	16833.5	12712.8	0	18689.6	0	16085.7	0	16202.6	0	0	14500.5	11226.4	9155.99	12560.1	0	0	22324.2	15393.4	8997.2	0	26586.7	0	9742.02	0	0	13300.2	11085	9555.92	13397.2	12193	12985	0	14597.1	0	0	0	9023.31
O95858	0	0	0	0	0	0	0	0	0	0	0	0	0	2353.4	0	0	6942.9	0	0	0	0	0	0	3443.24	0	0	0	0	0	0	0	0	0	0	0	0	0	0	0	0	0	0	0	0	5249.04	0	0	0	0
O95861	361289	465309	612528	486806	573917	633609	376456	448600	355100	313573	546903	395458	562001	441460	537154	498890	362645	672332	396903	388910	522740	327418	494455	451290	575793	359535	315758	635817	540515	473973	662540	394499	501065	400890	355883	322677	415330	642054	427748	618379	570044	455810	503337	544526	507032	197008	473382	488030	541940
O95864	15952.6	43093.8	34642.5	0	28409.1	27375	103946	12286.1	0	0	32506.5	186256	37651.6	18657.2	103191	22296.9	57814.2	41558.3	15833.6	0	0	121598	41235.1	0	144313	26222.8	125804	38380.4	35243.2	13316.6	22346.2	128816	0	105694	116815	28281.6	0	30751.4	41394.5	0	0	51137.4	30697.7	116155	0	22335	65697	0	17979.7
O95865	58133.1	79377.6	85846.3	70040.7	88503.6	33210.1	57968.3	70714.5	68171	88288.2	72263.3	67930	79829.6	60351.6	103829	71970.6	158099	77631.5	49845	78456.8	69555.1	66836.9	84103.3	54932.6	57903.4	63779.9	124050	79616.8	69118.1	56848.1	76966.2	59495.5	91941.4	79234.3	133320	54754.9	45751.9	81135	85705	72417.6	72261.1	40831	56777.8	43454.6	70688.1	39734.5	133423	0	44126.5
O95870	155557	162089	181339	231368	162331	197539	251754	201878	220971	196840	144385	123036	127847	219655	189714	217842	175381	171629	169396	218104	95448	166416	117436	192415	227799	191970	214565	177236	165625	215876	123594	156287	152501	170553	187758	230287	121432	183133	144842	146761	150303	266174	150225	162567	154476	254687	81146.8	127953	179473
O95881	0	0	22527.7	28086.3	0	17827.3	9387.89	16784.8	0	77983.8	0	7124.67	0	25897	0	0	0	25683.7	0	27694.2	0	0	0	0	18278.6	32920.9	0	8627.4	13331.7	20699.1	11872.9	0	13650.3	0	0	9881.83	0	0	0	21111.8	13172.5	0	0	0	0	0	0	0	0
O95900	8130.78	3438.72	5776.87	0	0	6507.12	3991.51	5642.74	3287.3	3593.91	0	5019.06	3289.37	5439.26	0	3038.85	4777.44	0	0	0	0	0	0	6563.26	7096.86	0	3888.34	0	4439.21	3388.6	0	8901.48	5389.93	0	3827.11	3520.01	3330.53	3448.25	6123.6	1889.02	0	6686.55	5005.37	5067.73	1911.06	5610.17	3566.82	0	5262.23
O95948	72132.3	26611	22956	37022.6	46655.2	19379.5	36263.8	28348.3	0	0	38243.3	37119.3	27212	24366.3	37507.4	13431.4	67282.7	23557.2	32703.2	17303.6	37415.8	54667.6	16993.4	31647.6	46967.3	0	30968.9	22404.9	46658.3	21993.5	40252	16361.8	34278.8	0	38126.4	0	0	0	18372.7	33030.1	29557.6	34770	45398.6	31320.9	52180.1	37741.8	23477.3	0	43135
O95954	2.4882e+07	3.92783e+07	2.95605e+07	2.7232e+07	2.89509e+07	2.16024e+07	1.64544e+07	2.61216e+07	1.94526e+07	8.34791e+06	3.1358e+07	2.748e+07	2.45506e+07	2.66291e+07	1.82365e+07	2.89521e+07	1.91141e+07	1.90937e+07	1.73977e+07	8.93888e+06	3.65235e+07	2.02217e+07	3.03767e+07	2.19896e+07	1.73745e+07	4.2889e+07	1.56783e+07	2.20686e+07	2.08494e+07	1.43409e+07	2.22113e+07	3.04168e+07	2.70005e+07	2.34034e+07	1.76412e+07	3.9692e+07	2.02079e+07	3.18481e+07	1.84293e+07	2.56688e+07	2.8424e+07	1.82471e+07	2.6772e+07	3.44115e+07	1.83252e+07	3.66649e+07	1.90648e+07	1.76515e+07	2.536e+07
O95967	0	0	0	74485.7	0	0	187657	0	70546.1	88420.7	0	0	88989.9	0	0	60072	0	0	45422.1	70161.9	0	0	0	59534.2	0	0	60893.4	0	0	0	0	0	0	0	0	0	0	0	0	0	0	256621	64121.2	50141	0	43349.5	0	0	0
O95969	0	0	10453.5	15016.5	18606.8	12068.4	65939.4	13840.8	13845.5	938414	10983.4	39762.7	40601.2	0	100605	9792.61	8205.58	38348.4	17211	0	0	45467.1	30301.1	49224.3	26337	0	13449.7	0	11894.8	8153.47	0	0	21024.1	583282	35584.6	0	149102	54411.3	0	0	6677.28	0	18283.5	0	14369.8	0	123874	263093	10860.2
O95989	51962.3	73954.4	95586.5	69352.4	63578	78325.5	42257	49027.4	49504.8	51299.6	64961.3	66720.3	83738.3	49292.3	79524.8	67993.3	80416.8	91735	75721.8	43052.1	49080.6	59213	103265	38197.8	73161	43640.4	30587.4	83150.2	79563.3	66209.3	74822.3	45533.7	70326.3	37317.7	82076.6	43098	79179.4	54099.5	61415.8	50702.4	68928.6	28502	74577.6	44909.4	39840	34178	80147.6	100850	60776.9
O96000	650551	464347	449154	505046	537300	579425	612625	520076	524971	324838	648184	554041	358706	507635	423207	647672	732030	620566	691156	345622	547126	462910	599941	973664	510275	466336	609640	477488	475452	420291	445340	706272	407235	261342	484094	409273	623124	596492	499617	500864	452859	581434	473980	423050	676437	657270	606975	459675	681643
O96005	178904	135011	220813	309164	143315	387557	217291	204150	207227	143579	211926	149921	192738	221595	300160	341648	247830	219449	162353	171311	188077	153441	198421	198203	238161	220114	233444	124299	234020	193228	206053	154177	162481	206063	178862	261737	168024	156472	158510	225705	126225	176304	202384	185808	183272	252873	163248	449413	202900
O96007	52156.5	110012	96424	105931	113080	86964.9	38162.8	108296	77171.8	62110.3	48279	97982	115948	67625.5	137757	68088.1	68343.2	79557.5	118505	78822.9	69104.4	79154.2	109246	46495.6	103107	175573	33614	69932.1	89096.4	42318.7	64206.3	92576	62213.3	66134.3	82895.8	89426.8	43258.9	83518	42230.8	103800	79698.6	64241	82655.7	160141	106853	99646.7	64399.8	114574	48562.9
O96008	64387.8	50629	103689	101795	67110.1	125190	105089	72512.6	109079	133710	101996	114326	83576.7	81151.8	88093.4	75301.4	78002.5	70754.1	65917.1	93024.1	50364.3	107760	48117.4	113987	90326.5	70060.9	117308	60773	69903.9	73818.9	104888	99143.3	90782.5	139074	83557.3	85454	100220	92475.9	89784.1	66585.3	54446.5	167625	83694.2	108520	122947	71823.6	120491	194328	70625.7
O96011	82109.9	52326	187160	131518	46014.3	79661.7	112438	123292	189696	53648.1	71598.2	88052.1	89107.8	125879	129505	84995.2	118602	179331	130801	130488	81301.6	84556.5	76749.6	105061	124970	95573.4	111568	106293	110009	107233	112152	80902	177786	160204	131856	104118	74453.1	119610	68157.3	92764.5	87544.5	60054.7	119778	121919	182665	64872.5	88107.9	0	118277
O96013	16381.5	10537.4	12867.4	10809.2	8073.72	21443.2	13031.6	6486.2	12848.4	12717	20542.4	7864.45	11519.8	4910.84	11693.5	10259.4	21922.8	0	5017.68	4226.47	7510.15	13735.4	6971.25	18194.1	4034.53	10941.9	27123.2	6846.41	0	10072.1	6903.85	16535.8	8355.56	12119.3	0	30219.5	13944.6	0	9745.49	2533.98	11692.9	0	9675.73	6842.82	0	9185.21	13995.5	0	15672.1
O96019	54863.5	42353.9	0	40779.7	31952.7	40407.9	37126.3	48274.8	28776	38712.2	43041.4	33774.2	65576.4	41753.4	52987.4	36478.8	50259	38157.4	49251.6	28280.6	35120.3	68754.1	58518	31097.3	46298.7	42692.4	46279.5	45415	26061.5	35015.8	40293.2	36262.4	45355.5	29845.9	46499	29573.7	51669	0	54808.6	48050.4	51552.9	33876.8	50511	51113.6	34379.7	58654.4	37535.2	0	36284.1
O96033	30891.1	33924.3	35248.9	26521	34124.6	27591.2	15690.9	29258.4	20481.1	12619.5	34311.3	19443	28803.2	24486.6	36485.7	43435.9	18492.7	37523.5	22149	28391.3	33618.6	21799.8	52855	19558.2	28236.9	53635.8	10375	37848.2	22614.3	36538.4	31784.4	40343.4	29158.6	32907.8	28895.4	28321	20787.2	23272.9	17497.6	37318.3	38872.4	16281.5	40879.4	50050.9	37162.7	26875.9	29390.3	0	19314.1
P00156	508461	293739	340921	478240	474562	730607	916192	460179	439391	545079	421606	654369	471672	583656	439499	719015	399902	484059	458252	386647	521216	627404	365878	931469	422936	241583	511053	459846	577075	369953	385123	726076	792917	445269	832067	289795	451844	380361	541607	417003	437722	1.39597e+06	544778	674221	462673	372658	501462	606236	457332
P00167	5.40059e+06	9.05493e+06	5.42545e+06	6.57315e+06	4.31729e+06	4.79561e+06	4.181e+06	5.85558e+06	5.529e+06	5.09075e+06	6.58996e+06	5.70416e+06	3.41478e+06	5.70524e+06	4.14048e+06	5.94576e+06	4.18996e+06	5.47133e+06	4.78064e+06	6.94113e+06	7.36205e+06	3.16332e+06	5.14547e+06	4.39412e+06	5.26853e+06	1.14868e+07	3.8211e+06	4.69496e+06	5.31724e+06	1.37617e+07	6.17039e+06	6.06013e+06	4.20495e+06	5.53764e+06	5.59324e+06	1.13459e+07	3.61906e+06	6.18075e+06	3.29963e+06	4.72929e+06	6.60166e+06	2.2129e+06	3.17967e+06	5.35585e+06	3.95298e+06	1.19335e+07	3.31043e+06	3.39897e+06	3.68385e+06
P00325	8.95503e+07	1.00217e+08	8.19386e+07	6.94396e+07	8.19419e+07	8.15764e+07	3.32993e+07	7.29072e+07	6.61827e+07	2.85486e+07	1.24385e+08	8.40475e+07	6.94213e+07	8.36996e+07	5.20514e+07	9.20049e+07	4.72007e+07	6.4787e+07	5.95962e+07	4.55446e+07	1.38004e+08	7.1059e+07	9.40872e+07	5.4109e+07	6.537e+07	8.44085e+07	2.85183e+07	6.53601e+07	4.42117e+07	6.12182e+07	1.31254e+08	5.69924e+07	7.63851e+07	4.82347e+07	6.7212e+07	9.25939e+07	5.37226e+07	7.08432e+07	4.77606e+07	6.3682e+07	1.23811e+08	1.92343e+07	6.85275e+07	6.59928e+07	4.85499e+07	7.6336e+07	7.841e+07	3.07941e+07	4.06341e+07
P00326	1.37319e+07	2.44087e+07	1.71536e+07	2.19688e+07	1.97048e+07	2.59532e+07	6.96284e+06	2.38595e+07	2.43589e+07	1.39267e+07	1.75697e+07	3.08576e+07	1.88899e+07	2.99746e+07	2.10956e+07	2.54461e+07	7.04737e+06	1.86413e+07	2.10711e+07	2.93874e+07	2.15735e+07	2.33425e+07	2.44325e+07	1.46806e+07	2.22173e+07	3.8645e+07	8.94217e+06	1.05778e+07	4.92117e+06	2.61303e+07	1.68402e+07	2.12653e+07	2.57896e+07	1.5413e+07	2.5543e+07	3.28578e+07	1.48954e+07	1.72183e+07	6.007e+06	1.36908e+07	1.42877e+07	7.97592e+06	1.70873e+07	2.84837e+07	2.44832e+07	2.48063e+07	2.59135e+07	1.21696e+07	1.31342e+07
P00338	1.36973e+07	9.18523e+06	9.1444e+06	1.16543e+07	1.10336e+07	8.88392e+06	8.59476e+06	1.37476e+07	1.07828e+07	1.75408e+07	1.378e+07	9.32043e+06	1.01981e+07	1.16353e+07	9.01633e+06	1.30165e+07	9.70714e+06	1.21316e+07	1.24789e+07	1.78401e+07	1.65589e+07	1.06676e+07	1.26953e+07	1.09252e+07	1.15575e+07	1.08591e+07	7.16458e+06	1.40737e+07	1.02027e+07	1.97771e+07	1.39893e+07	1.21274e+07	1.08728e+07	1.00185e+07	1.33877e+07	1.1375e+07	9.30336e+06	1.61081e+07	8.92069e+06	1.75407e+07	1.39142e+07	1.1223e+07	1.1174e+07	1.37997e+07	7.8051e+06	8.60721e+06	9.26857e+06	8.86781e+06	1.02403e+07
P00352	4.0282e+07	7.73515e+07	6.23289e+07	6.84296e+07	5.24534e+07	6.89458e+07	3.16158e+07	4.72955e+07	6.07506e+07	2.77954e+07	5.21664e+07	4.92565e+07	5.36009e+07	6.38171e+07	5.1171e+07	7.64319e+07	2.90402e+07	5.23381e+07	4.57127e+07	6.41584e+07	6.19769e+07	3.25429e+07	7.96777e+07	4.89231e+07	5.40512e+07	7.45383e+07	2.08861e+07	4.62861e+07	4.18496e+07	8.75836e+07	4.90358e+07	3.84269e+07	5.57797e+07	3.0559e+07	3.68768e+07	6.55649e+07	3.08085e+07	5.04102e+07	3.53691e+07	5.11939e+07	5.09768e+07	3.1836e+07	5.47216e+07	4.48948e+07	5.37821e+07	5.64853e+07	3.09478e+07	4.90073e+07	3.93677e+07
P00367	8.62654e+07	8.72673e+07	1.00997e+08	8.66961e+07	9.38256e+07	1.02205e+08	1.18116e+08	1.30232e+08	1.0382e+08	7.25811e+07	9.37708e+07	1.49879e+08	8.84437e+07	1.1354e+08	8.25477e+07	9.93327e+07	1.02329e+08	8.66252e+07	7.28859e+07	8.67583e+07	9.2872e+07	1.01044e+08	1.08636e+08	1.11152e+08	9.7534e+07	8.66088e+07	1.13923e+08	9.13897e+07	8.94261e+07	7.94061e+07	8.26439e+07	1.30646e+08	1.10671e+08	8.64629e+07	7.72231e+07	9.5644e+07	8.26287e+07	1.03309e+08	8.79933e+07	9.17502e+07	7.58392e+07	1.15316e+08	1.07456e+08	1.03987e+08	8.5446e+07	8.60137e+07	8.42372e+07	8.76523e+07	1.07548e+08
P00374	0	0	9177.65	11191	0	10390.1	0	7402.56	12933.7	0	8575.38	4378.34	4701.06	9873.37	5711.78	8523.05	1776.7	0	24258.8	5093.14	0	0	13677	4821.94	6525.3	7884.51	0	0	5973.21	5565.18	11102.4	0	10125	0	5713.26	13493.1	12231.7	0	0	8354.02	9695.74	0	8813.35	6772.46	12660.4	0	15252.7	0	3337.24
P00387	3.19983e+06	3.29573e+06	2.43905e+06	4.07898e+06	2.81864e+06	2.82918e+06	4.00095e+06	3.03872e+06	3.46014e+06	4.40564e+06	3.75979e+06	3.35255e+06	2.2557e+06	3.12777e+06	2.86546e+06	2.99237e+06	3.0334e+06	2.9179e+06	3.75818e+06	3.69999e+06	2.46463e+06	3.21478e+06	2.35279e+06	3.3946e+06	2.80433e+06	4.09766e+06	3.32529e+06	2.5906e+06	4.05602e+06	3.42445e+06	3.63912e+06	3.62263e+06	2.82914e+06	3.69411e+06	2.08962e+06	4.00489e+06	3.44169e+06	2.50021e+06	3.24955e+06	3.0149e+06	3.2544e+06	4.78254e+06	2.26105e+06	3.87995e+06	3.05849e+06	3.76211e+06	2.56389e+06	2.49303e+06	3.77031e+06
P00390	954691	1.37972e+06	1.3602e+06	1.32361e+06	1.41849e+06	934250	1.31756e+06	949602	1.08279e+06	1.23463e+06	807139	1.38595e+06	1.336e+06	1.25937e+06	1.29128e+06	916778	1.35586e+06	1.04435e+06	1.00302e+06	1.34271e+06	715118	1.41344e+06	1.21959e+06	1.21812e+06	1.24585e+06	1.11186e+06	1.10077e+06	1.10471e+06	1.38575e+06	1.45698e+06	1.10449e+06	979527	1.45025e+06	1.08658e+06	1.76389e+06	1.08687e+06	889157	707239	1.38959e+06	1.20159e+06	935225	1.23394e+06	1.32645e+06	1.07302e+06	1.06903e+06	1.0876e+06	1.25532e+06	1.03733e+06	1.02767e+06
P00395	45319.8	50144.4	68385.8	133212	46323.8	48703.7	165768	42629.1	81383.8	56801.7	47465.5	67798.6	61639.4	128417	69564.6	88096.2	77806.4	41487.6	73856.9	43921.9	49903.2	40138.7	57978	139865	84435.1	58992.4	124967	32036.4	52619	42617.7	42248.5	50307.6	69114.7	97131.4	79602.6	46256.7	35864.4	49667.2	53425.2	43070.7	54063.9	224710	63419.8	57094	41807.3	59332.2	46693.1	72819.3	50634.3
P00403	2.49465e+06	1.53192e+06	1.97463e+06	3.81962e+06	1.77865e+06	1.85473e+06	4.48594e+06	1.76408e+06	1.98272e+06	1.40515e+06	2.04317e+06	1.61203e+06	2.07941e+06	3.9622e+06	1.38572e+06	2.24099e+06	2.67892e+06	1.46293e+06	2.15152e+06	1.95602e+06	2.27997e+06	1.50193e+06	2.36511e+06	3.78168e+06	1.87014e+06	1.63341e+06	3.82223e+06	2.07959e+06	2.44427e+06	1.59824e+06	1.70262e+06	2.18718e+06	2.43185e+06	1.46363e+06	2.04791e+06	1.86774e+06	2.52268e+06	2.49947e+06	1.4849e+06	1.9103e+06	1.92841e+06	6.95486e+06	2.58491e+06	1.7655e+06	2.49371e+06	2.30522e+06	2.58215e+06	2.17827e+06	2.55227e+06
P00414	72215.8	57270.9	109620	187877	0	122051	209218	69504.6	118553	0	0	82209.9	87927	192543	61833.8	77684	103657	0	87454.5	52097	86019.8	61217.3	110568	188411	91507.7	58159.5	111324	55244.1	61178.2	58835.6	78383	103084	92182.1	55104.7	78774.1	72761.7	0	0	78631.2	66589.4	73102.2	263991	105149	0	74945.6	66617.7	0	0	105050
P00439	9.3617e+06	7.61788e+06	6.62417e+06	4.49398e+06	6.90952e+06	6.64615e+06	2.58675e+06	6.68231e+06	6.67913e+06	1.88104e+06	1.09294e+07	6.48823e+06	6.27551e+06	5.30191e+06	4.0719e+06	8.96932e+06	2.84427e+06	5.349e+06	6.4428e+06	2.66009e+06	1.40455e+07	4.66568e+06	7.46165e+06	4.67494e+06	4.40075e+06	5.5707e+06	2.75662e+06	5.89145e+06	1.95035e+06	6.58414e+06	1.03434e+07	6.28344e+06	6.5123e+06	4.84342e+06	6.22435e+06	6.05616e+06	4.31733e+06	8.77745e+06	2.64887e+06	7.49453e+06	1.0561e+07	1.9797e+06	6.06881e+06	6.99359e+06	6.56352e+06	5.43365e+06	4.9883e+06	4.08372e+06	4.18626e+06
P00441	1.53621e+06	1.83833e+06	2.35579e+06	1.31454e+06	1.82739e+06	2.52536e+06	916028	1.8541e+06	1.87032e+06	1.91431e+06	2.78635e+06	1.80062e+06	2.35994e+06	1.31502e+06	1.67507e+06	2.68423e+06	1.11901e+06	1.68587e+06	1.68182e+06	1.58759e+06	2.5767e+06	1.47394e+06	4.31209e+06	906392	1.47042e+06	1.52039e+06	912517	1.93263e+06	1.94397e+06	921559	2.22432e+06	1.39686e+06	2.25293e+06	1.7714e+06	1.95842e+06	1.20203e+06	1.44308e+06	1.36662e+06	1.36885e+06	1.93381e+06	2.08163e+06	775675	1.81638e+06	1.67308e+06	818958	847885	1.68895e+06	1.34271e+06	1.45632e+06
P00450	1.80115e+06	2.45726e+06	2.31594e+06	2.63946e+06	1.95512e+06	2.49685e+06	2.36525e+06	2.10099e+06	2.10099e+06	9.18643e+06	1.05149e+06	1.599e+06	1.377e+06	1.70032e+06	3.03203e+06	1.83816e+06	2.17014e+06	4.10366e+06	1.78003e+06	4.76196e+06	1.23399e+06	1.77128e+06	1.14694e+06	1.09088e+06	1.85866e+06	4.58162e+06	1.38143e+06	2.28746e+06	4.32257e+06	4.28047e+06	1.95893e+06	1.88213e+06	2.0394e+06	1.59831e+06	1.66066e+06	3.09719e+06	2.26117e+06	2.09219e+06	2.20298e+06	2.37394e+06	1.53506e+06	1.85777e+06	1.54877e+06	1.51613e+06	2.17333e+06	2.33523e+06	2.10096e+06	1.90177e+06	1.46695e+06
P00480	2.37748e+07	1.95763e+07	2.13382e+07	3.21714e+07	1.17758e+07	2.51501e+07	4.10407e+07	2.52238e+07	2.92894e+07	1.76989e+07	2.10547e+07	2.25787e+07	1.54146e+07	3.9151e+07	1.6359e+07	2.54225e+07	2.4021e+07	1.90793e+07	2.30268e+07	2.11868e+07	2.38156e+07	1.40747e+07	1.81736e+07	3.38849e+07	1.64225e+07	2.05333e+07	3.1717e+07	1.97599e+07	2.49897e+07	2.24568e+07	2.45053e+07	1.63166e+07	2.22042e+07	2.27058e+07	1.16966e+07	2.32437e+07	1.3767e+07	2.40779e+07	1.58674e+07	2.28744e+07	2.72618e+07	3.75982e+07	1.638e+07	2.958e+07	1.45838e+07	2.84987e+07	1.63847e+07	2.75147e+07	2.04387e+07
P00488	0	10531.9	0	0	26937.4	0	0	0	12856.3	21064	0	0	0	0	0	0	0	0	0	0	0	0	12453	0	8141.04	6378.49	9808.41	16923.6	0	19947.6	0	0	0	0	0	0	0	0	0	0	0	10793.8	22065.9	0	0	0	0	0	15343.8
P00491	957324	1.33613e+06	1.70506e+06	1.04885e+06	1.28029e+06	707489	595200	829449	713243	905437	1.17275e+06	711746	1.41783e+06	1.08794e+06	807583	920477	638508	603020	716561	439735	1.21409e+06	703410	1.36731e+06	1.0591e+06	878037	1.29223e+06	792045	620009	680374	529795	1.7039e+06	807098	1.42404e+06	1.8118e+06	1.21707e+06	994907	634184	962823	739481	1.62951e+06	1.50273e+06	579170	1.47337e+06	1.54503e+06	698791	778094	1.57154e+06	650244	570430
P00492	152203	266535	253335	181883	194984	206136	91344.4	158358	152368	208134	235863	183579	225939	138244	218789	181690	112404	163690	132169	133298	190862	222795	147654	92019.1	142752	261171	122136	137293	161662	129976	222912	219309	185868	295964	183467	204855	197388	129927	129431	180629	175484	185975	223217	191387	150306	175186	233771	255465	114275
P00505	3.65898e+07	2.42896e+07	3.62258e+07	3.61308e+07	3.46759e+07	3.68154e+07	4.30273e+07	4.01093e+07	3.30965e+07	2.27182e+07	4.54782e+07	4.90016e+07	2.99041e+07	4.01113e+07	3.22646e+07	3.64314e+07	3.14788e+07	3.78264e+07	2.88731e+07	2.57442e+07	4.32558e+07	5.24413e+07	3.43241e+07	4.88623e+07	3.54963e+07	2.87011e+07	3.75961e+07	3.61634e+07	4.18774e+07	2.37475e+07	3.61186e+07	6.15156e+07	3.48955e+07	4.88281e+07	2.88509e+07	3.7441e+07	3.79282e+07	3.87885e+07	3.17568e+07	3.60577e+07	3.38821e+07	5.68043e+07	3.6577e+07	5.73924e+07	3.66675e+07	3.23893e+07	3.08446e+07	4.0807e+07	3.98494e+07
P00533	177424	222029	114082	141476	147232	139318	122670	88637.1	149651	114586	115902	137033	157920	165360	96510.4	118994	180441	108477	144856	140847	219158	155070	133776	133818	151439	113479	158469	136823	168563	157656	110087	165653	125608	95951	140382	155642	192909	225491	145620	153060	145853	161324	137216	127846	170118	144246	146772	0	189925
P00558	6.74576e+06	8.16827e+06	6.44328e+06	8.99834e+06	7.24262e+06	8.54988e+06	4.78451e+06	7.06397e+06	6.50879e+06	6.68892e+06	5.90959e+06	5.45969e+06	6.07987e+06	8.9611e+06	6.70793e+06	6.69353e+06	3.29426e+06	6.45949e+06	6.05481e+06	9.26541e+06	8.35417e+06	4.54582e+06	8.15939e+06	7.73584e+06	6.37138e+06	8.52669e+06	3.62017e+06	6.93835e+06	5.40397e+06	1.00836e+07	9.29032e+06	5.23721e+06	6.27747e+06	7.05525e+06	5.42148e+06	8.50923e+06	4.07639e+06	5.44921e+06	5.29619e+06	8.74365e+06	7.92501e+06	4.68342e+06	5.08531e+06	8.6485e+06	5.22163e+06	7.33156e+06	6.86485e+06	4.96031e+06	4.43179e+06
P00568	489672	338477	544543	572499	453896	648946	369997	636026	450628	479953	533575	358811	525798	654301	338573	842627	427267	463501	458580	561150	695776	338456	625269	665871	395816	357045	265874	513323	478853	760550	700799	335202	498108	187260	342081	338098	361400	596771	429541	584693	723966	351795	533794	448066	547920	299230	279071	313512	436896
P00734	77202.7	131251	124208	88755.8	180243	112786	204268	148478	118439	279829	80081.8	115898	81108.3	100206	198438	116120	168758	159894	117435	102104	91034.1	102672	94080.5	68256.4	121685	118971	90734.6	120805	152521	89885.4	90777.1	146509	151813	110593	94813.9	133794	139682	150223	113630	90427.7	98827.7	150598	147805	139331	200051	88870.7	135112	222935	138415
P00736	242025	229203	230686	160091	203567	156848	236409	162769	186377	484787	96200.7	211841	208893	172925	335719	173734	203511	251310	132031	171290	195396	159663	121228	169919	278697	309537	142150	176137	303371	161311	201710	173167	296366	215668	205806	241580	154178	160734	262395	215014	157826	125051	212370	104500	166838	244371	171362	402358	229833
P00738	5.56012e+06	2.93116e+06	5.61743e+06	3.79723e+06	1.43878e+07	5.55092e+06	3.25676e+06	2.70415e+06	2.73423e+06	9.9024e+06	3.70007e+06	2.51631e+06	3.24051e+06	2.18529e+06	7.35718e+06	5.4739e+06	2.3101e+06	8.69376e+06	1.94275e+06	6.03315e+06	4.01826e+06	2.84695e+06	3.09725e+06	1.42499e+06	5.06358e+06	5.2338e+06	2.29319e+06	4.53938e+06	7.32657e+06	6.38035e+06	4.60032e+06	3.07484e+06	5.41673e+06	2.77849e+06	3.71258e+06	3.64177e+06	5.66613e+06	3.74071e+06	2.97371e+06	4.25692e+07	4.10115e+06	2.93689e+06	4.02607e+06	2.4732e+06	3.07284e+06	2.64985e+06	3.88227e+06	4.88054e+06	2.71209e+06
P00739	22786	32238	20312.4	5292.45	16843.9	20536.3	13248.6	23185	10348.3	28794.6	21477	14960.4	19393.6	11738.6	24888.5	22837.1	19658	26490.5	12878.3	12396.5	17736.9	28416.3	9043.37	15236.8	17487.2	38087.2	19475.1	15740.3	36582	22365.2	24996.9	25645.3	16079.1	0	13727.4	17528.4	28731.8	21786.9	16786.7	28039.9	15926	14395.3	13481.3	27070.1	14441.3	21611.8	21469.9	0	18701.9
P00740	307495	353311	911086	632628	273800	438366	711785	253777	384691	420132	215325	381077	518885	455306	565461	454751	447321	968493	556724	326591	251537	342943	243938	336862	400595	441396	482584	463538	324108	369189	298891	416616	927076	540035	435616	541318	461158	403462	335511	417756	385632	827536	913639	357514	554343	464892	254159	844181	263050
P00742	12569.1	0	0	0	0	10279.8	6559.32	0	0	40925	0	0	0	10988	0	0	0	0	0	9053.75	0	0	0	6673.9	0	0	0	0	0	0	9531.07	0	4205.56	0	0	0	0	0	0	0	0	0	12762	0	0	0	0	0	0
P00746	0	24364.3	0	13687.1	0	0	11668.4	0	19888.5	38273.4	8093.56	13338.6	0	0	13898.8	0	31851.2	0	27027.4	31001.6	16190.4	33277.3	0	15908.7	0	0	16419.9	0	19593.7	21318.4	11884.9	0	0	0	0	0	0	0	0	0	6539.54	0	0	0	0	0	33357.9	0	10447.5
P00747	281964	224114	1.29851e+06	886291	285636	446240	1.37993e+06	355395	497708	636392	194222	275987	517106	414054	405090	308578	1.09443e+06	943570	359424	215114	223962	203726	208111	280553	232098	477096	833003	309682	462952	182088	254370	239955	837743	441705	177346	420990	272831	276281	258277	269886	199212	945649	622883	323642	345653	264967	366815	724410	240885
P00748	43943.9	37312.6	108592	126890	52319.8	97047.5	82023.1	32682	113393	56419.2	37574.8	114453	56643.7	80035.5	97904.6	109695	80380.5	138818	40248.7	46199	47602.6	51908.8	45383.3	60212.5	96009	63847.8	69540.8	37315.5	175026	38951.9	72159.7	138021	79987.8	75399.9	85437.5	57017.7	114889	41178.3	80515.2	80439.4	59520.7	88275.9	73774.6	96621.9	167988	48677.9	68832.2	0	62444.6
P00751	530002	696344	654348	886564	741489	747212	836301	664336	510173	2.32356e+06	425577	570930	418700	580140	1.27002e+06	516864	719702	1.23464e+06	443340	570763	498878	563854	419077	447538	734296	945736	588118	782572	1.31134e+06	595738	632628	612690	593617	523215	684439	779721	726304	733974	823613	768408	557979	670383	521503	479999	660736	509643	756197	1.45386e+06	745528
P00813	0	3325.47	0	3922.09	4803.23	3823.56	0	0	0	8232.94	0	0	0	4462.08	0	3582.42	3716.26	0	3267.56	3900.69	2656.52	3544.46	4065.82	0	4086.08	5526.53	3780.35	5353.48	0	12545	2685.22	0	2825.03	0	3553.85	2866.06	0	0	6402.17	0	0	0	0	0	0	0	0	0	9428.87
P00846	712407	434010	557127	890601	582767	602267	1.6252e+06	729906	937164	656170	557435	566323	499469	901957	817516	1.05845e+06	683194	642126	662197	599665	633781	644578	490586	839544	901872	532765	970624	627055	1.09194e+06	689315	456036	902143	616603	674528	523493	457480	629928	601502	588771	534518	463013	2.6131e+06	666282	1.28674e+06	453272	670329	646422	491603	787576
P00915	515161	1.06888e+06	150014	251790	1.60707e+06	379638	187657	505556	497211	1.83036e+06	385854	852875	3.59341e+06	760390	666768	741290	1.12167e+06	630744	591864	1.50655e+06	250624	1.59875e+06	432785	892089	261231	445849	800384	1.32624e+06	551701	810577	956843	709777	500113	249120	501043	522882	1.32725e+06	951387	2.82494e+06	370448	703056	87304	3.88406e+06	240668	512438	318498	2.03736e+06	432621	499469
P00918	7.14233e+06	6.20607e+06	1.3697e+07	1.34503e+07	7.95542e+06	1.12639e+07	3.19243e+06	7.70833e+06	5.59786e+06	2.21551e+06	8.63942e+06	5.05263e+06	1.25167e+07	1.1826e+07	7.89938e+06	8.33593e+06	3.59026e+06	6.79561e+06	4.63582e+06	2.87978e+06	9.9203e+06	5.44269e+06	1.18562e+07	1.02134e+07	8.99387e+06	6.16968e+06	2.2211e+06	7.01053e+06	6.3565e+06	4.76787e+06	9.55691e+06	6.34225e+06	9.79341e+06	7.08241e+06	6.30879e+06	6.53829e+06	5.28433e+06	5.6744e+06	5.57883e+06	6.72388e+06	9.64534e+06	2.80651e+06	1.1264e+07	8.09489e+06	3.23343e+06	3.83945e+06	6.46282e+06	4.8126e+06	5.61381e+06
P00966	7.66627e+07	4.68859e+07	4.32568e+07	3.50011e+07	3.21729e+07	3.18488e+07	2.03934e+07	3.43244e+07	3.65293e+07	8.25677e+06	7.18665e+07	3.04498e+07	4.39395e+07	5.22143e+07	3.29983e+07	3.33596e+07	1.92921e+07	4.64366e+07	3.63382e+07	9.49875e+06	7.21958e+07	2.32872e+07	4.37727e+07	4.09543e+07	2.94089e+07	4.53839e+07	1.98253e+07	4.56403e+07	1.76664e+07	2.7709e+07	7.513e+07	3.79154e+07	3.33728e+07	3.69419e+07	3.70409e+07	4.8209e+07	3.34539e+07	5.89656e+07	1.63832e+07	3.44451e+07	6.7352e+07	1.69693e+07	3.7483e+07	4.6131e+07	1.5605e+07	4.78588e+07	3.24512e+07	1.29864e+07	2.09165e+07
P00973	40972.1	0	33746.6	19188.2	43049.8	21166.9	0	36141.3	0	0	38818.7	26566.9	23510.6	22646.6	36687.2	24423.3	0	11838.8	0	21006.5	47031.6	32356.7	25541.7	0	0	16440.6	0	29803.4	0	17604	35631.4	37564.1	38671.3	0	0	0	0	0	15626.1	27132.6	33765.3	0	36034.9	16143	36652.6	0	0	0	0
P01008	2.3008e+06	1.80579e+06	1.61437e+07	1.38455e+07	2.49447e+06	8.75991e+06	6.83452e+06	2.77841e+06	7.28398e+06	1.18827e+07	1.92004e+06	1.89413e+06	6.3242e+06	4.11307e+06	1.7335e+07	2.09006e+06	3.26286e+06	2.13704e+07	2.09041e+06	4.07887e+06	2.09207e+06	1.73218e+06	2.17841e+06	3.01492e+06	7.09552e+06	8.49731e+06	1.67447e+06	3.81715e+06	1.16327e+07	3.43355e+06	3.25907e+06	1.71454e+06	1.3426e+07	6.58177e+06	1.45205e+06	4.89632e+06	7.19679e+06	2.2137e+06	2.68223e+06	3.16661e+06	1.98472e+06	3.40826e+06	5.73519e+06	2.94049e+06	7.31495e+06	1.57942e+06	2.80056e+06	7.61084e+06	1.58474e+06
P01009	2.0301e+07	3.24991e+06	2.80707e+08	3.00675e+08	4.44533e+06	2.06192e+08	1.37004e+08	1.7082e+07	1.1698e+08	5.14955e+08	2.40733e+06	1.0228e+07	7.72025e+07	7.0936e+07	3.9164e+08	1.48562e+07	8.07185e+07	2.6396e+08	1.06673e+07	8.44382e+07	1.49428e+06	1.49617e+06	2.08705e+06	3.18425e+07	1.51658e+08	1.1859e+08	2.06792e+07	3.56771e+07	1.73381e+08	2.08838e+07	4.41147e+07	1.58789e+06	2.20322e+08	1.11989e+08	2.93909e+06	4.88886e+07	7.42329e+07	4.87172e+06	3.44285e+07	1.5693e+07	6.92207e+06	1.11952e+08	8.98069e+07	2.043e+07	1.49772e+08	1.79096e+06	2.07191e+07	1.77308e+08	1.74318e+06
P01011	700545	883712	2.79994e+06	2.09787e+06	887702	2.00353e+06	1.78388e+06	836414	1.11134e+06	8.39283e+06	470062	1.02285e+06	1.31943e+06	821756	3.49793e+06	697567	1.63192e+06	5.014e+06	543677	1.73261e+06	511280	864965	536205	464932	1.89812e+06	2.47471e+06	771734	1.38565e+06	3.29114e+06	1.27336e+06	695140	925836	2.98193e+06	1.41959e+06	1.06658e+06	1.17507e+06	1.56392e+06	933860	1.1851e+06	1.07864e+06	541669	1.52138e+06	1.28e+06	924246	1.68436e+06	660556	1.4991e+06	1.67383e+06	889407
P01019	935262	1.04631e+06	2.88699e+06	2.68495e+06	941164	2.07276e+06	1.28313e+06	862111	903447	6.99502e+06	615180	1.09859e+06	1.44267e+06	1.27046e+06	3.04549e+06	915980	1.13941e+06	2.77551e+06	820385	1.56306e+06	651048	686816	921147	849009	1.50342e+06	2.40488e+06	883819	957017	3.50106e+06	1.10838e+06	913702	887671	3.19271e+06	2.69974e+06	805031	1.23133e+06	1.88497e+06	829081	1.20527e+06	1.5e+06	857356	1.33899e+06	1.50947e+06	1.54171e+06	1.86184e+06	878521	1.14368e+06	2.13116e+06	863500
P01023	2.18932e+06	3.29191e+06	2.25178e+06	3.54699e+06	2.51701e+06	3.80858e+06	2.71306e+06	2.50641e+06	2.91593e+06	7.07967e+06	1.43437e+06	1.43336e+06	2.18669e+06	2.81622e+06	5.30178e+06	3.32943e+06	2.82899e+06	4.38966e+06	2.37826e+06	2.28413e+06	1.7219e+06	2.4675e+06	1.06412e+06	2.50383e+06	3.1428e+06	3.10997e+06	2.27575e+06	3.58678e+06	4.76426e+06	2.0364e+06	1.86088e+06	1.38855e+06	2.25407e+06	2.09959e+06	2.16841e+06	2.82769e+06	2.05062e+06	2.8941e+06	3.56059e+06	2.14286e+06	1.61286e+06	2.29491e+06	2.69968e+06	1.43756e+06	3.36232e+06	1.91225e+06	2.76753e+06	2.66523e+06	2.03669e+06
P01024	1.08154e+07	1.38766e+07	1.49621e+07	1.61375e+07	1.39575e+07	1.34787e+07	1.17808e+07	1.20239e+07	9.39022e+06	2.99103e+07	8.21788e+06	7.23592e+06	1.04775e+07	1.00382e+07	2.25581e+07	9.96472e+06	1.042e+07	2.08978e+07	8.93111e+06	1.16036e+07	7.82298e+06	8.11384e+06	7.40715e+06	7.92116e+06	1.45869e+07	1.76821e+07	9.92128e+06	1.37463e+07	1.93213e+07	1.00311e+07	1.02456e+07	7.71949e+06	1.56189e+07	9.35724e+06	1.08954e+07	1.45855e+07	1.23638e+07	1.28355e+07	1.33774e+07	1.37708e+07	9.19166e+06	8.61509e+06	1.26046e+07	8.74758e+06	1.10419e+07	1.00365e+07	1.06249e+07	1.14643e+07	1.11825e+07
P01031	478940	629900	546017	645501	552253	508271	701054	563450	461112	1.40345e+06	345110	455176	515714	503414	662140	494054	672649	929912	906165	536410	391000	498509	482050	358702	538032	665174	555776	602837	1.01815e+06	661720	473380	445207	476380	563166	476364	599137	754373	578542	829357	557084	357824	532257	549476	443831	519061	672155	653293	677374	584284
P01033	0	38527.6	0	0	0	63323.7	100420	0	46817.1	270418	0	0	0	0	84046.4	16322	37689.4	35596.5	0	40303.7	0	51490.4	0	0	19274	0	80488.7	0	31576.9	43514.7	0	0	0	0	0	0	0	0	44258.1	0	0	26006.2	11293.4	0	0	0	164818	0	0
P01034	89120.4	137194	278567	120627	91771.4	502003	189442	58687.3	350954	2.57433e+06	140971	89781.9	150086	111595	224161	91097.8	165110	152033	125629	147876	78683.7	77981	220007	115248	79221.5	94884.8	188679	118436	164472	54797.6	118421	60048.1	302900	135038	112407	58593	140743	226695	202221	46667.6	77883.5	111448	63837.1	118709	69088.3	68520.8	402379	561684	124188
P01036	0	0	0	0	0	0	0	0	0	36599.9	0	0	0	0	0	0	0	0	0	0	0	0	0	0	0	0	0	0	0	0	0	0	0	0	0	0	20667.8	0	0	0	0	0	0	0	0	0	0	0	0
P01037	83349.5	0	0	0	48569.5	62789.5	0	0	0	211990	0	0	0	0	0	0	0	48286.2	33596.7	71576.2	26457.5	0	0	33477.7	0	0	0	15472.7	0	41098.1	0	56080.8	0	0	89778.9	27696.9	182024	57355.2	87478.7	0	0	0	0	0	0	14889.1	122579	198520	0
P01040	4.42027e+06	8.80397e+06	3.68888e+06	2.49562e+06	6.34487e+06	2.90049e+06	5.63356e+06	2.95696e+06	2.55815e+06	2.7774e+07	1.76304e+06	5.51911e+06	1.05819e+07	2.4725e+06	2.56046e+07	3.71582e+06	1.30423e+07	4.87206e+06	7.98949e+06	6.9082e+06	2.43798e+06	5.04698e+06	9.2033e+06	4.54891e+06	5.06048e+06	3.30538e+06	1.40371e+07	5.37831e+06	1.218e+07	6.16663e+06	2.52364e+06	2.39812e+06	4.15224e+06	2.76693e+07	2.47765e+07	3.7487e+06	1.8106e+07	3.87908e+06	7.77584e+06	935243	1.56167e+06	617650	1.11778e+06	3.36941e+06	1.263e+07	2.5189e+06	1.67237e+07	1.03581e+07	2.24201e+06
P01042	137250	161798	226307	220783	218186	236595	163398	166155	171372	735390	76086.7	194373	148567	136663	236101	121892	187109	227986	133676	304481	182558	193450	145405	89309.2	214864	253375	146280	170509	343650	172543	140507	216462	259471	194728	178837	235727	219210	123393	152542	164143	138088	130356	153607	170847	215833	128704	147561	201853	138255
P01111	236085	344535	223139	253180	293076	266008	262059	227061	283816	184548	204226	231796	295087	253108	214495	230923	269516	306599	260370	227538	289304	286992	250230	265179	208061	300836	266045	284501	233851	207699	255480	224946	235416	181122	287806	244844	216866	268137	315139	229184	276567	315131	293897	219822	191430	230939	334718	208917	277177
P01112	5530.41	4081.49	0	3705.47	5793.13	6914.22	5700.89	2286.03	4364.21	5779.13	0	0	0	1259.42	0	0	4781.58	2776.72	4567.23	2669.16	5655.89	0	1945.53	0	6052.37	5093.82	4749.85	2900.53	2095.73	3614.24	1840.17	0	0	0	4798.46	3915.61	2867.06	2384.41	5416.07	3171.45	1572.54	1815.14	0	0	0	3493.9	8837.79	0	6398.21
P01116	16352.9	23430.7	35860	15836.8	12028.4	18011.2	17436.7	21311.9	0	14672.3	0	21111.2	17694.6	22313.1	21153.9	20977.6	19538.1	14450.5	21410	27859.3	23263.8	0	17759.2	25367.3	29189.6	19459.5	23476	0	0	15475.1	13936.2	22060.3	11913.6	0	0	18964.7	22509.2	21719.1	21274.5	11998.8	11559	0	0	0	0	6571.53	0	0	17709.4
P01130	34407	70321.9	44945.1	35287.4	24124.3	55157.3	71693.8	55743.9	69617.6	44617.2	42444.8	40877.7	80546.9	54438.9	47122.8	32333.5	108909	51359.9	69078.8	31549.1	47370.1	73815.6	57737.8	40159.5	35070.8	58087.7	65123.3	68760.2	85674.9	32955	25952.1	76370.4	59214.7	37853.7	43992.1	54602.1	36516.5	65659.3	47535.1	20810	37238.6	39546.1	74352.7	31617.4	59773.6	36623	64081.6	0	55010.3
P01266	0	0	0	0	0	0	0	0	0	0	0	0	27414.5	0	0	0	0	0	0	0	18933.5	0	0	0	0	0	0	0	0	12517	0	0	0	0	0	0	0	0	0	0	0	0	23748	0	0	0	0	0	0
P01344	5543.24	0	27210.3	17730.8	0	0	0	0	5271.12	0	0	0	6923.42	0	4442.02	0	0	0	0	0	0	0	0	4953.86	0	4299.5	2730.69	0	0	0	0	0	0	0	0	0	0	0	0	0	0	0	9442.79	0	0	0	0	0	0
P01591	144801	95412.5	87669.4	58127.3	168424	80986.2	179197	164543	77073.3	613666	46239.5	96087.4	48052.8	49302.7	108596	151356	261834	116818	103791	204255	152074	215736	56160.9	98741.5	215420	87672.3	138643	131796	197141	152572	90071.7	60871.2	115165	68965	339247	77444.5	105155	118090	226511	63166.8	85849.9	96304.1	101167	70476.4	85880.5	45404	846748	112208	199975
P01593;P01594	0	10024.7	0	5881.97	9692.21	0	11636.3	0	9062.55	43604.1	0	9295.11	9018.12	3698.53	6372.67	0	15949.9	6924.36	8043.94	11190.9	0	6754.71	4059.55	0	0	4308.17	5333.79	6828.43	0	6416.59	0	0	4954.15	0	7374.5	2949.94	0	0	6496.92	2862.85	0	8043.52	3337.82	5646.37	0	0	6489.05	0	0
P01599	0	13688.9	0	9685.17	25014.4	0	17539.4	0	13328.8	0	0	0	0	0	0	10133.8	23077.2	0	0	0	15800.1	11621.6	0	0	0	0	0	19973.4	19006.4	15546.3	5971.82	0	0	0	0	0	0	0	22458.7	14825.4	0	0	0	0	0	0	14849.8	0	12051.4
P01602	38239.4	16607.1	0	9927.73	22355.4	10200.8	30466.5	0	9555.47	34225.8	8343.77	18643	0	6465.32	0	11866.3	20045.5	10194.4	19247.2	12199	27133.6	18107.3	0	0	6669.37	3764.16	0	19797	24865	16750.3	23124.3	15893.3	0	0	17620.8	7241.85	0	10496.9	55047.3	19078.2	25817.3	18324.1	0	0	0	14074.6	49627	17491	23277.4
P01619	314409	419025	152395	559723	856806	455200	1.10909e+06	662231	445751	2.43203e+06	221500	553109	252817	495851	599804	572615	1.60691e+06	480407	543036	958232	349570	721025	182346	596026	446509	309428	744576	730082	754518	714114	281961	417824	245469	244540	539270	303954	451754	508050	905036	427312	197650	677766	403554	309898	656697	317685	958986	406081	1.01591e+06
P01700	18862	38253.9	22749	27458.5	65580	21753.5	62264.3	36981.5	38898	110605	18193.7	28145.2	28777.1	27212	29358.8	30284	96701.7	62586.1	36001.1	63283.4	39191.7	52680.2	35694.4	28839.6	28852.7	28013.2	60086.6	56348.4	53056.4	49097.2	26201.7	46862.3	41863.2	17565.2	59498.9	30814.7	32680.4	57682.2	71478.4	33293.3	18882.1	59350.7	48211.9	47536.8	60740.1	33848.8	97296	0	69969.3
P01701	0	0	0	0	42190.9	0	21230.5	21956.2	25407.4	76896.2	0	0	0	0	0	18752	25021.5	0	0	21850.1	25429.5	33587.1	0	8655.15	0	0	0	21929.9	24777.6	0	0	0	18521.8	23492.7	0	16041.2	0	17357.6	36353.2	0	13766.8	21063.5	0	16932	0	0	39154.2	0	35693.4
P01714	0	30072.5	14324.4	9686.95	0	19418.8	12616	0	9115.7	13559.1	11987	14525.8	28138.6	4135.79	12562.6	13536.8	13140.2	20238.9	13035	11683.9	14876.7	10737.4	0	6145.65	0	0	0	16365.8	19876.3	12423.9	0	0	0	12374.8	12017.8	12704.6	0	16743.7	20516.2	0	0	0	21968.1	4574.13	11890.4	3033.67	15070.4	0	13631.7
P01717;P01718	0	35884.9	0	22306.3	33653.8	20720.3	42046.3	16566.1	0	105024	0	28071.4	0	21664.9	8842.94	29932	46853.3	0	0	20658.6	0	36727.7	0	32770.8	18555.6	26545.7	21314.3	10117.6	31677	30599.6	8189.74	20223	0	30676.8	23658.8	30408.1	102032	0	45855.9	15792.1	6414.59	39915.4	0	19682	0	24810.9	54876.6	32392.3	49006.8
P01732	0	0	0	0	0	0	0	0	0	0	0	0	0	0	0	0	0	0	0	0	0	0	0	0	0	0	0	7362.54	0	0	0	0	0	0	0	0	0	0	0	0	0	0	0	0	0	0	0	0	0
P01780	54422.5	76245	24379.6	61788.2	92646.7	41808.3	66906.8	31543.2	62826	213505	58236.4	63680.3	54889.1	67192.1	43468.8	67402	92282	34820.9	61952.3	55587.8	58030.6	68181.1	48605.5	57517.6	40918.2	56830.1	62380.9	50523.8	43744.3	64318	62476.5	65114.2	39935.1	39636.7	45189.9	62172	0	39743.2	53866.6	75032.8	56046	58789.6	80143.1	49059.4	99893.8	64439.8	75046.2	0	64538.1
P01833	350680	182692	405958	86635.3	119588	123552	412182	301647	97462.9	2.20366e+06	193749	321959	227033	89254.4	476047	232719	388166	182788	134282	169668	133412	445507	139287	119857	310605	185363	277432	147028	309341	186850	137707	259854	266784	264506	835610	157096	190097	86537.1	420191	176594	111839	129097	194599	70952	181185	99310.4	2.6972e+06	381109	167635
P01834	670252	785255	380072	810454	1.1023e+06	591258	1.52768e+06	693616	770385	4.90675e+06	247525	829221	515007	669107	1.12278e+06	981404	1.93571e+06	824437	1.02447e+06	1.29404e+06	542989	1.01188e+06	330106	983514	579072	444156	1.21618e+06	550493	743835	768667	388989	719510	499834	273069	989298	375888	709300	536801	816356	479324	286645	832440	611690	450066	820469	463616	1.32675e+06	279873	1.10385e+06
P01857	1.22024e+06	2.71341e+06	1.05621e+06	1.72113e+06	2.6243e+06	2.52041e+06	3.49626e+06	2.76423e+06	2.32404e+06	1.53925e+07	686819	3.30118e+06	1.70539e+06	1.32126e+06	2.27273e+06	1.75908e+06	5.33615e+06	1.30294e+06	2.20275e+06	3.34691e+06	1.02996e+06	2.98071e+06	1.16116e+06	1.7675e+06	1.95506e+06	1.77217e+06	3.548e+06	1.76934e+06	2.26314e+06	3.5913e+06	1.00646e+06	2.36555e+06	1.37576e+06	1.03197e+06	3.57214e+06	1.73164e+06	2.08181e+06	1.33022e+06	2.32725e+06	1.3516e+06	777727	4.0871e+06	2.15089e+06	1.0109e+06	2.36139e+06	1.6162e+06	5.26041e+06	1.11628e+06	3.2042e+06
P01859	409741	459068	216480	477131	596790	580882	376871	268452	424771	3.25635e+06	221724	389013	240302	624006	242437	791788	687678	451636	369830	331178	378665	520232	149666	457060	208571	230763	312145	516391	403599	277762	368573	290880	238495	375409	292035	273158	393666	409727	496985	381469	289473	306099	400302	204772	329018	210225	900464	213233	443144
P01860	15423.5	16755.7	0	27659.6	43851.2	0	28586.1	20950.3	15780.2	107971	0	14256.3	0	15901.6	20505.8	0	27651.9	0	21088	46661.9	17094.6	0	0	11483.3	0	24499.3	25956	0	21163.4	18759.4	9455.32	0	0	17479.2	33367	33010.1	0	20744	26114.1	20480.9	10145.5	29833.8	12538.1	13084.6	19002.9	40545.6	0	0	32336.4
P01861	0	0	28613.5	73579.9	21794.4	0	27953.7	41819.1	14071.5	86847.5	0	0	26652.6	41243.6	0	13573.7	49484.8	0	17210.8	0	0	0	14656.5	80925.4	5321.7	0	62781	0	0	0	5340.83	0	0	0	0	10186.9	0	0	0	8012.92	0	59102.7	41535.9	23835	12301.2	0	17615.3	0	14423.8
P01871	3.21985e+06	1.3218e+06	390970	401540	1.82847e+06	541712	480869	840927	642874	2.67724e+06	1.8686e+06	631881	831638	377195	477640	1.05093e+06	757884	721449	882631	2.61798e+06	3.62786e+06	1.58428e+06	423998	504468	408571	911455	532101	1.064e+06	1.03861e+06	3.16871e+06	3.85501e+06	776737	532093	444705	671206	1.29508e+06	546261	730364	1.82145e+06	849204	2.76936e+06	503248	1.25536e+06	542003	780396	1.0205e+06	1.60793e+06	903149	1.98079e+06
P01876	1.41132e+06	2.78065e+06	2.50759e+06	4.33085e+06	8.33236e+06	3.34443e+06	7.02561e+06	4.93762e+06	6.07119e+06	1.7683e+07	761827	4.457e+06	2.73911e+06	4.54673e+06	5.42662e+06	7.54226e+06	9.71868e+06	7.92096e+06	5.97256e+06	7.50077e+06	1.53724e+06	7.0065e+06	1.97e+06	4.04504e+06	5.18951e+06	1.82765e+06	4.87542e+06	5.68991e+06	5.86114e+06	6.73751e+06	1.28564e+06	3.24453e+06	2.95183e+06	2.76866e+06	6.52475e+06	2.27254e+06	4.05387e+06	5.89637e+06	7.97144e+06	4.81965e+06	735854	4.5647e+06	4.50064e+06	3.43643e+06	5.35872e+06	1.45238e+06	1.07824e+07	4.17078e+06	7.119e+06
P01877	30141.8	28820.9	31972	38934.4	99997.3	19308.6	79436.3	57492.7	31592.1	119959	16324.6	60405.2	28222.4	44480.3	48733.4	59599.1	49988.4	43927.8	45029.4	95414	27891.2	98759.9	28039.8	48500.9	27560.2	27989.9	40385.8	63826	22628.4	41617.6	18174.7	41963.1	32988.9	61419.5	44338	26347.9	0	61605.8	42893.6	50004	6586.42	43520.6	63777.3	41948.7	21082.4	25528.6	88554.6	36378.3	19439
P01880	0	0	6206.55	25642.9	0	0	0	0	22503.9	48286.1	0	0	0	45967.3	67691.3	0	31462	0	0	0	0	42871.7	0	50789.6	47153.7	0	0	0	0	0	0	0	0	0	48689.4	30615.3	0	0	0	0	0	0	0	51215.2	0	0	0	0	0
P01889	65598.4	28292.1	8509.43	62706.1	89718.5	34916.1	51853.1	81687.1	10617.5	56838.2	34985.5	70077.1	19706.7	64502.2	68811	50954.5	45921.4	40291.6	34362	107836	73016.3	92949.4	48689.6	83318.9	67716.8	52186	47413.7	80181.8	112888	48808.6	37386.7	43483.1	11885.2	19139.8	162143	42942.6	18437.5	43563.5	127827	75339.6	41108.5	46304.5	28145.7	0	85696	76661	27943.4	162363	84631.9
P01903	57942.4	141916	58146.6	126137	125105	122559	123627	137403	56696.8	172834	33348.8	98061.1	116831	86566.8	217462	254375	364553	110108	125995	278563	162828	293748	178860	433871	162362	136519	59042.5	175637	154150	103711	77274.9	130781	118774	199444	355323	148560	87055.6	89106.1	331011	107824	108554	110112	252597	68751.8	158412	218862	152630	315480	369034
P01909	0	0	0	0	0	0	42955.6	42388.7	0	56362	0	0	0	0	0	40357	77949	18945.5	0	45423.4	27359.6	0	0	0	31174.2	0	0	0	17115.6	29038.5	0	0	0	0	41371.3	58420.7	0	0	0	0	0	53238.8	0	0	0	27605.9	0	0	0
P01911	49136.8	104136	0	106826	102384	76020.4	98288.3	161665	75594.3	190728	0	91552.1	68563.4	68097.3	127707	103151	107231	120515	128385	64351.6	51749.9	101917	129827	235452	145168	88522.5	41880.2	189928	89225.8	116791	53011.7	66064.2	66313.8	0	157304	60002.6	97183.2	81557.9	126332	90566.4	77587.1	58738.9	117967	45125.2	181302	97527.6	133832	0	169362
P01920	7125.3	0	0	0	0	0	0	33831.4	0	0	0	0	0	19023.1	0	18569.4	15164.8	0	0	0	0	10668.8	0	24431.1	16822.8	0	0	0	0	0	0	0	0	0	0	17336.7	0	0	19344.8	0	28260.8	13888.1	0	0	0	11302.2	0	0	27797.3
P02008	0	0	0	0	0	0	0	0	0	0	0	0	0	0	0	0	0	0	0	0	0	0	0	0	0	0	0	0	0	0	0	0	0	0	0	0	0	0	0	0	0	0	0	0	0	0	0	0	0
P02042	1.30233e+06	1.7184e+06	234511	699631	2.50632e+06	413854	254083	1.16567e+06	731743	2.45948e+06	1.41101e+06	1.84557e+06	7.35099e+06	1.36426e+06	1.17833e+06	1.23598e+06	1.50241e+06	883385	1.34154e+06	2.98558e+06	568252	2.60974e+06	1.283e+06	1.19473e+06	898030	1.00782e+06	821211	2.15581e+06	1.23031e+06	1.47076e+06	2.80421e+06	1.13776e+06	483357	326001	1.00233e+06	1.17306e+06	2.7767e+06	1.60987e+06	4.68389e+06	506192	2.16558e+06	143276	7.29438e+06	509492	410112	1.0764e+06	2.50882e+06	486894	1.54458e+06
P02144	0	0	7780.26	0	0	0	0	0	22621.1	0	0	0	0	0	0	0	36953.5	0	22436.7	0	0	0	0	0	0	0	0	0	0	0	0	0	0	8698.13	0	8042.97	0	0	0	0	0	0	0	0	0	5870.74	0	0	0
P02452	5.05741e+06	4.97812e+06	5.47875e+06	3.95815e+06	2.95076e+06	3.667e+06	7.52342e+06	9.20045e+06	1.37247e+07	5.88384e+06	3.8296e+06	1.02264e+07	6.06277e+06	3.96569e+06	6.65791e+06	3.3036e+06	5.96485e+06	5.35939e+06	1.24435e+07	7.28043e+06	1.07324e+07	9.10091e+06	5.08553e+06	6.50236e+06	7.35504e+06	6.0368e+06	8.32919e+06	5.80875e+06	1.03704e+07	4.98101e+06	8.5547e+06	6.1213e+06	6.27382e+06	4.5284e+06	8.66303e+06	5.6061e+06	5.39798e+06	4.66502e+06	4.72931e+06	3.79203e+06	6.95941e+06	5.37679e+06	7.6167e+06	5.05266e+06	1.05011e+07	4.55294e+06	7.26858e+06	5.56826e+06	1.07882e+07
P02458	26058.4	44060.4	51333.2	60581.6	49299.8	30944.3	43917.5	0	0	57280.1	17674.6	79314.7	110875	41555.6	20449.2	41797.3	0	45927.6	116009	63693.8	49655.6	96409.8	55422.3	34620.3	0	43402.5	81659.2	129109	83730.3	23219.8	46281.7	82443	59890.5	0	31048	29791.1	60889.3	56983.6	69266.9	54558.5	44186	98082	47727.9	85432.2	249382	63337.8	31579.9	109431	59590.9
P02461	119026	97846.9	157503	118762	77938.5	115820	205083	246136	370926	150905	68270.3	290786	151771	145295	126667	89202.1	234657	207253	540233	228488	182439	260729	140886	205550	151889	88981.7	329653	154899	412011	112801	222044	196610	143187	214466	149802	108652	78670.4	128019	146559	131949	116998	203788	196126	144052	453987	81709.8	93118.4	156992	324934
P02462	64398.9	150815	73132.4	213300	102328	70222.4	205169	151533	243363	142595	66318.3	95667.1	144561	79969.7	92414.3	93757.9	304569	106989	390089	251728	110454	143828	50273.9	165307	109597	90679.2	316396	176160	76126.7	179063	134423	77698.3	72538.6	54007.5	116245	119022	51534	140484	114279	88197.6	66004.7	236787	114356	114495	155373	137667	87830	123331	112520
P02511	0	0	0	0	0	41469.8	25725.2	60410.7	67864.9	216336	0	52957.5	47595.6	0	0	46467.5	66343.7	0	141982	93530.8	9331.7	82040.6	55504.9	0	0	0	68381.2	37505.1	34268.4	0	395946	189205	0	40745.3	127581	0	0	44547.5	699091	0	48301	0	42645.1	0	0	0	275024	0	16654
P02533	1.25288e+07	5.16257e+07	2.31775e+07	278986	680529	4.30705e+07	1.04528e+08	4.2533e+07	1.52158e+06	2.7801e+08	8.18411e+06	4.3731e+07	3.8002e+07	2.33621e+06	3.59837e+07	8.54004e+06	1.8493e+07	2.0809e+06	4.84633e+06	7.80431e+06	3.21353e+06	7.19286e+06	451581	2.57108e+07	7.10092e+06	9.97408e+07	2.25698e+08	3.25908e+07	1.42352e+07	1.15749e+08	1.33031e+08	1.67201e+07	3.4026e+07	2.19063e+08	2.88288e+08	2.71767e+07	4.44783e+06	5.81012e+06	3.60916e+08	310084	9.41643e+07	2.1977e+06	1.58163e+06	1.7068e+06	704680	125881	4.49186e+08	1.33901e+07	1.328e+07
P02538	1.0505e+06	2.4739e+06	2.05303e+06	261513	353878	2.59268e+06	3.58534e+06	592283	284939	1.10867e+08	721053	2.77217e+06	2.84952e+06	2.28643e+06	2.13658e+06	2.08431e+07	2.53882e+06	556657	442508	905980	5.4852e+06	605001	317621	733425	1.03922e+06	7.11585e+07	1.5483e+07	9.01234e+06	1.74798e+06	858356	7.14725e+07	783354	3.63812e+06	2.34709e+07	1.93227e+08	4.90763e+06	1.44913e+06	433243	6.60093e+07	377434	1.54834e+07	91731.3	704467	392673	864974	101562	2.03017e+08	2.82742e+06	373539
P02545	2.69841e+07	1.29038e+07	1.20475e+07	1.37009e+07	1.34023e+07	1.22646e+07	1.17922e+07	1.55176e+07	1.4431e+07	1.10091e+07	2.45483e+07	1.25408e+07	1.58133e+07	1.53082e+07	1.20784e+07	1.11213e+07	1.86829e+07	1.13205e+07	2.36732e+07	1.53727e+07	2.00134e+07	2.32124e+07	1.8411e+07	1.26296e+07	1.58068e+07	1.35691e+07	9.89337e+06	1.57359e+07	1.82455e+07	1.40491e+07	1.71184e+07	5.31491e+06	1.19756e+07	1.42833e+07	1.61879e+07	1.86103e+07	1.52924e+07	3.84395e+06	1.57513e+07	1.90433e+07	1.60332e+07	1.01133e+07	1.51569e+07	1.25752e+07	1.29734e+07	1.9255e+07	1.47463e+07	8.68726e+06	1.57366e+07
P02549	121624	151360	36341.4	0	220103	121949	240760	99113	134764	0	99743.7	122969	381379	111698	141485	107517	155193	121373	85013.6	0	60383.5	197499	99614.6	149599	98855.6	53762.6	129633	141273	126370	62292.8	162424	88118.4	111814	0	89406.6	112419	160124	120847	360437	95982.1	114716	0	513573	0	139116	84944.6	177047	0	92551.2
P02647	2.81926e+06	3.4818e+06	4.44687e+06	3.8836e+06	3.33645e+06	4.71275e+06	2.67234e+06	3.08022e+06	3.37169e+06	2.76128e+07	1.59761e+06	3.40391e+06	3.23121e+06	3.02268e+06	7.3506e+06	5.66887e+06	2.73162e+06	3.65548e+06	2.89089e+06	2.62001e+06	2.54438e+06	4.35715e+06	2.48525e+06	2.3178e+06	4.70513e+06	2.90013e+06	2.29729e+06	3.08654e+06	4.1789e+06	1.92828e+06	3.79648e+06	2.97802e+06	4.55019e+06	3.80062e+06	4.16698e+06	3.0818e+06	1.91221e+06	2.9476e+06	2.90572e+06	2.46312e+06	2.63526e+06	2.07515e+06	5.25948e+06	4.24792e+06	4.64113e+06	2.67589e+06	4.51353e+06	2.70916e+06	2.80789e+06
P02649	752842	717200	1.7373e+06	1.36601e+06	1.51973e+06	1.06317e+06	1.79211e+06	1.2482e+06	992819	1.22157e+07	588835	730475	854772	1.10663e+06	1.70665e+06	1.23732e+06	1.47288e+06	965751	1.48433e+06	723082	702804	422522	819391	1.1068e+06	1.63157e+06	826821	1.91289e+06	1.16894e+06	1.00263e+06	482850	638375	583226	990238	1.02432e+06	1.00264e+06	762176	870643	1.25364e+06	1.05957e+06	1.20322e+06	595461	1.52486e+06	1.11015e+06	985217	1.29095e+06	829958	660085	1.19129e+06	1.34489e+06
P02652	0	0	0	17157.8	0	20110.2	26132.3	0	0	288814	34060.1	39542.3	15970.3	0	0	0	20476.7	0	64388	0	0	57375	0	0	81616.9	0	21603.8	21670.9	31364.5	0	14833.5	0	0	0	27103.9	0	0	28081.9	0	20858.3	0	37418.8	42409.7	13825.6	20460.5	0	0	0	0
P02654	6425.81	19265.3	34654	33845.2	18384.9	51217.7	30483.8	42075.3	49828.3	28914.5	12583.1	13391.7	15993.5	26314.3	60900.1	45364	24962.9	25898.6	33850.9	25998.9	20606.2	25730	19790.8	42881.2	63551.4	18765.2	30770.3	14690.9	26274.4	31792.1	10734.2	19866.1	45206.7	29461.1	52197.2	22029.7	21477.3	22051	27897.6	11905.2	11075.4	34032.6	37458.1	26629.2	28663.4	28302.2	17234.1	0	29908.5
P02655	40521.9	89955.2	94643	240092	43430	266364	129315	132474	93679.7	128141	29347.1	100296	48145.9	165681	218840	336334	104546	101868	89890.6	87604	57018.6	61524.9	66301.8	156158	240357	111962	135581	64479.3	120939	113806	42480.1	92270.8	84014.1	192269	169433	127960	54803.2	63410.6	128408	60761.6	68886.5	208008	68598	251149	112513	98829.2	42880.4	0	152279
P02656	632417	676082	1.34293e+06	837295	579421	1.2837e+06	2.13167e+06	752105	1.76239e+06	3.10931e+06	380745	696525	1.14326e+06	717757	2.32963e+06	1.3152e+06	1.25758e+06	698366	1.6329e+06	1.61055e+06	580424	592816	770299	765166	1.23288e+06	798661	1.76312e+06	891486	1.25847e+06	1.53404e+06	346288	565786	1.09778e+06	1.50946e+06	1.40874e+06	815641	695524	503226	1.50253e+06	390878	475944	1.52524e+06	772542	1.55092e+06	571872	729831	536281	479319	1.35227e+06
P02671	2.65041e+06	4.921e+06	1.93817e+06	3.43308e+06	3.94217e+06	1.95699e+06	2.21652e+06	2.53641e+06	2.16166e+06	3.4856e+06	2.26145e+06	2.20665e+06	2.03797e+06	2.73717e+06	2.60827e+06	2.5017e+06	2.84384e+06	4.61642e+06	2.91221e+06	3.64371e+06	2.68287e+06	2.78917e+06	2.12867e+06	2.10475e+06	2.01332e+06	5.24295e+06	2.41747e+06	4.38751e+06	3.81401e+06	2.97902e+06	2.96281e+06	1.83278e+06	2.29398e+06	1.64284e+06	1.90864e+06	3.82337e+06	2.15589e+06	3.72289e+06	3.66158e+06	3.2578e+06	3.0024e+06	1.73341e+06	2.8703e+06	1.3946e+06	2.25227e+06	2.78847e+06	2.47536e+06	3.35769e+06	3.54391e+06
P02675	1.31678e+06	2.62651e+06	1.39561e+06	1.68198e+06	2.11379e+06	1.49023e+06	1.70827e+06	1.82059e+06	1.08773e+06	2.92638e+06	1.08631e+06	1.15263e+06	1.32698e+06	1.40886e+06	1.95786e+06	1.28025e+06	2.30696e+06	3.41611e+06	1.13459e+06	1.57238e+06	1.177e+06	1.43004e+06	943709	1.22177e+06	1.12528e+06	2.42441e+06	1.31586e+06	2.27974e+06	2.20554e+06	1.28526e+06	1.69917e+06	1.14677e+06	1.72202e+06	1.09828e+06	1.62194e+06	2.14105e+06	2.26471e+06	2.14842e+06	2.06132e+06	1.87706e+06	1.25185e+06	1.55347e+06	1.78929e+06	980484	1.46698e+06	1.66252e+06	2.00264e+06	1.14441e+06	1.82301e+06
P02679	3.06673e+06	4.96985e+06	3.10419e+06	4.31674e+06	5.3066e+06	2.09378e+06	3.00516e+06	4.49456e+06	2.46602e+06	4.47946e+06	2.36601e+06	2.43731e+06	2.70781e+06	3.48076e+06	3.01742e+06	3.05535e+06	3.10116e+06	6.61145e+06	2.77093e+06	4.24564e+06	3.28582e+06	2.92404e+06	1.99238e+06	2.89862e+06	2.3607e+06	5.78405e+06	2.81852e+06	5.04808e+06	3.86168e+06	4.63493e+06	3.67154e+06	2.7133e+06	3.3043e+06	1.72836e+06	2.58846e+06	5.27377e+06	2.64661e+06	4.83265e+06	4.08711e+06	4.40582e+06	3.99404e+06	2.26546e+06	4.23907e+06	2.07459e+06	3.2792e+06	4.84839e+06	3.50898e+06	2.29519e+06	3.91402e+06
P02686	7835.9	0	0	0	0	23825.3	0	0	0	9399.09	0	0	7132.91	1422.46	7570.95	0	0	0	0	0	0	0	0	0	0	0	0	0	0	0	0	0	0	0	5899.21	0	0	0	0	0	0	0	0	0	0	4507.06	30894.6	0	10796.2
P02730	200501	182274	40249.7	81309.9	408223	100810	32271.4	105864	117265	0	188324	175992	773892	151324	198628	181110	254263	155860	133646	78030.3	90808.7	440932	160017	272908	96832.8	66195.2	162510	326491	200237	97235.5	245068	159952	91123.5	0	187807	130783	297026	236358	675239	128424	229333	17229.5	1.15231e+06	46051.4	69390	195569	250623	181319	232707
P02741	0	116644	247673	191319	53190.8	0	217225	48169.4	36482.9	1.32615e+06	0	0	121981	77913.8	85627.1	0	115882	1.09558e+06	0	446849	0	0	0	85075.9	41888.8	365981	143699	256205	484968	452226	21224.2	0	120529	0	83446.4	219085	46465.3	252637	124524	97260.3	0	209674	95176.4	0	45002.4	152232	0	0	110308
P02743	863797	1.65859e+06	6.07415e+06	4.87606e+06	2.27159e+06	2.76035e+06	3.0309e+06	2.52795e+06	4.91076e+06	4.30681e+06	698995	2.19622e+06	3.79529e+06	2.79493e+06	5.30104e+06	1.74693e+06	2.45903e+06	6.8374e+06	1.07982e+07	3.22877e+06	928131	1.87756e+06	1.21419e+06	1.98887e+06	3.12333e+06	2.54614e+06	1.99241e+06	2.93079e+06	3.1527e+06	2.01992e+06	1.32961e+06	2.25432e+06	4.24547e+06	1.99759e+06	1.95457e+06	2.40004e+06	2.45576e+06	2.12274e+06	1.47923e+06	2.93338e+06	978602	2.64526e+06	3.24075e+06	2.22565e+06	2.68361e+06	1.59668e+06	1.9448e+06	3.17334e+06	1.35311e+06
P02745	264522	362096	232849	212083	334146	254788	385170	266153	414003	579588	117546	204733	351972	239881	199924	301173	358225	288047	591016	693148	332415	690558	274410	299148	179569	334792	206742	366482	446738	428661	366098	223495	205184	306668	217845	236029	217359	303402	910768	280307	275482	335127	335085	187580	288994	231577	250842	183701	762667
P02746	37730.7	130277	79772.5	63997.9	65436.2	61429.4	154826	108585	115095	369654	72667.5	61978.2	85869.4	44247.1	106487	49556.8	128627	86205.2	146503	113169	53935.6	62035.8	44811.8	54802	46181.7	79526.3	158306	103274	183407	145713	69065.3	28682.9	92818.5	46873.8	73696.7	62444.6	38266.5	131629	272494	55815	48596.5	84681.7	92342.5	49947.8	142823	49411.1	78658.9	101448	140308
P02747	44670.9	52949.6	29229.8	18089.1	28260.7	26616.7	29415.7	30597.3	75656.2	93480	23502.1	31253.7	19425.5	22936.9	18188	22974.8	29117.4	34758.1	52117.1	34637.6	33656.8	37086.8	33286.9	21611.6	20032.9	37939.2	68710	43087.4	71912.9	41888.2	30114.4	23408.4	32516.8	43807.3	20945.7	33554.5	17976.9	37499.3	108763	26245	49322.4	29168.6	30655.9	36649.9	31267.8	14006.9	52376.4	0	82853.2
P02748	280621	353738	302036	294836	323247	233943	218323	250514	225638	729546	222319	244720	171466	235721	357423	199584	205117	570088	2.04102e+06	499336	281987	211676	214311	152385	306834	323068	139546	417387	432654	333205	190702	235752	308660	120084	300718	333250	375726	395428	260155	256785	183529	137544	226993	138440	178290	297800	217336	161810	370005
P02749	63129.6	48960.9	72984.6	80506.5	78562.8	69243.2	415563	49667.4	45385.9	450722	48006.5	41829.4	60274.4	45509.6	104879	119296	402741	76793	59079.6	57439.9	42742.3	57976.9	40004.3	50066.7	89896.6	62893.4	262935	52452.6	65775.6	55804.9	42134	44774.7	78956.5	61808.9	86869.5	57128.8	53798.3	41218.5	58914.7	74689.7	28707.8	206822	59362.5	55458.8	52983.6	70152.1	56370.6	153447	81363.8
P02750	58196.1	25578.7	45693.6	58413.5	30291.8	53939.8	62743.9	76366.5	48378.7	327668	38723	27885.2	74749.7	37529.4	79351.2	29318.2	56200.9	177937	33285.5	70091.2	27209.3	38729.7	23761.4	29374	52633.6	98191.4	25431.8	33614.6	97580.3	77742.6	32004	33389.4	56838.6	23369	59357.4	65244.9	70715.8	85936.2	66297.9	44212.8	36948.4	50488.5	60110.8	32925.3	44529.1	37394.3	114638	76144.4	38070.8
P02751	4.59234e+06	6.46005e+06	3.45557e+06	5.04921e+06	4.49619e+06	3.73904e+06	6.0718e+06	4.81396e+06	5.94627e+06	7.72446e+06	2.34845e+06	4.17486e+06	4.23048e+06	4.00351e+06	4.79602e+06	4.59324e+06	5.41116e+06	4.07393e+06	8.07432e+06	5.68906e+06	4.2013e+06	4.47082e+06	3.83118e+06	5.88929e+06	4.27156e+06	6.18716e+06	6.40351e+06	4.08119e+06	5.02568e+06	4.50474e+06	3.96538e+06	3.27521e+06	4.17491e+06	3.39493e+06	4.43997e+06	4.8448e+06	3.65117e+06	3.67589e+06	4.72521e+06	3.72041e+06	3.49555e+06	7.18931e+06	4.87654e+06	3.94118e+06	6.34252e+06	5.40144e+06	3.66838e+06	3.74862e+06	5.5947e+06
P02753	875107	1.25744e+06	1.95094e+06	4.51406e+06	986222	1.72894e+06	1.89999e+06	719571	952189	6.31127e+06	664591	815617	706488	1.65455e+06	2.16287e+06	1.0623e+06	890512	4.41823e+06	590994	2.76172e+06	532473	456551	307156	951873	1.32304e+06	3.89807e+06	1.17462e+06	1.31e+06	1.7474e+06	3.99817e+06	1.28421e+06	442998	2.09971e+06	1.67195e+06	2.60232e+06	2.74919e+06	789951	866094	501879	2.72276e+06	806837	908931	875943	562285	1.40374e+06	1.23832e+06	1.17502e+06	2.3429e+06	570652
P02760	115276	201229	247311	219351	118942	203944	116227	143871	156838	235712	104605	211104	150002	180905	220336	157462	139309	252578	156609	105546	138061	162114	133051	114026	194723	117794	123388	215434	135933	150600	119284	176534	228709	155581	109378	99376.1	220091	167395	88444	129475	143540	128064	210650	149310	235392	179437	139713	189041	127914
P02763	1.14909e+06	915974	2.56991e+06	2.50571e+06	1.30474e+06	3.11347e+06	2.72418e+06	1.63135e+06	1.82859e+06	2.21064e+07	926656	1.27334e+06	1.22701e+06	1.85842e+06	4.33206e+06	1.16578e+06	1.70635e+06	6.99642e+06	896609	3.51093e+06	974298	1.25119e+06	691227	1.02033e+06	2.16904e+06	3.12719e+06	818771	1.93216e+06	7.57757e+06	3.60085e+06	1.96523e+06	1.14845e+06	2.68508e+06	2.55851e+06	1.04138e+06	2.29804e+06	2.0868e+06	1.61761e+06	2.34185e+06	2.33165e+06	878298	1.89063e+06	1.06633e+06	981461	853624	1.13783e+06	932488	1.9379e+06	1.50092e+06
P02765	53349.9	60589.3	70253.4	100675	108497	77246.6	80076.9	57203.3	92331.2	616369	68533.2	94300.2	69023	75674.1	102004	86673.3	107904	116458	62830.6	111508	59571.3	99829.5	61662.4	124639	83571.9	83030.8	74087.2	81470.3	64230.6	62933.1	45348.3	73246	69359.1	49783.3	64729.5	98675.2	43149.4	57413.7	76084.3	88746	40386	48528.3	96464.6	58097.8	76029.1	71736.6	114316	0	77674.6
P02766	462671	493490	1.76394e+06	742242	680729	989893	356970	558856	587220	3.26036e+07	352929	646838	699261	604227	1.01676e+06	599819	391395	961921	413837	375186	423642	800406	505505	329337	537169	547020	474358	403703	773149	304631	644488	565493	2.55329e+06	812864	599886	381565	571912	332400	552388	637404	375365	236249	964151	528693	1.01295e+06	344974	1.008e+06	633436	355194
P02768	4.93861e+07	5.78216e+07	9.38639e+07	6.58793e+07	8.49695e+07	1.00701e+08	4.50383e+07	4.88319e+07	5.24249e+07	6.54204e+08	3.78843e+07	6.32344e+07	5.12359e+07	5.4124e+07	1.0158e+08	6.87905e+07	4.65402e+07	1.06938e+08	4.0418e+07	8.48109e+07	3.96341e+07	7.08907e+07	5.08126e+07	3.86979e+07	7.65109e+07	4.62317e+07	3.62223e+07	6.04607e+07	6.26861e+07	6.72327e+07	4.06002e+07	5.05303e+07	9.60239e+07	5.23886e+07	7.10057e+07	3.69751e+07	4.57319e+07	5.71451e+07	4.63977e+07	6.59636e+07	3.36743e+07	2.82317e+07	9.05093e+07	4.70221e+07	5.24909e+07	2.81435e+07	8.84223e+07	5.27875e+07	4.97224e+07
P02774	217742	201546	309907	273749	149703	281078	305601	200618	182424	1.70399e+06	107919	207080	256355	134765	470332	168310	165839	411051	129445	257002	140494	96771.9	122428	146926	229010	223914	160949	142958	300267	181099	180047	143709	349806	129726	185867	191899	137533	178304	236949	184692	168236	196838	189494	172195	292837	116909	283847	0	80546.8
P02786	1.11387e+06	1.49168e+06	1.59003e+06	387453	1.00026e+06	2.04074e+06	1.75359e+06	1.35284e+06	1.69598e+06	3.6351e+06	460205	1.93474e+06	1.33714e+06	1.24214e+06	2.01752e+06	1.52677e+06	1.08575e+06	1.19573e+06	2.49826e+06	2.2906e+06	857300	1.16662e+06	1.32457e+06	1.10284e+06	1.76877e+06	1.37339e+06	1.94396e+06	1.14355e+06	1.24151e+06	3.97819e+06	1.10585e+06	1.65224e+06	1.05329e+06	976811	1.20938e+06	1.74043e+06	1.16325e+06	1.86379e+06	1.42254e+06	744414	757232	1.43765e+06	1.35782e+06	1.05706e+06	2.48766e+06	1.01416e+06	1.70991e+06	1.64924e+06	1.66807e+06
P02787	5.08325e+06	4.98538e+06	1.9205e+07	1.5182e+07	6.06796e+06	1.50915e+07	7.20452e+06	6.1761e+06	8.8597e+06	8.19213e+07	4.81261e+06	5.80755e+06	8.9429e+06	7.7925e+06	1.77399e+07	8.98715e+06	6.05274e+06	1.84969e+07	6.00241e+06	1.012e+07	4.54284e+06	4.40406e+06	6.87678e+06	5.06509e+06	9.4665e+06	9.15364e+06	5.12983e+06	8.07981e+06	1.24736e+07	1.04207e+07	7.01524e+06	4.60888e+06	1.72035e+07	1.13763e+07	5.85273e+06	5.86777e+06	6.76695e+06	5.57097e+06	5.50052e+06	8.62553e+06	5.78936e+06	5.6816e+06	1.00256e+07	7.20211e+06	1.03866e+07	3.34805e+06	6.46036e+06	1.01046e+07	4.70652e+06
P02788	328776	472019	674625	246979	283103	169570	444554	876172	233936	1.88588e+06	310565	535617	1.13248e+06	340764	580449	307009	462056	491158	235846	438980	406090	1.20246e+06	190303	218507	443665	261947	341415	262710	1.01474e+06	400651	225471	369175	410744	358270	2.35599e+06	441468	581110	186456	527576	216289	182346	163357	276462	174039	210080	303206	6.03306e+06	675129	480677
P02790	529237	530269	659201	534467	824124	476733	791099	507372	534908	4.83667e+06	405942	517865	521831	528525	980732	456919	810758	974778	521175	497809	389157	506878	412333	369569	574703	684379	705759	578101	719746	529757	487113	465979	597169	528977	763004	497754	430042	674728	562770	592813	468669	601743	817056	378793	711346	420497	670548	309278	574979
P02792	1.71234e+07	5.97861e+06	2.09963e+07	5.1148e+07	1.28095e+07	1.94005e+07	9.85685e+06	1.80809e+07	5.83856e+06	627525	2.11194e+07	1.17573e+07	1.62307e+07	4.61167e+07	1.86775e+07	2.48026e+07	8.61515e+06	1.45791e+07	6.96846e+06	647896	1.98738e+07	9.25619e+06	1.58698e+07	5.60372e+07	1.37217e+07	4.54341e+06	7.19232e+06	1.67242e+07	3.0134e+07	1.74505e+06	1.39692e+07	1.5507e+07	1.71294e+07	3.00615e+07	2.4486e+07	4.81563e+06	1.58006e+07	2.72062e+07	2.64313e+07	1.75985e+07	1.38001e+07	1.03996e+07	1.49561e+07	3.45331e+07	1.17004e+07	5.05944e+06	1.44407e+07	4.0324e+07	2.6656e+07
P02794	5.2847e+06	1.43117e+06	4.04386e+06	9.62587e+06	5.49539e+06	5.69866e+06	2.14747e+06	3.96818e+06	1.09679e+06	212033	6.70457e+06	3.08184e+06	2.91745e+06	1.0898e+07	5.12549e+06	5.63296e+06	2.41338e+06	3.59819e+06	1.028e+06	142240	5.3775e+06	1.71279e+06	4.95675e+06	9.2063e+06	3.7041e+06	1.34542e+06	1.31697e+06	3.83614e+06	5.62988e+06	204282	5.26381e+06	3.69666e+06	3.62786e+06	9.19541e+06	4.60016e+06	1.4604e+06	3.58431e+06	5.23866e+06	4.59994e+06	5.10567e+06	5.79062e+06	2.36746e+06	3.7958e+06	1.1715e+07	2.07846e+06	1.66024e+06	4.37973e+06	5.32173e+06	3.96561e+06
P02808	0	0	0	0	0	0	0	0	0	0	0	38733.1	0	0	0	0	0	134848	0	0	0	0	0	0	54806.9	120528	0	0	0	0	0	0	0	0	0	0	124719	0	20129.2	0	0	0	0	0	0	0	0	0	0
P02810	160220	59733.7	64409.6	52196.3	406607	161974	21235.9	36023.5	19859.1	651316	29977.4	147555	0	0	208499	48070.9	105903	43367.1	0	31026.1	102796	146863	0	0	100844	0	77298.2	58509.2	0	78353.3	91274.8	468935	322119	427559	689440	39365.4	565003	65655.8	80773.8	0	26649	0	50087.8	0	65425.8	11783.4	687586	852233	26665.6
P02814	56448.8	18555.1	34547.7	21872.5	100765	16633.3	0	0	0	394841	0	55203.8	22551.6	0	66026.2	26387.8	33328.9	55008.1	36303.7	37605.9	28346.7	0	0	0	0	0	0	24658.4	0	0	0	0	54252.3	0	71527.2	0	133674	26354.5	50181.4	0	0	0	0	13597.4	0	0	75161.4	109629	0
P03886	0	0	0	6062.86	0	0	0	0	0	0	0	0	0	0	0	0	4390.35	0	0	7663.07	0	0	4697.04	13142.2	6217.56	0	0	0	0	0	0	0	0	0	5769.5	5183.11	0	0	0	2944.8	6618.79	0	0	0	0	0	0	0	0
P03891	43213.1	45492.6	48720.6	72519.1	34593.8	33683.3	52027.9	56903.9	40423.6	30487.3	47743.7	39106.6	42926.2	68077.2	23769.5	63196.8	48661.7	43191.9	62430	15133.7	74947.3	42041.4	33859.7	96103.4	40398.6	34320.2	51477.2	52391.6	14830.4	39253.5	29189.6	54520.3	49944	57046.7	46785	47122.1	38104.5	71844	31631.8	46155.3	46994.9	13163	54797.3	55793.9	28261.5	37477.3	37667.2	0	69636
P03905	140200	72238.3	106302	150444	81671.7	95285.2	181879	103637	134615	90574.9	98450.4	90427.8	99875.9	205987	61764.2	137816	159555	221730	112170	71676.5	116345	131133	108015	189204	105203	114581	222089	103082	66430.9	104832	74116	159717	177741	70115.3	94448.7	71534.1	183427	154722	118403	99591.1	113329	129740	149612	105440	194511	77212.3	158271	144818	74006.5
P03915	53864.9	24395.5	44749.7	53471.8	33214.8	27584.1	37243.6	40468.7	35171.7	19786.6	62206.8	36081.1	20827.1	44012.2	18941.9	37596.2	62658.6	39802.9	28828.9	39522.4	67186.6	28956.3	33362.3	102654	32702	43687.5	50934	38809.9	31933.9	40625.3	39530.2	39147.1	31644.3	27010.3	24599.7	41134.3	33342.2	66644.4	45318.7	39954.3	44318	10182.9	44568.4	52895.6	21493.5	51700.9	0	0	21909.2
P03923	119746	79580.3	77711.5	35516.3	69718.8	66190	60006.7	75485.4	50368.8	33764.2	88255.6	75458.6	61531	49427.1	46778.2	50242.4	41969.5	92045.8	93225.1	61452.4	98453.5	53476.5	61947.2	116587	61063.2	45748.6	52050.8	84349.3	42457.9	53588	65174.3	79891.1	90908.8	140646	63912	65516.6	107174	86200.5	54055.8	56799.4	55203.2	26171.9	86200.3	68712.9	103140	85810.8	66967.5	53984.8	80317.9
P03950	0	121920	434895	280124	0	52966.3	0	0	68421.6	0	0	0	148642	0	0	0	86805.3	176932	0	25343	0	0	81261.7	0	0	138456	60486	42893.9	131545	0	53977.4	130349	310107	0	97754	108355	327749	0	92333	51285.1	64096.9	0	154781	0	0	50464.6	0	0	0
P03951	32277.4	29584.1	58679.2	30270.3	20146	38515.2	39263.7	25210.6	32763.2	41129.5	28420.2	38246.7	31674.5	33777.1	32993.6	17537.5	25926.9	49043.2	26672.8	17118.4	27622.4	35488.9	29642.9	23911.6	21471.1	21667.7	26321.4	27350.8	25588.2	31782.4	33007.3	36789.2	56396.8	38522.9	29941.2	38519.6	38471.1	25501.1	47185.3	28671.8	48411.4	24487.3	38473.1	21399.6	29557.8	19330.5	39138.3	43570.1	39922.7
P03952	45211.9	24558.8	74531.3	42308.8	74401.6	42571.8	40730.5	36324.6	36855.4	81020.2	19552.9	33114.2	31173.5	33897.6	49031.7	33742.6	30640.4	80233.7	25349.3	34141.1	34749.4	58168.6	35718.6	20086.9	41156.8	35103	29387.1	37688.3	52311.3	35686.3	55665.1	41926.8	51510.9	14614.9	34198.7	49693.1	0	86676.7	34888.4	48569.4	46300.5	47495.8	63874.1	40101.5	36799.5	18773.7	33667.1	0	46132.2
P04003	318387	308384	293367	355741	321497	252988	317167	280804	257783	346192	196062	294262	268325	225588	249051	296614	310662	396702	290254	301436	214780	274409	223935	192537	293779	312029	419450	257627	586075	291302	252328	277404	404185	210502	251343	251356	495525	325299	312901	243298	176714	311848	293983	264137	313561	239701	379207	256945	451479
P04004	986059	1.49891e+06	2.13192e+06	1.87122e+06	1.63434e+06	2.02771e+06	1.95822e+06	1.25565e+06	1.34468e+06	3.63335e+06	989486	1.06566e+06	1.49537e+06	1.1451e+06	2.27622e+06	1.56579e+06	2.04054e+06	2.51981e+06	5.2647e+06	1.77437e+06	960778	973645	1.22346e+06	1.09452e+06	1.458e+06	1.77848e+06	1.66011e+06	1.63894e+06	2.63657e+06	1.36431e+06	1.14267e+06	996174	2.41742e+06	1.53908e+06	1.13523e+06	1.50474e+06	1.68198e+06	1.48689e+06	1.57494e+06	1.68716e+06	963818	1.55923e+06	1.73433e+06	1.11953e+06	1.81423e+06	1.34444e+06	1.1358e+06	1.77125e+06	1.52929e+06
P04035	0	0	59313	29182.1	47193.6	52288.5	88143.6	46139	36085.7	0	0	0	66123.3	24957.1	121895	0	38722.1	59838.1	0	31073.8	0	24720	0	31752	76797.3	68508.6	39665	0	59100.4	0	0	67495.7	40659.6	355230	33541.6	43251.2	16403.7	0	200552	43060	0	31102.7	0	279902	0	39422.5	48534.4	0	66408.7
P04040	6.69864e+07	4.88516e+07	9.23313e+07	8.7961e+07	6.7668e+07	5.446e+07	5.85603e+07	5.25731e+07	8.60844e+07	2.92769e+07	6.02112e+07	6.22303e+07	6.58394e+07	8.79348e+07	7.82376e+07	5.53508e+07	6.07855e+07	4.58474e+07	4.92327e+07	2.45565e+07	6.20236e+07	4.63379e+07	6.92035e+07	6.44988e+07	8.3725e+07	4.95633e+07	6.33822e+07	3.88288e+07	5.5548e+07	2.73615e+07	8.34348e+07	6.18288e+07	9.86224e+07	8.00998e+07	7.39959e+07	5.29667e+07	5.80342e+07	3.16709e+07	5.2845e+07	7.52819e+07	6.65477e+07	2.6949e+07	7.1997e+07	6.12792e+07	6.44462e+07	4.30125e+07	6.04365e+07	7.63135e+07	5.21309e+07
P04049	20334.4	18167	11839	7266.03	8866.67	24076.9	0	9622.21	8269.51	28154.2	15175	18750.6	14392.4	8617.31	16821.8	11975.8	31664.9	12797.5	6727.47	8930.98	9171.64	15078.8	5274.9	14346.5	19009.4	8476.99	5255.08	14243.9	8080.58	13456.3	10159.9	15885.2	10274.2	9112.97	0	19199	13161.3	10232.1	28127.5	8491.27	7473.7	7958.89	5616.01	11761.3	14088.3	10934.1	14289.8	0	12388.6
P04062	132603	172598	176333	92132.4	99200.5	170603	202628	95222	116234	570014	84731.7	180495	169532	40511	294686	104494	174823	74388.9	133687	171327	126618	120837	101580	105039	72545.3	111005	276015	177600	173746	140911	62126	147906	95338.9	367194	403452	146050	195573	87779.4	198742	150079	101998	158314	76595.2	98564.9	103651	155505	653566	285990	89040.2
P04066	187071	246836	182481	178248	340174	203766	286067	226593	169309	338054	135176	159189	224473	159194	195750	133314	248978	120202	204020	214878	137763	176454	182786	159207	261129	212354	388542	174811	127237	223014	156301	216989	259457	225293	453769	256632	214867	198201	229699	210831	174783	320423	204252	234657	253824	280439	330062	252445	181528
P04070	93733.4	152291	547623	363815	111085	163872	520606	141743	361877	175094	75463.9	144358	207481	174445	170956	100182	205924	228556	201764	96152.4	85921.8	99665.3	98506.4	85643.6	125078	207097	124184	118911	190244	113146	142208	79207.2	633328	203004	128816	123496	123651	100459	101091	113775	120762	290970	580688	156472	373595	108606	99235.4	510251	115777
P04075	834264	1.26527e+06	1.06478e+06	993670	1.13067e+06	1.19703e+06	1.27064e+06	962726	1.24968e+06	2.82457e+06	864877	1.27747e+06	1.16803e+06	997390	1.29777e+06	918866	1.20763e+06	1.27068e+06	1.18712e+06	1.74295e+06	995011	1.23774e+06	883424	1.34827e+06	1.23318e+06	1.38331e+06	1.26815e+06	1.10932e+06	1.30654e+06	1.69882e+06	1.2273e+06	949000	954744	1.14514e+06	1.83243e+06	1.02064e+06	672846	1.09078e+06	1.80985e+06	1.02965e+06	1.06974e+06	1.06612e+06	1.19998e+06	1.2304e+06	1.34307e+06	886955	2.48681e+06	2.34957e+06	1.10578e+06
P04080	256037	774298	850573	701361	1.01423e+06	920106	803237	523546	613664	1.31625e+06	408421	448219	845137	716103	921527	781593	358076	798053	563858	994881	366406	414206	872924	581445	962686	872432	340127	875596	554280	1.12745e+06	758491	365312	675785	1.10248e+06	813639	637041	289609	1.04365e+06	2.56835e+06	782993	632055	273738	555105	846497	504369	373054	738230	661548	465616
P04083	682738	625588	550340	851710	800520	666972	1.57149e+06	1.13853e+06	739270	1.62039e+06	447014	907204	1.05934e+06	596932	1.60228e+06	794616	1.15237e+06	723543	1.46187e+06	1.48384e+06	596765	1.32657e+06	741192	1.30202e+06	725498	1.12103e+06	1.8017e+06	885426	989779	1.02516e+06	1.56512e+06	647740	1.37322e+06	1.16625e+06	1.70496e+06	529623	757792	538844	3.85281e+07	511407	745933	1.25546e+06	1.18005e+06	533239	860951	577133	3.91999e+06	1.34918e+06	885191
P04114	2.08013e+06	2.35628e+06	2.54094e+06	3.60868e+06	2.63897e+06	3.54908e+06	3.14222e+06	3.36674e+06	1.89639e+06	2.87632e+06	1.5788e+06	2.00615e+06	2.36589e+06	3.15089e+06	5.06801e+06	3.97622e+06	3.14832e+06	3.11402e+06	1.79681e+06	2.5574e+06	2.9442e+06	1.98396e+06	2.01605e+06	3.29498e+06	3.80771e+06	2.20852e+06	3.27316e+06	2.59283e+06	3.06315e+06	2.46392e+06	2.55678e+06	1.96205e+06	2.72938e+06	2.85066e+06	3.41151e+06	2.48732e+06	2.13976e+06	2.74777e+06	3.10241e+06	2.11317e+06	2.32186e+06	3.77225e+06	2.81561e+06	4.06982e+06	3.51104e+06	2.26049e+06	2.30116e+06	3.03091e+06	2.97993e+06
P04150	30795.6	20725.1	26356.4	27191.1	38624.7	36729.9	32526.1	19650.8	20177.2	0	58398.9	26576	54310	35087.3	37060.4	39912.6	56632.3	40345.8	48151.3	33759.7	35095	80489.6	55130	31641.6	50758.1	19544.3	45127.6	35754.2	30961.7	18019.2	17464.9	0	28469.7	0	34525.2	41454.8	46448.7	0	37528.6	41194.1	25065.4	21526.1	40930.1	18040	35857.7	29760.4	57925.5	0	35194.9
P04179	8.98047e+06	7.92301e+06	9.39599e+06	8.84958e+06	7.50218e+06	8.68058e+06	1.7294e+07	1.06319e+07	1.20765e+07	2.77641e+07	7.90643e+06	1.24047e+07	7.23452e+06	7.28488e+06	9.42569e+06	7.30328e+06	8.9424e+06	1.06966e+07	8.55617e+06	2.75262e+07	7.33804e+06	1.12472e+07	6.6078e+06	9.95587e+06	1.25685e+07	1.01191e+07	8.36271e+06	6.42105e+06	2.50615e+07	1.64328e+07	7.51743e+06	1.37097e+07	1.22797e+07	7.19867e+06	7.07668e+06	8.73981e+06	7.85425e+06	6.83525e+06	1.12773e+07	7.51954e+06	7.59913e+06	2.58734e+07	8.48292e+06	7.94538e+06	7.6079e+06	9.11261e+06	4.65741e+06	8.86679e+06	1.09275e+07
P04180	10973.6	13069.5	21584	17640.7	20396.5	11152	14697.4	7127.22	11316.4	22690.2	8374.98	11316.1	10270.6	8728.46	20525.9	10411.4	12624.1	21321.2	0	21020.6	10743.7	10363	12188.2	5944.2	14795.4	13815.7	8121.51	9090.84	0	9769.41	15835.3	11732.3	9126.32	13335.4	7819.59	11217.5	14307.6	20482.4	11353.7	17532	16333.9	8584.07	14271.6	14849.1	9216.17	10473.8	8982.26	10761.5	19133
P04181	339851	488683	404263	378293	445330	315719	503728	627993	747713	0	521918	492379	257125	837143	135420	600895	583924	125690	679852	120541	571532	503089	551907	1.171e+06	190638	260918	748162	472863	111930	175317	410459	476558	370054	0	404843	314427	366020	853222	234960	277918	438266	142435	187660	284479	238105	423265	431850	322530	468928
P04183	0	0	0	0	0	0	0	0	0	0	0	0	0	0	0	0	0	0	0	0	0	0	0	0	0	0	0	0	0	0	0	0	0	0	0	0	0	0	0	0	0	0	0	0	0	0	0	0	0
P04196	431302	586062	898823	541299	363086	981502	499496	698282	585330	1.65481e+06	294726	342170	547472	351945	927794	626110	438024	657886	560921	490729	412357	364043	389230	278829	456986	980966	497485	418267	1.20266e+06	574694	426486	433241	940929	618226	359112	693149	545544	513501	583105	517900	377914	470593	697098	421111	927742	571947	327627	800244	403579
P04216	15394.6	20276.1	36324.8	110948	14770.4	22777.7	145797	41221.5	62047.5	749748	0	0	52470	47885	99898.9	36442.3	194761	33688.2	97475.3	152572	0	24392.5	24192.8	204584	92542.6	0	183506	25728.8	80850.2	39790.3	0	0	34715.6	53534.8	8396.2	0	0	15282.2	43825.9	25235.4	0	212778	61638.5	17559	80177.4	23779.6	33387.9	127841	44143.6
P04217	695766	728951	2.18967e+06	1.52686e+06	1.09574e+06	1.40913e+06	1.17991e+06	845351	1.11937e+06	4.862e+06	553689	736555	919206	686652	2.34088e+06	860557	917535	3.13782e+06	805154	1.42833e+06	593047	769475	773257	529042	1.25898e+06	1.29641e+06	578182	1.31627e+06	2.55479e+06	1.21039e+06	864239	835927	1.91228e+06	793857	683459	981436	1.09477e+06	850120	859312	1.46788e+06	676603	1.02499e+06	1.20819e+06	565965	1.20046e+06	524775	674332	1.30338e+06	832229
P04233	18043	19855.3	12075	27129.9	39601.5	20706	26288.2	15933.8	23808	79251.8	4345.53	8679.73	14033.5	20729.5	50745.3	25300.8	47241.5	36438.8	23818.3	217755	15741	28188.9	15897.9	62034.4	38634.4	23295.1	12055.1	37008.4	81220.6	59786.5	8237.07	11307.7	20732.5	6069.78	49506.8	14959.1	17899.8	0	90938.8	29889.6	20517.8	55492.8	19667.9	6342.95	63014	36787.1	40591.7	0	71800.7
P04259	67485.1	137904	71429.5	0	127186	267563	110072	0	0	2.19025e+07	0	107702	203388	105097	144260	1.10304e+06	158211	0	42341.4	155819	412797	84863.3	96038.1	0	156814	2.61823e+06	2.30837e+06	120656	203248	189668	2.30178e+07	46052.3	433178	2.07862e+06	3.28427e+07	77766.2	54607.9	0	2.53856e+06	56554.7	1.37788e+06	42904.9	617192	0	0	76641.3	2.59148e+07	2.03721e+06	0
P04264	4.08129e+08	5.81793e+08	5.56664e+08	3.55284e+07	6.534e+06	3.66138e+08	1.07535e+09	3.46266e+08	3.25646e+06	2.8157e+09	1.87012e+08	1.08134e+09	5.99323e+08	6.66117e+07	8.80393e+08	6.01233e+07	4.8357e+08	7.77678e+07	6.12744e+07	1.46415e+08	1.38364e+08	1.98501e+08	3.91149e+06	2.98911e+08	2.26519e+08	8.27435e+08	2.98985e+09	4.46873e+08	4.55216e+08	7.42128e+08	2.21863e+08	5.05667e+08	4.71946e+08	1.92533e+09	2.33363e+09	2.95858e+08	1.19566e+08	1.72025e+08	2.351e+09	1.05095e+06	6.57133e+08	7.30851e+07	5.48757e+07	8.13069e+07	3.64554e+06	1.28932e+06	4.41678e+09	5.15372e+08	2.15352e+08
P04275	42800.1	80183.5	35079.5	33152.8	74774.2	61822.5	93464.9	83892.2	94516.9	117704	56656.2	46851.4	79070.9	51628.2	125719	71987.5	316026	74221.8	106715	101165	6631.95	46520.2	58942.5	70697.8	34764.8	12185.8	171506	57197.3	48414.7	109668	17374.4	99571.9	149117	63330.8	92033.6	38069.7	0	0	63684.8	48063	48224.3	144632	106616	0	0	65672.4	84645.1	0	90642.2
P04278	0	12182.6	14651.4	6497.38	0	12368	0	0	7426.63	18818.9	0	0	0	5415.9	0	8443.25	0	6962.48	5706.01	9586.92	0	0	0	4189.64	0	9189.48	0	0	5391.44	7862.19	7606.28	0	6390.98	0	0	4947.23	9264.13	0	13042.3	5281.08	4957.08	0	2063.61	0	5931.9	0	8179.01	0	0
P04279	0	0	369372	0	0	100541	0	106161	0	0	113148	187461	0	0	89045	79129	110019	0	0	69916.2	289954	0	0	0	96566.7	0	164573	0	0	78909	165137	236294	63318.9	865787	584566	0	0	92237	138721	0	137583	0	0	0	0	0	6.98261e+06	0	0
P04280	0	0	0	0	0	0	0	0	0	0	0	0	0	0	0	0	0	0	0	6799.53	0	0	0	0	0	0	0	0	0	0	0	0	14163.3	0	16948.7	0	0	0	0	0	0	0	0	0	0	0	0	0	0
P04350	15291.2	6298.71	0	30297.1	0	0	0	19760.3	0	10480.7	14319.1	0	0	36337.1	0	0	9573.9	0	0	39377.2	0	14986.8	0	21740	0	0	0	0	0	16895.2	0	0	0	0	0	0	0	0	0	0	0	10640.4	0	0	0	0	0	0	13429.9
P04406	1.50141e+07	1.85216e+07	1.74485e+07	2.27919e+07	1.81786e+07	1.83155e+07	1.50789e+07	1.88492e+07	1.76214e+07	3.47815e+07	1.87653e+07	1.93424e+07	1.76347e+07	2.34006e+07	2.59159e+07	1.80282e+07	1.79515e+07	1.41048e+07	1.8044e+07	2.46993e+07	1.82817e+07	1.19804e+07	1.81868e+07	2.24927e+07	2.02841e+07	1.68313e+07	2.37529e+07	1.66196e+07	1.79207e+07	2.79423e+07	1.59235e+07	1.43311e+07	1.66866e+07	2.34449e+07	2.72737e+07	1.58594e+07	1.01824e+07	1.50405e+07	1.6899e+07	2.37967e+07	1.76931e+07	1.73448e+07	1.51093e+07	2.86776e+07	1.3147e+07	1.09061e+07	2.67935e+07	2.54867e+07	1.0737e+07
P04424	2.76791e+07	2.29547e+07	2.4313e+07	2.32253e+07	2.32915e+07	2.36661e+07	1.9488e+07	2.33875e+07	2.38164e+07	9.64801e+06	3.19667e+07	2.20908e+07	2.55316e+07	2.65437e+07	1.54622e+07	2.72847e+07	1.79286e+07	2.32215e+07	2.29976e+07	1.20156e+07	3.29024e+07	1.97986e+07	2.8317e+07	2.25937e+07	1.4958e+07	2.16238e+07	1.47524e+07	2.81798e+07	1.70298e+07	2.08899e+07	3.15603e+07	2.36316e+07	2.22039e+07	2.24787e+07	1.72589e+07	2.10212e+07	1.65135e+07	3.18828e+07	1.49063e+07	2.01449e+07	3.3282e+07	1.61233e+07	2.24248e+07	2.6017e+07	1.94656e+07	1.7139e+07	2.05904e+07	1.4137e+07	1.59905e+07
P04439	1.8666e+06	1.0922e+06	702584	1.19263e+06	1.53421e+06	1.0824e+06	2.23882e+06	1.47259e+06	1.0017e+06	1.89919e+06	1.03246e+06	1.54134e+06	921467	907922	2.25691e+06	1.27624e+06	2.33882e+06	1.49591e+06	1.283e+06	2.39745e+06	1.72754e+06	1.86975e+06	912190	1.96821e+06	2.12104e+06	1.14766e+06	1.57748e+06	1.4847e+06	2.15733e+06	1.71825e+06	1.41499e+06	1.29432e+06	836440	408637	1.93118e+06	1.05598e+06	912002	1.19864e+06	2.11639e+06	1.08844e+06	1.22391e+06	2.94939e+06	1.23379e+06	663372	1.56079e+06	1.24487e+06	1.1957e+06	726375	2.09621e+06
P04626	0	0	0	0	0	0	0	0	0	0	0	0	0	0	0	0	0	0	0	0	0	0	0	0	0	0	4977.17	0	0	7471.81	0	0	14164.2	0	0	0	0	0	0	0	0	0	0	0	0	0	0	0	0
P04632	706872	910746	1.57558e+06	1.05171e+06	971365	1.36904e+06	1.61166e+06	729813	806760	1.49685e+06	816732	682417	834054	1.04838e+06	1.11291e+06	1.24186e+06	1.22909e+06	1.09753e+06	1.06279e+06	1.24132e+06	757293	850062	1.16819e+06	1.15025e+06	1.11177e+06	1.02619e+06	886649	923879	1.03081e+06	1.15239e+06	1.24284e+06	824296	1.2222e+06	786445	1.46963e+06	1.08467e+06	720275	837159	1.44364e+06	1.1186e+06	1.17313e+06	1.10871e+06	1.21327e+06	923577	1.16001e+06	1.2036e+06	933360	1.11764e+06	889477
P04792	7.49328e+06	1.10717e+07	1.27761e+07	9.6832e+06	1.43439e+07	9.12589e+06	1.20987e+07	1.08165e+07	1.27793e+07	9.37904e+06	9.93342e+06	1.03229e+07	1.17258e+07	1.07278e+07	1.10178e+07	1.15268e+07	1.43776e+07	1.3234e+07	1.38473e+07	1.34799e+07	1.09717e+07	9.60926e+06	1.57131e+07	8.90944e+06	1.2881e+07	1.19413e+07	1.09526e+07	1.12894e+07	1.32929e+07	9.83287e+06	1.41338e+07	9.2711e+06	1.73439e+07	1.14122e+07	1.46412e+07	1.2413e+07	7.6576e+06	1.16219e+07	2.35487e+07	1.83259e+07	1.35601e+07	1.29281e+07	1.70125e+07	8.82203e+06	1.08438e+07	9.4276e+06	1.51447e+07	1.4751e+07	1.16027e+07
P04798	49521.7	80090.4	190836	62984.2	0	39383.7	0	512964	107546	0	99077.3	243193	104712	43937.5	26953.6	121334	0	0	142673	0	108953	226624	192903	24743.5	0	37787.5	0	0	21545.4	0	42690.8	134419	162018	0	34254.9	33762.6	103600	53117.2	0	62629.3	116619	0	67149.8	0	33984.4	75614.7	82123.4	211682	31035.8
P04839	12033.9	13382.7	0	11825.9	22758.4	14894.7	11729.1	14953.2	7421.48	13798.8	6734.91	4765.06	25667.6	10806.2	7258.66	14516.8	12165.8	10752.3	8353.7	3911.73	15314.7	26519	14602.4	26486	10095.2	11941.5	4763.73	19922.2	13024	18958.2	10959	12176.3	0	0	26506.3	10497.3	17775.7	6537.63	15008.3	6413.28	14680.1	9261.21	20927.8	6555.76	9379.86	27774.2	24859.8	0	26220.1
P04843	9.08557e+06	9.04363e+06	8.41108e+06	9.11449e+06	8.19718e+06	9.05388e+06	5.89679e+06	8.76858e+06	9.14106e+06	7.2303e+06	7.02123e+06	7.76099e+06	7.24371e+06	8.98553e+06	9.77266e+06	7.38121e+06	7.45152e+06	7.9229e+06	7.70914e+06	9.69801e+06	8.02537e+06	6.60305e+06	8.26018e+06	6.90415e+06	1.14385e+07	1.12373e+07	8.05314e+06	6.74194e+06	8.41728e+06	9.16114e+06	7.78477e+06	8.53697e+06	8.39017e+06	7.38281e+06	8.85356e+06	1.0194e+07	6.84773e+06	7.68823e+06	6.99671e+06	7.96147e+06	8.20783e+06	7.48968e+06	9.56922e+06	7.016e+06	8.01937e+06	1.05474e+07	6.71831e+06	5.98734e+06	9.11039e+06
P04844	4.35909e+06	3.55268e+06	3.86534e+06	4.11393e+06	3.26985e+06	3.02112e+06	2.44667e+06	4.20677e+06	2.67382e+06	2.86234e+06	3.41984e+06	2.65915e+06	2.91747e+06	3.1742e+06	4.70639e+06	3.53162e+06	2.99442e+06	3.17494e+06	3.34653e+06	4.21333e+06	3.50955e+06	2.51504e+06	3.21381e+06	3.00701e+06	4.28099e+06	4.82047e+06	2.64575e+06	2.68524e+06	2.80673e+06	4.1302e+06	3.40778e+06	3.38955e+06	3.47038e+06	3.12021e+06	4.3687e+06	4.39362e+06	2.59677e+06	3.71068e+06	2.22626e+06	3.29825e+06	3.91583e+06	2.43891e+06	3.66696e+06	3.25432e+06	3.69045e+06	4.97676e+06	2.57817e+06	2.88536e+06	2.67181e+06
P04899	163441	173267	96210.7	186811	228050	92178.5	153199	155258	136501	135218	118016	187331	148051	140465	173003	183431	160254	131961	176467	203637	196846	203487	113735	225046	128568	171195	311479	182113	186909	173075	147124	189169	118714	173963	138298	140734	92100.4	198840	170651	152713	148943	157420	142828	173812	222698	220104	182544	0	138372
P04908;Q7L7L0;Q93077	8303.72	0	0	0	0	0	0	11297.9	6462.58	0	0	0	0	0	8791.29	0	8562.72	0	11097.7	0	0	34513.2	0	0	10121.5	0	0	19105.4	0	0	0	0	0	0	6819.13	0	0	0	0	7297.67	0	0	0	3909.86	0	6360.99	12293.3	0	9894.41
P04920	0	21922.5	0	8341.01	0	15065.5	15910.5	15334	5471.45	0	13387.9	9995.64	0	0	13617.8	9807.8	14609.8	0	16409.5	12585.5	11869	2704.18	11509.1	0	16492.4	0	15118	21099.7	23406.9	13489.2	0	9054.86	0	0	20024.4	13964.9	0	0	13234.9	0	13205.2	15028.9	16338	0	0	12592.6	13705.9	0	35542.6
P05023	3.02396e+06	3.09843e+06	2.50928e+06	3.01128e+06	2.79372e+06	3.02873e+06	3.08129e+06	3.23433e+06	3.62227e+06	2.23594e+06	1.71841e+06	2.92493e+06	3.01404e+06	2.63479e+06	2.56488e+06	3.34779e+06	3.47801e+06	3.02942e+06	4.00447e+06	3.27891e+06	2.80761e+06	2.67111e+06	2.79681e+06	3.10935e+06	2.85131e+06	3.05398e+06	3.40445e+06	3.23124e+06	3.74216e+06	2.86231e+06	2.55206e+06	2.9768e+06	2.38452e+06	1.71467e+06	2.58724e+06	2.90786e+06	2.48405e+06	3.51376e+06	3.69403e+06	2.57122e+06	2.5399e+06	5.0799e+06	3.16845e+06	3.09381e+06	3.65028e+06	3.13943e+06	2.2257e+06	2.83947e+06	3.96749e+06
P05026	1.3077e+06	1.17433e+06	932751	1.41422e+06	1.03774e+06	1.42215e+06	1.07277e+06	1.27786e+06	1.43389e+06	751896	666010	1.15049e+06	989132	1.07826e+06	1.07881e+06	1.72484e+06	1.47458e+06	1.10259e+06	1.80446e+06	1.28868e+06	1.08102e+06	1.00072e+06	1.22014e+06	1.33704e+06	1.1517e+06	1.28568e+06	1.41631e+06	1.16355e+06	1.14712e+06	1.0897e+06	860351	947145	868791	505549	1.02844e+06	1.13429e+06	824517	1.66845e+06	1.09781e+06	950145	960683	2.16674e+06	1.1437e+06	1.28972e+06	1.44274e+06	1.52548e+06	633064	868394	1.5083e+06
P05060	0	51518	0	0	0	54167	0	0	0	1.86689e+06	0	0	0	0	0	0	0	0	0	0	0	0	0	0	0	0	0	0	0	0	0	0	0	0	0	0	30095	0	0	0	0	0	0	0	0	0	30912.9	0	56606.1
P05062	1.46e+08	9.44936e+07	1.33837e+08	1.07253e+08	1.09812e+08	9.02866e+07	4.53031e+07	8.32905e+07	7.9743e+07	2.58991e+07	1.09222e+08	1.17355e+08	1.38116e+08	1.11037e+08	1.24873e+08	9.75242e+07	4.35931e+07	1.04595e+08	7.11544e+07	3.11757e+07	1.28139e+08	8.02044e+07	1.36591e+08	9.25424e+07	1.22932e+08	8.57127e+07	4.92855e+07	7.90827e+07	1.10979e+08	4.41184e+07	1.17129e+08	1.22546e+08	1.08862e+08	1.43072e+08	8.14201e+07	9.18317e+07	8.78936e+07	7.99181e+07	7.29813e+07	1.1274e+08	9.805e+07	6.82254e+07	1.25836e+08	2.48851e+08	7.5764e+07	6.85789e+07	8.62977e+07	4.74824e+07	6.91751e+07
P05067	27528	20089.9	39580.8	25757.2	50937.2	19177.8	37324.5	40588.2	24084.4	565215	21757.9	36768.2	27805.3	46195	43179.7	39031.9	58069.8	16308.6	40274	0	47894.9	44950.9	22066.3	37894.9	41916.8	29577.3	0	28158.2	25868.2	28459.7	39802.8	19874.4	22750.1	0	34410.1	46657	0	0	27571.6	36841.2	24484	33695	0	34393.2	0	45921.9	67296.7	0	30310.2
P05089	4.47783e+07	4.77427e+07	4.34832e+07	3.12338e+07	3.51189e+07	3.51803e+07	2.89389e+07	3.20914e+07	3.68212e+07	2.36027e+07	4.64965e+07	4.32785e+07	3.76144e+07	3.73835e+07	3.47813e+07	3.37671e+07	2.39908e+07	3.34964e+07	3.33337e+07	2.01305e+07	5.22152e+07	3.39975e+07	5.04569e+07	4.20085e+07	3.26092e+07	4.30524e+07	4.34778e+07	3.31137e+07	3.4514e+07	3.1158e+07	4.27323e+07	4.74671e+07	4.305e+07	4.54068e+07	4.38008e+07	3.8469e+07	5.24194e+07	3.86567e+07	4.92673e+07	3.84743e+07	3.98656e+07	2.61707e+07	4.54842e+07	4.2474e+07	3.30354e+07	3.05164e+07	4.34246e+07	2.90588e+07	4.2153e+07
P05090	719800	530586	976550	1.10321e+06	689127	848110	855795	741139	907222	1.56719e+07	540906	855639	1.43127e+06	1.13876e+06	1.42657e+06	1.07724e+06	1.38305e+06	707012	1.02684e+06	1.97117e+06	500777	825687	1.25113e+06	1.01238e+06	1.38407e+06	900395	977920	955875	934363	1.34635e+06	366245	725228	847161	775428	1.78173e+06	705833	860810	1.02569e+06	835103	386952	396331	414147	1.15953e+06	922505	711962	621451	3.02569e+06	1.49848e+06	769781
P05091	1.61417e+08	1.46481e+08	1.66622e+08	1.40493e+08	1.51116e+08	1.41011e+08	1.89032e+08	1.56982e+08	1.62086e+08	7.39647e+07	1.80386e+08	2.63347e+08	1.56507e+08	1.5132e+08	1.61806e+08	1.62291e+08	1.72189e+08	1.46569e+08	1.51751e+08	8.89158e+07	1.59262e+08	2.07442e+08	1.35837e+08	1.26307e+08	1.57525e+08	1.31664e+08	1.71051e+08	1.51305e+08	1.36543e+08	8.93527e+07	1.19676e+08	2.79998e+08	1.45153e+08	1.68667e+08	1.37476e+08	1.32422e+08	1.80456e+08	1.57222e+08	1.17884e+08	1.27104e+08	1.27605e+08	1.55304e+08	1.49034e+08	1.8067e+08	1.5188e+08	1.45059e+08	1.47368e+08	1.50617e+08	1.30119e+08
P05106	34378.5	90895.9	35224.5	39019.5	62501.4	0	78948.3	28352.3	40527.1	0	13148.3	0	64206.8	63731.8	0	59738.4	42990.2	43647.1	87353.2	25521.4	37000.2	87656.6	30021.9	71124.3	38812.9	31193.2	69257.2	67341.9	43453.7	27014.3	81519.4	23910.4	34417.5	0	79286.7	40592.6	45172.1	54817	61988	34209.3	37418.8	55362	49659.8	24425.4	85289.8	40724.6	35793.5	0	69143.7
P05107	104036	0	0	0	38997.1	30122.7	42279	22377.2	16143.6	83809.1	0	0	39228.4	14113.2	55239.5	33327.4	38148.3	0	39274.2	26425.9	25821.7	131049	26534.3	56370.5	19978.9	0	42736.8	54798.7	56142.6	36079	0	38220.2	0	0	67180.1	27374.3	0	14560.7	145953	38186.5	28331.6	57572.6	53012.3	26910.3	0	46096.9	110665	0	30804.3
P05109	2.02989e+06	3.31754e+06	3.1172e+06	1.06777e+06	1.58912e+06	660062	2.47524e+06	1.38003e+06	1.12412e+06	4.17803e+07	1.1228e+06	1.77003e+06	3.02096e+06	1.60136e+06	4.27233e+06	2.19677e+06	5.09311e+06	1.84871e+06	1.39681e+06	1.14691e+06	1.80497e+06	2.20143e+06	1.24074e+06	1.53729e+06	7.11808e+06	1.68117e+07	7.81901e+06	1.02698e+07	3.35384e+06	847687	705080	3.19329e+06	3.63656e+06	4.93635e+06	2.0163e+07	7.87552e+06	8.07179e+06	938839	2.59731e+07	278876	1.72609e+06	1.10119e+06	2.6219e+06	940857	1.77154e+06	1.38075e+06	4.18347e+07	3.58944e+06	7.11636e+06
P05120	41350.6	157062	74298.8	0	12934.2	91388.6	161486	46686.6	17475.2	327362	27468.9	102635	82727.4	12504.5	143678	22270.8	76026.6	30349.2	0	30755	30297.3	45697.3	25176	44070.4	31763.7	115867	733959	37378.8	63140.3	142489	258300	59133.8	80265.9	336166	457089	52000.1	92665.9	36651.1	437870	0	127074	0	0	0	0	0	763195	133196	17948.4
P05121	0	0	0	19414.2	0	20367.7	19820.8	0	0	118750	0	0	0	13944.7	18582.6	0	0	0	0	31021.2	0	0	0	0	0	0	0	0	18397.1	15293.7	0	0	0	31797.1	0	0	0	0	0	18069.3	0	11142	0	0	31741.4	0	0	0	0
P05141	6.31445e+06	4.27935e+06	5.51994e+06	8.42473e+06	4.41665e+06	7.84639e+06	1.21325e+07	7.29449e+06	4.67628e+06	4.42398e+06	5.24418e+06	5.06731e+06	4.90377e+06	1.0714e+07	7.14072e+06	7.01663e+06	5.96173e+06	6.04017e+06	5.38645e+06	4.28227e+06	5.65938e+06	5.07356e+06	4.43546e+06	1.15468e+07	8.18366e+06	4.97541e+06	1.23196e+07	5.66377e+06	8.63331e+06	5.97823e+06	4.60655e+06	6.84225e+06	5.47315e+06	9.75725e+06	6.4997e+06	5.92017e+06	5.93173e+06	6.81418e+06	9.08502e+06	5.54654e+06	6.06425e+06	2.07963e+07	5.0318e+06	9.09989e+06	5.31401e+06	6.69559e+06	5.63449e+06	6.23642e+06	8.96276e+06
P05154	294385	203384	2.18061e+06	1.66929e+06	172920	1.11752e+06	959941	259369	387499	415044	251433	214258	814926	520544	1.98265e+06	202406	522377	1.36851e+06	214192	187587	181220	260416	214150	421477	660776	552993	186235	371667	1.25736e+06	120081	304046	213253	1.60429e+06	563785	183335	346120	705601	147401	212373	220609	173907	716247	730585	246932	785910	168580	379190	1.1989e+06	185277
P05155	658774	792687	1.21913e+06	1.37254e+06	828761	993466	1.0911e+06	897483	852521	3.51964e+06	623832	881593	796918	1.07077e+06	1.58241e+06	732852	889794	2.16541e+06	567475	1.42885e+06	642316	757831	347193	652544	825039	1.31807e+06	656314	926192	1.29655e+06	1.08457e+06	777191	876437	1.36253e+06	786665	956462	1.02256e+06	940895	793252	818780	1.09618e+06	627945	964545	880799	899068	885194	818323	598028	1.00941e+06	832889
P05156	102479	98500.2	130451	182043	128675	210178	132600	125370	99216.3	428231	78602.4	103456	124815	144696	312725	147946	125800	204061	72408	257629	119445	119455	106802	90955.7	221529	140779	118197	163669	226701	212813	87411.5	151788	144302	71335.3	162780	107564	152427	177667	124206	117156	92981.2	151183	137853	129054	207776	103573	182305	121256	112489
P05161	31424.5	0	62012.7	43829	31504.9	47353.1	31516.2	30945.7	67753.9	53036	34877.3	46114.4	27170.6	56707.3	58833.8	49760.6	15396.3	80731.5	23411.5	61792.2	14617.9	25189.2	31891	68228.9	45287.2	37126.9	25824.6	26744.2	72852.9	75682.1	30960.8	44667.2	85719.5	15190.4	35547.3	41557.5	74174.2	21264.1	61449	31523.7	11766.7	30385.6	49524.1	31356.7	101195	29083.4	62724.8	0	45015.9
P05164	74439	200564	109919	231486	82157.5	88807.1	170179	240368	74605	225341	95738.7	194793	972578	92959.7	347231	225417	168463	192323	120776	82709	183095	714845	41619.9	270879	342130	115513	296234	96676.6	461379	103196	88219.4	252935	191491	184382	419589	461595	713333	58142.2	360090	36106.5	387203	136073	510554	68164.5	49084.7	252559	1.74056e+06	159393	235075
P05165	5.65791e+06	3.69158e+06	3.0746e+06	4.52686e+06	2.22125e+06	4.39827e+06	7.2538e+06	4.86904e+06	4.3467e+06	3.60655e+06	5.51876e+06	5.06866e+06	3.21761e+06	5.42047e+06	3.72582e+06	3.88202e+06	4.04563e+06	4.70424e+06	3.99333e+06	3.85076e+06	4.98447e+06	4.32973e+06	3.4563e+06	5.77694e+06	3.63111e+06	4.43759e+06	4.60723e+06	3.75774e+06	5.96857e+06	4.3433e+06	4.54549e+06	6.9096e+06	3.12567e+06	4.36662e+06	2.90327e+06	3.51238e+06	4.92807e+06	4.32058e+06	4.37573e+06	2.45962e+06	5.23597e+06	9.30129e+06	3.49972e+06	5.72352e+06	3.11263e+06	4.671e+06	3.69474e+06	5.46227e+06	3.60203e+06
P05166	3.90511e+06	2.21985e+06	2.4334e+06	2.68501e+06	1.80835e+06	3.54711e+06	5.33035e+06	3.77842e+06	3.14641e+06	2.4048e+06	3.48517e+06	3.91829e+06	1.93586e+06	3.66666e+06	2.2751e+06	2.71397e+06	2.45954e+06	3.08103e+06	2.84164e+06	2.66475e+06	3.07068e+06	2.86133e+06	2.43059e+06	3.4489e+06	2.80039e+06	2.63271e+06	3.36155e+06	2.88881e+06	3.63386e+06	2.59629e+06	2.85315e+06	4.33475e+06	2.11548e+06	3.09494e+06	1.90079e+06	2.46081e+06	4.02668e+06	2.92237e+06	2.74718e+06	1.50635e+06	3.14405e+06	8.13388e+06	2.27605e+06	3.89657e+06	2.49669e+06	2.71109e+06	2.49229e+06	4.50981e+06	2.20715e+06
P05177	6.31824e+06	1.22105e+07	1.31955e+07	1.43736e+07	6.63577e+06	7.13015e+06	4.5423e+06	1.44289e+07	1.396e+07	868840	1.05184e+07	2.3942e+07	7.71587e+06	1.28994e+07	3.84283e+06	1.46929e+07	6.88853e+06	4.50398e+06	1.17664e+07	1.35484e+06	1.01536e+07	1.91567e+07	1.35034e+07	8.3419e+06	6.88516e+06	7.15922e+06	4.30241e+06	5.81668e+06	3.24495e+06	2.19835e+06	8.85011e+06	1.69851e+07	1.31444e+07	160657	9.39275e+06	9.7671e+06	9.66163e+06	9.81203e+06	2.91264e+06	7.41117e+06	1.17178e+07	114356	8.32872e+06	1.58942e+06	2.90947e+06	1.03742e+07	9.94162e+06	7.50059e+06	7.38034e+06
P05181	8.15713e+06	9.05538e+06	6.12291e+06	1.07672e+07	1.26121e+07	6.82943e+06	6.51163e+06	1.03089e+07	1.18268e+07	1.26645e+07	1.09721e+07	1.51592e+07	6.49437e+06	1.08263e+07	5.35638e+06	1.06361e+07	1.0632e+07	9.05653e+06	1.03914e+07	2.75781e+07	1.05871e+07	1.12943e+07	1.08197e+07	8.19257e+06	7.04208e+06	5.13137e+06	9.58592e+06	9.4153e+06	4.01627e+06	2.73897e+07	7.83213e+06	1.26103e+07	7.32235e+06	1.40843e+06	7.46839e+06	7.29247e+06	6.70902e+06	1.03992e+07	5.49045e+06	1.1712e+07	8.78371e+06	793011	7.25826e+06	1.02596e+07	1.24202e+07	8.79037e+06	7.0679e+06	8.64946e+06	1.22705e+07
P05186	0	35449.9	17195.3	22804.1	24401	17534	31595.1	35088.9	70297.6	52637	31873	22143.2	21717.8	20431.5	40068.8	29140	63705.4	31966.4	57787.9	30447.1	39118.4	23523.8	29683.3	42527.2	29019.1	26864.2	56962.7	33222	54580.4	31770.4	26412.8	22563	14874.5	0	20720.6	23820.8	16043.4	48854.3	35412.8	24793	20116.7	41597.1	19056.7	20308.5	38658.3	27830.2	21307.9	0	84758.3
P05198	607232	906665	666058	770207	658353	846091	561050	643036	751057	697899	775501	793214	642346	877113	657936	676499	647873	690917	722324	732932	629249	627290	843852	780790	665128	724343	736768	680718	656608	691812	649671	785134	680895	818403	784133	812035	564584	692271	1.02644e+06	803556	794822	623206	671516	773383	640466	594668	878913	429756	640243
P05362	63724.4	93830.3	42664.9	79491.7	145231	52831.7	144181	128694	154092	217451	57269	122480	78210.4	106529	103807	92858.9	114058	134941	152507	219845	137876	161118	87204.8	132781	95508.4	67363.5	154633	104614	123104	191006	62536.5	93158.4	74402.9	59645.6	96303.3	74415.8	90454.4	124893	132657	117450	86850.1	240071	96994.8	67885.3	69822.8	71966.2	95483.4	143853	222287
P05386	202081	315939	245889	167490	223965	132142	150363	205255	204147	189504	184338	254973	226747	155078	243907	161197	209794	216811	281597	290105	171492	205127	223226	177368	197344	330047	213225	159979	169158	224958	217166	216590	225380	201244	234447	212462	139535	206993	278140	247307	209734	163451	245511	239344	245413	229187	210551	164124	176539
P05387	1.70937e+06	2.77804e+06	1.34447e+06	1.48364e+06	2.36597e+06	2.59855e+06	1.00932e+06	1.74919e+06	1.56483e+06	1.89342e+06	2.10586e+06	1.83312e+06	1.46455e+06	1.41022e+06	2.67147e+06	2.57851e+06	1.78094e+06	1.64713e+06	2.10925e+06	1.79434e+06	1.74806e+06	1.55083e+06	1.21897e+06	1.25065e+06	1.86351e+06	1.96886e+06	1.47783e+06	1.61683e+06	1.37556e+06	2.33145e+06	2.50821e+06	1.83749e+06	2.15894e+06	1.92235e+06	1.89393e+06	1.88015e+06	1.32025e+06	2.15622e+06	1.50647e+06	2.31237e+06	2.32129e+06	1.41383e+06	2.0041e+06	1.99452e+06	1.74868e+06	2.07509e+06	1.84977e+06	672080	1.94666e+06
P05388	3.38837e+06	4.32741e+06	3.88446e+06	3.14031e+06	3.95181e+06	2.78465e+06	2.79198e+06	3.40974e+06	3.29937e+06	2.63183e+06	2.52442e+06	3.53062e+06	4.15321e+06	3.19337e+06	2.73377e+06	2.15102e+06	2.6951e+06	1.97037e+06	2.98466e+06	3.82073e+06	2.95882e+06	3.25169e+06	3.67966e+06	3.24924e+06	3.73978e+06	3.01527e+06	3.41889e+06	3.24007e+06	3.3767e+06	3.66369e+06	4.5478e+06	3.69678e+06	4.56919e+06	3.09312e+06	3.01699e+06	4.08565e+06	2.91365e+06	2.75762e+06	2.10716e+06	4.53399e+06	4.05512e+06	2.48808e+06	4.1977e+06	2.72402e+06	2.93247e+06	3.3048e+06	2.39546e+06	2.0278e+06	4.10357e+06
P05408	0	0	0	0	0	0	0	0	0	298166	0	0	0	0	0	0	0	0	0	0	0	0	0	0	0	0	0	0	0	0	0	0	0	0	0	0	0	0	0	0	0	0	0	0	0	0	0	0	0
P05413	32196.6	69483.7	41879.7	41996	59342	43985.7	64301.8	54279.2	60844.5	106119	46101.6	69727.4	56030.8	43395.9	56142.4	55881.6	78780.7	44838.7	44155.3	120901	60966.7	69035.9	65981.7	32663	51402.3	44096.4	40812.2	51581.8	44115.4	101600	51197.8	48643.8	82587.1	0	51639.8	66258.1	82567.9	0	53125.6	46665.2	58476.2	32904.3	56527.6	46358.3	0	44576	82345.4	32222.4	50282.4
P05452	45918.8	50478.6	22807.1	63261.5	45628.9	46480.9	31846.2	23637.8	45558.4	268121	0	41379.6	18175.3	25821.9	48715.3	54666.6	44922.7	54218.5	52625.7	144711	55768.6	37714	18490.7	41946.1	36058.7	28566.2	30496.2	47799.7	37650.3	41721.1	36137.7	24351.9	29238.2	30368.7	33370.9	25068.5	31072.3	52110.3	24100.8	32944.2	37557.8	33920.8	46316.4	37329.4	52599	72162.1	36491.7	0	31999.4
P05455	676414	361778	302232	492662	655753	495149	313138	498082	451237	426047	770977	333155	490998	633173	385752	529438	445617	352226	748935	563222	648886	939942	574975	524004	552182	469674	277393	506884	378743	528322	553358	212104	375492	559338	500231	586530	492584	137157	454365	630104	475808	364265	403114	552145	521643	558364	377859	437734	371368
P05543	34636	73899.4	291888	182051	103229	200475	257203	82152.3	110614	631940	92991.9	0	147766	100549	377457	132147	150633	392168	99162.5	212931	74365.2	31583.3	91595.6	84309.5	140225	182800	116304	87386.8	222530	175306	79349.6	60359.7	285229	79400.1	72526.9	135898	95680.4	86055.6	78156.8	85272.2	56223	182848	129419	0	241953	69388.1	46062	258928	74944.2
P05546	171180	175440	413949	361558	314500	393976	223575	156908	193232	845010	140563	254587	249598	188360	558738	202601	203062	437998	139544	194146	145304	174703	159111	116811	247924	266936	159106	217111	468499	167370	224346	184888	434112	214053	148639	231473	302538	151226	193484	648006	193838	230128	251827	167307	396522	152525	222116	388111	156787
P05556	378204	529731	348154	385768	376984	247103	408939	268330	476194	341043	278542	398673	419651	299602	358841	290163	576694	284724	465393	390249	423902	376779	391721	432657	302687	428314	461102	267666	396949	308353	407876	335120	323466	284625	400246	401391	251501	270002	445742	286485	362140	421043	363829	273723	269822	340785	322048	362786	509332
P05771	0	7670.13	5118.06	0	0	0	0	0	0	10145.8	0	10733.8	0	0	3584	0	0	0	0	0	0	0	0	0	0	5187.98	18607.6	0	0	10134.6	0	4437.39	6113.16	29113.4	10202.4	3464.32	0	0	34241.8	0	7455.74	0	0	0	0	0	22469.8	0	0
P05783	1.56585e+08	1.01266e+08	1.29692e+08	1.3815e+08	1.3606e+08	1.55255e+08	2.28668e+08	1.26068e+08	1.79614e+08	1.83032e+08	1.04301e+08	8.24118e+07	1.22567e+08	1.30931e+08	9.0752e+07	1.47649e+08	2.42065e+08	1.40659e+08	2.15953e+08	2.60112e+08	7.52833e+07	8.02903e+07	1.23967e+08	1.33052e+08	1.13981e+08	1.11016e+08	2.45013e+08	1.48082e+08	1.41181e+08	1.7725e+08	1.00095e+08	8.62131e+07	1.43067e+08	9.78055e+07	8.89534e+07	1.13609e+08	1.41307e+08	1.43251e+08	1.24561e+08	1.63939e+08	1.08498e+08	2.36158e+08	1.48071e+08	1.07089e+08	2.25737e+08	1.26473e+08	8.42524e+07	1.66621e+08	1.52864e+08
P05787	1.1627e+08	9.77946e+07	1.19892e+08	1.45385e+08	1.17918e+08	1.37171e+08	2.05807e+08	1.06056e+08	1.60836e+08	2.21237e+08	8.64399e+07	8.08199e+07	1.14901e+08	1.24581e+08	9.51096e+07	1.32684e+08	2.34025e+08	1.1861e+08	1.84506e+08	2.08012e+08	6.7199e+07	6.36761e+07	9.8777e+07	1.36447e+08	1.14849e+08	1.06613e+08	2.15415e+08	1.23265e+08	1.19517e+08	1.80662e+08	1.028e+08	7.90359e+07	1.34808e+08	1.12748e+08	7.78541e+07	1.12225e+08	1.1887e+08	1.17977e+08	1.13851e+08	1.60353e+08	1.07116e+08	1.75113e+08	1.35463e+08	1.12806e+08	1.5633e+08	1.14736e+08	7.68868e+07	1.34604e+08	1.34224e+08
P05814	0	23619.6	0	0	14902.2	0	0	0	0	65470.7	0	117567	0	0	14440.7	7151.38	8098.09	0	0	0	0	188543	0	0	12259.2	0	0	6314.59	0	0	0	14488.4	0	0	12440.9	8319.43	57336.8	10067.9	0	0	0	2811	0	8098.59	9379.5	0	42549.2	78252.7	0
P05981	25707.7	41551.6	28518.6	16432.7	21119.7	19113	0	13103.6	19080.1	16605.8	16723.2	26689.8	25424.9	16479.9	35282.8	21403.1	22726.8	21196.3	0	27749.5	20609.7	22819.3	33417.8	13375	24162.6	16092.6	34161.8	22789.3	33879.7	25803.2	16899.1	24650.8	51339.7	20612.6	32214.2	21771.2	34386.3	37723.3	27994.2	22656.6	14052.7	23839.6	33357.9	25243.1	0	19363	28324.2	0	34913
P06132	138636	310970	244803	287993	268539	267422	164691	308834	189275	251790	218524	208357	308181	252147	214404	198707	179011	317550	270181	231433	294734	276149	249350	234877	261934	321921	210282	412439	190708	255904	238036	187292	244929	378290	281827	249434	76503.1	277694	296051	401735	340649	133132	268497	316660	176178	288690	261320	0	180617
P06133	1.15601e+07	1.87663e+07	1.12825e+07	1.51029e+07	1.03179e+07	1.15727e+07	1.20547e+07	1.11304e+07	1.08296e+07	9.70552e+06	1.12908e+07	1.10443e+07	7.82871e+06	1.24182e+07	1.96935e+07	1.11353e+07	1.02271e+07	1.35305e+07	8.95781e+06	1.04915e+07	1.16165e+07	7.68383e+06	9.92333e+06	1.01847e+07	2.07504e+07	2.40397e+07	1.00035e+07	1.13747e+07	9.24072e+06	1.69723e+07	8.2965e+06	9.62306e+06	1.07265e+07	7.83181e+06	2.14167e+07	2.5456e+07	1.08743e+07	1.16662e+07	9.20031e+06	8.57929e+06	1.10325e+07	6.54226e+06	9.34161e+06	9.49695e+06	1.21638e+07	2.4553e+07	8.8299e+06	1.31658e+07	9.66184e+06
P06213	213918	552201	886895	383435	351300	630838	477725	452188	461891	756614	457112	0	435179	392054	0	392379	307185	628702	433338	362454	504061	526106	447420	535952	734486	657843	601481	543809	368647	536350	501300	805334	810676	500773	722786	584424	594535	471276	521401	433362	642817	488567	723511	277891	614769	513944	371394	0	478958
P06241	0	0	0	0	0	0	0	0	10012.1	0	0	14570.6	0	0	0	0	0	0	18536.3	0	0	0	0	0	0	0	0	0	0	0	0	0	0	0	12443.3	0	0	0	0	0	0	0	0	0	0	12918.2	0	0	0
P06276	47735.6	39912.8	45695.8	32579.8	37686.4	45832.5	0	43231.9	12382	34689.4	59844.5	34475	26555	24836.1	46174.3	40712.3	30463.3	48269.1	54111	0	35286.6	14714.1	25109.6	0	52407.6	89347.8	41411.3	68881.6	52900.5	0	62851.9	37897	55461.3	99470.8	28475	46864.4	52533.3	0	22879.9	59913.2	44172.5	0	67333.7	35717.6	43216.9	49082.2	40336.8	0	40463.1
P06280	77276.3	137630	81459.9	38723.5	57642.6	92016.4	96964.8	47322.8	79536.7	264799	41431.8	97175.1	87066.8	54488.5	124729	71697.2	81208.1	40876	89566.2	171935	50698.6	58967.1	60960.2	59671.4	64998	109789	231867	59101.6	142191	104873	41430.9	73292.7	107799	103848	221149	101451	89209.1	81333.9	156385	50260.6	44002.3	51875.9	64418.4	36542.3	55508.4	113412	288065	148211	49987.8
P06312	75080.6	118078	27740.8	89723	90333.6	70373.3	282219	132362	107436	728603	56111	104481	47630.1	100889	96590.3	116738	312782	89334	111422	159768	91412.6	116185	31409.2	109170	84826.1	72433.1	164191	134116	75058.4	115548	114603	85912.8	71264.1	43628.4	205886	51221.9	77449.8	98836.4	104941	52548.2	69152.4	175030	87309.5	42721	80388	57134.4	226949	109176	168632
P06396	181175	274099	175797	346893	258476	255949	365583	207912	335294	1.56622e+06	112806	241869	245917	262101	340997	187766	389892	256751	420188	479785	166050	497922	193518	332536	269287	277716	346236	278368	205247	287852	206285	234299	183865	165981	322461	181725	184868	196751	249125	207179	187720	338139	224724	136967	322924	194596	479039	827335	249836
P06454	0	0	0	0	0	0	0	0	0	0	0	0	0	0	0	0	0	0	0	21576.8	0	0	0	0	0	0	0	0	0	12208.3	0	0	21238.7	0	19337.1	0	0	0	17610.2	9233.74	0	0	13628.8	0	0	0	15067.4	0	0
P06576	4.04574e+07	2.57607e+07	3.02558e+07	5.0072e+07	2.40821e+07	3.38896e+07	3.97761e+07	3.32787e+07	3.37861e+07	3.07074e+07	3.85482e+07	4.31305e+07	3.04722e+07	6.71258e+07	3.50647e+07	2.95487e+07	2.83072e+07	2.85341e+07	3.43843e+07	3.52806e+07	3.92454e+07	2.71275e+07	2.99949e+07	5.53863e+07	3.77415e+07	3.68123e+07	4.00481e+07	2.24157e+07	3.34896e+07	3.10608e+07	2.86676e+07	4.3437e+07	2.44248e+07	4.34201e+07	2.70476e+07	4.17664e+07	3.17446e+07	3.11393e+07	1.96774e+07	5.03931e+07	3.43845e+07	5.63518e+07	2.6792e+07	5.72528e+07	2.47148e+07	3.42218e+07	2.10196e+07	3.48315e+07	2.46679e+07
P06681	133735	127612	191115	177675	131296	135668	196913	166492	147305	445225	87056.5	112527	206053	130869	281617	112656	141940	252198	108085	153436	112591	161702	97147.2	131800	160833	163698	127100	144259	242224	161561	108448	189370	153239	156901	134606	112852	129726	176313	171901	162788	99075.2	133772	114148	66907.9	134070	71847.3	205927	236517	164569
P06702	1.77697e+06	2.03563e+06	1.65956e+06	510107	448787	461370	832235	740530	416718	4.00978e+07	706652	1.04199e+06	1.74893e+06	946774	2.20101e+06	1.16273e+06	2.9103e+06	970017	645850	541725	1.33082e+06	776542	449055	1.18741e+06	3.60209e+06	1.15522e+07	3.76927e+06	8.00371e+06	1.1767e+06	354021	275768	724041	1.73905e+06	3.60562e+06	5.43684e+06	5.83409e+06	3.31409e+06	765462	1.14135e+07	134570	204703	319843	954035	523646	1.48795e+06	1.01185e+06	4.27758e+07	1.7651e+06	238095
P06703	0	0	0	0	0	0	0	0	0	173859	0	0	0	0	0	0	0	0	0	90618.1	0	0	0	0	0	0	0	0	0	126070	0	0	0	0	0	0	0	0	0	0	0	0	0	0	0	0	0	0	0
P06727	302163	340150	240096	454010	280515	391651	473389	285831	681414	2.51068e+06	290066	361470	262431	446929	508144	482622	541325	381139	725755	367970	329914	452644	180113	341317	415220	210626	431523	448719	241746	323696	308629	305307	299055	262141	576430	266919	301252	424821	327496	241661	297510	324753	370288	324797	348675	295281	377675	255787	270630
P06730	141314	181127	156928	157639	181093	180458	161302	161589	135083	158355	162723	123134	199646	127691	174140	163417	181616	192222	149522	209265	190205	91024.6	176417	113399	206762	217657	165137	209581	206852	193165	179815	150045	156013	133472	206946	193859	152667	159826	317781	211922	151862	125437	145337	150550	164986	141619	275542	133132	157335
P06731	0	0	0	0	0	12971.7	0	0	23395.1	48768	0	0	0	0	39007.8	5958.28	16992.4	0	0	6635.49	0	8741.83	0	17110.2	0	0	0	0	0	0	0	0	0	27166.8	26556	14269.8	0	0	37047.5	0	0	0	0	0	0	0	115865	44923.6	0
P06732	19512.7	0	0	0	0	15379.9	22264.9	0	77900.7	46516.9	0	0	0	0	0	0	36664.2	0	71731.4	0	0	0	0	48404.4	0	0	17268.6	0	10363.9	0	0	0	0	0	0	18637.9	0	0	3823.13	0	3462.98	0	0	0	0	19633.3	0	0	0
[truncated: 5,702 more rows]
[truncated: 90 more columns]

## Sheet: Statistics
Protein.Group	logFC	AveExpr	adj.P.Val	B	Protein.Names	Genes
[truncated: 5,906 more rows]

[truncated: 2 more sheets: Binned expression by AAT, GSEA]
