# Supplementary material for: Deep Visual Proteomics maps proteotoxicity in a genetic liver disease
Source: Nature. 2025 Apr 16;642(8067):484–91. doi: 10.1038/s41586-025-08885-4 (PMC12158776; doi:10.1038/s41586-025-08885-4)
Supplement: Supplementary file 3 — Data related to timing of proteotoxic stress responses. [file 41586_2025_8885_MOESM3_ESM.xlsx]

## Sheet: up, early
Protein.Group	low_moderate_fc	low_moderate_p	low_moderate_B	moderate_high_fc	moderate_high_p	moderate_high_B	diff_fc	diff_B	Genes
Q08380	2.34353	1.07216e-07	14.2175	0.241534	0.276799	-5.22996	2.102	19.4474	LGALS3BP
Q8NI22	0.972283	6.43795e-09	17.3049	0.474331	0.00753339	-0.550926	0.497952	17.8558	MCFD2
O96011	0.478208	0.000592992	4.27904	0.0675533	0.733951	-6.59464	0.410655	10.8737	PEX11B
P14174	0.649611	0.00402064	1.95491	0.0114559	0.966166	-6.73024	0.638155	8.68514	MIF
Q9NUI1	0.481729	5.56185e-05	7.29529	0.248409	0.0105014	-0.965614	0.23332	8.2609	DECR2
P35557	0.473126	0.0061942	1.30204	-0.0543223	0.874557	-6.72996	0.527449	8.032	GCK
P53396	0.251476	0.00116772	3.39661	-0.136266	0.162251	-4.48937	0.387742	7.88597	ACLY
Q9BRQ8	0.262725	0.00707936	1.01214	0.0140532	0.921633	-6.81982	0.248672	7.83196	AIFM2
Q9HBH1	0.333437	0.0014641	3.05075	0.219119	0.191341	-4.72821	0.114317	7.77897	PDF
Q9UHF1	0.90668	7.90887e-05	6.86723	0.552491	0.00662955	-0.38266	0.354189	7.24989	EGFL7
O60664	0.270022	0.00624692	1.19224	-0.0871186	0.442564	-5.88746	0.357141	7.07971	PLIN3
P37268	0.249086	0.0117627	0.240501	0.041903	0.781301	-6.66823	0.207183	6.90873	FDFT1
O95834	0.218929	0.0144372	-0.0170511	0.0431999	0.719221	-6.57497	0.175729	6.55792	EML2
P18440	0.550918	0.00579909	1.36548	0.232368	0.28819	-5.17412	0.31855	6.5396	NAT1
Q15154	0.489656	0.0178961	-0.109168	0.0631018	0.911215	-6.43614	0.426554	6.32698	PCM1
O94901	0.387263	0.0212665	-0.521058	-0.0169506	0.946225	-6.83379	0.404214	6.31273	SUN1
Q9P0Z9	0.482821	0.000158894	5.98584	0.291361	0.00476732	0.0222269	0.191459	5.96361	PIPOX
Q02127	0.25416	0.0269084	-0.863679	0.0303534	0.857484	-6.76375	0.223807	5.90007	DHODH
Q8TF05	0.340523	0.0262011	-0.782765	-0.0950858	0.790573	-6.61146	0.435609	5.82869	PPP4R1
O76003	0.172064	0.0299949	-0.998519	-0.0246751	0.824847	-6.72781	0.196739	5.72929	GLRX3
P17655	0.337524	0.0066609	1.10473	0.159517	0.168273	-4.54442	0.178007	5.64915	CAPN2
P07339	0.210273	0.0348878	-1.20567	0.0108806	0.939117	-6.8308	0.199392	5.62513	CTSD
Q9Y6I8	0.414183	0.00738287	0.915775	0.182337	0.169923	-4.56004	0.231845	5.47581	PXMP4
P49257	0.967225	4.13474e-09	18.0849	0.539096	9.14963e-08	12.6441	0.428129	5.44088	LMAN1
P14920	0.316167	0.0212759	-0.545035	0.117118	0.454309	-5.92117	0.199049	5.37613	DAO
P09211	0.433145	0.0422184	-1.47278	0.0413502	0.915585	-6.81601	0.391795	5.34323	GSTP1
Q5JVS0	0.57526	0.0286073	-0.6607	-0.231822	0.561404	-6.00184	0.807083	5.34114	HABP4
Q16881	0.202109	0.0440186	-1.55325	0.0320426	0.846561	-6.75028	0.170066	5.19704	TXNRD1
P51812	0.195635	0.0262011	-0.821056	0.0726044	0.475181	-5.98692	0.123031	5.16586	RPS6KA3
Q8WYK0	0.259546	0.047168	-1.6701	0.00941625	0.950779	-6.83496	0.250129	5.16487	ACOT12
Q99460	0.167695	0.0180497	-0.294624	-0.0855795	0.276799	-5.23037	0.253275	4.93574	PSMD1
P06865	0.159925	0.0344224	-1.1879	0.0595305	0.511019	-6.09762	0.100395	4.90972	HEXA
Q03252	0.35674	0.0341525	-1.17385	-0.0879955	0.442564	-5.88724	0.444735	4.71339	LMNB2
P46934	0.308437	0.0360125	-1.25594	0.121812	0.377852	-5.68784	0.186625	4.4319	NEDD4
Q00653	0.264987	0.0451351	-1.5948	0.106938	0.483598	-6.01267	0.158049	4.41787	NFKB2
P58166	0.741296	0.00343064	2.08899	0.411775	0.0280165	-2.22151	0.329522	4.3105	INHBE
Q14764	0.523866	1.10966e-05	9.09275	0.307434	0.000107421	4.79735	0.216432	4.2954	MVP
P36222	0.809169	0.040132	-1.11013	0.299674	0.343767	-5.3129	0.509496	4.20277	CHI3L1
Q13103	0.744608	0.0341525	-0.996827	0.319411	0.267688	-5.08137	0.425197	4.08454	SPP2
Q14534	0.42782	0.0205338	-0.349002	0.286059	0.166849	-4.42643	0.14176	4.07743	SQLE
Q9BY49	0.299814	0.0095051	0.566587	0.199343	0.0755073	-3.48246	0.100471	4.04905	PECR
Q96IV0	0.26863	0.0463354	-1.64501	0.13562	0.355079	-5.61034	0.13301	3.96533	NGLY1
O15533	0.437512	0.0390668	-1.12574	0.209496	0.290331	-5.02778	0.228016	3.90204	TAPBP
P31213	0.72713	0.00920052	0.633282	0.293832	0.0638101	-3.21967	0.433298	3.85295	SRD5A2
A0AVT1	0.165696	0.0368412	-1.28222	-0.0855959	0.249882	-5.07987	0.251292	3.79765	UBA6
Q6UW63	0.435425	0.000200027	5.67503	0.531393	0.000602621	2.62887	-0.0959671	3.04616	POGLUT2
P29401	0.259737	0.0155453	-0.117273	-0.188289	0.0522341	-3.00402	0.448026	2.88675	TKT
P28288	0.330872	0.00122962	3.28313	0.26963	0.00292446	0.642259	0.0612428	2.64087	ABCD3
Q99489	0.554997	0.000250503	5.41772	0.423938	0.000503587	2.86819	0.131059	2.54953	DDO
P22352	0.304825	0.0499844	-1.76554	0.307895	0.129781	-4.19356	-0.00307051	2.42802	GPX3
P00736	0.236477	0.0115248	0.285163	0.224532	0.0216546	-1.87892	0.0119444	2.16409	C1R
Q14397	0.290682	0.0446312	-1.58843	-0.182041	0.0802831	-3.57321	0.472723	1.98478	GCKR
Q9Y2Q3	0.175996	0.0446312	-1.57859	0.1983	0.0638101	-3.26119	-0.0223042	1.6826	GSTK1
P04179	0.219601	0.0140052	0.0193805	0.265264	0.0148957	-1.39419	-0.045663	1.41357	SOD2
O14734	0.458861	0.000452156	4.66599	0.352137	0.000371232	3.30853	0.106724	1.35746	ACOT8
P08697	0.475533	1.6119e-05	8.65479	0.516948	1.08408e-05	7.30857	-0.0414156	1.34621	SERPINF2
P49895	0.330974	0.047168	-1.66812	0.21604	0.047425	-2.87676	0.114934	1.20864	DIO1
Q08426	0.363055	0.0028329	2.28993	0.30139	0.00203002	1.12149	0.0616647	1.16844	EHHADH
Q9UJ83	0.360079	0.000158894	6.03133	0.34118	9.99625e-05	4.91418	0.0188988	1.11715	HACL1
P36955	0.276095	0.0111442	0.325468	0.451485	0.00829711	-0.690041	-0.17539	1.01551	SERPINF1
P02766	0.308729	0.00859771	0.700429	0.796546	0.00578313	-0.203296	-0.487817	0.903725	TTR
Q2TB90	0.591456	0.0115724	0.272735	0.555983	0.00761126	-0.548135	0.0354733	0.82087	HKDC1
Q9UKR5	0.241344	0.0716194	-2.32473	0.327407	0.04592	-2.83639	-0.0860634	0.511662	ERG28
Q13501	0.752592	0.0119539	0.216988	0.450204	0.00609378	-0.274482	0.302388	0.491469	SQSTM1
P09429	0.338072	0.0761197	-2.44078	-0.28031	0.0481154	-2.89685	0.618382	0.456065	HMGB1
P00747	0.376388	0.00812923	0.78378	0.417573	0.00369195	0.32944	-0.0411852	0.45434	PLG
O60683	0.455787	0.0498858	-1.579	0.351916	0.0248605	-1.95859	0.103871	0.379593	PEX10
Q14894	0.28197	0.0446312	-1.57822	0.217399	0.0220676	-1.90675	0.0645709	0.328531	CRYM
P08709	0.493773	0.000592992	4.2065	0.52958	0.000217588	3.96849	-0.0358066	0.238009	F7
P51659	0.394356	0.000592992	4.19487	0.331986	0.00020914	4.05757	0.0623702	0.137301	HSD17B4

## Sheet: up, late
Protein.Group	low_moderate_fc	low_moderate_p	low_moderate_B	moderate_high_fc	moderate_high_p	moderate_high_B	diff_fc	diff_B	Genes
P00738	0.197132	0.133354	-3.35816	0.578101	1.61239e-10	20.4245	-0.380969	-23.7826	HP
Q13162	0.127733	0.293787	-4.58807	0.63112	1.16144e-09	18.2399	-0.503388	-22.8279	PRDX4
P30040	0.0850328	0.515463	-5.57717	0.534637	2.46198e-09	17.0115	-0.449604	-22.5886	ERP29
Q9UBS4	-0.0187383	0.92532	-6.41464	0.637818	9.71529e-09	15.4934	-0.656557	-21.908	DNAJB11
P23141	0.264058	0.0341525	-1.17528	0.729648	1.61239e-10	20.3966	-0.46559	-21.5719	CES1
P26885	0.0186939	0.933805	-6.42218	0.729995	1.7829e-08	14.5395	-0.711302	-20.9616	FKBP2
Q15084	0.176153	0.0718188	-2.33575	0.582451	1.62128e-09	17.7204	-0.406299	-20.0561	PDIA6
Q93096	0.730143	0.298615	-4.58783	1.2729	1.92584e-08	14.3913	-0.542759	-18.9792	PTP4A1
O95479	0.13162	0.197759	-3.98675	0.543806	1.7829e-08	14.5625	-0.412186	-18.5492	H6PD
P13667	0.0103455	0.946852	-6.43082	0.402261	1.82869e-07	11.7847	-0.391915	-18.2155	PDIA4
Q9NYU2	0.0768017	0.324045	-4.7503	0.391742	9.14963e-08	12.6525	-0.314941	-17.4028	UGGT1
P11021	0.130765	0.14757	-3.51406	0.517702	3.13675e-08	13.8789	-0.386936	-17.393	HSPA5
P14314	0.136803	0.222527	-4.18351	0.573945	7.10252e-08	12.9807	-0.437143	-17.1642	PRKCSH
Q8NBJ7	0.281895	0.000681866	4.03394	0.715077	1.54639e-10	21.0606	-0.433183	-17.0266	SUMF2
Q9Y2B0	0.255909	0.0565535	-1.9267	0.790013	1.36663e-08	15.0088	-0.534104	-16.9355	CNPY2
P04196	0.13826	0.322094	-4.74341	0.576094	1.71445e-07	11.896	-0.437834	-16.6394	HRG
Q14697	0.145109	0.0616233	-2.05171	0.530497	1.8266e-08	14.4788	-0.385388	-16.5305	GANAB
Q9Y4L1	0.000801392	0.996117	-6.44871	0.347741	8.72191e-07	10.0769	-0.346939	-16.5256	HYOU1
O75356	0.246776	0.0208163	-0.504798	0.604652	6.94813e-09	15.9244	-0.357877	-16.4292	ENTPD5
Q8NBS9	0.363434	0.000592992	4.19411	0.836599	1.61239e-10	20.4883	-0.473165	-16.2942	TXNDC5
Q15293	0.315166	0.0073496	0.95411	0.711749	2.46198e-09	17.0409	-0.396584	-16.0868	RCN1
P14625	-0.0146177	0.924643	-6.41317	0.36813	1.27789e-06	9.66239	-0.382748	-16.0756	HSP90B1
Q9BS26	0.1196	0.223416	-4.18869	0.441108	1.8155e-07	11.8155	-0.321509	-16.0042	ERP44
P55157	0.0364054	0.766974	-6.21062	0.499089	1.69495e-06	9.34728	-0.462683	-15.5579	MTTP
P02763	0.451586	0.0108018	0.381262	0.986325	6.94813e-09	15.8769	-0.534739	-15.4956	ORM1
P27797	0.0939451	0.456063	-5.376	0.499636	8.72191e-07	10.0786	-0.405691	-15.4546	CALR
P0C0L4	0.132421	0.0907122	-2.71909	0.436357	1.02027e-07	12.5094	-0.303936	-15.2285	C4A
P30101	0.156606	0.0993874	-2.8921	0.510672	1.22416e-07	12.2774	-0.354066	-15.1695	PDIA3
O43852	0.210557	0.0678446	-2.21813	0.675707	7.58326e-08	12.8862	-0.46515	-15.1043	CALU
Q9BXT2	0.147157	0.391748	-5.10313	0.519737	1.83615e-06	9.25047	-0.37258	-14.3536	CACNG6
P05155	0.278174	0.00738287	0.910759	0.602793	1.3344e-08	15.0799	-0.324619	-14.1692	SERPING1
Q9UMX5	0.377683	0.0250306	-0.729327	0.808151	5.21568e-08	13.3148	-0.430468	-14.0442	NENF
P23284	0.257399	0.0188174	-0.340957	0.608488	3.64974e-08	13.6972	-0.351088	-14.0381	PPIB
P07237	0.237133	0.00624692	1.18954	0.616447	1.29701e-08	15.1579	-0.379314	-13.9684	P4HB
O00748	0.570395	5.56185e-05	7.26212	0.876959	1.54639e-10	20.977	-0.306564	-13.7149	CES2
P13671	-0.0161301	0.92934	-6.41889	0.390835	1.34035e-05	7.07084	-0.406965	-13.4897	C6
Q8NBL1	0.111736	0.609942	-5.82304	0.619669	1.07833e-05	7.34224	-0.507933	-13.1653	POGLUT1
Q96IY4	0.117261	0.678509	-6.0141	0.60223	1.50384e-05	6.91573	-0.484969	-12.9298	CPB2
P04004	0.0702183	0.656061	-5.96544	0.375134	2.00845e-05	6.61753	-0.304916	-12.583	VTN
P29622	0.448432	0.000352997	5.04957	0.842594	2.2768e-09	17.2271	-0.394162	-12.1775	SERPINA4
Q9NZ08	0.359114	0.000164669	5.90517	0.717682	1.55753e-09	17.8521	-0.358568	-11.947	ERAP1
P04217	0.395658	0.00123224	3.25464	0.710174	1.50802e-08	14.867	-0.314517	-11.6123	A1BG
O94905	-0.076105	0.447785	-5.34397	0.383286	2.92632e-05	6.2208	-0.459391	-11.5648	ERLIN2
Q8NBK3	0.407302	0.0864763	-2.62612	0.661194	2.83323e-06	8.77126	-0.253892	-11.3974	SUMF1
P01024	0.150507	0.0586243	-1.98715	0.385539	2.08007e-06	9.10996	-0.235032	-11.0971	C3
Q14554	0.0571611	0.711464	-6.10229	0.332355	9.65264e-05	4.96042	-0.275194	-11.0627	PDIA5
O60568	0.212484	0.0586243	-1.98647	0.453671	2.59913e-06	8.87327	-0.241187	-10.8597	PLOD3
P02753	0.531707	0.0111007	0.337857	0.799002	3.18944e-07	11.1921	-0.267295	-10.8543	RBP4
Q9UKY3	0.284319	0.105742	-2.97349	0.755422	7.19613e-06	7.78816	-0.471103	-10.7616	CES1P1
Q96HE7	0.300892	0.000769559	3.86688	0.723702	1.78167e-08	14.6185	-0.42281	-10.7516	ERO1A
P18848	0.06636	0.793655	-6.23033	0.543189	0.000169671	4.39472	-0.476829	-10.625	ATF4
Q14696	0.243629	0.0193749	-0.375526	0.539662	8.1894e-07	10.1997	-0.296033	-10.5752	MESD
Q969H8	0.412816	0.0212618	-0.531292	0.759774	9.20083e-07	10.0048	-0.346958	-10.5361	MYDGF
Q9BWS9	0.268111	0.0477418	-1.69516	0.539336	3.0264e-06	8.68952	-0.271225	-10.3847	CHID1
Q9H173	0.573127	0.00619022	1.25096	0.760005	2.24925e-07	11.5581	-0.186878	-10.3071	SIL1
Q9H488	0.269504	0.0965076	-2.84898	0.73742	1.05237e-05	7.40641	-0.467916	-10.2554	POFUT1
P07225	0.229162	0.14757	-3.53025	0.610966	2.32723e-05	6.45926	-0.381804	-9.98951	PROS1
P50454	0.209116	0.091754	-2.75451	0.457611	1.44227e-05	6.98458	-0.248494	-9.73908	SERPINH1
Q9HCN8	0.129015	0.46848	-5.41874	0.570438	0.000229658	3.89619	-0.441423	-9.31492	SDF2L1
Q6UWW8	-0.0706756	0.814746	-6.27447	0.486838	0.000466679	2.99746	-0.557513	-9.27192	CES3
P01042	0.166321	0.299645	-4.6267	0.409484	0.000142022	4.50105	-0.243162	-9.12775	KNG1
P05154	0.995343	2.23869e-07	13.3565	1.1031	1.16028e-10	21.9208	-0.107758	-8.56428	SERPINA5
Q15067	0.102904	0.459358	-5.38805	0.297726	0.00041299	3.14815	-0.194822	-8.5362	ACOX1
Q86WA8	0.114087	0.45484	-5.36997	0.390627	0.00041299	3.15027	-0.27654	-8.52023	LONP2
P11226	0.453997	0.00466653	1.63924	0.890011	8.44141e-07	10.1492	-0.436014	-8.50994	MBL2
P00751	0.119672	0.273248	-4.47297	0.439745	0.000213942	4.01343	-0.320073	-8.4864	CFB
Q07065	0.103473	0.298615	-4.62122	0.256805	0.00032685	3.459	-0.153333	-8.08022	CKAP4
O95302	0.294466	0.253921	-4.27504	0.775346	0.000304933	3.68137	-0.48088	-7.95641	FKBP9
O60613	-0.0683829	0.812418	-6.28655	0.500816	0.0014249	1.59211	-0.569199	-7.87866	SELENOF
Q8N1S5	0.138108	0.287168	-4.54952	0.32182	0.000426323	3.10741	-0.183712	-7.65693	SLC39A11
P04003	-0.107619	0.427249	-5.25519	0.303244	0.000734747	2.36257	-0.410863	-7.61777	C4BPA
O75477	-0.230338	0.0790489	-2.49186	0.416659	8.77726e-05	5.06581	-0.646997	-7.55767	ERLIN1
P05546	0.371837	0.000505765	4.52552	0.683419	1.50515e-07	12.0488	-0.311582	-7.52333	SERPIND1
Q9BT09	-0.0422749	0.910598	-6.38485	0.533513	0.00206442	1.11428	-0.575788	-7.49913	CNPY3
Q8WTS1	0.0964223	0.738931	-6.14089	0.424765	0.00192554	1.21339	-0.328343	-7.35427	ABHD5
P54289	0.139606	0.787156	-5.98334	0.513126	0.00195118	1.36188	-0.37352	-7.34522	CACNA2D1
Q9P035	-0.0587611	0.624279	-5.8938	0.205159	0.00164544	1.39263	-0.26392	-7.28643	HACD3
Q9BZQ6	0.0942861	0.656164	-5.96859	0.353476	0.00192554	1.20895	-0.259189	-7.17754	EDEM3
Q9Y2G5	0.31632	0.00531414	1.45919	0.695763	3.25972e-06	8.59987	-0.379442	-7.14068	POFUT2
Q9BVC6	0.03932	0.777083	-6.23408	0.345317	0.00255204	0.816468	-0.305997	-7.05054	TMEM109
Q14624	0.116104	0.291351	-4.57607	0.273562	0.000685194	2.44239	-0.157459	-7.01846	ITIH4
Q9UFG5	-0.065226	0.715209	-6.09283	0.482667	0.00239615	0.901657	-0.547894	-6.99449	C19orf25
P37059	-0.0067966	0.975283	-6.44418	0.27925	0.00314144	0.523754	-0.286047	-6.96794	HSD17B2
P11216	0.167205	0.0299949	-0.992944	0.27992	4.00032e-05	5.88729	-0.112716	-6.88023	PYGB
Q9NZP8	0.112627	0.578967	-5.7471	0.485941	0.00214639	1.10668	-0.373314	-6.85377	C1RL
Q9BUN8	0.0154522	0.93833	-6.42506	0.365949	0.00349708	0.393684	-0.350496	-6.81874	DERL1
A2RRP1	0.00840695	0.959313	-6.43647	0.218185	0.00369195	0.325581	-0.209778	-6.76205	NBAS
P02741	0.653811	0.182011	-3.51041	0.839345	0.000466679	3.22208	-0.185534	-6.73249	CRP
P00450	0.305286	0.000965819	3.60122	0.458839	7.56594e-07	10.2988	-0.153552	-6.69757	CP
Q14257	0.00412815	0.992898	-6.25942	0.571211	0.00374327	0.396716	-0.567083	-6.65614	RCN2
P55072	0.0209046	0.831054	-6.31035	0.180838	0.00385996	0.263323	-0.159934	-6.57367	VCP
Q9NTJ5	0.00347563	0.977064	-6.44526	0.173933	0.00449702	0.0858692	-0.170458	-6.53113	SACM1L
P45877	0.478134	0.152101	-3.28936	0.747514	0.00041299	3.2203	-0.26938	-6.50966	PPIC
P55145	0.113704	0.57346	-5.7656	0.409659	0.00280964	0.70556	-0.295955	-6.47116	MANF
P27824	-0.0590291	0.552231	-5.6982	0.173656	0.00264543	0.768291	-0.232685	-6.46649	CANX
Q32P28	-0.0541687	0.901895	-6.24515	0.57195	0.00428621	0.209962	-0.626119	-6.45511	P3H1
P06681	0.156359	0.210698	-4.07552	0.416369	0.000782994	2.28489	-0.260009	-6.36041	C2
Q9BSJ8	0.0190275	0.86964	-6.36042	0.165832	0.00524504	-0.0951072	-0.146805	-6.26532	ESYT1
P05161	0.254241	0.380403	-4.94704	0.737811	0.00203002	1.29974	-0.48357	-6.24679	ISG15
O00187	0.532882	0.14757	-3.43882	0.735105	0.000566835	2.7647	-0.202223	-6.20352	MASP2
P08603	0.196409	0.165584	-3.70204	0.44732	0.000685194	2.4371	-0.250911	-6.13914	CFH
Q4KWH8	-0.0661729	0.821808	-6.10828	0.443731	0.00664571	-0.050481	-0.509904	-6.0578	PLCH1
P01008	0.989559	4.12517e-07	12.6369	1.1486	8.42693e-10	18.6659	-0.159036	-6.029	SERPINC1
Q68DX3	-0.0926707	0.678244	-5.74606	0.635236	0.00587087	0.282683	-0.727907	-6.02874	FRMPD2
O43826	-0.144916	0.388244	-5.08202	0.335176	0.0023786	0.916596	-0.480091	-5.99862	SLC37A4
P01031	0.032162	0.833785	-6.31423	0.211011	0.00651512	-0.35813	-0.178849	-5.95611	C5
Q5NDL2	-0.0517209	0.896299	-6.03362	0.520782	0.00581524	-0.117221	-0.572503	-5.9164	EOGT
Q9UKG9	0.126115	0.614862	-5.87114	0.381907	0.00501962	-0.0159479	-0.255792	-5.8552	CROT
Q96AJ1	0.226604	0.389981	-5.04534	0.4959	0.00284054	0.713428	-0.269295	-5.75877	CLUAP1
Q13217	0.106771	0.420447	-5.22462	0.353122	0.00314144	0.521439	-0.246351	-5.74606	DNAJC3
Q9NU02	0.158768	0.709933	-5.77535	0.517448	0.00597864	-0.0722551	-0.358679	-5.70309	ANKEF1
P09871	0.191813	0.116369	-3.15941	0.331829	0.000661052	2.50474	-0.140015	-5.66415	C1S
P28070	-0.0335905	0.903812	-6.39222	0.276039	0.00888646	-0.761826	-0.30963	-5.6304	PSMB4
P02743	0.344258	0.0371887	-1.29604	0.42832	0.000169671	4.30308	-0.0840617	-5.59912	APCS
Q96HA9	0.234705	0.0916346	-2.74369	0.364518	0.000521308	2.81982	-0.129813	-5.56351	PEX11G
P38435	0.0519465	0.731014	-6.14546	0.251082	0.00895852	-0.774883	-0.199135	-5.37057	GGCX
Q9HDC9	-0.0211286	0.847154	-6.33063	0.169552	0.01104	-1.0248	-0.190681	-5.30583	APMAP
Q86U17	0.134696	0.437315	-5.29803	0.326053	0.00496025	-0.0196692	-0.191356	-5.27836	SERPINA11
P0C0L5	-0.0267603	0.911062	-6.40137	0.353945	0.0120911	-1.136	-0.380705	-5.26537	C4B_2
P02675	0.0734634	0.642348	-5.93171	0.225186	0.00826027	-0.673874	-0.151723	-5.25783	FGB
Q9BV81	0.106977	0.680475	-5.98589	0.383863	0.00969789	-0.809456	-0.276886	-5.17643	EMC6
Q8NCW5	0.177832	0.200453	-4.00857	0.279658	0.00201752	1.13858	-0.101826	-5.14714	NAXE
P15586	0.0604705	0.812164	-6.28544	0.364868	0.0130966	-1.24274	-0.304397	-5.0427	GNS
Q14739	0.108956	0.544858	-5.67648	0.232622	0.00826027	-0.678923	-0.123666	-4.99756	LBR
P21549	0.246294	0.0616233	-2.04984	0.31797	0.000488175	2.91337	-0.0716757	-4.96321	AGXT
Q7Z5P4	-0.0381799	0.880704	-6.36966	0.230761	0.0154707	-1.44304	-0.26894	-4.92662	HSD17B13
P20592	-0.0148934	0.975283	-6.39481	0.49669	0.0183847	-1.51159	-0.511583	-4.88322	MX2
P00748	0.276275	0.0896607	-2.69584	0.409555	0.00086033	2.18175	-0.133279	-4.87759	F12
P19827	0.160078	0.0965076	-2.84625	0.289905	0.00099349	2.01876	-0.129827	-4.865	ITIH1
Q49AH0	-0.0115073	0.975283	-6.31997	0.406481	0.0177318	-1.49916	-0.417988	-4.82081	CDNF
P07711	0.103403	0.773913	-5.90457	0.56927	0.0141258	-1.08851	-0.465867	-4.81606	CTSL
P35749	-0.258927	0.734272	-5.93511	0.725089	0.0154127	-1.13764	-0.984016	-4.79747	MYH11
Q9UBV2	-0.00181154	0.995797	-6.44858	0.232758	0.0191997	-1.70962	-0.23457	-4.73897	SEL1L
O15173	-0.0393349	0.760149	-6.19414	0.186335	0.0166806	-1.52224	-0.22567	-4.6719	PGRMC2
Q9BQE4	0.47476	0.0018912	2.76715	0.673785	1.07833e-05	7.32861	-0.199026	-4.56146	SELENOS
Q07812	-0.0305219	0.863604	-6.35287	0.312553	0.0214103	-1.8592	-0.343075	-4.49367	BAX
Q8IXB1	0.287631	0.0864763	-2.62075	0.378622	0.00114644	1.86702	-0.0909916	-4.48776	DNAJC10
P26927	0.195278	0.435641	-5.1834	0.373166	0.00904169	-0.745475	-0.177887	-4.43793	MST1
Q99715	0.00877717	0.966658	-6.44045	0.213561	0.0234901	-2.00378	-0.204784	-4.43667	COL12A1
O75718	0.0800095	0.783138	-6.13609	0.450257	0.0210875	-1.71263	-0.370248	-4.42346	CRTAP
Q9H553	0.0241761	0.893847	-6.38191	0.27048	0.0240434	-2.03421	-0.246304	-4.3477	ALG2
Q5SWX8	-0.0667961	0.771418	-6.2215	0.329119	0.0219582	-1.89878	-0.395916	-4.32271	ODR4
Q9BU23	-0.0546577	0.735177	-6.15128	0.231514	0.0215091	-1.86745	-0.286172	-4.28383	LMF2
P06276	0.132925	0.58795	-5.62998	0.369928	0.0170409	-1.36299	-0.237003	-4.26698	BCHE
Q5JU69	0.112986	0.687019	-5.87002	0.361291	0.0198362	-1.6103	-0.248305	-4.25972	TOR2A
P02748	0.0137581	0.973513	-6.44329	0.207925	0.0276276	-2.20433	-0.194167	-4.23896	C9
Q8WVM8	-0.0173141	0.91874	-6.40767	0.22097	0.0269817	-2.16989	-0.238284	-4.23778	SCFD1
P09382	0.0872303	0.688487	-6.0269	0.255739	0.0205223	-1.7939	-0.168509	-4.233	LGALS1
Q8N2K0	-0.107014	0.596641	-5.73412	0.272193	0.0174713	-1.50239	-0.379207	-4.23173	ABHD12
P16615	-0.0121779	0.912675	-6.40321	0.162032	0.0272982	-2.18698	-0.17421	-4.21623	ATP2A2
Q8NBX0	-0.0117679	0.935311	-6.42347	0.165043	0.0284099	-2.24146	-0.176811	-4.18201	SCCPDH
Q99720	0.0779496	0.689777	-6.03112	0.314145	0.0236901	-1.92614	-0.236196	-4.10499	SIGMAR1
Q9UGK3	0.0589985	0.765246	-6.17358	0.333535	0.0257423	-2.07437	-0.274536	-4.09921	STAP2
P49908	-0.0560406	0.933805	-6.10246	0.622214	0.0317358	-2.0226	-0.678254	-4.07986	SELENOP
Q96BI1	-0.0298282	0.876867	-6.36656	0.278581	0.0294297	-2.29084	-0.308409	-4.07572	SLC22A18
Q9UNW1	0.367666	0.00447398	1.69398	0.614413	4.41147e-05	5.76621	-0.246747	-4.07223	MINPP1
Q9UK55	0.186025	0.488045	-5.3712	0.466838	0.0149434	-1.37821	-0.280813	-3.99299	SERPINA10
P02655	-0.0250886	0.903812	-6.39255	0.253059	0.0330004	-2.42414	-0.278148	-3.96841	APOC2
Q96AG3	-0.108411	0.625339	-5.8965	0.364211	0.02266	-1.95254	-0.472622	-3.94397	SLC25A46
P02750	0.30026	0.0907122	-2.72622	0.595322	0.00192967	1.2018	-0.295062	-3.92802	LRG1
O75521	0.0189965	0.917879	-6.40686	0.167224	0.0348908	-2.48769	-0.148228	-3.91916	ECI2
Q7L5L3	-0.208956	0.849948	-6.01464	1.31783	0.0358291	-2.12372	-1.52678	-3.89092	GDPD3
O00469	0.166075	0.489282	-5.41726	0.334159	0.0170455	-1.54374	-0.168084	-3.87353	PLOD2
P00387	-0.0519906	0.645772	-5.93941	0.166367	0.0248605	-2.07609	-0.218358	-3.86333	CYB5R3
O00116	0.282865	0.00965166	0.514702	0.320789	0.00016142	4.36451	-0.0379246	-3.84981	AGPS
Q96S66	0.102921	0.512321	-5.55869	0.275691	0.019214	-1.7127	-0.17277	-3.84599	CLCC1
Q9UDY8	0.0622103	0.910438	-6.34993	0.576943	0.039163	-2.51126	-0.514733	-3.83867	MALT1
Q9P2W9	-0.0323175	0.923049	-6.39561	0.345658	0.0384912	-2.55777	-0.377975	-3.83785	STX18
P30533	0.289204	0.0085703	0.713456	0.433978	0.000141459	4.51603	-0.144774	-3.80258	LRPAP1
P00492	0.0105277	0.972781	-6.44303	0.216375	0.0405444	-2.64507	-0.205848	-3.79796	HPRT1
O94903	0.0381167	0.765179	-6.20465	0.173944	0.0338095	-2.45444	-0.135828	-3.7502	PLPBP
O75352	-0.092074	0.642348	-5.93106	0.282291	0.0278709	-2.2146	-0.374365	-3.71646	MPDU1
Q9H3E2	0.00239711	0.996117	-6.30367	0.394187	0.0442624	-2.62046	-0.39179	-3.68321	SNX25
P04040	0.092919	0.37948	-5.0214	0.168457	0.0143449	-1.34008	-0.0755383	-3.68132	CAT
P00734	0.102071	0.476607	-5.44803	0.254341	0.020189	-1.77606	-0.15227	-3.67197	F2
Q9NUQ7	0.0117778	0.946852	-6.43053	0.208762	0.044995	-2.80927	-0.196984	-3.62127	UFSP2
O14791	0.0443244	0.928506	-6.20524	0.448403	0.0449159	-2.586	-0.404078	-3.61924	APOL1
Q7Z5G4	-0.0590797	0.759615	-6.15919	0.379146	0.0396345	-2.55406	-0.438226	-3.60513	GOLGA7
Q8WU67	-0.0943651	0.607755	-5.82913	0.284905	0.028732	-2.23423	-0.37927	-3.5949	ABHD3
P80303	0.0199797	0.932599	-6.4051	0.234704	0.047425	-2.83231	-0.214725	-3.57279	NUCB2
P02760	0.0380809	0.860599	-6.34987	0.256978	0.0448839	-2.80355	-0.218897	-3.54631	AMBP
Q9UKV5	0.0557577	0.771878	-6.22325	0.211964	0.0413145	-2.69141	-0.156206	-3.53184	AMFR
P02656	0.0385517	0.777083	-6.23378	0.275957	0.0420394	-2.71296	-0.237405	-3.52082	APOC3
Q96HY6	-0.0615488	0.521086	-5.60625	0.186028	0.0251031	-2.0892	-0.247576	-3.51705	DDRGK1
P49641	0.0551426	0.869636	-6.32737	0.350408	0.0494308	-2.81928	-0.295265	-3.50809	MAN2A2
O60218	-0.158375	0.732474	-6.06062	0.600839	0.0422894	-2.58667	-0.759214	-3.47395	AKR1B10
P05543	0.688209	1.46668e-06	11.2998	0.983075	1.67446e-08	14.7365	-0.294867	-3.43672	SERPINA7
P11509	0.124516	0.421923	-5.23552	0.232079	0.0211664	-1.84155	-0.107563	-3.39397	CYP2A6
P58004	-0.136387	0.676361	-5.95848	0.53761	0.0424536	-2.59494	-0.673996	-3.36354	SESN2
Q12955	-0.0892705	0.76697	-6.19419	0.342145	0.0473718	-2.85021	-0.431415	-3.34398	ANK3
P02787	0.370517	0.000769559	3.87591	0.666879	1.19296e-05	7.19982	-0.296362	-3.32391	TF
Q9Y680	0.299594	0.195194	-3.91155	0.462053	0.00774948	-0.59069	-0.162459	-3.32086	FKBP7
Q96PD5	0.370667	0.0759216	-2.42694	0.570316	0.00242657	0.883431	-0.199649	-3.31037	PGLYRP2
Q8NHY3	0.365437	0.237038	-4.22107	1.00171	0.0105738	-0.930406	-0.636277	-3.29067	GAS2L2
P05156	0.167272	0.218486	-4.1523	0.302547	0.00971438	-0.882469	-0.135275	-3.26983	CFI
P01009	2.99724	1.72505e-11	23.6398	1.51796	1.27957e-12	26.8688	1.47928	-3.22893	SERPINA1
P04216	0.328902	0.466171	-5.25864	0.433587	0.0265501	-2.03433	-0.104685	-3.22431	THY1
P19971	0.0852347	0.435177	-5.28984	0.220519	0.0251031	-2.08952	-0.135284	-3.20033	TYMP
Q96CS3	-0.0638354	0.679094	-6.01648	0.180248	0.0478768	-2.89057	-0.244083	-3.12592	FAF2
P07360	0.896358	0.0017736	2.84795	0.846427	3.99088e-05	5.90275	0.0499307	-3.0548	C8G
Q13608	0.181311	0.110709	-3.05855	0.255928	0.00497406	-0.0259927	-0.0746178	-3.03256	PEX6
Q96LJ7	-0.145995	0.298615	-4.61987	0.213287	0.0177318	-1.61736	-0.359282	-3.00251	DHRS1
Q00G26	-0.198726	0.347517	-4.86442	0.288905	0.0221932	-1.9177	-0.487631	-2.94671	PLIN5
O15527	0.255731	0.375192	-4.77969	0.398965	0.0294297	-2.00303	-0.143235	-2.77666	OGG1
Q86UB9	0.193436	0.215233	-4.12526	0.29028	0.014562	-1.35803	-0.0968436	-2.76723	TMEM135
P00740	0.328898	0.0694324	-2.27482	0.385131	0.00328149	0.467151	-0.0562333	-2.74197	F9
O15254	0.47048	0.000592992	4.20529	0.436876	1.48228e-05	6.94369	0.0336036	-2.73841	ACOX3
Q9UJM8	0.314262	0.00733514	0.967181	0.320813	0.000276098	3.68945	-0.00655101	-2.72227	HAO1
O00124	0.14187	0.480787	-5.26444	0.37079	0.045675	-2.63525	-0.22892	-2.62918	UBXN8
P01040	-0.331175	0.471109	-5.42453	0.661626	0.04592	-2.83653	-0.992801	-2.588	CSTA
Q99541	0.458693	0.0693716	-2.23046	0.410221	0.00374327	0.324264	0.0484715	-2.55472	PLIN2
P01011	0.75894	7.07637e-08	14.8143	0.953116	2.13843e-09	17.3661	-0.194176	-2.55185	SERPINA3
P33897	0.255952	0.0759216	-2.42586	0.291427	0.00473342	0.0327792	-0.0354754	-2.45864	ABCD1
Q9BSG0	0.52626	0.0410177	-1.25606	0.632301	0.00203002	1.16677	-0.106041	-2.42283	PRADC1
P09110	0.247105	0.0477418	-1.69822	0.281487	0.0029974	0.583237	-0.0343823	-2.28146	ACAA1
O95210	0.217597	0.091754	-2.75683	0.24289	0.00806251	-0.641131	-0.0252931	-2.1157	STBD1
Q99969	0.531382	0.0494412	-1.68572	0.628496	0.00340144	0.424455	-0.0971141	-2.11017	RARRES2
P01019	0.535694	3.68282e-06	10.3307	0.731578	1.06473e-07	12.4406	-0.195884	-2.10995	AGT
P01023	0.292507	0.00848958	0.732523	0.364095	0.000575688	2.68737	-0.0715882	-1.95485	A2M
Q02809	0.155478	0.298323	-4.6138	0.260819	0.0414864	-2.69706	-0.105341	-1.91674	PLOD1
P25325	-0.153939	0.119286	-3.1943	0.184292	0.014562	-1.35963	-0.338231	-1.83467	MPST
Q709F0	0.305337	0.00738287	0.906296	0.287983	0.000559043	2.73718	0.0173538	-1.83088	ACAD11
Q8IZ81	-0.139419	0.317727	-4.72212	0.274621	0.0486329	-2.90845	-0.41404	-1.81367	ELMOD2
Q99424	0.365106	0.0136532	0.0571643	0.329131	0.00118067	1.8092	0.0359755	-1.75204	ACOX2
P02774	0.334548	0.0644242	-2.13216	0.556182	0.00662955	-0.38592	-0.221633	-1.74624	GC
P02768	0.223208	0.0208163	-0.499273	0.512431	0.00189774	1.23329	-0.289224	-1.73256	ALB
Q9Y263	0.131436	0.14757	-3.5199	0.169662	0.0215091	-1.86806	-0.0382258	-1.65184	PLAA
Q08830	0.456514	0.0477418	-1.69537	0.540467	0.00545729	-0.140417	-0.0839535	-1.55496	FGL1
P07357	0.402977	0.0136532	0.0929749	0.535761	0.00167609	1.38741	-0.132784	-1.29444	C8A
P27169	-0.281928	0.105157	-2.96391	0.258979	0.018681	-1.67408	-0.540907	-1.28983	PON1
P08185	0.826893	2.134e-05	8.3179	1.03741	1.43572e-06	9.52904	-0.210516	-1.21114	SERPINA6
P29122	0.240507	0.14757	-3.47674	0.307247	0.0303218	-2.3084	-0.0667397	-1.16834	PCSK6
Q9BV94	0.443597	0.0965076	-2.69247	0.484737	0.0186503	-1.52769	-0.0411393	-1.16478	EDEM2
P06133	-0.128868	0.151543	-3.56206	0.172418	0.0335979	-2.44476	-0.301287	-1.11729	UGT2B4
P43251	0.537311	8.33523e-05	6.70223	0.608623	7.19613e-06	7.79289	-0.0713123	-1.09066	BTD
Q9Y625	0.448191	0.0580036	-1.90508	0.467827	0.00949343	-0.825811	-0.0196363	-1.07927	GPC6
P01034	0.387413	0.136943	-3.3994	0.470939	0.0309165	-2.35143	-0.0835261	-1.04797	CST3
P19652	0.786202	8.84872e-06	9.39853	0.836801	7.24066e-07	10.3636	-0.0505997	-0.965111	ORM2
Q86YB8	0.489251	0.000353167	5.01013	0.573884	4.71863e-05	5.6877	-0.084633	-0.677571	ERO1B
Q96S06	-0.247069	0.128581	-3.29859	0.274331	0.0448839	-2.80149	-0.5214	-0.497097	LMF1
Q99487	0.193781	0.0745745	-2.39094	0.252442	0.0233341	-1.99384	-0.0586607	-0.397107	PAFAH2
Q7Z4H8	0.429069	0.0962384	-2.65994	0.359918	0.0324919	-2.34065	0.0691518	-0.319295	POGLUT3
A1L0T0	-0.18963	0.109517	-3.03622	0.207918	0.0424536	-2.73447	-0.397548	-0.301755	ILVBL
P04070	0.566924	0.000449303	4.70676	0.641779	0.000100785	4.8925	-0.0748543	-0.185737	PROC

## Sheet: down, early
Protein.Group	low_moderate_fc	low_moderate_p	low_moderate_B	moderate_high_fc	moderate_high_p	moderate_high_B	diff_fc	diff_B	Genes
P07306	-0.323489	7.90887e-05	6.80687	-0.101375	0.264541	-5.16092	-0.222114	11.9678	ASGR1
Q15166	-0.385106	0.000430948	4.78262	-0.0189737	0.862973	-6.76972	-0.366133	11.5523	PON3
Q9Y694	-0.43832	0.000592992	4.3085	0.0557752	0.755712	-6.62843	-0.494095	10.9369	SLC22A7
O14756	-0.393804	0.000918471	3.67332	-0.0707283	0.527912	-6.14708	-0.323076	9.8204	HSD17B6
Q6IC98	-0.492433	0.00239454	2.53859	-0.0417208	0.857175	-6.71076	-0.450712	9.24935	GRAMD4
O43272	-0.499321	0.00263944	2.39315	-0.0426886	0.910106	-6.80956	-0.456632	9.20271	PRODH
Q9Y2P5	-0.343007	0.00257319	2.43583	0.0586173	0.579244	-6.28795	-0.401625	8.72378	SLC27A5
P51149	-0.190492	0.00407624	1.84374	0.0182891	0.857484	-6.76354	-0.208781	8.60729	RAB7A
P07307	-0.276381	0.00427183	1.78281	0.0230196	0.885789	-6.79003	-0.2994	8.57284	ASGR2
P13688	-0.266457	0.00386826	1.92573	-0.0524518	0.76551	-6.64565	-0.214005	8.57138	CEACAM1
Q8N139	-0.267929	0.00482892	1.57799	-0.0414404	0.76551	-6.64565	-0.226489	8.22364	ABCA6
Q9HBR0	-0.453322	0.00319409	2.17401	0.160254	0.482821	-5.97461	-0.613577	8.14862	SLC38A10
Q9UDR5	-0.366856	0.00123224	3.23561	-0.118697	0.19089	-4.7252	-0.248159	7.96081	AASS
O95169	-0.398944	0.00630746	1.16832	0.0691885	0.678922	-6.49094	-0.468132	7.65926	NDUFB8
P56199	-0.279325	0.00624692	1.20752	-0.0544386	0.619788	-6.37653	-0.224886	7.58405	ITGA1
Q02928	-0.30849	0.00122962	3.29879	0.142037	0.127112	-4.1676	-0.450527	7.46639	CYP4A11
P31513	-0.24479	0.00738287	0.932806	-0.0598846	0.616978	-6.36965	-0.184905	7.30245	FMO3
P61586	-0.426798	0.00782714	1.03026	-0.134496	0.651592	-6.23595	-0.292303	7.26621	RHOA
O95167	-0.465024	0.00763343	0.864128	0.122036	0.564865	-6.24472	-0.58706	7.10885	NDUFA3
P00439	-0.320763	0.00380893	1.95695	-0.103028	0.230333	-4.96868	-0.217736	6.92564	PAH
P32929	-0.376771	0.00427183	1.75286	-0.10782	0.265353	-5.16869	-0.26895	6.92155	CTH
O15020	-0.238679	0.00559052	1.39744	-0.103999	0.327699	-5.49311	-0.13468	6.89055	SPTBN2
Q7Z417	-0.348636	0.00954412	0.542367	-0.13122	0.564877	-6.24533	-0.217416	6.7877	NUFIP2
Q92781	-0.346494	0.0104794	0.418823	0.110503	0.552515	-6.21249	-0.456998	6.63131	RDH5
P35503	-0.498178	0.00939955	0.586736	0.141402	0.487013	-6.02593	-0.63958	6.61266	UGT1A3
P07099	-0.232348	0.0155453	-0.100765	0.0273844	0.804162	-6.70357	-0.259732	6.6028	EPHX1
Q9P0J0	-0.278193	0.0136532	0.0512376	0.0513372	0.705175	-6.54301	-0.32953	6.59425	NDUFA13
Q53FZ2	-0.259656	0.00531414	1.46828	-0.106	0.252728	-5.09781	-0.153656	6.56608	ACSM3
Q8NB49	-0.275667	0.00427183	1.75587	-0.19776	0.190314	-4.72038	-0.0779071	6.47625	ATP11C
Q14677	-0.241258	0.0155453	-0.109939	-0.0550617	0.656944	-6.45357	-0.186196	6.34363	CLINT1
P46977	-0.159661	0.0125972	0.151165	0.0568111	0.527912	-6.14796	-0.216472	6.29912	STT3A
P18827	-0.314068	0.0199644	-0.43475	-0.048331	0.799793	-6.69712	-0.265737	6.26237	SDC1
O14975	-0.245637	0.0199644	-0.438579	0.030379	0.7619	-6.64004	-0.276016	6.20146	SLC27A2
O95954	-0.230363	0.0100079	0.471337	-0.0641511	0.379243	-5.69588	-0.166212	6.16722	FTCD
Q9BUP0	-0.451352	0.0199644	-0.326921	-0.0960841	0.761359	-6.484	-0.355267	6.15708	EFHD1
Q96IG2	-0.49101	0.00954412	0.585709	0.236112	0.357171	-5.54129	-0.727123	6.127	FBXL20
Q86U10	-0.519653	0.00874727	0.674218	-0.136496	0.317901	-5.44423	-0.383157	6.11844	ASPG
P78310	-0.267987	0.0250459	-0.736163	-0.00735668	0.970877	-6.82512	-0.26063	6.08895	CXADR
O75306	-0.194471	0.0259702	-0.782485	0.0199935	0.869814	-6.77674	-0.214464	5.99426	NDUFS2
Q9BV23	-0.278358	0.0121686	0.191963	0.118672	0.396024	-5.74929	-0.397031	5.94125	ABHD6
Q7KZF4	-0.149818	0.0158539	-0.150705	-0.0528968	0.50117	-6.07065	-0.0969212	5.91995	SND1
Q9H222	-0.407378	0.0117627	0.353491	-0.255627	0.388456	-5.53231	-0.151752	5.8858	ABCG5
Q86VR2	-0.249056	0.0269084	-0.858871	-0.0422424	0.77635	-6.66336	-0.206813	5.80449	RETREG3
O95810	-0.381669	0.0194085	-0.294473	0.132035	0.578114	-6.07661	-0.513704	5.78213	CAVIN2
P45954	-0.299098	0.0177637	-0.265037	-0.0970575	0.473305	-5.98078	-0.202041	5.71575	ACADSB
O75489	-0.211035	0.0339357	-1.15331	-0.00719327	0.950779	-6.83524	-0.203842	5.68193	NDUFS3
Q8IXS6	-0.222201	0.0224222	-0.607168	-0.0984861	0.577427	-6.28324	-0.123715	5.67607	PALM2
Q9BYV7	-0.266004	0.0262011	-0.815582	-0.0734688	0.656105	-6.4524	-0.192535	5.63682	BCO2
O95342	-0.294776	0.0028329	2.30056	-0.207036	0.0646254	-3.28167	-0.0877407	5.58223	ABCB11
P24752	-0.190774	0.0377964	-1.32119	-0.00581735	0.964788	-6.83974	-0.184956	5.51854	ACAT1
Q8NE18	-0.369961	0.0357753	-1.03842	0.0407886	0.809467	-6.53277	-0.410749	5.49434	NSUN7
Q92947	-0.268174	0.00685485	1.06577	-0.198803	0.140897	-4.29691	-0.0693708	5.36268	GCDH
Q9NNW7	-0.225072	0.0246351	-0.708106	0.0939249	0.492332	-6.04268	-0.318997	5.33457	TXNRD2
Q08174	-0.28378	0.0431993	-1.53127	-0.0099639	0.967396	-6.84092	-0.273816	5.30965	PCDH1
O15031	-0.188974	0.0322696	-1.08453	-0.0561298	0.617979	-6.37302	-0.132844	5.28849	PLXNB2
Q5JWF2	-0.170866	0.0426464	-1.51003	0.0260882	0.875679	-6.78357	-0.196954	5.27353	GNAS
Q9NR50	-0.187816	0.0428033	-1.51815	-0.0312193	0.869814	-6.77703	-0.156597	5.25888	EIF2B3
P10253	-0.187793	0.0202607	-0.459231	-0.093746	0.378039	-5.68885	-0.0940468	5.22962	GAA
Q9Y678	-0.134843	0.0301238	-1.00918	-0.0427274	0.55001	-6.20544	-0.092116	5.19626	COPG1
Q96N76	-0.261933	0.0377964	-1.3208	-0.0558877	0.653466	-6.44594	-0.206046	5.12514	UROC1
Q68CZ2	-0.269399	0.0423823	-1.49049	0.0789351	0.739443	-6.58473	-0.348334	5.09424	TNS3
Q9UI32	-0.416363	0.0449045	-1.5985	0.0422635	0.783747	-6.67324	-0.458627	5.07474	GLS2
Q9BPX5	-0.225794	0.0498829	-1.75134	-0.017055	0.910435	-6.80987	-0.208739	5.05853	ARPC5L
Q16822	-0.162911	0.0461528	-1.63702	-0.028224	0.7662	-6.64632	-0.134687	5.0093	PCK2
Q02252	-0.252652	0.00686626	1.05257	-0.153708	0.100377	-3.88261	-0.0989439	4.93518	ALDH6A1
Q8TD30	-0.307289	0.0493686	-1.73344	0.0642035	0.713995	-6.56653	-0.371492	4.83309	GPT2
P05181	-0.491174	0.00122962	3.28001	-0.482536	0.0157764	-1.46419	-0.00863829	4.74421	CYP2E1
P22310	-0.298936	0.0338476	-1.14548	0.111613	0.438708	-5.87736	-0.410549	4.73188	UGT1A4
Q6NUQ4	-0.219793	0.0416164	-1.45468	-0.105116	0.477431	-5.99659	-0.114677	4.54191	TMEM214
Q15599	-0.213421	0.0446312	-1.58222	-0.0664031	0.487013	-6.02681	-0.147017	4.44458	SLC9A3R2
Q14749	-0.631263	0.0061398	1.28183	-0.254262	0.0565994	-3.11852	-0.377001	4.40034	GNMT
P11168	-0.353988	0.00477668	1.60259	-0.206297	0.0424536	-2.73613	-0.147692	4.33873	SLC2A2
P62424	-0.141932	0.0268594	-0.850206	-0.110893	0.267236	-5.17724	-0.0310387	4.32703	RPL7A
P20339	-0.165693	0.0449368	-1.60356	0.112017	0.410007	-5.79102	-0.27771	4.18747	RAB5A
Q9BX66	-0.195134	0.0199644	-0.430228	-0.118499	0.176184	-4.61333	-0.0766344	4.1831	SORBS1
Q5XPI4	-0.335042	0.0260639	-0.739249	0.247055	0.201318	-4.62412	-0.582097	3.88487	RNF123
Q99805	-0.243804	0.0426464	-1.51016	-0.160356	0.299519	-5.36028	-0.0834485	3.85012	TM9SF2
Q10471	-0.242431	0.0262011	-0.820196	-0.168783	0.181701	-4.65026	-0.0736479	3.83007	GALNT2
Q02083	-0.235294	0.0477418	-1.6869	-0.105513	0.323387	-5.47795	-0.129782	3.79105	NAAA
P36551	-0.274571	0.00954412	0.551171	-0.206733	0.0549724	-3.06723	-0.0678376	3.6184	CPOX
Q9UKS6	-0.243949	0.049989	-1.76969	-0.129731	0.30097	-5.3674	-0.114218	3.59771	PACSIN3
Q92614	-0.147029	0.0329757	-1.11023	-0.0937695	0.167408	-4.53703	-0.0532593	3.4268	MYO18A
Q8N159	-0.314968	0.00619022	1.24809	-0.285772	0.0226287	-1.94482	-0.0291966	3.19291	NAGS
Q9H2X3	-0.304607	0.0499844	-1.72885	-0.212205	0.193542	-4.66626	-0.0924021	2.93741	CLEC4M
Q9NPD5	-0.550118	0.0111007	0.344139	-0.486761	0.0392785	-2.56495	-0.0633565	2.90909	SLCO1B3
P28332	-0.245091	0.0252494	-0.749959	-0.184785	0.070105	-3.37816	-0.060306	2.6282	ADH6
P48444	-0.157632	0.0384614	-1.34738	-0.104067	0.104302	-3.93923	-0.0535655	2.59185	ARCN1
Q5K4L6	-0.230602	0.0293041	-0.955019	0.191549	0.0774241	-3.52421	-0.422151	2.56919	SLC27A3
P15907	-0.326834	0.0155453	-0.116571	-0.242645	0.0381913	-2.54493	-0.084189	2.42836	ST6GAL1
Q96K19	-0.3172	0.0422612	-1.48315	0.219117	0.100672	-3.88841	-0.536318	2.40526	RNF170
P26572	-0.209073	0.0384614	-1.34458	-0.20437	0.0857255	-3.65655	-0.00470241	2.31197	MGAT1
P23526	-0.185447	0.0446312	-1.58402	-0.103018	0.0709543	-3.39206	-0.0824292	1.80805	AHCY
P42765	-0.147898	0.0422321	-1.47781	-0.118013	0.0601885	-3.19392	-0.0298851	1.71611	ACAA2
Q00266	-0.211838	0.0332895	-1.12454	-0.154342	0.0337418	-2.45066	-0.0574959	1.32612	MAT1A
P08133	-0.162282	0.0303916	-1.02302	-0.174808	0.0301907	-2.32332	0.0125256	1.3003	ANXA6
P35558	-0.268228	0.0424766	-1.49721	-0.201169	0.0424536	-2.73538	-0.0670589	1.23817	PCK1
P05177	-0.576445	0.0390668	-1.37663	-0.49251	0.0383545	-2.59485	-0.0839353	1.21822	CYP1A2
Q9NY15	-0.374031	0.0716194	-2.32594	-0.361901	0.0488178	-2.91527	-0.0121297	0.589332	STAB1
Q00341	-0.132525	0.0413232	-1.44333	-0.145565	0.0210875	-1.82887	0.0130404	0.385533	HDLBP

## Sheet: down, late
Protein.Group	low_moderate_fc	low_moderate_p	low_moderate_B	moderate_high_fc	moderate_high_p	moderate_high_B	diff_fc	diff_B	Genes
Q6IAA8	-0.0508613	0.62427	-5.89138	-0.400217	0.000171267	4.27429	0.349356	-10.1657	LAMTOR1
Q9H3P7	-0.0596343	0.788352	-6.24933	-0.369633	0.000445857	3.04783	0.309999	-9.29717	ACBD3
Q14789	-0.00666766	0.975283	-6.4441	-0.278261	0.000575688	2.71587	0.271593	-9.15997	GOLGB1
P49327	-0.0316646	0.790295	-6.25596	-0.20101	0.00164017	1.40454	0.169346	-7.6605	FASN
Q0VF96	-0.0638337	0.557204	-5.71623	-0.285521	0.00252531	0.858601	0.221688	-6.57483	CGNL1
P15144	-0.126673	0.27614	-4.49772	-0.285648	0.0011133	1.88987	0.158975	-6.38759	ANPEP
O76054	-0.0802238	0.51616	-5.59014	-0.192028	0.00296529	0.617334	0.111804	-6.20747	SEC14L2
Q92522	-0.0171639	0.966952	-6.42473	-0.401045	0.00688851	-0.432662	0.383881	-5.99206	H1-10
P50990	-0.0417443	0.611536	-5.86523	-0.177496	0.00530431	-0.109491	0.135751	-5.75574	CCT8
P04181	-0.438575	0.0583925	-1.97075	-0.917495	0.000320165	3.58845	0.47892	-5.5592	OAT
P48643	-0.0530781	0.578151	-5.777	-0.170233	0.00601793	-0.258991	0.117155	-5.51801	CCT5
Q9NP58	-0.182288	0.225844	-4.20776	-0.278509	0.00203713	1.10958	0.0962208	-5.31734	ABCB6
Q8IY95	-0.172771	0.165584	-3.69499	-0.485757	0.00146305	1.54432	0.312986	-5.2393	TMEM192
Q9NR19	-0.0156784	0.92532	-6.39892	-0.223921	0.0130966	-1.22094	0.208242	-5.17797	ACSS2
Q9NPF4	-0.144795	0.839432	-6.05802	-0.760454	0.0146198	-1.03339	0.615659	-5.02462	OSGEP
Q13619	-0.021542	0.905756	-6.39368	-0.180176	0.0172029	-1.57641	0.158634	-4.81727	CUL4A
Q96HC4	-0.0674627	0.515424	-5.57542	-0.204334	0.00895852	-0.775549	0.136871	-4.79987	PDLIM5
Q99447	-0.0723142	0.544848	-5.67505	-0.217486	0.00986413	-0.899992	0.145172	-4.77506	PCYT2
O43159	-0.146591	0.578666	-5.69067	-0.412613	0.0120911	-0.931976	0.266022	-4.7587	RRP8
P21439	-0.0945431	0.451357	-5.35929	-0.335324	0.00960423	-0.865756	0.240781	-4.49354	ABCB4
Q9NQ94	-0.0754752	0.493428	-5.49531	-0.208909	0.0126175	-1.19463	0.133433	-4.30068	A1CF
P11940	-0.089675	0.176218	-3.80845	-0.162585	0.00326343	0.476505	0.0729096	-4.28495	PABPC1
Q9P2M7	-0.123233	0.165003	-3.67964	-0.255145	0.00299265	0.588916	0.131911	-4.26855	CGN
P00325	-0.0568706	0.692331	-6.05596	-0.172902	0.0213756	-1.8554	0.116031	-4.20056	ADH1B
Q06278	-0.262168	0.0227274	-0.62624	-0.286534	0.000338223	3.41682	0.0243661	-4.04306	AOX1
Q9NSY1	-0.0924653	0.791494	-6.24331	-0.456049	0.0301315	-2.23063	0.363583	-4.01268	BMP2K
Q9NVJ2	-0.0730806	0.604637	-5.83991	-0.251578	0.0211664	-1.83832	0.178497	-4.00159	ARL8B
Q14254	-0.108004	0.380094	-5.02949	-0.22687	0.0124258	-1.17103	0.118866	-3.85846	FLOT2
P07327	-0.1256	0.352148	-4.89918	-0.201791	0.0112009	-1.04707	0.0761906	-3.85211	ADH1A
P11117	-0.0649313	0.574713	-5.7679	-0.267661	0.0221932	-1.91989	0.20273	-3.84801	ACP2
Q14978	-0.0121071	0.971897	-6.42625	-0.2746	0.0439341	-2.77158	0.262493	-3.65467	NOLC1
P62277	-0.0386034	0.777083	-6.23398	-0.15863	0.0395698	-2.63857	0.120026	-3.59542	RPS13
P53621	-0.0641978	0.43151	-5.27597	-0.136527	0.0193188	-1.72022	0.0723294	-3.55575	COPA
Q9BWF3	-0.0212755	0.941963	-6.42655	-0.225255	0.047425	-2.87566	0.20398	-3.5509	RBM4
P50914	-0.071181	0.505765	-5.53897	-0.190752	0.0272771	-2.18422	0.119571	-3.35475	RPL14
P13929	-0.144513	0.412767	-5.20137	-0.309936	0.0219582	-1.89643	0.165423	-3.30494	ENO3
Q6P996	-0.0771302	0.577521	-5.77415	-0.228925	0.035865	-2.52281	0.151795	-3.25134	PDXDC1
Q9C0J8	-0.115733	0.653875	-5.87217	-0.359724	0.0413145	-2.62604	0.243991	-3.24614	WDR33
Q8N6H7	-0.121261	0.325662	-4.76454	-0.19644	0.0167356	-1.52789	0.0751792	-3.23665	ARFGAP2
Q07157	-0.095911	0.380403	-5.03308	-0.184497	0.0223931	-1.93056	0.0885865	-3.10252	TJP1
O60885	-0.193374	0.512321	-5.51155	-0.481264	0.0411622	-2.57244	0.28789	-2.93911	BRD4
P20962	0.292378	0.355975	-4.91187	-0.251593	0.0231656	-1.98425	0.543972	-2.92762	PTMS
Q96NA2	-0.118332	0.336865	-4.833	-0.230547	0.0309196	-2.35345	0.112215	-2.47956	RILP
P08473	-0.186724	0.126093	-3.21069	-0.44932	0.00955259	-0.764416	0.262595	-2.44628	MME
P49207	-0.0770975	0.404506	-5.16532	-0.180554	0.04221	-2.72027	0.103456	-2.44505	RPL34
O75891	-0.244134	0.0357753	-1.23948	-0.253063	0.00195118	1.17599	0.00892916	-2.41547	ALDH1L1
P28290	-0.126748	0.223744	-4.19405	-0.184521	0.0233341	-1.99536	0.057773	-2.19869	ITPRID2
P11586	-0.205688	0.0155536	-0.125273	-0.196782	0.000973599	2.04453	-0.00890608	-2.1698	MTHFD1
P51857	-0.284017	0.0298076	-0.976682	-0.234539	0.00212608	1.04891	-0.0494777	-2.02559	AKR1D1
Q13310	-0.101872	0.149369	-3.54604	-0.177316	0.0175386	-1.59966	0.0754441	-1.94638	PABPC4
O75153	-0.0784937	0.317458	-4.7195	-0.138065	0.0448839	-2.80315	0.0595716	-1.91635	CLUH
Q06520	-0.150012	0.280951	-4.51733	-0.227054	0.0386112	-2.60657	0.0770422	-1.91076	SULT2A1
P78347	0.254401	0.165584	-3.70417	-0.235654	0.0219582	-1.89661	0.490055	-1.80756	GTF2I
P53999	0.38392	0.126093	-3.26359	-0.260524	0.0167429	-1.53081	0.644445	-1.73278	SUB1
P62263	-0.093368	0.243735	-4.31963	-0.185868	0.0416268	-2.70199	0.0924995	-1.61765	RPS14
Q7Z4W1	-0.169442	0.14757	-3.5165	-0.176838	0.0227611	-1.95901	0.00739558	-1.55749	DCXR
Q02878	-0.103638	0.14757	-3.50792	-0.165126	0.0231656	-1.98056	0.0614885	-1.52736	RPL6
O75367	0.378876	0.0674048	-2.20144	-0.2436	0.00826027	-0.679707	0.622476	-1.52173	MACROH2A1
Q9NS37	-0.166115	0.113098	-3.04378	-0.189021	0.0188467	-1.5425	0.0229056	-1.50128	CREBZF
Q9P209	0.185143	0.198037	-3.98984	-0.150484	0.0463367	-2.84846	0.335627	-1.14137	CEP72
Q9ULX7	-0.366507	0.0694324	-2.26204	-0.353887	0.0154707	-1.42078	-0.0126198	-0.841261	CA14
Q96I15	0.307423	0.0358998	-1.24788	-0.25005	0.00688851	-0.432138	0.557474	-0.815746	SCLY
Q92887	-0.209316	0.0863588	-2.61503	-0.285933	0.0212714	-1.84851	0.0766166	-0.766523	ABCC2
P08319	-0.292581	0.0216335	-0.567157	-0.324448	0.00434926	0.121797	0.0318675	-0.688953	ADH4
Q6IQ23	-0.195633	0.111292	-3.07014	-0.326767	0.0363579	-2.53745	0.131135	-0.53269	PLEKHA7
P08684	-0.355424	0.0759216	-2.42767	-0.405927	0.0280378	-2.20322	0.0505031	-0.22445	CYP3A4
O94875	-0.222357	0.0299949	-0.999568	-0.249497	0.00904169	-0.788092	0.0271398	-0.211476	SORBS2
P22314	0.172627	0.0390668	-1.37313	-0.143598	0.0126175	-1.19647	0.316225	-0.176655	UBA1
