# Supplementary material for: Deep Visual Proteomics maps proteotoxicity in a genetic liver disease
Source: Nature. 2025 Apr 16;642(8067):484–91. doi: 10.1038/s41586-025-08885-4 (PMC12158776; doi:10.1038/s41586-025-08885-4)
Supplement: Supplementary file 4 — Data related to single-cell DVP experiment. [file 41586_2025_8885_MOESM4_ESM.xlsx]

## Sheet: MS settings
Orbitrap Astral Method Summary
Global Settings
	Use Static Source Gasses
	Use Ion Source Settings from Tune = Not Checked
	Collision Gas pressure (mTorr)= 1
	Method Duration (min)= 33
	Ion Source Type = NSI
	Spray Voltage = Static
	Spray Voltage: Positive Ion (V) = 1900
	Spray Voltage: Negative Ion (V) = 1500
	Infusion Mode (LC)= False
	Ion Transfer Tube Temp (°C) = 280
	APPI Lamp = Not in use
	Total Carrier Gas Flow = 3.5
	FAIMS Mode = Standard Resolution
	Application Mode = Peptide
	Pressure Mode = Standard
	Expected Peak Width (s) = 10
	Default Charge State = 2
	Advanced Peak Determination = True
Experiment 1
	Experiment Name = MS
	Start Time (min) = 0
	End Time (min) = 33
		Scan MasterScan
			Detector Type = Orbitrap
			Orbitrap Resolution = 240000
			Scan Range (m/z) = 380-980
			Time (ms) = 100
			Normalised AGC Target (%)= 500
			Microscans = 1
			RF Lens(%) = 40
			Maximum Injection Time Mode = Custom
			AGC Target = Custom
			EASY-IC = Off
			FAIMS Voltages On = True
			DataType = Profile
			FAIMS CV = -40
			Polarity = Positive
			Source Fragmentation = False
			Scan Description =
Experiment 2
	Experiment Name = tMS2
	Start Time (min) = 0
	End Time (min) = 33
		Scan tMS2
			Isolation Offset = Off
			Isolation Window (m/z) = 2
			Isolation Window = Custom
			Multiplex Ions Enabled = False
			Detector Type = Astral
			HCD Collision Energies (%) = 25
			Collision Energy Type = Normalized
			Scan Range (m/z) = 150-2000
			Time (ms) = 28
			Normalised AGC Target (%)= 800
			Microscans = 1
			AGC Target = Custom
			Maximum Injection Time Mode = Custom
			RF Lens(%) = 40
			Scan Range Mode = Define m/z Range
			EASY-IC = Off
			FAIMS Voltages On = True
			DataType = Centroid
			FAIMS CV = -40
			Polarity = Positive
			Source Fragmentation = False
			Time Mode = Retention Time Window
			Scan Description =
			TMT = Off
>>>>>>>>>>>>> Mass List Table <<<<<<<<<<<<<<
CompoundName| Formula| AdductPositive| m/z| z| RT Time (min)| Window (min)|Q1 Resolution (m/z)|
1| | (no adduct)| 389.2848| 2| 16.5| 33| 18.4|
2| | (no adduct)| 405.8069| 2| 16.5| 33| 14.6|
3| | (no adduct)| 420.5576| 2| 16.5| 33| 14.9|
4| | (no adduct)| 434.7455| 2| 16.5| 33| 13.5|
5| | (no adduct)| 448.1738| 2| 16.5| 33| 13.3|
6| | (no adduct)| 460.8671| 2| 16.5| 33| 12.1|
7| | (no adduct)| 472.4736| 2| 16.5| 33| 11.2|
8| | (no adduct)| 483.0733| 2| 16.5| 33| 10|
9| | (no adduct)| 493.3442| 2| 16.5| 33| 10.5|
10| | (no adduct)| 503.3388| 2| 16.5| 33| 9.5|
11| | (no adduct)| 513.0793| 2| 16.5| 33| 10|
12| | (no adduct)| 522.4627| 2| 16.5| 33| 8.8|
13| | (no adduct)| 530.9773| 2| 16.5| 33| 8.3|
14| | (no adduct)| 539.3629| 2| 16.5| 33| 8.5|
15| | (no adduct)| 547.38| 2| 16.5| 33| 7.5|
16| | (no adduct)| 555.3804| 2| 16.5| 33| 8.5|
17| | (no adduct)| 563.6103| 2| 16.5| 33| 8|
18| | (no adduct)| 571.6424| 2| 16.5| 33| 8.1|
19| | (no adduct)| 579.858| 2| 16.5| 33| 8.3|
20| | (no adduct)| 587.8477| 2| 16.5| 33| 7.6|
21| | (no adduct)| 595.4967| 2| 16.5| 33| 7.7|
22| | (no adduct)| 603.2501| 2| 16.5| 33| 7.8|
23| | (no adduct)| 611.1824| 2| 16.5| 33| 8|
24| | (no adduct)| 619.1815| 2| 16.5| 33| 8|
25| | (no adduct)| 627.2143| 2| 16.5| 33| 8.1|
26| | (no adduct)| 635.4723| 2| 16.5| 33| 8.4|
27| | (no adduct)| 643.6858| 2| 16.5| 33| 8|
28| | (no adduct)| 651.7572| 2| 16.5| 33| 8.1|
29| | (no adduct)| 659.8253| 2| 16.5| 33| 8|
30| | (no adduct)| 668.5164| 2| 16.5| 33| 9.4|
31| | (no adduct)| 677.9717| 2| 16.5| 33| 9.5|
32| | (no adduct)| 687.7295| 2| 16.5| 33| 10|
33| | (no adduct)| 697.4495| 2| 16.5| 33| 9.4|
34| | (no adduct)| 707.9697| 2| 16.5| 33| 11.6|
35| | (no adduct)| 719.7841| 2| 16.5| 33| 12|
36| | (no adduct)| 731.5527| 2| 16.5| 33| 11.5|
37| | (no adduct)| 743.6796| 2| 16.5| 33| 12.8|
38| | (no adduct)| 756.721| 2| 16.5| 33| 13.3|
39| | (no adduct)| 770.3734| 2| 16.5| 33| 14|
40| | (no adduct)| 785.4137| 2| 16.5| 33| 16.1|
41| | (no adduct)| 802.6376| 2| 16.5| 33| 18.3|
42| | (no adduct)| 822.5856| 2| 16.5| 33| 21.6|
43| | (no adduct)| 845.9313| 2| 16.5| 33| 25.1|
44| | (no adduct)| 877.7486| 2| 16.5| 33| 38.5|
45| | (no adduct)| 935.0248| 2| 16.5| 33| 76.1|
>>>>>>>>>>>>> End Mass List Table <<<<<<<<<<<<<<

## Sheet: meta
sample_short	biology	spatial	well	batch	rank_id	area_gpt	included
scDVP-S1	Island	minusone	A9	SoSt	9	4028565	TRUE
scDVP-S1	Island	minustwo	A10	SoSt	10	7.74715e+06	TRUE
scDVP-S1	Island	minustwo	A11	SoSt	11	6.23324e+06	TRUE
scDVP-S1	Island	minustwo	A12	SoSt	12	4778992	FALSE
scDVP-S1	Island	minustwo	A13	SoSt	13	4.85293e+06	TRUE
scDVP-S1	Island	minustwo	A14	SoSt	14	2364380	TRUE
scDVP-S1	Island	minustwo	A15	SoSt	15	8186799	TRUE
scDVP-S1	Border	plusone	A16	SoSt	16	7.0702e+06	TRUE
scDVP-S1	Border	plusone	A17	SoSt	17	4.20458e+06	TRUE
scDVP-S1	Border	plusone	A18	SoSt	18	8014324	TRUE
scDVP-S1	Border	plusone	A19	SoSt	19	6458469	TRUE
scDVP-S1	Border	NA	A20	SoSt	20	6.98992e+06	FALSE
scDVP-S1	Border	plusone	A21	SoSt	21	7397774	TRUE
scDVP-S1	Border	minusone	A22	SoSt	22	7749390	TRUE
scDVP-S1	Island	plusone	A1	SoSt	1	5.16926e+06	TRUE
scDVP-S1	Island	minusone	A2	SoSt	2	4.28625e+06	TRUE
scDVP-S1	Island	minusone	A3	SoSt	3	2563005	FALSE
scDVP-S1	Island	minusone	A4	SoSt	4	5827395	TRUE
scDVP-S1	Island	minusone	A5	SoSt	5	3.70982e+06	TRUE
scDVP-S1	Island	minusone	A6	SoSt	6	6.38695e+06	TRUE
scDVP-S1	Island	minusone	A7	SoSt	7	5.05707e+06	TRUE
scDVP-S1	Island	minusone	A8	SoSt	8	5.39016e+06	TRUE
scDVP-S1	Border	minustwo	B9	SoSt	31	4.69159e+06	TRUE
scDVP-S1	Border	minustwo	B10	SoSt	32	2785513	TRUE
scDVP-S1	Border	minustwo	B11	SoSt	33	6.02047e+06	TRUE
scDVP-S1	Border	minustwo	B12	SoSt	34	6214278	FALSE
scDVP-S1	Border	plustwo	B13	SoSt	35	4302754	TRUE
scDVP-S1	Border	plustwo	B14	SoSt	36	2953666	TRUE
scDVP-S1	Border	plustwo	B15	SoSt	37	6351019	TRUE
scDVP-S1	Border	plustwo	B16	SoSt	38	3.40376e+06	TRUE
scDVP-S1	Border	plustwo	B17	SoSt	39	5.29143e+06	TRUE
scDVP-S1	Border	plustwo	B18	SoSt	40	2851477	TRUE
scDVP-S1	Border	plustwo	B19	SoSt	41	3241939	TRUE
scDVP-S1	Border	plustwo	B20	SoSt	42	2.94837e+06	TRUE
scDVP-S1	Border	plustwo	B21	SoSt	43	5.68087e+06	TRUE
scDVP-S1	Border	plustwo	B22	SoSt	44	6188722	TRUE
scDVP-S1	Border	minusone	B1	SoSt	23	2923754	FALSE
scDVP-S1	Border	minustwo	B2	SoSt	24	8.32281e+06	TRUE
scDVP-S1	Border	minusone	B3	SoSt	25	5.54158e+06	TRUE
scDVP-S1	Border	minusone	B4	SoSt	26	5406840	TRUE
scDVP-S1	Border	minusone	B5	SoSt	27	10046866	TRUE
scDVP-S1	Border	NA	B6	SoSt	28	9.69201e+06	FALSE
scDVP-S1	Border	plusone	B7	SoSt	29	5368976	TRUE
scDVP-S1	Border	minusone	B8	SoSt	30	8.50905e+06	TRUE
scDVP-S2	Island	NA	C9	SoSt	9	4052499	FALSE
scDVP-S2	Island	minusone	C10	SoSt	10	7.85081e+06	TRUE
scDVP-S2	Island	minusone	C11	SoSt	11	4481524	TRUE
scDVP-S2	Island	minustwo	C12	SoSt	12	4258585	TRUE
scDVP-S2	Island	minustwo	C14	SoSt	14	3199116	TRUE
scDVP-S2	Border	NA	C15	SoSt	15	2390436	FALSE
scDVP-S2	Border	plustwo	C16	SoSt	16	2117213	TRUE
scDVP-S2	Border	plustwo	C17	SoSt	17	3188904	TRUE
scDVP-S2	Border	plusone	C18	SoSt	18	5479204	TRUE
scDVP-S2	Border	plusone	C19	SoSt	19	7.24139e+06	TRUE
scDVP-S2	Border	plusone	C20	SoSt	20	2.59172e+06	TRUE
scDVP-S2	Border	minusone	C21	SoSt	21	3377757	TRUE
scDVP-S2	Border	minusone	C22	SoSt	22	6175017	TRUE
scDVP-S2	Island	minusone	C1	SoSt	1	6163235	TRUE
scDVP-S2	Island	plusone	C2	SoSt	2	3677890	TRUE
scDVP-S2	Island	minusone	C3	SoSt	3	3328991	TRUE
scDVP-S2	Island	plusone	C5	SoSt	5	2.8439e+06	TRUE
scDVP-S2	Island	minusone	C6	SoSt	6	4113676	TRUE
scDVP-S2	Island	plusone	C7	SoSt	7	7689248	TRUE
scDVP-S2	Island	NA	C8	SoSt	8	7.25143e+06	FALSE
scDVP-S2	Border	minustwo	D9	SoSt	31	4080427	TRUE
scDVP-S2	Border	minustwo	D10	SoSt	32	1356583	TRUE
scDVP-S2	Border	minustwo	D11	SoSt	33	2.98215e+06	TRUE
scDVP-S2	Border	minustwo	D12	SoSt	34	2143131	TRUE
scDVP-S2	Border	minusone	D13	SoSt	35	3.13305e+06	TRUE
scDVP-S2	Border	NA	D14	SoSt	36	3.56195e+06	FALSE
scDVP-S2	Border	plusone	D15	SoSt	37	3.63621e+06	TRUE
scDVP-S2	Border	plusone	D16	SoSt	38	2615928	TRUE
scDVP-S2	Border	plusone	D17	SoSt	39	2.85362e+06	TRUE
scDVP-S2	Border	plusone	D18	SoSt	40	4.72725e+06	TRUE
scDVP-S2	Border	plustwo	D20	SoSt	42	7055345	TRUE
scDVP-S2	Border	plustwo	D21	SoSt	43	3490046	TRUE
scDVP-S2	Border	plustwo	D22	SoSt	44	3.30649e+06	TRUE
scDVP-S2	Border	minusone	D1	SoSt	23	3067171	TRUE
scDVP-S2	Border	minusone	D2	SoSt	24	1840756	TRUE
scDVP-S2	Border	NA	D3	SoSt	25	1496334	FALSE
scDVP-S2	Border	minusone	D4	SoSt	26	8853554	TRUE
scDVP-S2	Border	NA	D5	SoSt	27	10187212	TRUE
scDVP-S2	Border	plusone	D6	SoSt	28	6794723	TRUE
scDVP-S2	Border	plusone	D7	SoSt	29	5384717	TRUE
scDVP-S2	Border	minustwo	D8	SoSt	30	5612701	TRUE
scDVP-S3	Island	minusone	E9	SoSt	9	3104422	TRUE
scDVP-S3	Island	minustwo	E11	SoSt	11	4.3777e+06	TRUE
scDVP-S3	Island	minustwo	E13	SoSt	13	4.87794e+06	TRUE
scDVP-S3	Border	plusone	E15	SoSt	15	1.01414e+07	TRUE
scDVP-S3	Border	plusone	E17	SoSt	17	2.31374e+06	TRUE
scDVP-S3	Border	plusone	E19	SoSt	19	3284883	TRUE
scDVP-S3	Border	plusone	E21	SoSt	21	4.26299e+06	TRUE
scDVP-S3	Island	plusone	E1	SoSt	1	4.99902e+06	TRUE
scDVP-S3	Island	minusone	E3	SoSt	3	2703075	TRUE
scDVP-S3	Island	minustwo	E5	SoSt	5	3.45908e+06	TRUE
scDVP-S3	Island	minusone	E7	SoSt	7	6241309	TRUE
scDVP-S3	Border	minusone	F9	SoSt	31	3.98872e+06	TRUE
scDVP-S3	Border	minusone	F11	SoSt	33	6.29205e+06	TRUE
scDVP-S3	Border	minustwo	F13	SoSt	35	3934483	TRUE
scDVP-S3	Border	plustwo	F15	SoSt	37	3.76345e+06	TRUE
scDVP-S3	Border	plustwo	F17	SoSt	39	5498800	TRUE
scDVP-S3	Border	plusone	F19	SoSt	41	4226940	TRUE
scDVP-S3	Border	minustwo	F21	SoSt	43	5.19223e+06	TRUE
scDVP-S3	Border	plusone	F1	SoSt	23	2910670	TRUE
scDVP-S3	Border	minusone	F3	SoSt	25	11514280	TRUE
scDVP-S3	Border	NA	F5	SoSt	27	3.11199e+06	FALSE
scDVP-S3	Border	minusone	F7	SoSt	29	3.16281e+06	TRUE
scDVP-S3	Island	minustwo	E10	SoSt	10	3.71946e+06	TRUE
scDVP-S3	Island	minustwo	E12	SoSt	12	4.05561e+06	TRUE
scDVP-S3	Island	minustwo	E14	SoSt	14	3.42473e+06	TRUE
scDVP-S3	Border	NA	E16	SoSt	16	3.17242e+06	FALSE
scDVP-S3	Border	plusone	E20	SoSt	20	6.53135e+06	TRUE
scDVP-S3	Border	plusone	E22	SoSt	22	1.8786e+06	TRUE
scDVP-S3	Island	minusone	E2	SoSt	2	3659708	TRUE
scDVP-S3	Island	minusone	E4	SoSt	4	3.33982e+06	TRUE
scDVP-S3	Island	minusone	E6	SoSt	6	2.90681e+06	TRUE
scDVP-S3	Island	minusone	E8	SoSt	8	2.1031e+06	TRUE
scDVP-S3	Border	minusone	F10	SoSt	32	5.94091e+06	TRUE
scDVP-S3	Border	minustwo	F12	SoSt	34	8787987	FALSE
scDVP-S3	Border	minustwo	F14	SoSt	36	4.13202e+06	TRUE
scDVP-S3	Border	plustwo	F16	SoSt	38	4.09037e+06	TRUE
scDVP-S3	Border	plusone	F18	SoSt	40	3790032	TRUE
scDVP-S3	Border	plustwo	F20	SoSt	42	4.47293e+06	TRUE
scDVP-S3	Border	NA	F22	SoSt	44	2.81572e+06	TRUE
scDVP-S3	Border	NA	F2	SoSt	24	4038061	FALSE
scDVP-S3	Border	minusone	F4	SoSt	26	2880388	TRUE
scDVP-S3	Border	minustwo	F6	SoSt	28	4056864	TRUE
scDVP-S3	Border	plusone	F8	SoSt	30	2.21441e+06	TRUE
scDVP-S4	Border	plustwo	A1	FAR	1	4899664	TRUE
scDVP-S4	Border	plustwo	A10	FAR	10	5.4192e+06	TRUE
scDVP-S4	Border	plustwo	A11	FAR	11	5098850	TRUE
scDVP-S4	Border	plusone	A12	FAR	12	5840936	TRUE
scDVP-S4	Border	plusone	A13	FAR	13	4080772	FALSE
scDVP-S4	Border	plusone	A14	FAR	14	9.9106e+06	TRUE
scDVP-S4	Border	plusone	A15	FAR	15	6.97763e+06	TRUE
scDVP-S4	Border	plusone	A16	FAR	16	3118567	TRUE
scDVP-S4	Border	plusone	A17	FAR	17	3675578	FALSE
scDVP-S4	Border	plusone	A18	FAR	18	4.00272e+06	TRUE
scDVP-S4	Border	plusone	A19	FAR	19	4691612	FALSE
scDVP-S4	Border	plustwo	A2	FAR	2	4.64327e+06	TRUE
scDVP-S4	Border	plusone	A20	FAR	20	5954459	TRUE
scDVP-S4	Border	minusone	A21	FAR	21	4.536e+06	TRUE
scDVP-S4	Border	minusone	A22	FAR	22	4680822	TRUE
scDVP-S4	Border	plustwo	A3	FAR	3	6.76547e+06	TRUE
scDVP-S4	Border	plustwo	A4	FAR	4	2166928	TRUE
scDVP-S4	Border	plustwo	A5	FAR	5	2.93327e+06	TRUE
scDVP-S4	Border	plustwo	A6	FAR	6	6.32336e+06	TRUE
scDVP-S4	Border	plustwo	A7	FAR	7	6506985	TRUE
scDVP-S4	Border	plustwo	A8	FAR	8	5327352	FALSE
scDVP-S4	Border	plustwo	A9	FAR	9	5921511	TRUE
scDVP-S4	Border	minusone	B1	FAR	23	3.91325e+06	TRUE
scDVP-S4	Border	plusone	B10	FAR	32	3.95405e+06	TRUE
scDVP-S4	Border	minusone	B11	FAR	33	5248916	TRUE
scDVP-S4	Border	minustwo	B12	FAR	34	9108181	TRUE
scDVP-S4	Border	minustwo	B13	FAR	35	4480886	FALSE
scDVP-S4	Border	minustwo	B14	FAR	36	3317399	TRUE
scDVP-S4	Border	minustwo	B15	FAR	37	7649840	TRUE
scDVP-S4	Border	minustwo	B16	FAR	38	3.75288e+06	TRUE
scDVP-S4	Border	minustwo	B17	FAR	39	3.15894e+06	TRUE
scDVP-S4	Border	minusone	B18	FAR	40	3564359	FALSE
scDVP-S4	Border	minusone	B19	FAR	41	5819581	TRUE
scDVP-S4	Border	minusone	B2	FAR	24	3993461	TRUE
scDVP-S4	Border	plusone	B20	FAR	42	3337090	TRUE
scDVP-S4	Border	plustwo	B21	FAR	43	3481274	TRUE
scDVP-S4	Border	plusone	B22	FAR	44	4.8059e+06	TRUE
scDVP-S4	Border	minusone	B3	FAR	25	4720583	FALSE
scDVP-S4	Border	minusone	B4	FAR	26	2732081	TRUE
scDVP-S4	Border	minusone	B5	FAR	27	4537802	TRUE
scDVP-S4	Border	plustwo	B6	FAR	28	9028253	TRUE
scDVP-S4	Border	plustwo	B7	FAR	29	3089492	TRUE
scDVP-S4	Border	plusone	B8	FAR	30	5470941	FALSE
scDVP-S4	Border	plusone	B9	FAR	31	3205412	TRUE
scDVP-S5	Border	plustwo	C1	FAR	1	4.52335e+06	TRUE
scDVP-S5	Border	plusone	C10	FAR	10	1454727	TRUE
scDVP-S5	Border	plusone	C11	FAR	11	3745760	TRUE
scDVP-S5	Border	plustwo	C12	FAR	12	1126632	FALSE
scDVP-S5	Border	plusone	C13	FAR	13	3342274	TRUE
scDVP-S5	Border	plusone	C14	FAR	14	2.73314e+06	TRUE
scDVP-S5	Border	plusone	C15	FAR	15	1221636	TRUE
scDVP-S5	Border	plusone	C16	FAR	16	5542934	TRUE
scDVP-S5	Border	plusone	C17	FAR	17	3843481	TRUE
scDVP-S5	Border	plusone	C18	FAR	18	2.12891e+06	FALSE
scDVP-S5	Border	plusone	C19	FAR	19	2469001	FALSE
scDVP-S5	Border	plustwo	C2	FAR	2	3.33585e+06	TRUE
scDVP-S5	Border	plusone	C20	FAR	20	3.38532e+06	TRUE
scDVP-S5	Border	minusone	C21	FAR	21	5.51465e+06	TRUE
scDVP-S5	Border	plusone	C22	FAR	22	3197167	TRUE
scDVP-S5	Border	plustwo	C3	FAR	3	1.19024e+06	TRUE
scDVP-S5	Border	plustwo	C4	FAR	4	3.69768e+06	TRUE
scDVP-S5	Border	plustwo	C5	FAR	5	3393705	TRUE
scDVP-S5	Border	plustwo	C7	FAR	7	2.90619e+06	TRUE
scDVP-S5	Border	plusone	C8	FAR	8	2.89107e+06	TRUE
scDVP-S5	Border	minusone	C9	FAR	9	3222386	TRUE
scDVP-S5	Border	plusone	D1	FAR	23	3.18679e+06	TRUE
scDVP-S5	Border	minusone	D10	FAR	32	3125734	TRUE
scDVP-S5	Border	minusone	D11	FAR	33	6781199	TRUE
scDVP-S5	Border	minusone	D12	FAR	34	2243966	TRUE
scDVP-S5	Border	minusone	D13	FAR	35	2395292	TRUE
scDVP-S5	Border	minustwo	D14	FAR	36	1.77484e+06	TRUE
scDVP-S5	Border	minustwo	D15	FAR	37	4.19625e+06	TRUE
scDVP-S5	Border	minustwo	D16	FAR	38	3.7822e+06	TRUE
scDVP-S5	Border	minustwo	D17	FAR	39	2.19874e+06	TRUE
scDVP-S5	Border	minustwo	D18	FAR	40	1.42985e+06	TRUE
scDVP-S5	Border	minustwo	D19	FAR	41	1708552	TRUE
scDVP-S5	Border	plusone	D2	FAR	24	1.63712e+06	TRUE
scDVP-S5	Border	minustwo	D20	FAR	42	3303944	TRUE
scDVP-S5	Border	minusone	D21	FAR	43	3702057	TRUE
scDVP-S5	Border	plusone	D22	FAR	44	2161787	FALSE
scDVP-S5	Border	plusone	D3	FAR	25	3.10427e+06	FALSE
scDVP-S5	Border	minusone	D4	FAR	26	4.81099e+06	TRUE
scDVP-S5	Border	minusone	D5	FAR	27	1.03818e+06	FALSE
scDVP-S5	Border	plusone	D6	FAR	28	3.40238e+06	TRUE
scDVP-S5	Border	plusone	D7	FAR	29	1812785	TRUE
scDVP-S5	Border	minusone	D8	FAR	30	4155965	TRUE
scDVP-S5	Border	minusone	D9	FAR	31	3898733	TRUE
scDVP-S6	Border	plustwo	E1	FAR	1	5949991	FALSE
scDVP-S6	Border	plustwo	E10	FAR	10	2.52738e+06	TRUE
scDVP-S6	Border	plustwo	E11	FAR	11	3.19683e+06	TRUE
scDVP-S6	Border	plusone	E12	FAR	12	3.44242e+06	FALSE
scDVP-S6	Border	plusone	E13	FAR	13	6556975	TRUE
scDVP-S6	Border	plustwp	E14	FAR	14	6.12904e+06	FALSE
scDVP-S6	Border	plusone	E15	FAR	15	7090854	TRUE
scDVP-S6	Border	minusone	E16	FAR	16	5.47957e+06	TRUE
scDVP-S6	Border	plusone	E17	FAR	17	4929878	TRUE
scDVP-S6	Border	minusone	E18	FAR	18	3.27846e+06	FALSE
scDVP-S6	Border	plusone	E19	FAR	19	6.01755e+06	TRUE
scDVP-S6	Border	plustwo	E2	FAR	2	5.49393e+06	TRUE
scDVP-S6	Border	plusone	E20	FAR	20	3578590	TRUE
scDVP-S6	Border	plusone	E21	FAR	21	6.55864e+06	TRUE
scDVP-S6	Border	minusone	E22	FAR	22	2594728	TRUE
scDVP-S6	Border	plusone	E3	FAR	3	7390616	TRUE
scDVP-S6	Border	plustwo	E4	FAR	4	4419217	TRUE
scDVP-S6	Border	plusone	E5	FAR	5	4.77219e+06	TRUE
scDVP-S6	Border	plusone	E6	FAR	6	5.27442e+06	FALSE
scDVP-S6	Border	plustwo	E7	FAR	7	4877153	FALSE
scDVP-S6	Border	plustwo	E8	FAR	8	2219359	TRUE
scDVP-S6	Border	plustwo	E9	FAR	9	3.87001e+06	TRUE
scDVP-S6	Border	minusone	F1	FAR	23	6165331	FALSE
scDVP-S6	Border	minusone	F10	FAR	32	5.1182e+06	FALSE
scDVP-S6	Border	minusone	F11	FAR	33	8.60716e+06	TRUE
scDVP-S6	Border	minusone	F12	FAR	34	1.87486e+06	FALSE
scDVP-S6	Border	minusone	F13	FAR	35	3380681	TRUE
scDVP-S6	Border	plustwo	F14	FAR	36	2804229	TRUE
scDVP-S6	Border	plustwo	F15	FAR	37	2218462	TRUE
scDVP-S6	Border	plustwo	F16	FAR	38	6234607	FALSE
scDVP-S6	Border	plusone	F17	FAR	39	2964016	TRUE
scDVP-S6	Border	plusone	F18	FAR	40	6.09043e+06	TRUE
scDVP-S6	Border	minusone	F19	FAR	41	6.51957e+06	TRUE
scDVP-S6	Border	plusone	F2	FAR	24	8612908	TRUE
scDVP-S6	Border	plustwo	F20	FAR	42	5524088	TRUE
scDVP-S6	Border	plustwo	F21	FAR	43	3.85854e+06	TRUE
scDVP-S6	Border	minusone	F22	FAR	44	6.16949e+06	TRUE
scDVP-S6	Border	minusone	F3	FAR	25	3555682	FALSE
scDVP-S6	Border	plusone	F4	FAR	26	3.55685e+06	TRUE
scDVP-S6	Border	minusone	F5	FAR	27	2028833	TRUE
scDVP-S6	Border	plusone	F6	FAR	28	3.12837e+06	TRUE
scDVP-S6	Border	minusone	F7	FAR	29	2490331	TRUE
scDVP-S6	Border	minusone	F8	FAR	30	1.75502e+06	TRUE
scDVP-S6	Border	plusone	F9	FAR	31	5.10028e+06	TRUE

## Sheet: Expression matrix
Protein.Group	FAR_A1	FAR_A10	FAR_A11	FAR_A12	FAR_A14	FAR_A15	FAR_A16	FAR_A18	FAR_A2	FAR_A20	FAR_A21	FAR_A22	FAR_A3	FAR_A4	FAR_A5	FAR_A6	FAR_A7	FAR_A9	FAR_B1	FAR_B10	FAR_B11	FAR_B12	FAR_B14	FAR_B15	FAR_B16	FAR_B17	FAR_B19	FAR_B2	FAR_B20	FAR_B21	FAR_B22	FAR_B4	FAR_B5	FAR_B6	FAR_B7	FAR_B9	FAR_C1	FAR_C10	FAR_C11	FAR_C13	FAR_C14	FAR_C15	FAR_C16	FAR_C17	FAR_C2	FAR_C20	FAR_C21	FAR_C22	FAR_C3
A0A075B6H7;A0A0C4DH55;P01624	NA	NA	NA	1.18111e+06	NA	23251	NA	32590.9	NA	43573.3	NA	74489.8	NA	NA	NA	NA	42791	56124.8	92355.6	110889	NA	71583.8	NA	104963	131785	184821	NA	119474	NA	NA	NA	143957	120495	20868.5	NA	43311.5	85722.4	211096	42772.4	103043	NA	669298	66809.2	139838	NA	NA	51761.6	NA	NA
A0A075B6I0	NA	NA	NA	58203.5	NA	NA	NA	NA	NA	NA	NA	NA	NA	NA	NA	NA	NA	NA	NA	NA	NA	NA	NA	NA	34716.2	NA	NA	NA	NA	NA	NA	NA	NA	NA	NA	NA	NA	NA	NA	NA	NA	82429.6	NA	NA	NA	NA	NA	NA	NA
A0A075B6J9	NA	NA	NA	15094.8	NA	NA	NA	NA	NA	NA	NA	NA	NA	NA	NA	NA	NA	NA	NA	NA	NA	NA	NA	NA	NA	NA	NA	NA	NA	NA	NA	NA	NA	NA	NA	NA	NA	NA	NA	NA	NA	NA	9451.51	NA	NA	NA	NA	NA	NA
A0A075B6K4	NA	NA	NA	NA	NA	NA	NA	NA	NA	NA	NA	NA	NA	NA	NA	NA	NA	NA	NA	NA	NA	NA	NA	NA	NA	NA	NA	NA	NA	NA	NA	NA	NA	NA	NA	NA	NA	NA	NA	NA	NA	NA	NA	NA	NA	NA	NA	NA	NA
A0A075B6K5	NA	NA	NA	45721.5	NA	NA	NA	NA	NA	NA	NA	NA	NA	NA	NA	NA	10462.9	NA	36285.1	24668.8	16252.6	19922.9	NA	17810.1	NA	40527	NA	NA	NA	41327.4	NA	18867.3	NA	NA	NA	NA	10431.1	NA	NA	NA	NA	51848.9	NA	11561.3	NA	NA	NA	NA	NA
A0A075B6P5;P01615	7968.84	7511.77	13932.3	233293	NA	5960.17	NA	NA	NA	NA	NA	NA	NA	22239.2	NA	NA	10407.5	7795.86	27474.2	13905.6	NA	9629.09	NA	16247.2	12054.8	37005.5	26705.5	NA	NA	57024.7	NA	36682.6	26643.2	4015.52	NA	16542.4	20128.8	28402.6	9495.58	17500.6	21291.6	101462	11535.6	25915.7	NA	NA	7798.8	NA	15588.1
A0A075B6R9;A0A0C4DH68	NA	NA	12076	208446	NA	NA	NA	NA	NA	NA	NA	NA	NA	NA	NA	NA	NA	5541.86	NA	NA	NA	NA	NA	13709.6	NA	NA	NA	NA	NA	28194	NA	NA	NA	NA	NA	NA	NA	NA	NA	NA	NA	NA	NA	NA	NA	NA	NA	NA	NA
A0A087WSY6	NA	NA	NA	53170	NA	NA	NA	NA	NA	NA	NA	NA	NA	NA	NA	NA	NA	NA	NA	NA	NA	NA	NA	NA	NA	NA	NA	NA	NA	NA	NA	NA	NA	NA	NA	NA	NA	NA	NA	NA	NA	NA	NA	NA	NA	NA	NA	NA	NA
A0A0A0MRZ8;P04433	10450.6	61926.2	126251	1.00497e+06	32398.4	27415.9	NA	NA	NA	40545.9	94235.1	108489	NA	89184.9	NA	NA	40610.1	38991.2	127142	108226	65020.2	68363.8	217533	121668	161045	224114	193087	105364	33593	149133	NA	138165	177753	17765.4	67571.9	47004	86290.4	121459	37166.4	79159.4	101276	475088	73596.4	90384.9	14542.2	NA	64893.3	53428.5	NA
A0A0A0MS15	NA	NA	NA	34461.4	NA	NA	NA	NA	NA	NA	NA	NA	NA	NA	NA	NA	NA	NA	NA	NA	NA	NA	NA	715.565	3885.44	NA	NA	NA	NA	3394.39	NA	NA	5054.28	850.715	NA	NA	1599.26	NA	NA	3216.07	NA	NA	NA	1311.9	1747.46	NA	1336.73	890.583	NA
A0A0B4J1V0	NA	NA	NA	93253	NA	NA	NA	NA	NA	NA	NA	NA	NA	NA	NA	NA	NA	NA	NA	NA	NA	NA	NA	NA	78812.2	NA	NA	NA	NA	NA	NA	NA	NA	NA	NA	NA	NA	NA	NA	NA	NA	NA	NA	NA	NA	NA	NA	NA	NA
A0A0B4J2D5;P0DPI2	753302	579853	803858	938959	851224	820250	434727	592208	190756	654962	553393	642955	1.00522e+06	579261	318465	864265	842929	962210	488361	785811	869964	674030	487655	522494	833237	395290	395074	407975	786575	656081	779302	509475	620261	678537	708570	860398	949456	1.23058e+06	786252	752446	645429	203586	1.26819e+06	1.11204e+06	888916	832327	1.55811e+06	1.80468e+06	1.28031e+06
A0A0C4DH25	NA	21735.3	38386.7	523116	11714.7	21119.4	NA	58215.5	NA	NA	NA	88642.3	NA	69410.5	NA	17157.2	45334.3	22220	180729	106069	52862.1	75174	146939	111175	145962	74874.1	296875	172188	NA	271729	NA	170348	102015	19847.1	NA	104492	73155.4	83414.6	28304.6	53422.2	99809	304954	42110.3	47568.3	36844.5	43586.9	69605.6	40340.5	NA
A0A0C4DH38;A0A0J9YXX1	NA	NA	NA	134456	NA	NA	NA	NA	21852.9	NA	NA	NA	NA	NA	NA	NA	NA	NA	NA	NA	NA	NA	NA	NA	26658.5	NA	NA	NA	NA	NA	NA	NA	NA	NA	NA	NA	NA	NA	NA	NA	NA	NA	NA	NA	NA	NA	NA	NA	NA
A0A0G2JS06	NA	NA	NA	NA	NA	NA	NA	NA	NA	NA	NA	NA	NA	NA	NA	NA	NA	NA	NA	NA	NA	NA	NA	NA	NA	NA	NA	NA	NA	NA	NA	NA	NA	NA	NA	NA	NA	NA	NA	NA	NA	NA	NA	NA	NA	NA	NA	NA	NA
A0A0J9YX35	NA	NA	NA	47247.7	NA	NA	NA	NA	NA	NA	NA	7295.09	NA	NA	NA	NA	NA	4967.2	NA	NA	NA	15212.8	NA	8594.34	18358	NA	NA	NA	NA	NA	NA	NA	6361.39	NA	NA	NA	NA	NA	NA	NA	NA	NA	NA	NA	NA	NA	NA	NA	NA
A0A183	NA	NA	NA	1.12762e+06	NA	NA	NA	NA	NA	NA	NA	NA	NA	NA	NA	NA	NA	NA	NA	NA	NA	NA	91583.2	NA	NA	NA	NA	NA	NA	181626	NA	NA	NA	NA	NA	NA	NA	NA	NA	NA	NA	107231	NA	NA	NA	NA	NA	NA	NA
A0A1B0GV03	NA	NA	NA	NA	NA	NA	NA	NA	NA	NA	NA	NA	NA	NA	NA	NA	NA	NA	NA	NA	NA	NA	NA	NA	NA	NA	NA	NA	NA	NA	NA	NA	NA	NA	NA	NA	11166.7	NA	10635.4	12818.5	NA	NA	NA	6101.2	NA	NA	NA	NA	6763.24
A0A2R8Y7D0	NA	NA	NA	914846	NA	NA	NA	NA	NA	NA	NA	NA	NA	NA	NA	NA	NA	NA	137585	NA	NA	NA	NA	NA	NA	NA	NA	80204.2	NA	201737	NA	NA	NA	NA	NA	NA	NA	NA	NA	NA	NA	NA	NA	NA	NA	NA	NA	NA	NA
A0AV96	NA	NA	NA	NA	NA	NA	NA	NA	NA	NA	NA	NA	NA	NA	NA	NA	NA	NA	NA	2883.4	NA	NA	NA	NA	NA	NA	NA	NA	NA	NA	NA	NA	NA	1285.65	NA	NA	NA	NA	NA	NA	NA	NA	NA	NA	NA	NA	NA	NA	NA
A0AVT1	42608.4	50560	33118	34577.4	59525.9	44870.9	NA	43013.1	40613.1	23206.3	23016.3	42285.4	31206.6	31688.5	NA	39406.4	57168.3	58161.4	51111.2	44387.7	29824.2	59166.8	63949.3	61781.9	48768.9	59843.5	94728.9	49513.7	NA	36863.1	27076.3	58460.5	40377.5	33485.4	31874.4	52506.7	25532.6	NA	39062.4	25295.8	63831.6	NA	27487.4	28672.5	46805.2	58293.7	50404.6	30422.6	69314.2
A0FGR8	17300.8	21680.7	12325.7	22458.6	17265.8	18283.6	NA	24686	23011.8	NA	NA	NA	NA	37508.8	NA	15276.9	19164.3	13975.8	25255.7	16063.5	27618.6	23665.2	19303.5	12764.8	19431.4	27306.3	23668.9	NA	NA	NA	13159.2	44111.3	20597.4	16499.4	19273.8	12388.6	20089	25746.9	23619.9	NA	28758.7	NA	9872.62	20374.7	16300.9	NA	22136.5	17008.6	22129.8
A0FGR9	NA	90618	NA	780664	NA	NA	NA	NA	NA	NA	NA	NA	NA	NA	NA	NA	NA	NA	128278	NA	NA	NA	458745	100271	NA	NA	NA	NA	392753	315030	NA	NA	NA	NA	NA	NA	NA	NA	NA	NA	NA	NA	NA	NA	NA	NA	NA	NA	NA
A0JNW5	24037.5	NA	NA	NA	NA	NA	NA	NA	NA	NA	NA	NA	NA	NA	NA	NA	NA	NA	NA	NA	NA	NA	NA	16966.6	NA	NA	NA	NA	NA	NA	NA	NA	30972	NA	NA	NA	NA	NA	NA	NA	NA	NA	NA	NA	NA	NA	NA	NA	NA
A0MZ66	94849.9	98234.7	82204.6	68039.5	59903	74577.5	NA	114730	70646.2	82004.6	136019	67624.5	69272.3	109931	NA	66626.3	81205	93976.3	73527.3	80864	48213.6	65555.6	68830.6	76128.9	96011	110928	79544.7	113267	99974.1	35517.3	74176.5	86714.8	145922	70650.3	111632	72194.6	88043	107481	108173	66343.9	111992	88218.4	57451.3	88804.7	50125.8	79182.3	52611.5	85120.3	99767.6
A0PJX8	2223.68	2917.82	NA	828.183	1041.83	3682.86	NA	NA	NA	NA	10605.1	2720.53	3453.47	4320.12	NA	3273.79	3631.3	5354.21	NA	5121.03	NA	2634.39	NA	1190.71	NA	NA	NA	NA	NA	5901.31	NA	NA	2681.26	4227.41	3109.53	NA	1945.47	NA	2441.07	NA	NA	NA	2281.03	1771.3	NA	NA	3292.96	NA	NA
A0PJY2	NA	NA	NA	NA	NA	NA	NA	NA	NA	NA	NA	NA	NA	NA	NA	NA	NA	NA	NA	NA	NA	NA	NA	NA	NA	NA	100377	NA	NA	NA	NA	NA	NA	NA	NA	NA	34225.6	NA	NA	NA	NA	NA	NA	NA	88078.8	NA	NA	NA	NA
A1A5D9	NA	NA	NA	37532.4	NA	NA	NA	NA	NA	NA	NA	NA	NA	NA	NA	46714.1	8036.57	NA	NA	NA	NA	NA	NA	NA	NA	NA	NA	NA	NA	15739.1	31979.9	NA	NA	23787.7	NA	NA	NA	4927.88	NA	NA	NA	NA	NA	25062.6	40661.6	NA	NA	21114.5	NA
A1L0T0	65658.6	73269.7	85271.2	41757.3	45590.8	90441.3	138625	61164.7	60370.7	62575.5	NA	65222.7	130201	60416.8	NA	76389	80011.4	71411.1	101154	85755.1	50815.4	44463.8	41742.8	59841.2	66955.9	82200.1	NA	29334.4	NA	56944.6	89036.7	NA	71254	47002.3	58970.5	47668.8	81587.9	21527.5	73728.9	43404.2	22139.5	NA	55047.6	55741.9	72284	66071.3	50257.1	50929.2	61153.3
A1L4K1	NA	NA	NA	NA	NA	NA	NA	NA	NA	NA	NA	NA	NA	NA	NA	NA	NA	NA	6656.38	NA	NA	NA	NA	NA	NA	NA	NA	NA	NA	NA	NA	11698.9	NA	NA	NA	NA	NA	NA	3530.99	NA	NA	NA	NA	NA	NA	NA	NA	NA	NA
A2RRP1	16200.3	19557.8	12397	15614.8	12207	19636.3	NA	NA	NA	16288.8	11289.3	6275.13	31707.6	39649.3	NA	17168.8	16788.5	19724.7	36482.5	11881.2	10495	12194.7	NA	15636	NA	31347.6	NA	NA	NA	NA	11040.4	NA	10100.1	14465.2	27597.4	NA	13772.2	20793.4	13700.2	9763.82	NA	24425.7	15893.2	15834.6	19837.6	24877.2	14016.3	15303.3	11723.3
A2RUC4	NA	NA	NA	NA	NA	NA	NA	NA	NA	40838.9	NA	NA	34337.5	NA	NA	24086.3	24774.4	31115	NA	NA	NA	33005.5	NA	NA	NA	NA	NA	88341.5	NA	NA	NA	NA	NA	NA	NA	NA	16398	NA	NA	NA	NA	NA	NA	18952.3	NA	NA	NA	NA	NA
A2VDF0	414461	338553	372340	250959	371843	347911	357075	255296	391507	239718	65475.6	151231	479764	354116	415858	361020	310539	349890	111992	384685	68540	59342	86022.7	49512.4	93439.3	82553.7	61238.7	NA	334427	305364	376022	133951	450978	417743	257716	313942	343474	317956	210058	262060	305260	NA	408305	211161	453211	338307	297649	270828	323632
A3KMH1	229028	263126	234651	214842	284485	261480	NA	159025	249930	285848	215083	229743	391198	359617	354966	256197	231464	264171	143828	232556	182372	186935	NA	192023	260894	127950	104445	231634	586887	270762	351729	202707	158573	173537	299269	206693	314214	334900	256278	369290	291651	214837	394088	393511	262429	268262	295202	336703	394676
A3QJZ6;Q5VWM3	NA	NA	NA	NA	NA	NA	NA	NA	NA	NA	NA	NA	NA	NA	NA	NA	NA	NA	NA	NA	NA	NA	1.9552e+07	NA	NA	NA	NA	NA	NA	2.81267e+07	NA	NA	NA	NA	NA	NA	NA	NA	NA	NA	NA	NA	NA	NA	NA	NA	NA	NA	NA
A4D126	NA	NA	NA	56455.3	NA	NA	NA	NA	NA	NA	NA	NA	NA	NA	NA	NA	1616.43	NA	NA	NA	NA	NA	NA	NA	NA	NA	NA	NA	NA	NA	NA	NA	NA	1934.75	NA	NA	NA	NA	NA	NA	NA	NA	NA	NA	NA	NA	NA	NA	NA
A4D1E9	45292.6	29297.9	NA	NA	NA	33597.2	NA	NA	NA	42626.1	NA	21357.9	NA	NA	NA	31389.2	29003.9	NA	NA	NA	NA	NA	NA	23656.5	NA	NA	NA	NA	NA	NA	NA	NA	NA	21241.3	32689.1	NA	12690.5	NA	50231.9	NA	NA	NA	NA	NA	NA	NA	20516.2	NA	NA
A4D1P6	21389.2	15969.1	16523.6	40465.3	30531	23660.2	NA	31563.1	77947.9	38073.6	21324	21200.2	48843.7	24477	NA	28964.2	18961.1	17817.3	28590.3	21362.2	17873.5	19261.7	NA	29703.8	23212.9	16381.1	NA	35364.3	NA	66948.1	27503.4	NA	29139.3	23216.2	29792.2	21142.8	12129.9	12650.2	14816	14113.3	NA	NA	NA	12958.7	22673.1	15073.1	13695.8	NA	NA
A4FU69	NA	NA	NA	NA	NA	NA	NA	NA	NA	NA	NA	NA	NA	NA	NA	NA	NA	NA	NA	NA	NA	NA	NA	NA	NA	NA	NA	NA	NA	NA	NA	NA	NA	NA	NA	NA	NA	NA	NA	NA	NA	NA	NA	NA	NA	NA	NA	NA	NA
A4UGR9	NA	NA	NA	NA	NA	18849.6	NA	NA	NA	NA	NA	NA	NA	NA	NA	NA	NA	NA	18317.4	NA	NA	NA	NA	NA	NA	NA	NA	NA	NA	NA	NA	NA	NA	NA	NA	NA	NA	NA	NA	NA	NA	NA	NA	NA	NA	NA	NA	NA	NA
A5D8V7	147537	385011	277893	NA	406337	304349	226000	255997	NA	259262	NA	296233	238129	322333	314571	277731	358795	284053	NA	NA	453027	NA	NA	NA	341435	174895	313929	231952	240670	375003	NA	367912	382130	342739	NA	270951	354569	145108	236306	360542	254016	NA	NA	237203	NA	342674	299299	311128	185590
A5D8W1	NA	38889.5	NA	NA	NA	NA	NA	NA	NA	NA	NA	35134	NA	NA	NA	NA	NA	NA	NA	NA	NA	NA	NA	NA	NA	NA	NA	NA	NA	NA	NA	NA	NA	NA	NA	NA	NA	NA	36153.2	NA	NA	NA	NA	NA	NA	NA	61621.7	NA	NA
A5YKK6	10906.2	12342.6	15692.2	13012.9	10435.2	16107.2	27048.6	19643.1	17857.5	16871.5	NA	15556.1	NA	16225.2	28688.7	9215.22	17671.1	12694.7	21511.2	12769.9	15722.3	10598	26727.8	12636.5	12990.6	19312.1	23081	17983.2	30499.6	16772.2	18319.5	40011.4	20093.5	10588.5	11796.2	15996.3	15698.1	24859	10528	11434.3	8291.48	21834.8	7866.76	15405.1	6665.45	15082	12227.3	14820.2	NA
A6NCE7;Q9GZQ8	NA	NA	NA	NA	NA	NA	NA	NA	NA	NA	NA	NA	NA	NA	NA	NA	NA	NA	NA	NA	NA	NA	NA	NA	NA	NA	NA	NA	NA	NA	NA	NA	NA	NA	NA	NA	NA	NA	NA	NA	NA	NA	NA	NA	NA	NA	NA	NA	NA
A6NCN2	NA	NA	NA	8.74967e+07	217987	NA	NA	NA	NA	NA	NA	NA	NA	NA	NA	NA	NA	NA	NA	29184.9	NA	NA	NA	NA	NA	NA	NA	NA	NA	NA	NA	231356	NA	NA	NA	NA	NA	1.90371e+07	NA	NA	NA	NA	NA	NA	NA	NA	NA	NA	NA
A6NCS6	60438.5	85120.4	178054	78518	45271.7	76590.2	71665.1	77794	60433.7	42776	143191	142390	59041.4	63155.7	NA	143039	132993	77634.6	127363	76055.7	63678.2	146211	232712	168883	91625.5	125115	285365	137919	74898.6	113227	39787.9	154173	184943	139003	119818	103214	92688.5	69849.5	78492.7	48379	105550	58475.5	63441	34027.2	69690	40025	56436.5	60650.2	102029
A6ND91	3.87905e+06	3.07033e+06	3.10348e+06	2.23532e+06	3.26728e+06	3.33843e+06	2.47886e+06	2.10073e+06	2.9969e+06	3.45232e+06	2.74311e+06	2.17817e+06	3.56677e+06	2.99413e+06	3.8267e+06	3.44202e+06	3.74126e+06	2.92265e+06	2.33212e+06	3.28382e+06	3.16115e+06	2.10462e+06	1.78867e+06	2.2187e+06	2.31488e+06	2.59373e+06	1.20472e+06	2.58711e+06	1.79565e+06	2.94185e+06	3.49244e+06	2.39958e+06	2.64536e+06	3.68495e+06	3.10153e+06	2.44338e+06	3.69521e+06	3.07375e+06	3.16361e+06	3.53711e+06	2.93667e+06	699909	3.82515e+06	4.03727e+06	3.41868e+06	3.92736e+06	4.63923e+06	3.17666e+06	2.91074e+06
A6NDB9	159184	278202	375707	211732	155929	182818	249101	219879	264644	154524	418619	318875	277777	254173	294861	251461	272798	195449	355725	232989	199397	340778	536985	376575	204943	195517	575070	428825	320521	214662	150632	468952	379157	267197	264152	237852	173572	195091	160681	106478	269627	181831	169085	152461	165410	138890	164578	181889	152191
A6NDG6	10293.7	14356.3	13987.1	16568.8	11064.4	10492.5	40482.6	NA	17915.4	20439.9	NA	10029.3	16748.4	6614.93	NA	8276.81	16275	12862.8	22447.8	17513	12648.7	11932.6	21323.4	17116	12222.1	NA	NA	NA	NA	12515.1	13721.8	35378.4	16536.3	21765.6	13246.9	NA	NA	NA	13213.5	NA	18263.3	NA	17760	12934	14146.8	NA	22201.6	NA	6257.64
A6NDI0	NA	NA	NA	NA	NA	NA	NA	NA	NA	NA	NA	NA	NA	NA	NA	NA	NA	NA	NA	NA	NA	NA	NA	NA	NA	NA	NA	NA	NA	NA	NA	NA	NA	NA	NA	NA	NA	NA	NA	NA	NA	NA	NA	NA	NA	NA	NA	NA	NA
A6NED2	NA	NA	NA	NA	NA	NA	NA	NA	NA	NA	NA	NA	NA	NA	NA	NA	NA	NA	NA	2177.27	NA	NA	NA	NA	NA	NA	NA	NA	NA	NA	NA	NA	NA	NA	NA	NA	NA	NA	NA	NA	NA	NA	NA	NA	NA	NA	NA	NA	NA
A6NEL2	NA	1455.93	NA	NA	NA	NA	NA	NA	2798.61	NA	NA	NA	NA	NA	NA	NA	NA	701.789	NA	NA	NA	NA	NA	NA	NA	NA	NA	NA	NA	NA	NA	NA	NA	NA	NA	NA	NA	NA	NA	NA	NA	NA	NA	NA	NA	NA	NA	NA	NA
A6NFA1	NA	NA	NA	NA	NA	NA	NA	NA	NA	NA	NA	NA	NA	NA	NA	NA	NA	NA	NA	NA	NA	NA	NA	NA	NA	NA	NA	NA	NA	NA	NA	NA	NA	NA	NA	NA	NA	NA	5604.93	NA	NA	NA	NA	NA	NA	NA	NA	NA	NA
A6NGR9	NA	NA	NA	134748	NA	NA	NA	NA	NA	NA	NA	NA	NA	NA	NA	NA	NA	NA	NA	NA	NA	NA	NA	NA	NA	NA	NA	NA	NA	38379.3	NA	NA	NA	NA	NA	NA	NA	NA	NA	NA	NA	NA	NA	NA	NA	NA	7075.04	NA	NA
A6NH11	4461.66	7480.66	NA	NA	4287.75	NA	NA	NA	NA	12770.7	NA	3803.34	NA	NA	9582.17	3739.21	1778.09	3323.31	NA	5120.25	NA	1684.56	NA	4118.89	NA	NA	NA	NA	NA	NA	6399.75	NA	NA	4407.64	19095.4	NA	NA	NA	10267.1	NA	NA	NA	5231.36	4297.46	10756.4	11119.1	3406.47	NA	NA
A6NHR9	1669.05	NA	2518.21	NA	NA	NA	NA	NA	NA	NA	NA	NA	NA	NA	NA	NA	NA	1086.98	NA	NA	NA	NA	NA	NA	NA	NA	NA	NA	NA	NA	NA	NA	5205.62	3011.68	NA	5037.22	NA	NA	NA	NA	NA	NA	NA	799.137	1706.61	NA	NA	NA	NA
A6NK53	NA	NA	NA	NA	NA	NA	NA	NA	NA	NA	NA	NA	NA	NA	NA	NA	NA	NA	NA	NA	NA	NA	NA	NA	NA	NA	NA	NA	NA	NA	NA	NA	NA	NA	NA	NA	NA	NA	NA	NA	NA	NA	NA	NA	NA	NA	NA	NA	NA
A6NLP5	267627	145594	173697	123282	148812	215084	128189	153603	151564	182615	134609	167763	304021	113676	608130	214006	259518	228159	97982.7	152775	110105	151167	129871	145258	146526	70598.6	155882	NA	133487	90139.7	221939	159300	88265.7	140842	139084	71780.5	121918	89825.1	222808	121499	123411	NA	139137	99998	197863	153722	239325	137389	192300
A6NMZ7	NA	NA	67003.2	NA	26976	30033.8	258329	50534.5	NA	NA	NA	39554.9	NA	21823.4	NA	31522.9	41056.6	24310.8	75216.8	50376.8	50690.7	57693.6	84245	63244.3	44454.8	NA	107407	35921.9	NA	87571.9	NA	87332.7	94561.9	23957.9	46140.4	42088.5	NA	NA	64104.6	NA	59525.8	NA	NA	13855.5	28930	38957.9	NA	NA	NA
A6NNN8	NA	NA	NA	NA	21035.2	NA	NA	NA	NA	NA	NA	25681.3	37872.6	NA	NA	NA	25639.1	NA	NA	NA	64499	10541.5	NA	25273.4	NA	NA	NA	NA	NA	13653.9	29265.6	NA	NA	NA	NA	NA	NA	20608	21151.3	63450.4	NA	NA	41255.9	32661.3	NA	21379.1	15983	NA	NA
A6NNT2	NA	NA	NA	NA	NA	NA	NA	NA	NA	NA	NA	NA	NA	NA	NA	NA	NA	NA	NA	NA	NA	NA	NA	NA	NA	NA	NA	NA	NA	NA	NA	NA	NA	1723	NA	NA	NA	NA	3889.83	NA	NA	NA	NA	NA	NA	NA	NA	NA	NA
A7E2F4;A8MQT2	NA	NA	NA	NA	NA	NA	NA	NA	NA	NA	NA	NA	NA	NA	NA	NA	NA	NA	NA	NA	NA	NA	NA	NA	NA	NA	NA	NA	NA	NA	NA	NA	NA	NA	NA	NA	NA	NA	NA	NA	NA	NA	NA	NA	NA	NA	NA	NA	NA
A8K2U0	1.24552e+06	NA	299497	2.81975e+07	819066	NA	NA	977400	620835	788900	NA	NA	812757	2.08427e+06	4.58996e+07	NA	NA	397234	6.21105e+06	144996	265326	NA	1.89444e+06	125293	NA	NA	NA	2.36771e+06	232513	4.25531e+06	NA	NA	NA	112948	NA	1.04414e+06	378939	571758	NA	NA	NA	9.38129e+06	NA	NA	NA	NA	717443	301040	NA
A8MQ03	NA	NA	NA	187613	NA	NA	NA	NA	NA	NA	NA	NA	NA	NA	NA	NA	NA	NA	NA	NA	70895	NA	NA	NA	NA	NA	NA	NA	NA	NA	NA	NA	NA	NA	NA	NA	NA	NA	6382.7	NA	NA	NA	NA	NA	NA	NA	NA	NA	NA
A8MSI8	NA	NA	NA	NA	NA	NA	NA	NA	NA	NA	NA	NA	NA	NA	NA	NA	14539.8	NA	NA	NA	NA	NA	NA	NA	NA	NA	NA	NA	NA	NA	NA	NA	NA	NA	NA	NA	NA	NA	NA	NA	NA	NA	NA	NA	NA	NA	NA	NA	NA
A8MWA4	44684.9	NA	NA	NA	NA	NA	NA	NA	NA	NA	NA	NA	NA	NA	NA	NA	NA	NA	NA	NA	NA	NA	NA	NA	NA	NA	NA	NA	NA	NA	NA	NA	NA	NA	NA	NA	NA	NA	NA	NA	NA	NA	NA	NA	NA	NA	NA	NA	NA
A8MWD9;P62308	36315.8	21837.9	NA	31738.5	20383	13396.2	NA	NA	NA	NA	NA	NA	NA	NA	NA	20917.2	23754.1	28805.7	NA	38446.3	66970.6	NA	NA	15505.6	NA	37588.7	NA	NA	NA	NA	NA	NA	NA	25795.7	NA	NA	6914.62	NA	NA	29047.7	43290.3	NA	NA	17379.9	17772.9	30404.2	31402.4	35263.4	NA
A8MWX3	NA	NA	NA	NA	NA	NA	NA	NA	NA	NA	NA	NA	NA	NA	NA	NA	NA	NA	NA	NA	NA	NA	NA	NA	3812.51	NA	NA	NA	NA	NA	NA	NA	NA	NA	NA	NA	NA	NA	NA	NA	NA	NA	NA	NA	NA	NA	NA	NA	NA
A8MXV4	NA	NA	NA	NA	NA	NA	NA	NA	NA	NA	NA	NA	NA	NA	NA	NA	NA	NA	NA	NA	NA	NA	NA	NA	NA	NA	NA	NA	NA	NA	NA	NA	NA	NA	NA	NA	5434.48	8316.68	5594.16	NA	12470.5	NA	6182.27	4535.35	7532.14	NA	8960.72	7623.68	NA
B1AK53	NA	NA	NA	1360.38	NA	NA	NA	NA	NA	NA	NA	NA	NA	NA	NA	NA	1211.6	462.585	1196.03	2027.55	NA	1490.03	NA	1653.86	NA	NA	NA	NA	NA	NA	NA	NA	NA	739.01	NA	NA	NA	NA	1164.97	NA	NA	NA	NA	NA	1176.78	NA	NA	NA	NA
B3EWG3;B3EWG5;B3EWG6	NA	NA	NA	39336.2	NA	NA	NA	NA	NA	NA	NA	NA	NA	NA	NA	NA	NA	NA	NA	NA	NA	NA	NA	NA	NA	NA	NA	NA	NA	NA	NA	NA	NA	NA	NA	NA	NA	NA	NA	NA	NA	NA	NA	NA	NA	NA	NA	NA	NA
B5ME19;Q99613	251860	233906	269268	219498	235042	286059	347742	200695	372937	261440	304456	276984	239777	251803	236139	224137	254261	298293	236175	277714	225771	233913	251613	285542	285517	339762	262884	309905	200652	173701	267882	281224	266660	232753	243695	246851	257872	190172	262015	131422	198460	170729	260227	238514	209606	285328	278527	261363	294099
B7ZAQ6;P0CG08	34544.9	30949	29985.4	15749.3	25805.5	58548.5	49208.5	NA	36280.5	33308.4	NA	27399.9	37893.4	34092.3	NA	50715.5	43140.3	44338.2	21096	45953.5	33124.2	23364.4	NA	28249.4	38080.8	39464.8	NA	NA	NA	46112.8	78142	NA	29586.6	33525.6	28074.2	67273.1	22699.3	25952.8	25265.9	31357.9	27973.3	NA	43989.2	30755.5	27456.6	39878.2	31936.2	23671.2	25259.9
B7ZW38;P0DMR1;O60812	NA	NA	NA	21959.1	24132.8	NA	NA	NA	48168.7	NA	NA	NA	68958.4	NA	NA	NA	NA	NA	NA	260082	125389	68551.9	NA	47245.1	NA	161600	NA	108850	NA	25640.1	62687.9	NA	63692.8	154949	39707.3	75000.6	NA	NA	NA	NA	108049	NA	93538.4	NA	NA	33712	NA	NA	NA
B9A064	NA	33880.5	NA	2.79921e+06	NA	NA	NA	NA	NA	130393	NA	NA	NA	NA	NA	NA	NA	NA	NA	NA	NA	61325.1	NA	73433.2	79853.9	NA	NA	NA	NA	NA	NA	NA	NA	69363.3	NA	NA	NA	NA	NA	NA	NA	635749	NA	NA	NA	NA	NA	NA	NA
C4AMC7;Q6VEQ5	3915.16	5283.11	NA	2206.13	5454.47	2023.79	NA	NA	NA	NA	NA	NA	NA	NA	NA	NA	NA	3944.14	NA	NA	NA	6048.93	NA	4851.17	5320.77	NA	NA	NA	NA	1864.02	NA	NA	4669.68	3583.86	3050.64	NA	3743.87	NA	NA	NA	NA	NA	NA	3579.06	NA	NA	2420.89	NA	NA
E9PAV3;Q13765	402071	509670	309253	592946	331829	462371	372322	373879	393324	410581	423018	481183	256743	431593	622568	494835	560337	434041	598477	696375	594010	738927	474009	609584	534699	605247	347955	408499	366087	981184	375737	370801	587039	677910	409745	532644	416184	186897	507578	265659	334975	319282	589147	427871	323113	480456	480930	420862	314369
E9PRG8	6431.92	9235.31	NA	4194.15	3855.04	2613.97	NA	6376.13	NA	6088.21	26494.2	8556.22	NA	NA	NA	6741.11	7345.96	3503.63	4805.49	16303	24087.9	8333.16	NA	17632.1	NA	12204.6	NA	10680.2	NA	10377.6	12726.8	23759.1	11407	11776.5	8465.12	12603.2	NA	NA	7257.93	NA	NA	NA	14394.7	2535	6232.98	12247.6	7481.68	11601.7	NA
L0R6Q1	NA	3687.81	6194.23	NA	NA	8860.06	NA	NA	NA	NA	NA	NA	NA	NA	NA	6106.49	4988.22	NA	NA	NA	NA	NA	NA	5801.24	NA	NA	NA	NA	NA	NA	NA	NA	NA	5949.35	2142.71	NA	NA	NA	NA	NA	NA	NA	NA	NA	NA	NA	NA	NA	NA
M0QZC1	NA	NA	NA	18222	NA	NA	NA	NA	NA	NA	NA	NA	NA	NA	NA	NA	NA	NA	NA	NA	NA	NA	NA	NA	NA	NA	NA	NA	NA	NA	NA	NA	NA	NA	NA	NA	NA	NA	NA	NA	NA	NA	NA	NA	NA	NA	NA	NA	NA
M0R2J8	NA	NA	NA	NA	NA	NA	NA	NA	219894	NA	195997	NA	NA	NA	NA	NA	NA	NA	NA	NA	414279	NA	287709	440254	NA	NA	NA	NA	NA	NA	421587	NA	NA	NA	NA	NA	NA	NA	NA	NA	NA	70468.7	254858	NA	240548	NA	NA	NA	NA
O00115	68609.1	83095.5	47981.1	477798	62727	NA	NA	32951.5	108024	29068.5	NA	26526.3	110170	35131	NA	21278	74432.4	47784.8	42842.6	39356.8	56492.9	51246.2	18087.9	63567.6	49723.5	NA	NA	71873.3	109315	141495	55823.5	NA	16344.7	56109.8	70951.4	34832.1	24656.7	NA	27327.9	NA	NA	NA	46520.6	46868.4	17627.8	51145.8	NA	NA	NA
O00116	72850	37000.6	51462.5	NA	88670.3	82792	171429	44015	87854.1	96411.6	88248.5	31984	43936.1	149431	NA	73935.5	57231.5	37254	62883.2	65410.9	45698.8	42514.8	NA	44692.2	96114.2	71018.4	57322.6	42059.2	NA	132894	86874.2	41835.8	27646.1	42757.8	57200.5	56768.4	50906.6	NA	45865.9	52275.1	NA	NA	40699.8	37708.4	37532.6	41895.3	66484.5	56299	71465.5
O00124	NA	NA	NA	NA	NA	NA	NA	NA	NA	NA	NA	NA	NA	NA	NA	NA	NA	NA	NA	NA	NA	NA	NA	NA	NA	NA	NA	NA	NA	NA	NA	NA	NA	NA	NA	NA	NA	NA	NA	NA	NA	NA	NA	NA	NA	NA	NA	NA	NA
O00139	NA	6434.99	NA	NA	NA	NA	NA	NA	NA	NA	NA	NA	NA	NA	NA	NA	9426.59	NA	NA	NA	NA	NA	NA	NA	NA	NA	NA	NA	NA	NA	NA	NA	NA	NA	NA	NA	NA	NA	NA	NA	NA	NA	NA	NA	NA	NA	NA	NA	NA
O00142	54696.7	66016.6	86159.4	46148.8	82082.3	119767	129386	67173.4	86882.2	99631.1	67648.9	72854.2	65106.6	62670.2	NA	73289.9	68977.2	98209.8	88652	101297	68821.6	84609.5	56383	55318.6	63299.8	45141.7	NA	86509.9	NA	72961	81847.3	52103.6	73330.6	123464	62827.5	49501.8	122326	78125.8	56250.8	70407.9	62846.9	NA	72356.5	71430.6	123361	84723.5	73037.4	100266	34045.1
O00148	5890.3	958.162	NA	8097.56	1352.59	1925.38	NA	NA	NA	5544.38	NA	6506.98	1548.05	NA	NA	3658.81	5492.65	1966.53	1642.5	6262.16	6321.71	3186.99	NA	1782.41	NA	24159.4	NA	NA	NA	NA	5156.98	NA	4038.19	4032.02	3159.28	16154.4	1259.91	3972.12	5849.76	NA	9996.17	NA	NA	2352.5	3878.83	6997.58	1461.16	5439.91	NA
O00151	328925	286969	316719	208817	253629	288250	233531	262177	337486	248367	133562	245065	236316	219263	415158	285045	287981	237381	368621	316664	233570	296983	476903	305890	209532	270702	427670	300056	545942	253388	234600	261135	386145	391657	372714	231239	332210	324947	312968	322086	325077	276670	292346	251334	291500	209488	279655	211116	364062
O00154	5270.64	NA	NA	26697.5	9495.29	9884.21	NA	NA	NA	NA	NA	NA	NA	NA	NA	12457.8	13223.8	NA	9618.27	13232.5	11562.5	7878.01	NA	13336.4	NA	17867.3	NA	NA	NA	NA	23188.7	NA	NA	9901.1	NA	NA	NA	NA	8505.54	NA	NA	NA	7926.67	NA	NA	NA	9866.94	NA	NA
O00159	81627.9	153674	265141	178721	83470.5	134805	83682.9	265572	48871.7	65137.4	346813	184586	NA	168554	NA	168363	313129	174359	410584	142751	115119	324757	556853	312056	303299	342659	919615	325873	211905	138957	71287.8	408014	433517	155482	309392	210810	173901	329477	204700	173977	219925	304185	150775	80480.3	173818	125953	154874	174452	148280
O00160	NA	10782.4	51020.9	19464.9	NA	NA	NA	58656.8	NA	NA	29542.1	NA	NA	NA	NA	6507.47	9086.75	17443.9	24949.7	15628	NA	11982.3	NA	26313	21382.9	43094.5	46463.2	36235.2	NA	NA	NA	47367.5	46523.8	12998.3	18266.4	44766.2	32320.6	NA	NA	NA	31686.9	85892.6	NA	12069.4	NA	10769.5	NA	14580.3	NA
O00161	NA	42868.3	145101	107383	23234.9	33700.8	NA	50456.1	48470.3	35408.7	NA	49469	29187.6	77750.5	NA	63129	83993.7	47938.1	107186	66329	39097.7	60235.3	122551	126416	62318.6	NA	164941	54140.7	NA	83471.3	NA	139584	102722	38075.7	75777.7	116630	45159.4	NA	NA	NA	47384.3	121275	55354.3	NA	32667.3	NA	NA	NA	NA
O00165	5813.68	5505.01	5015.1	NA	7262.58	8674.3	NA	NA	NA	7962.22	NA	14525	13226.3	6729.33	NA	9776.08	6266.02	3851.44	13982.6	6903.32	13463.8	13029	NA	10388	21069.7	NA	NA	NA	NA	13952.3	14230.1	NA	NA	7260.45	NA	12725.9	7865.99	NA	NA	NA	NA	NA	6879.69	12547.2	7302.58	7517.39	7051.55	NA	NA
O00168	41327.7	66104.7	102025	84198	51935.2	71568.3	NA	90320.3	62648.1	35389.4	96387	114327	76135.4	NA	NA	85955.3	87037.8	54615.2	190478	95094	76083.1	170955	244683	166043	74523.6	89146.4	224445	142976	142334	59874.4	NA	162461	133744	132390	97972.3	126368	59227.2	NA	28520.7	NA	35066.9	NA	30595.2	31807.9	66024.9	36396.4	31302.4	30068.1	NA
O00170	41774.5	28255	40500.5	12658	26437.5	30550.6	NA	49611.6	34647.7	33647.2	40445.9	22339.9	30567	12800.3	NA	27453.6	36513.4	30532	40867.6	33818.8	22934	50591.7	24369.8	42121	25441.1	56301.5	29239.4	41957.9	NA	21206.8	24781.6	34211.6	33054.2	44394.5	26363.3	33334	22430	27553.5	22847.5	19689.1	35189.4	NA	21856.4	23070.3	46944.7	26686	41255.5	31520	NA
O00182	NA	6684.57	NA	NA	NA	NA	NA	41624	NA	NA	24819.3	NA	NA	NA	NA	15481.1	12007.8	9424.73	NA	18764.7	NA	18628	NA	42811.5	26625.9	91959.1	63825.5	NA	NA	NA	NA	88547.9	61966	NA	25361.1	84021.2	NA	NA	NA	NA	27795.4	102181	NA	NA	NA	22891.9	13282.1	NA	NA
O00186	NA	12164.3	8107.35	32861.7	4015.79	8628.85	NA	NA	NA	NA	NA	11440.6	NA	NA	NA	5526.98	5950.15	6536.17	16007.7	6098.21	6142.47	7337.28	27492.4	10441.3	3511.94	14839.1	15963.9	10468.6	NA	NA	NA	16308.3	NA	10847.9	19253.8	NA	6314.18	NA	8978.49	NA	12429	NA	NA	1952.3	6444.74	17306.9	5429.61	NA	10782.5
O00187	NA	14201.2	NA	NA	NA	NA	NA	NA	NA	NA	NA	NA	NA	NA	NA	NA	NA	NA	NA	NA	NA	NA	NA	NA	NA	NA	NA	NA	NA	NA	NA	NA	NA	15296.6	NA	NA	NA	NA	550978	NA	NA	NA	NA	NA	NA	NA	NA	NA	NA
O00192	NA	7798.7	NA	NA	NA	NA	NA	NA	NA	7472.16	NA	NA	NA	NA	NA	5017.47	3897	NA	NA	NA	NA	3570.17	NA	7277.17	NA	NA	NA	NA	NA	NA	NA	NA	NA	NA	NA	NA	NA	NA	NA	NA	NA	NA	NA	NA	NA	NA	NA	NA	NA
O00193	6962.14	NA	NA	NA	7958.65	NA	NA	NA	NA	NA	NA	NA	NA	NA	NA	8671.42	9462.32	NA	NA	NA	NA	NA	NA	6603.52	NA	NA	NA	NA	NA	NA	NA	NA	NA	NA	NA	NA	NA	NA	NA	NA	NA	NA	NA	NA	5559.23	NA	7438.24	NA	NA
O00194	NA	NA	NA	58837.6	NA	NA	NA	NA	NA	NA	NA	NA	NA	NA	NA	NA	NA	NA	NA	NA	NA	NA	NA	NA	NA	NA	NA	NA	NA	NA	NA	NA	NA	NA	NA	NA	NA	NA	NA	NA	NA	NA	NA	NA	NA	NA	NA	NA	NA
O00203	31423.7	25548.4	41519.2	17946	35429.8	21215.4	NA	51798.6	10488.6	18702	23309.9	34764.8	34839.8	29673.8	NA	36997.8	29800.3	30115.6	29296.8	30664	37803	30220.5	32709	42253.2	39708.9	45339.8	52280.3	NA	NA	30039.7	46272.4	49180.1	43173.7	33230.1	23560.5	48513.4	14255.8	37291	26074.5	44188.5	NA	NA	24475.3	36458.2	16441.9	23094.3	25194.2	20996.8	35358.4
O00204	NA	NA	NA	22203.6	NA	NA	NA	NA	NA	NA	NA	NA	NA	NA	NA	NA	NA	NA	NA	NA	NA	NA	NA	NA	NA	NA	NA	NA	NA	NA	NA	NA	NA	NA	NA	NA	NA	NA	NA	NA	NA	NA	NA	NA	NA	NA	NA	NA	NA
O00214	NA	2623.53	NA	3108.91	3545.21	5594.21	5893.68	NA	NA	4965.23	NA	NA	NA	3079.72	NA	3868.7	6556	4029.64	6094.83	5147.44	3465.12	5387.42	NA	3144.33	3468.67	NA	NA	NA	NA	NA	4095.28	10446.4	8138.95	1978.16	2897.22	NA	4676.08	NA	2271.47	NA	5785.18	7458.88	7157.46	5839.34	5085.36	5548.9	5317.22	1260.56	5091.91
O00217	167024	291327	194103	168607	297146	286936	101834	199974	298850	176454	252091	230662	113522	135552	306624	255060	223334	324886	245600	151134	294890	188809	112816	212494	178861	110858	94542.7	161914	174039	85306.6	182531	135249	167059	164839	156674	170892	277792	235379	267564	167699	126966	NA	173626	210725	160262	139457	268138	276973	98161.2
O00231	491327	547996	554212	371609	629658	523009	767150	494657	460892	671502	525251	659238	520943	544695	933786	677500	602860	582205	714720	891444	701949	671852	634685	619160	608193	449876	422684	743966	797705	657013	823732	509364	677607	753982	595967	683482	588302	532765	545843	686646	840786	354855	746131	561644	725148	649975	621781	650884	481199
O00232	152003	114171	162203	108035	84300.1	185280	NA	208610	173213	147359	194179	106039	106280	175526	99558.2	180762	174692	180194	168856	143535	181735	121174	128121	132436	144545	166724	117716	126509	544143	175363	133219	150103	146625	140158	154960	231214	166868	115226	148466	148301	99569.2	NA	178009	170710	164917	199083	204166	125064	174658
O00233	73860.5	72176	79455.7	57006.9	73952	65541.8	118158	71978.8	101684	70957.4	98376.3	74275.2	78996.2	52353.9	NA	59402.8	90722.7	63268.3	88936.5	120331	93305.9	90639.5	96622.5	103805	68371.1	103909	57474.1	80769	NA	108072	69882.6	71028	100377	94133.5	44921.3	57271.2	76360.6	69625.7	90953.3	69255.1	92583.8	NA	78639.3	71106.4	63711.7	113609	110430	60846.2	65371.7
O00244	14542.7	10481.1	14863.5	NA	18502	13356.7	NA	NA	NA	14629.7	NA	NA	NA	NA	NA	6241.72	10933.6	13136.4	NA	13410	18244.5	10601.9	NA	17146.4	13867.1	NA	NA	NA	NA	NA	NA	NA	NA	7548.39	16290	NA	14518.8	17751.5	12156.7	NA	NA	NA	15833.8	11907.7	7351.82	NA	8767.21	NA	NA
O00264	2.58857e+06	4.26726e+06	2.62929e+06	2.95088e+06	4.6513e+06	3.90461e+06	3.92115e+06	2.17807e+06	4.83251e+06	3.08344e+06	2.55381e+06	2.41487e+06	6.12266e+06	3.25945e+06	3.50306e+06	3.37472e+06	4.10621e+06	4.77219e+06	3.71485e+06	3.61319e+06	2.88731e+06	3.51358e+06	1.4707e+06	2.58718e+06	2.93919e+06	3.8886e+06	1.8362e+06	3.09858e+06	4.00536e+06	3.10122e+06	3.42422e+06	1.76379e+06	3.5761e+06	3.21935e+06	3.47578e+06	2.97298e+06	3.2527e+06	3.04074e+06	3.21656e+06	2.96293e+06	2.61659e+06	890029	3.32249e+06	3.7752e+06	3.02363e+06	3.00502e+06	4.15756e+06	2.40926e+06	2.90154e+06
O00267	24416.6	13221.1	NA	NA	10405.5	NA	NA	NA	NA	NA	NA	NA	NA	NA	NA	4944.29	4642.31	NA	NA	8716.24	21009.1	6937.81	NA	10418.6	NA	25376.2	NA	NA	NA	NA	33574.8	27575.7	16546.5	7912.94	NA	NA	11284.1	NA	13396.4	31047.6	28946.8	NA	21849	10503.2	10152.7	NA	10990.5	9147.39	10608
O00273	14441.1	12311.4	12085.9	NA	16584.2	12301.8	NA	NA	NA	NA	NA	9181.55	19137.9	12306.5	NA	14788.3	12624.2	11757.4	NA	15297.5	14818.3	10220.5	NA	NA	10449.6	8803.49	NA	NA	NA	13075.5	NA	NA	14892	9219.8	NA	16269.8	NA	10296	12987.9	15145.2	NA	NA	18422.3	NA	11504.1	18945.2	14196.5	NA	NA
O00291	16742.4	56205.8	63779.5	NA	10238.1	26306.1	NA	17967.2	11549.8	NA	NA	47750	NA	NA	NA	33008.6	17411.3	24377.5	25822.8	NA	19179.1	15605.5	15637.1	30873.7	NA	NA	39167.7	NA	NA	17086.8	NA	53033.9	44859	12626.4	20607.1	NA	38070.7	70033.2	18133.8	NA	NA	NA	NA	13224.8	22086.9	NA	25648.4	17563.8	NA
O00299	145415	97284.2	238066	144861	72928.7	85669.5	251608	119014	73433.5	83186.6	218793	74366.1	75533.7	112505	104869	137952	154575	149103	185088	114494	52044.7	117092	131981	197941	147068	216769	182603	161114	131751	103298	100668	242825	218641	98159.9	135874	231873	90934.2	96673.7	90808.6	116801	83395.8	132884	62500.4	41331.7	63329.3	90370.3	76723.3	71554.9	54513.7
O00303	190539	139465	126862	123890	130332	138286	112485	153168	177103	142679	163317	119546	278263	143155	NA	135500	150733	145691	174907	161080	149818	128284	139062	127100	150257	133009	164904	102972	NA	138182	82272.2	145680	189648	169283	156321	168161	119359	105021	91435.1	136200	123697	90941.2	142013	157477	127583	120541	153206	152896	105448
O00330	11573.2	9964.34	13857.8	NA	10170.9	5442.18	NA	NA	NA	NA	NA	20558.6	NA	NA	NA	10871.4	13139.5	12058.9	12147.9	12548.2	20538.8	11740.9	NA	13652.8	20421.7	NA	NA	NA	NA	NA	NA	NA	NA	11687.6	15171.7	22379.9	28754.6	25916.2	16644.1	NA	NA	NA	18733.7	16802.5	14177.7	16011.1	11495.8	9374.76	25537
O00339	NA	NA	3035.62	NA	NA	NA	NA	NA	NA	NA	NA	NA	NA	NA	NA	1321.12	1115.72	NA	NA	NA	NA	NA	1456.1	NA	NA	NA	NA	NA	NA	NA	NA	4591.42	NA	1231.47	NA	NA	NA	NA	NA	NA	NA	NA	NA	NA	853.384	NA	NA	NA	NA
O00391	NA	NA	135227	1.13601e+06	NA	NA	NA	NA	NA	NA	NA	NA	NA	59724.9	NA	NA	NA	NA	242206	68879.6	NA	NA	NA	NA	NA	NA	NA	252613	NA	1.17958e+06	NA	NA	NA	NA	72328.2	209524	521127	185656	NA	NA	NA	865529	57888.8	52959.5	NA	176527	NA	NA	343380
O00399	NA	2825.87	NA	NA	NA	NA	NA	NA	NA	NA	NA	NA	NA	NA	NA	6126.5	3779.28	NA	NA	NA	NA	NA	NA	NA	NA	NA	NA	NA	NA	NA	NA	NA	NA	NA	NA	NA	NA	NA	3316.07	NA	NA	NA	NA	NA	NA	NA	NA	NA	NA
O00400	14100.8	7139.41	NA	NA	6696.03	NA	NA	NA	8156.42	NA	NA	3872.89	14570.9	NA	NA	13007.4	17659.5	11249.7	12781.3	NA	NA	8704.91	NA	5434.93	9808.73	11937.5	NA	NA	NA	5917.3	NA	NA	NA	8375.98	NA	NA	NA	17581.1	6244.33	NA	NA	NA	14937.5	4170.19	6749.21	NA	5763.14	NA	NA
O00401	18824.6	13162.5	14209.4	16961.9	11680.7	6117.53	NA	14147.8	NA	17074.2	NA	13802.8	14309	15297.6	NA	8966.63	7690.43	11126	11815.9	9565.43	9746.11	13109.1	20103.4	15527.2	11579	NA	27159.8	16351.1	NA	20053.5	18469.2	17419.9	18321.5	6187.08	12869.3	10209.9	12309.5	16748.7	6708.74	27406.7	14775.6	NA	14970.6	13658.6	7401.28	5678.13	8147.43	12051.8	NA
O00408	NA	NA	11723.7	NA	NA	NA	NA	10511.1	NA	NA	NA	NA	NA	NA	NA	NA	2008.27	NA	19527.5	3607.83	NA	3390.43	NA	9366.05	NA	NA	35981.3	19364.3	NA	8424.09	NA	18438.8	NA	5576.03	NA	NA	NA	NA	NA	NA	NA	NA	NA	NA	NA	NA	NA	NA	NA
O00410	35722.7	47631.8	79955.7	46924.8	49748.6	69492.1	79168	58481.5	48407.3	58584.6	104672	113970	56550.8	72230.2	48729.5	63793.7	70126.3	56312.1	81189.5	47968.4	102063	69386	58770.7	98068.7	113137	146737	73122.8	52854.9	38773.9	53182.4	94215.5	68503.5	78434.2	75329.6	54556	69285.9	72761.5	91837.2	68260.1	63815.1	72961.5	NA	61693.1	73616	88209.9	37818.8	73862.8	100272	66081.6
O00418	NA	NA	NA	NA	NA	NA	NA	NA	NA	NA	NA	NA	NA	NA	NA	NA	8347.48	NA	NA	NA	NA	NA	NA	NA	NA	NA	NA	NA	NA	NA	NA	NA	NA	NA	NA	NA	NA	NA	NA	NA	NA	NA	5422.61	NA	NA	NA	8321.71	NA	NA
O00422	103664	43696.8	NA	89471.2	39178.8	45248.3	NA	NA	NA	NA	NA	NA	NA	NA	NA	42258.8	119505	39305.2	NA	122495	157639	42464.1	NA	32012.2	NA	105468	NA	NA	NA	NA	NA	45888.7	72536.1	90265.8	25095.2	NA	NA	NA	98594.3	NA	91500.9	NA	65196.1	55460.3	138278	134276	101311	NA	NA
O00423	NA	3973.58	26555.8	9200.86	3998.31	NA	NA	NA	NA	NA	NA	NA	NA	NA	NA	4695.16	8774.56	3009.28	15590.1	NA	8025.69	8289.27	24439.7	7682.21	5496.35	11974.5	29190.3	NA	NA	8979.17	NA	14192.7	10198.9	6416.96	6255.08	9303.81	NA	NA	8841.21	20649	17104.8	10318.6	NA	NA	NA	NA	4822.06	NA	NA
O00429	39280.6	39758.8	41316.9	41022.8	28378.9	43426.3	60320	45046.7	22533.1	25999.9	39565.1	44885.1	23202.7	42571.6	NA	29392	33978.7	36122.4	69274.9	31665.5	75878.8	74753.5	67160.6	73140.1	48059.9	58609.1	59053.2	72718.5	NA	78721.6	43791.2	62441.8	33347	49726.8	32718.5	61676.8	51781.8	52292.2	64324.4	62864.3	54429	49733.1	42530	35176.8	46328.2	38729.9	35959.8	55914.6	16128.4
O00442	7384.55	7444.39	5263.78	10243.7	7044.4	6033.91	10359.8	11370.9	11367.1	NA	NA	11499.2	NA	NA	NA	12293.3	8683.03	7603.42	NA	15355.5	18493.3	9831.73	NA	10732.5	7345.54	11748.8	NA	12549.7	NA	NA	NA	11187.4	9468.68	9316.35	4525.35	8711	7775.9	9919.13	10965.1	NA	11515.1	NA	8733.04	3585.93	16819.9	15832.6	11067.5	11503.5	NA
O00453	NA	NA	8804.46	NA	NA	NA	NA	9067.66	NA	NA	NA	NA	NA	NA	NA	NA	2655.54	NA	NA	NA	NA	NA	NA	10299.3	NA	7521.91	10899	NA	NA	NA	NA	11398.2	17504.8	NA	NA	15123.4	4629.01	NA	NA	NA	NA	NA	NA	NA	NA	NA	NA	NA	NA
O00459	NA	NA	NA	NA	NA	NA	NA	NA	NA	NA	NA	NA	NA	NA	NA	NA	141231	129932	NA	NA	NA	NA	NA	120827	NA	NA	NA	NA	NA	NA	NA	NA	NA	71589.8	NA	NA	NA	NA	NA	NA	NA	NA	NA	NA	NA	NA	NA	NA	NA
O00461	43188.9	32241.8	NA	NA	25178.5	20876.7	NA	NA	140752	24050.9	NA	31259.1	49331	NA	NA	24431.5	20160.5	24153.9	28245.2	30223.6	NA	20675.4	NA	23115.1	32375.4	NA	NA	59421.3	NA	NA	35896.4	NA	11234.1	25815.5	36468.7	NA	32989	NA	36646.9	NA	NA	NA	33176.9	19759.4	30346	17539.3	NA	NA	NA
O00462	NA	NA	NA	48936	NA	NA	NA	NA	NA	NA	NA	NA	NA	NA	NA	NA	NA	NA	NA	NA	NA	NA	NA	NA	NA	NA	NA	NA	NA	NA	NA	NA	NA	NA	NA	NA	NA	NA	NA	NA	NA	NA	NA	31730.3	NA	NA	NA	NA	NA
O00468	NA	NA	NA	NA	NA	NA	NA	NA	NA	NA	NA	36254.3	NA	NA	NA	NA	19544.3	NA	NA	NA	NA	32428.5	NA	NA	NA	NA	77256.2	NA	NA	214699	NA	82565.5	NA	25450.1	NA	NA	NA	63359.6	57380.7	60606.5	49788.7	NA	NA	NA	NA	NA	NA	NA	NA
O00469	534.82	1260.78	1137.27	681.817	NA	676.126	NA	NA	NA	1163.38	NA	NA	NA	NA	NA	759.394	529.957	638.009	NA	495.471	919.622	225.886	1903.48	NA	NA	NA	NA	NA	NA	NA	NA	NA	NA	856.316	NA	NA	932.63	NA	979.5	NA	NA	NA	NA	720.412	1263.73	NA	NA	NA	NA
O00478	NA	14451.2	5932.92	NA	NA	3204.55	NA	4917.38	NA	NA	NA	3563.94	NA	428999	NA	12352.7	16243	167157	2308.9	NA	NA	1280.62	3116.77	2239.96	NA	NA	NA	NA	NA	NA	NA	NA	1584.83	17041	2482.95	NA	20109.2	1778.76	NA	NA	2426.47	NA	NA	NA	NA	NA	NA	NA	NA
O00481	35144.4	NA	26709	NA	NA	7832.01	284656	46554.6	NA	15003.3	266997	29291.5	NA	64574.1	111422	15898	5867.73	18255.6	NA	16576.4	26025.4	11738.7	51009.2	13693.4	21300.9	61010.6	60970.6	31837.6	91175.6	NA	53226.9	42335.6	36178.6	5119.87	47463.8	31518.5	30168.2	100765	53980	NA	55814.3	143343	34980.2	21239.9	NA	NA	13167.4	NA	1.324e+06
O00483	1.39004e+06	1.73285e+06	1.25237e+06	848579	1.5938e+06	1.08828e+06	703470	985473	963409	1.37221e+06	942375	1.31245e+06	858943	1.00193e+06	755683	1.11929e+06	1.15536e+06	1.12531e+06	1.11354e+06	1.10319e+06	1.22964e+06	1.18895e+06	213155	1.13839e+06	1.71088e+06	955168	748434	1.0124e+06	586214	927006	1.09823e+06	777058	883038	1.30755e+06	1.22502e+06	778251	1.86027e+06	1.54063e+06	1.95979e+06	1.30164e+06	1.30699e+06	417296	1.3556e+06	1.56682e+06	1.5375e+06	1.19884e+06	1.42189e+06	1.73843e+06	1.53786e+06
O00487	94404.2	107680	100889	66175.4	104780	110100	111160	94621.3	48510.4	98435.9	172973	100251	58181.1	118280	NA	75527.2	91893.3	94878.5	105129	103538	79400.7	51600	52835.1	106879	96168.9	124728	39301.8	44506.2	11823	111466	106114	100565	87536.5	124732	91955.6	76030.7	117552	94803.7	90737.2	124004	167008	NA	125688	120673	85485.7	109989	133839	96921.1	159855
O00499	46043.5	15727.4	42454.2	NA	18839.7	38284.3	NA	NA	32440.9	NA	NA	44926.8	NA	NA	NA	27241.2	45245.7	62186.1	NA	NA	NA	28051.6	NA	45599.3	NA	NA	NA	NA	NA	75275.8	NA	NA	57536.2	40162.4	NA	NA	NA	NA	NA	NA	NA	NA	NA	37327.6	NA	NA	26732.6	NA	NA
O00506	NA	NA	NA	NA	NA	NA	NA	NA	NA	5598.18	NA	NA	NA	NA	NA	NA	NA	NA	NA	NA	NA	2124.83	NA	1785.94	NA	NA	NA	NA	NA	NA	NA	NA	NA	2144.72	NA	NA	NA	NA	NA	NA	NA	NA	NA	1860.66	1596.69	NA	NA	NA	NA
O00515	49412.4	53059.7	65274.4	49449.5	46986.9	52442.1	52297.5	48063.2	80099.3	41896.2	69163.7	62393.3	46617.5	62803.1	NA	58181.8	57716.1	38969.4	40754.1	59640	51768.5	58914	NA	64646.2	58062.8	29996.4	33940.1	67487.7	NA	41992.6	78139	83118.6	55520.3	88601.9	51573.1	55675.5	50469	41572.6	74759.1	39217.4	41260.4	34186.6	53195.8	38972.2	60726.8	51315.8	51160.7	53299.4	49461.9
O00519	2968.65	2507.36	NA	NA	3348.87	1955.82	NA	NA	NA	NA	NA	NA	NA	NA	NA	NA	5070.23	3578.14	NA	3131.3	NA	4073.39	NA	2326.54	NA	3097.1	NA	NA	NA	NA	NA	NA	NA	2163.94	NA	NA	NA	NA	NA	NA	NA	NA	NA	NA	3753.6	NA	NA	NA	NA
O00533	NA	NA	NA	NA	NA	NA	NA	NA	NA	NA	NA	NA	NA	NA	NA	NA	NA	NA	NA	NA	NA	NA	NA	NA	NA	NA	NA	NA	NA	NA	NA	NA	NA	NA	NA	NA	NA	NA	NA	NA	NA	NA	NA	NA	NA	NA	NA	NA	NA
O00534	20407.8	NA	NA	447448	NA	21780.8	708755	NA	NA	NA	NA	NA	132405	28759.4	NA	NA	33366.2	23517	NA	NA	NA	31488.2	NA	78523.3	NA	NA	NA	35925.1	NA	149912	NA	NA	55706.9	29311.4	NA	NA	31190.4	NA	49491.5	NA	NA	170643	27736.6	55046	NA	NA	49144	NA	NA
O00541	13142.6	NA	NA	36003.4	NA	NA	NA	NA	NA	NA	NA	22822.1	NA	NA	NA	8578.09	9209.41	NA	NA	23343.8	33352.3	NA	NA	11310.6	NA	NA	NA	NA	NA	NA	18679.3	NA	NA	11685.9	NA	NA	NA	NA	NA	26080.7	NA	NA	21931.1	NA	16201.9	NA	NA	28770.8	NA
O00562	NA	556.838	NA	NA	NA	NA	NA	NA	NA	NA	NA	NA	NA	NA	NA	NA	NA	186.353	NA	NA	NA	568.016	NA	424.299	NA	NA	NA	NA	NA	NA	NA	NA	NA	NA	NA	NA	NA	NA	NA	NA	NA	NA	NA	NA	NA	NA	NA	NA	NA
O00567	184603	98214.7	49479.8	181675	140930	57021.8	NA	29740.7	118102	92907.5	149584	212924	131385	182413	NA	122529	119221	32769.3	NA	322365	272641	67345.6	NA	131455	NA	276556	NA	331849	NA	313257	223957	89483.7	318304	167945	NA	204312	NA	375053	126725	292284	261229	NA	161908	123193	140519	103465	133638	163263	481428
O00571	751114	965312	1.05025e+06	1.49176e+06	861001	839926	1.02449e+06	941537	1.10084e+06	1.02588e+06	1.07147e+06	1.1116e+06	514669	726484	864304	1.01466e+06	1.11147e+06	1.01839e+06	1.17062e+06	1.19464e+06	954678	1.17369e+06	989462	1.24791e+06	1.15496e+06	1.18703e+06	1.26864e+06	1.26389e+06	1.15277e+06	954531	1.19333e+06	1.45276e+06	1.17222e+06	1.27929e+06	1.10322e+06	981122	929285	784419	949365	807517	729517	817293	1.03839e+06	1.0398e+06	965792	906803	889756	924979	968983
O00584	42093	49805.9	133737	391596	41788.6	36872.7	NA	104124	NA	32274.5	NA	NA	5907.02	NA	NA	NA	72630.7	33015.1	84883.9	49813.9	43750	59221.7	175646	92596.2	50844.7	137497	63036.7	NA	NA	316867	34978	NA	75506.6	NA	74490.4	201155	34352.9	NA	26990.9	NA	86446.3	NA	NA	35436.9	21785.1	NA	60028.8	72922.1	NA
O00592	NA	NA	NA	NA	NA	NA	NA	NA	NA	NA	NA	NA	NA	NA	NA	NA	NA	NA	NA	NA	NA	NA	NA	NA	NA	NA	NA	NA	NA	NA	NA	NA	NA	6983.5	NA	NA	NA	NA	NA	NA	NA	NA	NA	NA	NA	NA	NA	NA	NA
O00625	7057.56	7583.72	NA	NA	13237.3	13882.1	NA	NA	NA	5190.25	9052.25	9119.23	NA	9256.76	NA	8185.13	15806.9	15947.6	9528.88	6569.61	NA	7218.98	NA	5678.13	NA	NA	NA	NA	NA	NA	NA	NA	5192.4	6882.98	NA	NA	6957.28	NA	9805.75	15480.8	NA	NA	NA	10858.4	6929.04	NA	8132.18	NA	14243.8
O00628	5012.28	7923.33	NA	21985.4	NA	NA	NA	NA	NA	NA	NA	NA	NA	21731.9	NA	NA	NA	NA	NA	NA	NA	NA	NA	NA	NA	NA	NA	NA	NA	NA	NA	NA	NA	7276.66	NA	NA	NA	NA	NA	NA	NA	NA	NA	NA	NA	NA	NA	NA	NA
O00629	23995.2	22495.9	20395.1	45661.5	24381.1	31036.6	NA	NA	NA	35202.8	33124.6	43542.7	NA	NA	NA	36847.8	21516.6	17594.2	18927.3	27271.7	70098.6	23938.3	47418.3	27327.3	36550.1	39396.7	22781	22984.7	NA	35250.9	41590.9	NA	45419.6	36494	31543	43940.1	19148.4	53832.9	40648.2	29718.2	34061.9	12590.2	42627.6	21705.9	44356.7	41436.2	31103.3	30922	NA
O00712	13907.7	3589.4	NA	NA	5621.9	7338.67	NA	20103.6	NA	5357.32	NA	13661.9	NA	NA	NA	5733.21	16261.2	NA	NA	NA	11462	10506.2	NA	NA	NA	10033.9	NA	NA	NA	NA	NA	NA	18679.5	12839.7	NA	NA	9150.33	NA	17933.3	15630.7	NA	NA	13580.2	2774.03	11462.7	NA	NA	10771.4	NA
O00743	57727.3	54788.9	57929	63226.5	49081.9	NA	NA	70640.7	NA	49560.1	NA	75843.1	NA	70200.6	NA	38748	52027.5	33730.9	NA	47790.1	44869	39235.2	62670	66151.6	35594.2	NA	NA	NA	NA	89935.2	60661.9	56802.5	56930.6	46018.7	51614.8	70492.5	41932.8	43785.2	50119.8	24744.5	40140.3	NA	29481	38910.2	38751	49155	64751.6	49217	NA
O00746	NA	NA	NA	NA	NA	NA	NA	NA	NA	NA	NA	NA	NA	NA	NA	NA	NA	NA	NA	NA	NA	NA	NA	NA	NA	NA	NA	NA	NA	NA	NA	NA	NA	NA	NA	NA	NA	NA	NA	NA	NA	NA	NA	NA	NA	NA	NA	NA	NA
O00748	7.08284e+06	4.59212e+06	5.11983e+06	4.04426e+06	7.27015e+06	6.32246e+06	3.9389e+06	2.16444e+06	3.72533e+06	7.19299e+06	2.38021e+06	2.20511e+06	3.0137e+06	7.19072e+06	6.30105e+06	6.71836e+06	5.53222e+06	6.34119e+06	2.57267e+06	4.19994e+06	1.77982e+06	1.73957e+06	1.48401e+06	1.87928e+06	2.0815e+06	2.40471e+06	1.79286e+06	2.00942e+06	1.36844e+06	3.44006e+06	3.13548e+06	2.09128e+06	4.24445e+06	5.23232e+06	4.52201e+06	2.94015e+06	4.8942e+06	5.93597e+06	3.89289e+06	6.00763e+06	3.71763e+06	2.18281e+06	4.71276e+06	2.09427e+06	5.88038e+06	4.0368e+06	3.30259e+06	3.08672e+06	5.56474e+06
O00754	55916.3	34016.3	65780.6	601850	45729	37564.2	NA	36371	80704.6	64404	NA	63051.9	76781.4	50865.3	NA	31038.2	32784.4	59894.9	135845	45208.5	66321.6	42863.5	94190.3	60401.1	44015.2	75069.6	69291.9	131010	128378	NA	69871.5	NA	52914.7	59812.6	43642.5	96786.7	42848.6	98626	28329.8	59755.6	NA	114527	39880.4	88913.2	43577.8	54169.8	62380.9	39896.8	48282
O00757	408747	296316	316834	292599	314667	381070	275342	441719	304809	503987	373557	770796	116859	390254	307820	395371	360689	313104	426364	414238	427044	500094	355581	575407	555245	342381	422788	546779	309205	393088	330187	384587	371953	404303	399976	376385	1.22389e+06	1.07156e+06	1.04341e+06	701961	672856	387975	991163	580757	939858	1.31819e+06	1.17133e+06	858702	896387
O00763	721030	620379	788578	510756	933776	795157	811351	767014	588689	934181	771880	917817	798699	579194	1.7933e+06	716648	736088	891223	931966	905209	741819	632058	829242	716191	709398	462501	712684	810929	837714	591225	737139	454912	802209	869054	697558	631581	598484	586938	545067	641805	710856	NA	664111	689020	648045	677395	814517	781506	764241
O00764	188330	241077	260053	272180	244452	185315	357967	219382	292538	232705	232337	267248	250096	270465	153433	262225	275170	231886	314646	236613	244858	171788	167224	237590	222287	204639	169886	137047	134550	214035	224655	224750	319624	210989	248785	255221	191880	186473	194951	190200	200011	266640	269347	165679	288198	329788	279236	206604	215309
O00767	33045.8	23974.2	22409.9	NA	39425.9	NA	NA	NA	NA	NA	NA	22322.8	NA	NA	NA	NA	20727	NA	NA	23403.4	NA	NA	NA	NA	NA	NA	NA	NA	NA	NA	NA	NA	NA	20795.3	NA	NA	NA	NA	NA	NA	NA	NA	42572.5	41596.1	NA	NA	42718.7	85883.5	NA
O14495	NA	NA	6061.36	NA	NA	NA	NA	NA	NA	NA	NA	1134.83	NA	3045.76	NA	633.459	1120.21	NA	2709.26	NA	NA	NA	7337.8	4791.59	2995.71	NA	NA	NA	NA	NA	NA	6086.31	5116.93	2411.59	2042.42	NA	2701.66	2288.06	NA	NA	3274.6	NA	1795.88	NA	NA	NA	887.067	632.816	NA
O14497	NA	NA	NA	NA	NA	NA	NA	NA	NA	NA	NA	NA	NA	NA	NA	NA	NA	NA	NA	NA	NA	NA	NA	NA	NA	NA	NA	NA	NA	NA	NA	NA	NA	NA	NA	NA	NA	NA	NA	NA	NA	NA	NA	NA	NA	NA	NA	NA	NA
O14498	NA	NA	NA	NA	NA	NA	NA	NA	NA	NA	NA	NA	NA	NA	NA	NA	NA	NA	NA	NA	NA	NA	NA	NA	NA	NA	NA	NA	NA	NA	NA	NA	NA	NA	NA	NA	NA	NA	NA	NA	NA	NA	NA	NA	NA	NA	NA	NA	NA
O14521	6766.69	7944.95	NA	NA	14633.6	9624.91	NA	NA	NA	11861.2	NA	NA	NA	NA	NA	NA	5628.22	9047.58	11440.9	NA	NA	7469.61	NA	9759.28	NA	NA	NA	NA	NA	NA	NA	NA	NA	9081.53	NA	NA	11077.8	12326.4	11077.3	NA	NA	NA	NA	10150.7	9643.01	9277.28	14097.9	11671.9	15314
O14523	NA	NA	NA	NA	NA	NA	NA	NA	NA	NA	NA	NA	NA	NA	NA	NA	NA	NA	NA	NA	NA	NA	NA	NA	NA	NA	NA	NA	NA	NA	NA	NA	NA	NA	NA	NA	NA	NA	NA	NA	NA	NA	NA	NA	NA	NA	NA	NA	NA
O14548	57311.5	65228.1	46587.6	59597.8	64848.6	42067.6	NA	49567.4	48870.4	33959.7	NA	46144.9	NA	NA	NA	42328.7	57314.1	51970.6	30895	61242.5	45005.1	34941.9	35704.1	48300.4	62666.5	32765.7	NA	NA	NA	NA	NA	NA	43761.2	43747.1	51545.8	NA	54283.2	63408.3	78556	133311	NA	NA	35607.4	60186.8	62071.9	38323.9	44900.7	55772.8	NA
O14556	NA	NA	NA	NA	NA	NA	NA	NA	NA	NA	NA	NA	NA	NA	NA	NA	NA	NA	NA	NA	NA	NA	NA	NA	NA	NA	NA	NA	NA	NA	NA	NA	NA	NA	NA	NA	NA	NA	NA	NA	NA	NA	NA	NA	NA	NA	NA	NA	NA
O14558	NA	NA	37579.7	NA	NA	NA	NA	NA	NA	NA	NA	NA	NA	NA	NA	34545.2	73170.8	45300.2	87632.1	NA	NA	45323.9	42285.9	34860.9	83014.2	119210	NA	NA	NA	NA	NA	231231	157044	72713.2	NA	NA	NA	NA	10048.4	NA	NA	NA	NA	NA	NA	NA	NA	NA	NA
O14561	11191.9	8512.26	3588.3	16646.2	7686.23	14802.3	NA	NA	NA	NA	NA	NA	NA	NA	NA	3374.85	12326.4	12866.7	6685.89	6043.23	9477.28	5024.07	NA	7900.84	NA	NA	NA	NA	NA	NA	NA	NA	NA	3837.16	NA	NA	7627.66	NA	12555.3	7094.92	NA	NA	NA	NA	NA	NA	12965.3	NA	6736.95
O14562	7060.93	NA	NA	NA	4359	10628.5	NA	NA	NA	NA	10253.7	NA	NA	NA	NA	5940.81	7166.89	11212.4	10718.2	7322.02	NA	NA	NA	5289.51	NA	NA	NA	NA	NA	8661.9	NA	NA	6747.31	4414.69	NA	NA	8431.22	NA	3375.82	NA	11561.1	NA	NA	1898.83	1649.98	3816.52	10845	NA	7747.41
O14578	NA	NA	NA	NA	NA	NA	NA	NA	NA	NA	NA	NA	NA	NA	NA	NA	NA	NA	NA	NA	NA	NA	NA	NA	112974	NA	NA	NA	NA	NA	NA	NA	NA	NA	NA	NA	NA	NA	NA	NA	NA	174618	NA	NA	NA	NA	NA	NA	NA
O14579	336020	238621	306738	194886	247848	269542	128760	201542	169880	272744	226933	270467	120971	192041	332665	230680	292357	299344	345715	192494	211390	260256	243997	345330	241644	231853	270861	179093	154405	235140	206513	233058	236025	308952	320139	166481	232682	209278	286064	170925	181763	NA	216639	293642	231921	270275	230081	225987	235903
O14602;P47813	39121.6	62998.6	59331.3	68896.3	70045.6	78099.3	29921.1	72959.7	34633.7	66398.1	60923.7	112206	NA	67380.3	NA	68290.2	76563.9	51093.8	59149.7	64511.8	102611	65272.6	30621.6	62592.7	67101.2	94235	78982.4	90477.2	47701.5	78895.5	69922.2	97692.7	63423.4	60838.5	75619.4	76505.8	77381.7	40710.6	95675	74179.2	97930	NA	110055	75198.2	95925	54494.5	105218	71367.8	92219.1
O14617	13233.4	7086.28	10206.2	NA	8132.94	8837.25	NA	NA	4092.43	7274.39	13828.1	14262	2716.65	11122.6	NA	8254.01	6597.62	10453.9	13625.9	8433.07	8440.37	4759.25	NA	11563.4	NA	NA	7277.51	NA	NA	NA	6878.42	34261	14959.6	10489.1	10882.1	7419.57	5997.09	NA	8316	18097.8	15328.9	NA	NA	17551.6	9354.32	NA	7734.07	24834.9	10003.3
O14618	204274	175928	181338	211020	220297	172023	240466	209426	263698	165577	153323	215832	355881	277757	89521.3	170799	161363	192004	186250	215120	239993	182377	199406	134866	151464	165650	276016	171579	224033	197953	230908	216459	192225	129884	190489	169046	300997	248700	135907	265483	296907	317293	192643	211399	131910	174020	228995	216821	165409
O14639	9160.14	10213.5	2781.09	11855.7	4747.44	3013.89	NA	NA	NA	NA	NA	5755.86	NA	NA	NA	3555.93	3467.66	5882.69	NA	9155.34	NA	8995.46	NA	11301.7	NA	NA	NA	4073.66	9768.38	2804.97	11132.7	NA	8530.97	9116.51	5795.17	NA	4420.87	NA	6276.14	NA	NA	NA	4988.28	5050.23	4939.2	10179.4	6519.41	9401.54	NA
O14653	69936.5	55625.3	45058.1	24386.8	80285.8	55728.7	NA	NA	79428	67553.2	NA	56735.8	NA	82718.4	NA	48131.2	64849.5	59690.7	NA	46155.6	NA	19818.5	NA	46700.2	NA	30581.1	NA	NA	NA	NA	NA	NA	49552.2	51440.4	60553	NA	83327.1	NA	53148	58475.5	NA	NA	135966	64058.2	47078.8	48825.3	75400.9	NA	68042.3
O14656	27103.2	29820.7	29097	33970.4	26791.1	26866	25253.5	32258.2	28940.3	37575.3	NA	25655.2	58591.6	26770.2	NA	37575	24460.8	35564.3	22094.9	28504.8	14453.3	16195	NA	18639.6	19660.1	25199.5	46451.4	13085.3	15659.6	20180.2	21150.6	30678.3	27531.1	21244.1	17069.3	30336.9	14456.1	23917.1	14998	32733.9	18287.9	NA	26440.1	24560.9	32667.1	32514.6	21725	14736.2	24881.2
O14657	3514.6	NA	NA	NA	NA	7972.66	NA	8022.24	NA	NA	NA	NA	NA	13299.4	NA	6612.22	8156.85	29876.1	NA	NA	4933.58	NA	NA	3873.46	6102.5	NA	NA	NA	NA	7642.38	NA	NA	NA	6396.17	10992.6	NA	9693.11	NA	13596.8	NA	NA	NA	8607.55	15108.8	5764.43	14888.7	14470.7	18847.3	NA
O14672	NA	NA	NA	NA	NA	NA	NA	NA	NA	NA	NA	NA	NA	NA	NA	NA	NA	NA	NA	NA	NA	NA	NA	NA	NA	NA	NA	NA	NA	NA	NA	NA	NA	NA	NA	NA	NA	NA	NA	NA	NA	NA	NA	NA	NA	NA	NA	NA	NA
O14678	34568.6	66116.8	14771	NA	32531.6	34738	NA	NA	32101.1	NA	NA	NA	NA	37846.4	NA	50457.4	37885.5	19885.2	NA	NA	31056.2	39702.9	NA	30953.6	63837.4	57330.2	NA	NA	NA	53874.4	48028.2	NA	22635.4	49455.9	48545.5	64226.6	33495.6	70492.8	57163.2	NA	NA	NA	54446.9	100489	34782	47020.1	66369.6	26378.1	25629.1
O14681	70516.4	39025.7	53135.5	25769.7	51489.4	44642.3	NA	40998	74605	48618.3	46451	39978.6	80259.6	39670.9	NA	45643.4	45869.9	59887.3	79936.7	57418.1	64709.2	57028.9	NA	51848.7	60517.2	21433.2	24833.9	53220.5	71722.7	90079	71071.7	NA	40704.3	51206.4	92234.2	40771.9	30858.2	50944.9	38052.4	36255.2	36297.5	NA	69467.6	40026.2	30692.8	60599	32795.7	66432.7	39065.5
O14683	NA	NA	4746.44	NA	NA	NA	NA	NA	NA	NA	NA	NA	NA	NA	NA	NA	NA	NA	NA	NA	NA	2507.71	NA	NA	NA	NA	NA	NA	NA	NA	NA	NA	NA	NA	NA	NA	NA	NA	NA	NA	NA	NA	NA	NA	NA	NA	NA	NA	NA
O14732	NA	NA	28097.3	3.37803e+06	8449.2	NA	NA	34431.9	NA	NA	NA	NA	NA	74418	NA	19458.1	24990.4	NA	134709	24184.2	105504	26711.3	409584	NA	11944.5	NA	NA	139222	NA	1.71521e+06	NA	NA	NA	NA	NA	225767	NA	28856	NA	NA	NA	1.26413e+06	NA	NA	12826.8	NA	NA	NA	28124.3
O14734	133243	63666.5	72570.6	88765.5	153953	110886	212394	NA	NA	130467	88574.9	48066.4	81247.7	308488	NA	117802	75616.4	101294	70703.2	83936.4	65723.8	41985.9	NA	31885.5	44772.4	45595.4	NA	98307.3	NA	115383	144633	177310	75928.6	43797.1	116472	59265	48298.8	77728.4	52037.7	96620.1	88009.8	NA	52547.7	95768.7	49809	76627.7	38056.7	60550.6	52958.6
O14735	13682.5	7640.66	11672.6	7970.2	11197.8	12096.4	NA	NA	NA	9896.79	NA	NA	NA	5483.28	NA	9968.74	19095.9	28833.1	NA	7355.88	8764.13	6835.45	NA	10541.3	NA	11948	NA	NA	NA	NA	NA	14296	4978.09	NA	NA	23618.9	10014.9	21734.5	23279.6	13475.4	NA	35101.6	11876.4	8277.82	10086.5	9273.66	19003.8	13522.7	NA
O14737	87326	47651.5	72304.4	82963	58743.1	114841	149204	88210.9	68071.8	104508	74424.2	95522.4	102476	61660.4	NA	98559.5	61415.5	71106.7	107294	98736.7	86651.6	107793	66918.6	103738	76537.6	51859.2	90136	85158.2	103560	92046.6	78301.9	98498.6	66923.6	73742.6	63426.3	84448.8	40023.4	79559.6	88956.5	NA	28451.9	55312.7	73545.4	76592.5	91381.2	42580.5	62764.2	90447.7	51632.5
O14744	NA	NA	NA	99109.3	40748.9	88851.3	NA	27437.5	NA	19166.3	NA	93322.5	NA	NA	NA	145413	94395.5	61839.2	158993	NA	NA	72185.5	NA	103883	NA	NA	NA	NA	NA	NA	NA	NA	NA	36415.5	NA	NA	NA	NA	NA	NA	NA	NA	73667.7	NA	NA	NA	NA	NA	NA
O14745	767904	970608	762127	445046	722536	651232	484754	854106	871761	624992	1.55882e+06	764018	1.14584e+06	767343	342769	610865	673113	671544	725735	747670	845628	932825	886392	971185	851067	776375	1.18404e+06	1.03592e+06	992625	663061	723422	1.11851e+06	832502	690540	605600	603851	718641	739433	910545	695553	724572	537588	553519	723657	662876	523769	726778	750844	501665
O14756	2.7894e+06	3.41631e+06	3.49618e+06	2.72581e+06	4.21392e+06	5.09683e+06	4.51524e+06	3.47095e+06	2.0015e+06	2.97114e+06	3.87438e+06	3.43714e+06	4.25077e+06	3.82198e+06	4.0307e+06	3.55999e+06	2.97906e+06	4.56585e+06	4.15499e+06	5.02201e+06	5.33244e+06	4.59171e+06	2.21944e+06	3.37536e+06	4.855e+06	3.37247e+06	3.07837e+06	3.48884e+06	3.05314e+06	4.66263e+06	4.74841e+06	2.75331e+06	3.75835e+06	2.9552e+06	4.39285e+06	4.77859e+06	4.42146e+06	3.47586e+06	3.54411e+06	2.94879e+06	2.46948e+06	663817	4.57412e+06	5.32287e+06	3.80783e+06	3.72246e+06	4.12192e+06	3.49294e+06	5.0999e+06
O14773	266883	97333.8	95255.4	57622.4	50419.2	113671	NA	26441.4	NA	90407.4	69765.6	NA	213660	NA	NA	26972.3	176310	192600	171791	140767	NA	136228	88503.9	75086.9	152976	103784	NA	91234.7	111492	207621	235732	102332	NA	176757	187907	157169	144609	NA	74235	78993	NA	197376	NA	164338	NA	123882	172376	NA	132616
O14776	34898.5	21871	NA	14716	16112.1	25003.5	NA	NA	NA	NA	NA	21251.9	37246.6	NA	NA	16929	20110.3	7253.73	NA	36558.7	51902.1	NA	NA	17582.4	18938.7	75347.8	NA	NA	NA	63632.8	29708.4	NA	39254.7	19839.2	NA	35232.2	NA	NA	15273.2	41155.6	77607.9	NA	41704.3	23027.9	26733.2	18059.5	17835.9	22728.5	NA
O14786	NA	13376.3	8807.41	NA	NA	NA	NA	NA	NA	NA	NA	NA	NA	NA	NA	NA	11570.2	NA	16337.7	NA	NA	9317.64	12882.9	15553.2	10644.8	NA	49900.5	NA	NA	NA	NA	19609.6	16360.3	5547.38	NA	NA	NA	NA	NA	NA	NA	NA	NA	NA	NA	NA	NA	NA	NA
O14787	4326.77	3008.33	NA	NA	NA	NA	NA	NA	NA	NA	NA	NA	NA	NA	NA	NA	3965.59	NA	NA	NA	NA	3127.88	NA	6160.42	NA	NA	NA	NA	NA	NA	NA	NA	NA	NA	NA	NA	NA	NA	NA	NA	NA	NA	NA	4009.49	NA	NA	NA	NA	NA
O14795	NA	13118.8	NA	NA	NA	NA	NA	NA	NA	NA	NA	NA	NA	NA	NA	NA	NA	NA	NA	NA	NA	NA	NA	NA	NA	NA	NA	NA	NA	NA	NA	NA	NA	NA	NA	NA	NA	NA	NA	NA	NA	NA	NA	NA	NA	NA	NA	NA	NA
O14818	1.32505e+06	1.37472e+06	1.61727e+06	1.19807e+07	1.69057e+06	1.35793e+06	1.75545e+06	1.20185e+06	1.46566e+06	1.48753e+06	1.58008e+06	1.45212e+06	1.57742e+06	2.0275e+06	NA	899520	1.37199e+06	1.53385e+06	1.92418e+06	1.82104e+06	1.48481e+06	1.57035e+06	1.73869e+06	1.55586e+06	1.48959e+06	1.31369e+06	1.2739e+06	2.21137e+06	2.14225e+06	5.4183e+06	1.39303e+06	1.40086e+06	1.61493e+06	1.46292e+06	1.48923e+06	2.13872e+06	1.85303e+06	1.40041e+06	1.3888e+06	1.71488e+06	2.03533e+06	5.41589e+06	1.79652e+06	1.60582e+06	1.06359e+06	1.27635e+06	1.64015e+06	1.6107e+06	1.80805e+06
O14828	2678.41	2133.87	2598.71	NA	NA	NA	NA	NA	NA	2182.04	NA	NA	NA	NA	NA	1447.22	NA	2289.26	NA	4261.31	NA	2260.17	NA	2441.35	NA	4034.01	NA	NA	NA	NA	NA	NA	NA	2137.5	NA	NA	3888.14	NA	5777.51	4202.2	NA	NA	NA	3602.12	NA	4618.18	NA	NA	NA
O14832	669494	591899	412900	237264	794894	804624	701310	285756	281015	572412	472310	326869	215637	893636	460052	544540	553235	667534	526475	668907	684414	451151	176258	376663	610872	285981	616731	554392	626647	652314	954373	341384	432003	325234	663114	507790	465349	443799	513249	570382	462694	NA	570306	718273	504436	718671	606552	601776	356380
O14841	525221	498866	591559	557782	427921	537297	744503	460042	806455	505005	452451	509239	591764	628248	909531	404244	436370	511233	375898	536589	340760	294037	348231	309133	304155	324902	359202	295311	553029	407518	535517	219492	418878	426100	437972	415876	557312	635790	668446	856404	783552	422417	595982	700606	594151	641718	642141	502034	738288
O14874	103811	109736	109400	126539	70325.3	153086	161813	81088.7	113269	115990	109753	50613.1	NA	57492	NA	78445.7	80265.9	62159	95432.2	85605.9	71754	54001.3	NA	80321.3	78135.2	50426.6	NA	60178	113578	61812.9	62691.4	56141.9	66234.8	86165.1	114621	116703	82062.1	157585	174862	131846	47943.1	NA	109611	168098	113584	49291.3	153259	197599	207397
O14879	2439.97	5045.94	9003.09	NA	3719.82	6722.92	NA	9875.81	NA	5247.01	NA	3214.16	NA	NA	NA	2557.49	6400.35	4349.15	4627.06	2900.9	39586.2	3378.27	NA	4321.6	4281.32	NA	NA	NA	NA	NA	NA	15076.6	10422.1	2145.01	NA	8187.74	5082.87	NA	NA	NA	NA	NA	NA	NA	NA	NA	4244.86	NA	NA
O14880	121369	185540	283923	187673	139109	281293	120763	260536	289297	268582	267594	213006	339889	264017	345200	288584	208509	415410	287617	188693	237531	240896	106844	118753	176923	248992	182253	188616	176956	177747	223449	199059	195551	141113	233274	223191	102439	173229	346636	217375	242559	72538.7	200766	210029	198349	238371	119076	216796	308019
O14896	573.477	618.802	NA	NA	410.264	1383.6	NA	1796.79	NA	NA	NA	NA	NA	NA	NA	978.013	733.428	449.262	NA	778.735	NA	406.412	NA	611.684	NA	NA	NA	NA	NA	828.167	NA	NA	NA	426.75	1036.57	NA	NA	NA	NA	NA	NA	NA	753.241	NA	649.666	NA	398.435	NA	NA
O14908	NA	19188.2	18239.4	NA	18611.2	19501.1	NA	NA	NA	11660.6	NA	NA	NA	NA	NA	30715.6	22355.1	NA	NA	18594.6	17977.4	NA	NA	NA	NA	NA	NA	NA	NA	NA	NA	NA	NA	NA	10091.3	NA	26000.2	NA	NA	NA	NA	NA	8281.7	NA	51274.7	NA	14077.8	NA	NA
O14910	NA	22241.4	29254.6	NA	6008.81	13648.8	NA	NA	NA	NA	NA	NA	NA	NA	NA	NA	26009	NA	NA	NA	NA	21885.3	31509.6	NA	NA	NA	NA	NA	NA	NA	NA	NA	NA	12068.3	19549.9	NA	11112.2	NA	NA	NA	17287.8	NA	NA	19206	NA	NA	NA	NA	NA
O14925	4603.92	NA	NA	2064.46	NA	4278.02	NA	5450.23	3201.24	3330.02	NA	NA	NA	NA	NA	2801.65	3663.78	2677	NA	2715.13	3642.87	5867.64	NA	1709.28	4069.81	3039.58	NA	NA	NA	NA	NA	NA	NA	2318.11	NA	3568.97	949.244	NA	1123.14	2910.84	NA	NA	3475.4	2901.29	1643.85	6926.86	6633.34	3343.23	NA
O14936	18121.9	9072.14	22205.1	7005.7	6546.62	9660.34	NA	NA	NA	NA	12690.7	7135.89	NA	NA	NA	11235.8	16166.6	7271.31	27358.4	18730.2	11886.6	18720.6	23902.3	24216.4	12666.8	NA	20511.3	19105.1	NA	15544.7	NA	27943.7	26202.3	20737.4	31783.8	36627.6	5231.15	14244.8	4622.15	NA	6048.44	NA	10334.5	5162.51	8328.43	NA	6437.64	12295.7	NA
O14939	NA	NA	NA	165466	NA	NA	NA	NA	NA	NA	NA	NA	NA	NA	NA	NA	NA	NA	NA	NA	NA	NA	NA	NA	NA	NA	NA	NA	NA	77259.6	NA	NA	NA	12851.3	NA	NA	NA	NA	NA	NA	NA	NA	NA	NA	NA	NA	NA	NA	NA
O14949	122966	105831	108381	84316.5	150474	108194	85730.4	64604.2	67209.7	50087	NA	106287	98190.3	89863.9	64901.8	95946.2	82757.7	143268	101229	96647	104609	98359	NA	72080.9	91251.7	112179	28647.6	58680.2	NA	123442	62388.3	57064.3	80548.4	86213.7	105466	63038.3	170051	216774	116998	120966	NA	NA	94809.5	124920	117265	87132.6	125903	144253	27386.4
O14950;P19105	738103	958805	1.01962e+06	420259	872337	714019	921907	864593	642341	781429	892008	906251	913271	746304	778433	854380	977647	1.11151e+06	1.25055e+06	667359	864175	1.07446e+06	903129	1.00864e+06	1.11441e+06	817754	1.29072e+06	930207	952834	638191	720488	1.12115e+06	1.05211e+06	930476	914915	640624	720446	995462	676641	831532	595683	790644	716009	798641	699403	715791	622411	786562	676108
O14960	NA	3701.85	NA	2509.39	2547.48	NA	NA	NA	NA	NA	NA	NA	NA	NA	NA	NA	1621.2	NA	NA	NA	NA	NA	NA	NA	NA	NA	NA	NA	NA	NA	NA	NA	NA	NA	NA	NA	NA	NA	9461.01	NA	NA	NA	NA	NA	NA	NA	NA	NA	NA
O14964	33984.8	31442.9	22528.8	NA	31462.5	20977	NA	NA	NA	29569.2	NA	NA	NA	NA	NA	NA	23142	32820.4	35607.9	16817	24949.2	15346.4	30500.2	17289	23256.6	NA	NA	NA	NA	NA	NA	37852.5	15920.2	11971.3	32194.5	51295.7	24037.6	NA	NA	NA	28201.7	NA	18607.1	18705.3	15700.9	NA	NA	15377.6	NA
O14966	3997.14	5728.48	NA	NA	5360.74	4642.49	NA	NA	NA	NA	NA	3604.23	NA	NA	NA	3102.66	4574.4	NA	NA	NA	NA	4183.55	NA	NA	NA	NA	NA	NA	NA	NA	NA	NA	NA	5162.72	NA	NA	1890.48	NA	2281.47	NA	NA	NA	2114.85	5797.62	NA	NA	2682.51	NA	NA
O14972	NA	NA	NA	NA	NA	NA	NA	NA	NA	NA	NA	NA	NA	NA	NA	NA	7936.43	2353.13	NA	6076.76	NA	5767.07	NA	2841.48	NA	NA	NA	NA	NA	7966.42	NA	NA	NA	5575.12	NA	NA	NA	NA	NA	NA	NA	NA	NA	4514.83	NA	NA	NA	NA	NA
O14974	NA	9335.78	15758.7	3061.69	9647.96	7388.52	NA	NA	10143.3	NA	45556.1	NA	NA	24306.8	NA	6947.44	6049.64	6699.53	12315.2	6172.47	NA	6991.94	10881.5	8053.28	9419.03	NA	NA	NA	18570.8	15349.6	18872.9	NA	17531.4	6835.49	NA	10257.3	12773.2	NA	13117.9	NA	8154.93	NA	9281.74	7579.65	7158.43	7289.4	5952.76	NA	NA
O14975	2.26596e+06	2.36957e+06	2.06164e+06	1.48222e+06	2.85965e+06	3.28398e+06	1.95351e+06	2.22001e+06	2.58079e+06	2.06349e+06	1.83176e+06	2.12088e+06	1.66545e+06	2.27475e+06	2.25561e+06	2.45993e+06	2.54245e+06	2.8902e+06	2.09656e+06	2.77733e+06	2.8642e+06	2.5455e+06	1.05709e+06	2.19596e+06	2.34043e+06	1.88391e+06	900973	2.05117e+06	1.71876e+06	2.16236e+06	2.7502e+06	1.26707e+06	2.36293e+06	2.15323e+06	2.65579e+06	2.57912e+06	2.12292e+06	1.87938e+06	1.95527e+06	1.44574e+06	1.5474e+06	410982	2.85438e+06	2.40111e+06	1.9884e+06	1.86486e+06	1.96297e+06	1.96991e+06	2.0893e+06
O14976	4014.16	2739.53	4384.1	5712.08	6163.09	6942.39	NA	NA	NA	5414.86	NA	7813.95	NA	NA	NA	6453.31	4608.09	6312.71	8274.05	5394.17	NA	9328.36	16130.6	10524.3	5381.13	NA	NA	17697.7	NA	NA	12497.4	18433.3	7900.55	8162.66	6998.34	19563	10150	NA	5231.05	NA	13699.5	NA	7531.12	6883.43	6907.05	7426.72	4780.85	7405.57	NA
O14979	245063	128720	51811.5	136492	105615	66441.1	NA	95849.7	111459	74604.8	133576	121081	182310	132410	401413	105155	76476	126430	80123.5	256121	288816	114029	NA	127834	113124	271569	130540	164379	NA	142350	111681	153668	121806	158896	63525.3	89417.2	93616	113143	124799	191011	165555	NA	147142	164178	98853.4	142726	135100	111010	48585.2
O14980	95688.8	87811.2	89256.4	98520.5	88844.1	101099	108413	88818	97763.4	100368	117328	93191.9	149839	98030.7	319292	106514	153056	95827.8	95336.2	154370	188922	109316	80114.6	110941	87158.3	147501	65071.9	113450	NA	123027	106218	124096	139674	128674	62938.2	122588	83476	117042	131780	182439	152386	178686	140125	99722.3	136228	151262	128725	116818	96737.7
O15020	236634	262545	389382	456970	235003	254869	492301	348093	420228	328961	388069	437447	373960	340518	609348	295221	270920	264210	452345	309478	342442	453697	713128	469049	300968	320461	464539	470886	750880	356767	420576	437858	400042	346477	400704	339218	294094	237570	248360	238400	309542	934828	248591	174900	252898	264612	351563	341015	254536
O15027	112324	98262.5	86199.4	85206.5	91924.4	65035.3	166311	151173	135032	94678.2	135638	90979.6	133911	45398	NA	77367.6	63712.8	91203.5	87887	79304.2	83291.5	85919.1	70573.7	111590	66176.9	87527.7	NA	129551	104582	92586.2	72709.6	90246.6	71834	86569.7	77099	97454.1	74166.4	110108	123409	125192	65755.1	160089	116153	115539	109180	130712	108861	124862	106235
O15031	11834	23285.4	23958.3	NA	25869	9223.53	NA	19194.6	14183.2	NA	NA	18125.8	NA	28958.4	NA	16523	18665	19213.1	46638.5	13994.4	12193.9	25424	38329.3	33200.8	20094.1	24599.1	48066.6	21044.4	NA	39546.4	14066.4	36571.9	23158.8	26383.7	31143.6	15816.9	22982	29772.5	9225.03	NA	39476.8	NA	16129.2	NA	11836.5	23133.5	18166.3	22448.5	NA
O15042	16338.3	11337.1	NA	NA	14726.8	11785.1	NA	NA	NA	9742.35	NA	13801.7	NA	NA	NA	NA	14182.6	NA	NA	20009.5	39939.7	10191.6	NA	8407.78	NA	32051.9	NA	NA	NA	NA	NA	NA	12696.1	14396.8	7299.78	37321.4	NA	NA	16855.2	NA	NA	NA	18841.4	24750.4	18462.1	19034.3	14535.8	21114.6	NA
O15060	NA	NA	NA	NA	NA	NA	NA	NA	NA	NA	NA	NA	NA	NA	NA	1.08237e+07	NA	NA	NA	NA	NA	NA	NA	NA	NA	NA	NA	NA	NA	NA	NA	NA	NA	NA	NA	NA	NA	NA	NA	NA	NA	NA	NA	1.67625e+07	NA	NA	NA	NA	NA
O15067	27035.5	24604.3	12681.9	34732.7	21241.7	22052.7	NA	26475	44463.4	29081.9	NA	26617	31156.9	20565.4	NA	20610.5	29099.1	27502.3	31818.7	34929.5	17047.4	12886.6	27280.9	29496.3	16750.5	36423.7	NA	24662.3	NA	10928.9	30744.5	NA	38169.7	26086.4	7607.4	NA	22446.6	22843.2	29853.3	20396.7	28530.8	31500.2	34232.5	13228.1	40467.6	36642.3	24886.7	23811.2	26402.5
O15085	NA	NA	NA	NA	NA	NA	NA	NA	NA	NA	NA	2392.89	NA	NA	NA	NA	NA	NA	NA	NA	NA	NA	NA	1945.6	NA	NA	NA	NA	NA	NA	NA	NA	NA	2336.32	NA	NA	NA	NA	NA	NA	NA	NA	NA	NA	NA	NA	NA	NA	NA
O15091	3284.09	5450.72	3543.9	NA	6261.44	5886.42	NA	NA	NA	6359.06	NA	6904.34	NA	NA	NA	6062.01	4694.48	3039.58	7878.68	6691.63	7094.72	6289.75	NA	3848.75	6352.75	NA	NA	3580.7	NA	4834.33	NA	NA	5408.34	4916.44	4748.66	NA	6130.49	NA	NA	NA	7028.07	2397.26	5755.02	8176.47	11200.8	11645.9	5238.2	5419.38	NA
O15111	NA	NA	NA	NA	NA	NA	NA	NA	NA	NA	NA	NA	NA	NA	NA	NA	NA	NA	NA	NA	NA	NA	NA	NA	NA	NA	NA	NA	NA	NA	NA	NA	NA	NA	NA	NA	NA	NA	NA	NA	37148.2	NA	NA	NA	NA	NA	NA	NA	NA
O15116	NA	NA	NA	NA	NA	NA	NA	26063.3	NA	26571.4	NA	NA	NA	NA	NA	NA	NA	14551.5	NA	NA	NA	NA	NA	NA	9151.15	NA	NA	NA	NA	NA	NA	NA	NA	7663.07	NA	NA	NA	NA	NA	NA	NA	NA	NA	NA	NA	NA	10836.7	NA	NA
O15118	NA	NA	NA	568035	19410.7	NA	NA	NA	NA	NA	NA	NA	NA	NA	NA	NA	NA	NA	82302.3	23567.6	NA	18059.5	125079	NA	NA	NA	NA	NA	NA	124014	NA	NA	NA	NA	NA	NA	NA	99117	NA	NA	NA	83571.1	NA	48932.2	NA	NA	NA	NA	NA
O15120	96457.3	89598.7	75660.3	68470.2	114430	68793.4	99219	48956.7	62891.6	75358.5	36583.3	36867.1	71782.1	138863	NA	81903.9	59003.9	75798.7	53325.1	83474.2	37005.9	63432.9	20251.7	53653.2	43972.3	33676.4	NA	51113.3	24943.4	44174.6	69532.1	11689	59857.1	65692.3	99963.8	38377.6	84900.1	NA	72324	91812.1	90368.4	NA	64437.2	112172	41874	68932.7	58057.7	57017.6	68027.1
O15127	9467.17	17058.3	43555.8	NA	14310.7	NA	NA	NA	NA	8434.59	NA	11250.7	NA	NA	NA	21498.8	17505.1	16053.1	34847.2	25266.4	NA	23697.5	NA	19965.1	NA	51229.7	40753.6	NA	NA	NA	NA	26145.7	43109.5	19594.6	NA	NA	16810.8	NA	15585	NA	NA	NA	NA	34642.6	NA	19768.5	NA	26847.7	NA
O15143	84385.6	101433	230609	35542.2	112870	68456.8	NA	208632	NA	NA	NA	92684.5	NA	92848	NA	74760.1	129966	115885	140327	95866.9	64417	122166	128718	188707	139420	288319	NA	NA	146368	NA	NA	229257	135514	113569	202375	146293	122296	NA	129835	161796	125876	192222	56620.9	81854.7	57134.1	98064	67271.6	89298.3	169819
O15144	361439	499304	596554	374415	343620	370216	465051	529152	105355	330861	364804	509307	96110.6	514891	NA	384898	508954	454765	625707	368071	396322	558932	608373	622236	538553	658823	782280	523673	314291	319709	253195	801338	681436	458218	537144	542410	515924	296043	434165	289423	364072	965978	242809	395385	313231	387482	393999	382929	279159
O15145	456359	505253	782186	666842	473587	666963	392753	618261	407461	432293	780085	689927	543602	398635	651584	638651	682955	467548	726622	528366	560113	684299	652737	768817	748715	919298	762608	869211	599634	435640	373515	1.14321e+06	900412	745830	595105	639743	626123	442755	597418	488967	506604	949535	349012	584843	351586	535053	554361	444264	660768
O15173	857822	997067	818981	530971	1.00183e+06	1.1785e+06	641167	591537	822338	797636	594660	633047	1.0866e+06	739723	1.00049e+06	1.17623e+06	993094	1.33775e+06	821305	813651	634279	591707	270038	575821	563876	666871	409020	295855	542388	1.23076e+06	771393	458215	891607	894800	972661	912026	948502	661158	922299	578548	602032	161103	1.175e+06	1.00637e+06	808233	749137	974642	818384	682493
O15212	27173.8	21145.9	45217.2	NA	29832.9	29963.8	NA	22621.5	40084.5	32932.7	95794.8	29046.7	NA	NA	NA	29764.3	27254.7	26697.6	20983.1	33558.3	30663.5	42591.9	NA	42713	27001.3	19470.1	NA	28124.4	27215.3	31798.4	NA	32935.5	30229	27266.4	32491.9	53566.7	24996.8	52364	27202	36394.8	27474.9	NA	38341.8	32325.7	24601	34391.9	44075.6	27726.8	NA
O15229	266763	292812	321102	620819	469482	324533	378812	345810	443245	346589	398092	372892	613531	319263	266100	287021	319150	412188	395212	273651	551767	327087	356991	355895	447260	170586	216107	341583	299521	559457	318749	209459	249844	250126	413789	294433	304319	292656	340950	358061	231831	NA	380810	206508	211019	267456	304657	411447	177568
O15230	NA	NA	NA	NA	NA	NA	NA	NA	NA	NA	NA	NA	NA	NA	NA	NA	26462	NA	25681.6	NA	33424.5	NA	NA	25959.5	13089.6	50156.4	NA	NA	NA	NA	NA	38587.1	NA	30517.4	NA	NA	15091	87400	41938.4	NA	NA	NA	25647.5	NA	NA	NA	26379.7	NA	NA
O15239	NA	21803.4	NA	17368.7	20785.1	18732.5	NA	NA	NA	NA	NA	NA	NA	NA	NA	12516.8	18173.8	14895	NA	NA	NA	NA	NA	11312.9	NA	NA	NA	NA	NA	NA	NA	NA	12009.6	9632.34	NA	8871.34	NA	NA	36366	NA	NA	NA	NA	19990.3	NA	NA	NA	NA	NA
O15240	NA	NA	NA	NA	NA	NA	NA	NA	NA	NA	NA	NA	NA	NA	NA	NA	NA	NA	NA	NA	NA	NA	NA	NA	NA	NA	NA	NA	NA	NA	NA	NA	NA	NA	NA	NA	NA	NA	NA	NA	NA	NA	NA	NA	NA	NA	NA	NA	NA
O15245	358234	551103	1.21902e+06	359460	388936	575577	NA	656840	168131	359162	1.44984e+06	777827	219825	386707	NA	391374	735019	737176	1.26198e+06	395105	736051	911762	1.35897e+06	1.00117e+06	267204	296878	1.91724e+06	1.05512e+06	849786	280193	214328	941042	866001	516269	410783	433198	424257	689225	426788	311759	741811	206070	272745	449696	320907	305079	499381	666661	452493
O15247	23702.9	13919.1	30265.7	14522.5	13891	20649.4	NA	28157.9	NA	9079.85	18285.6	16171.9	NA	NA	13923.7	14782.6	9286.5	14317.2	23964.8	10130.2	15813.6	8290.11	78765.4	26044.2	19221	19987	48991.2	23394.5	126319	10295.3	NA	22171.1	23186.1	11382	13015.5	28137.1	17217.4	12479.7	12986.5	NA	31372.8	45104.5	5333.23	10861.4	18084.1	12147.1	9147.06	15615.1	7352.77
O15254	362256	151091	302022	197325	396389	617485	393446	233591	212578	472170	261853	230374	329451	810113	NA	340834	410389	325221	213780	287085	272572	163723	NA	135495	143421	173949	250802	228167	NA	591761	476761	347947	241757	285739	395680	319993	210546	239299	396869	282356	253302	NA	244811	324919	291913	272599	252409	336628	238290
O15258	25687.4	17413	9950.76	21501.9	18500	14969.5	NA	NA	NA	24532.1	NA	NA	NA	12576.3	NA	15433.9	15319	21086	12589.1	9976.03	13504.1	4216.69	NA	14054.1	16854.1	17520.4	NA	NA	NA	NA	17713.6	NA	NA	20002	11118.7	22162.2	22060.3	NA	24148.3	8316.57	NA	NA	NA	7396.49	15231.6	18584.2	23583.4	10202.2	NA
O15260	110718	71426.3	63908.8	91876.9	64909.3	83566.8	NA	61914.8	117323	53215.8	46170.7	60197	101852	42209.9	143616	63210.1	78499.9	108775	58303.4	52115.4	29874.6	32339.8	NA	44217.6	18329.2	28947.3	19117.6	53051.2	NA	16557	22225.7	31020.7	31775.1	78288.4	79911.7	26000.4	71673.9	54792.6	137573	71133	NA	NA	31374.3	52210.9	67107.6	45013.9	60732.9	46438	53624.5
O15269	6770.91	NA	NA	NA	NA	NA	NA	NA	NA	NA	NA	NA	NA	NA	NA	NA	7176.38	NA	NA	NA	NA	9980.17	NA	5647.74	NA	NA	NA	NA	NA	NA	NA	NA	NA	NA	NA	NA	NA	NA	NA	NA	NA	NA	NA	15887.2	NA	NA	7993.18	NA	NA
O15294	NA	2202.05	NA	NA	NA	NA	NA	NA	NA	NA	NA	NA	NA	NA	NA	1045.06	1404.92	NA	NA	NA	NA	NA	NA	NA	2342.81	NA	NA	NA	NA	NA	NA	NA	NA	1358.09	3380.78	NA	NA	NA	NA	NA	NA	NA	NA	1863.77	3230.64	1910.89	1273.84	NA	NA
O15296	NA	NA	NA	NA	NA	NA	NA	NA	NA	6023.83	NA	NA	NA	NA	22520.4	NA	NA	NA	NA	NA	10870.2	NA	NA	8951.39	NA	NA	NA	NA	NA	5669.2	NA	NA	NA	NA	NA	NA	NA	6894.16	5431.44	NA	NA	27687.4	NA	NA	NA	NA	NA	NA	NA
O15305	167995	126933	98754.1	139560	160051	107668	NA	151663	552419	86157.9	82931.2	155130	202230	166125	113036	148548	115268	85725.6	159234	109055	151161	132433	256879	117904	76634.8	125743	75329.3	561304	166237	376965	129874	73800.3	119405	158908	148840	151672	184120	205137	88643.4	189565	166921	NA	116790	149020	143584	157058	120176	107569	151150
O15321	4925.62	3179.53	NA	2891.21	1884.25	1650.56	NA	4604.34	NA	3592.49	NA	2339.85	NA	NA	NA	2643.96	1695.72	2648.14	2938.59	NA	NA	2376.01	NA	3845.49	3989.14	3449.19	NA	NA	NA	NA	4799.51	NA	NA	1377.21	3327.95	NA	1528.82	NA	NA	NA	NA	NA	1444.53	2598.5	1431.25	NA	2098.19	NA	NA
O15327	NA	NA	NA	NA	NA	NA	NA	NA	NA	NA	NA	NA	NA	NA	NA	NA	NA	NA	NA	NA	NA	NA	NA	NA	NA	NA	NA	NA	NA	NA	NA	NA	NA	NA	NA	NA	NA	NA	NA	NA	NA	NA	NA	NA	NA	NA	NA	NA	NA
O15335	NA	NA	NA	NA	NA	NA	NA	NA	NA	NA	NA	NA	NA	NA	NA	NA	NA	NA	NA	NA	NA	NA	NA	NA	NA	NA	NA	NA	NA	NA	NA	NA	NA	NA	NA	NA	NA	NA	NA	NA	NA	NA	NA	NA	NA	NA	NA	NA	NA
O15347	130831	76968.1	12099.9	62905.5	120087	42994.3	NA	NA	44393.5	57109.4	41982.8	75427.3	60023.6	42069.2	95046	85523.8	83818.3	23737.5	NA	79995.7	130597	31654.1	NA	74272.4	34312.4	132454	NA	49958.2	NA	39085.2	30033.4	38504.3	72673.7	90233.1	14150.9	NA	46693	29016.3	96603.1	161901	59405.8	NA	67391	38327.7	37936.3	160629	66191.7	145010	NA
O15355	35026.3	NA	NA	NA	22993.3	36631.9	42279.2	32931	52908.5	NA	NA	30679	35520.9	NA	NA	31292.6	20795.4	NA	NA	39751.7	55870.7	26805.3	NA	16614.6	17173.6	66094.2	NA	45017.2	NA	NA	NA	74274.6	34077.7	35853.3	NA	NA	22705.4	NA	NA	41650.2	48767.2	NA	50906.8	31807.7	30475.2	NA	21664.5	NA	NA
O15371	179360	208572	208720	149123	184513	213752	216238	240245	170265	175881	195049	226783	185248	139939	162540	161088	251677	251586	210391	193588	255254	186653	201740	217010	211420	291891	224943	261410	253947	197507	149806	209696	206417	177900	221488	233231	225047	244136	223864	236671	200434	240674	200900	206782	217435	212621	216946	220897	165717
O15372	106731	136314	132524	80176.9	89100.8	130778	361929	97495.2	146376	106408	149427	107102	NA	118580	NA	83797.9	80138.9	113653	122280	155497	71730	131888	92462.3	123159	101287	144090	96269.8	NA	NA	101971	99861.4	114739	113358	126615	91766.5	129559	110381	127955	119988	150152	86169.2	NA	105733	152879	90043.9	114372	133371	164652	59436.7
O15382	NA	10753.8	NA	NA	16441.5	NA	NA	NA	NA	NA	NA	NA	NA	NA	NA	NA	9279.51	6110.03	NA	NA	20032.9	15081.8	NA	21998.6	8393.17	NA	NA	NA	NA	NA	NA	NA	NA	12283.9	NA	NA	19912.5	NA	9672.98	NA	NA	NA	NA	NA	NA	NA	NA	NA	NA
O15397	28151.2	NA	NA	NA	NA	NA	NA	NA	NA	NA	NA	NA	NA	NA	NA	13951.6	36121.3	NA	NA	NA	NA	NA	NA	NA	NA	NA	NA	NA	NA	NA	NA	NA	NA	NA	NA	NA	NA	NA	NA	NA	NA	NA	NA	NA	NA	NA	NA	NA	NA
O15400	25415.9	98494.1	58506.5	NA	NA	28170.6	NA	NA	NA	26813.9	55001.3	12697	NA	NA	NA	19462.5	23632.3	32491.1	51731.2	62173.6	NA	56442.6	NA	83376.9	NA	41877.5	53755	NA	NA	NA	NA	77880.2	55592.2	31981.5	35169.9	NA	31477.4	NA	58966.9	58936.6	48373.4	NA	NA	42114.3	NA	23017.9	22060	33942.2	NA
O15405;O94842;O94900	NA	NA	NA	NA	NA	NA	NA	NA	NA	NA	NA	NA	NA	NA	NA	NA	NA	NA	NA	NA	NA	NA	NA	NA	NA	3334.66	NA	NA	NA	NA	NA	9314.08	NA	3960.09	NA	NA	NA	NA	6702.58	NA	NA	NA	NA	NA	NA	NA	NA	NA	NA
O15438	22866.1	24887.8	46847.6	28733.2	21264.7	32092.1	NA	NA	27795.9	NA	NA	40911.6	NA	23253.1	61107.5	27468.5	27272.7	41437.5	50645.8	36567.3	37749.1	29638.6	31287	36057.2	24216.2	NA	90235.6	NA	NA	62568	54518.7	32591.8	45893.2	39011.4	36104.4	50444.2	31870.3	48053.6	48160.5	92875	33523.3	NA	40910.8	60748.5	27177.3	NA	17204.1	NA	NA
O15455	NA	NA	NA	61535.1	NA	NA	NA	NA	NA	NA	NA	NA	NA	NA	NA	NA	NA	NA	NA	NA	NA	NA	NA	NA	24927.8	84423.9	NA	NA	NA	NA	NA	NA	NA	11113.4	NA	NA	NA	NA	NA	NA	68588	NA	NA	NA	NA	NA	NA	NA	NA
O15484	8871.18	11551.6	38520.3	NA	19137.6	25328.5	NA	NA	NA	11899.2	NA	19637.2	NA	NA	NA	14218.2	18547.3	15662.5	22881.7	NA	32663.4	19189.8	NA	27405.8	15406.4	NA	22889.2	NA	NA	18344.2	NA	24700	46392.3	14007.6	17770.8	NA	18397.1	NA	NA	NA	NA	NA	NA	NA	7533.22	NA	16571.3	15849.1	NA
O15488	3655.39	6992.82	3787.13	NA	9614.52	6173.3	NA	NA	NA	8529.77	NA	4366.18	NA	NA	NA	4637.33	5701.57	4661.23	NA	5154.94	5033.58	4458.71	5888.16	2908.72	9423.47	6231.14	NA	NA	NA	NA	NA	NA	NA	8247.82	NA	NA	9103.67	NA	NA	3859.22	5298.45	NA	2801.19	7246.28	10979.4	6063.77	7492.59	6247.69	NA
O15511	204885	245236	397987	193143	236244	243912	192790	379648	158181	191209	313107	265849	116692	208698	130320	290897	253816	189005	306799	240106	238305	426296	241492	390694	317265	410187	352507	280743	113283	175601	203634	620127	400722	273789	257528	345116	238073	162513	196542	269652	249098	577581	220238	197884	133947	227011	182745	190634	167962
O15523	NA	NA	NA	NA	NA	NA	NA	NA	NA	NA	NA	NA	NA	NA	NA	NA	NA	NA	NA	NA	NA	NA	NA	NA	NA	NA	NA	NA	NA	NA	NA	NA	NA	NA	NA	NA	NA	NA	NA	NA	NA	NA	NA	NA	NA	NA	NA	NA	NA
O15540	NA	NA	NA	NA	27864.3	NA	NA	NA	NA	NA	NA	NA	NA	NA	NA	NA	19776.2	NA	NA	NA	NA	NA	NA	NA	NA	NA	NA	NA	NA	NA	NA	NA	NA	31634.5	NA	NA	NA	NA	NA	NA	NA	NA	NA	NA	NA	NA	NA	NA	NA
O15551	9728.69	5589.09	NA	NA	6748.96	2967.51	NA	NA	NA	9541.52	NA	3009.67	NA	NA	NA	NA	NA	6561.38	NA	NA	NA	2474.41	NA	3530.45	NA	NA	NA	NA	NA	NA	10040.4	NA	NA	NA	NA	NA	11925.6	NA	NA	NA	NA	NA	NA	NA	4171.33	2940.89	NA	NA	NA
O43143	159196	103298	48503.6	295259	113395	84872.5	NA	64149.2	127228	103934	196268	136533	159148	72084	297235	87855.4	101430	100379	29897.6	171439	276456	69104.6	NA	96165.3	59913.5	231215	NA	115496	NA	110316	128396	88667.7	121813	122253	58464.4	78947.4	75412.5	82946.1	115913	207982	123117	73849.1	157230	120581	86928.7	182987	120113	158394	137498
O43148	2048.95	NA	NA	5490.63	NA	NA	NA	NA	NA	NA	NA	NA	NA	NA	NA	NA	NA	NA	NA	3611.72	7577.82	3280.24	NA	NA	NA	7085.44	NA	NA	NA	NA	NA	NA	NA	4550.28	NA	NA	NA	NA	NA	NA	6419.4	NA	4772.57	NA	NA	NA	NA	NA	NA
O43149	NA	NA	7212.64	20149.2	NA	3027.69	NA	8173.25	NA	NA	NA	3037.89	NA	NA	NA	NA	4995.55	3756.06	NA	3212.85	NA	3058.23	7100.37	4332.32	2443.9	NA	NA	NA	NA	8832.63	NA	NA	NA	2363.69	NA	NA	3542.89	NA	NA	NA	NA	5390.68	5399.66	3038.38	NA	5932.93	NA	NA	NA
O43151	NA	2300.31	NA	NA	546.031	3176.14	NA	NA	NA	1993.05	NA	NA	3345.57	NA	NA	NA	NA	523.686	NA	NA	1067.41	NA	NA	NA	NA	NA	NA	NA	NA	NA	NA	NA	NA	NA	NA	NA	NA	4165.71	NA	NA	NA	NA	NA	NA	NA	NA	NA	2912.83	NA
O43157	NA	NA	NA	NA	NA	2129.4	NA	4921.84	NA	NA	NA	1570.09	NA	NA	NA	1732.09	2321.35	2007.17	NA	NA	NA	1693.14	NA	2067.13	4945.55	NA	NA	NA	NA	NA	4955	NA	3163.25	NA	2171.36	NA	2374.77	NA	NA	NA	NA	NA	NA	2855.99	NA	NA	1092.94	NA	NA
O43159	9285.91	NA	NA	9882.54	7141.95	NA	NA	NA	NA	NA	NA	20287.1	NA	NA	NA	NA	4709.81	NA	NA	12801.4	29172.8	NA	NA	6839.42	NA	NA	NA	NA	NA	13873.2	NA	NA	NA	12959.7	NA	NA	NA	NA	8171.86	37373.5	NA	NA	NA	NA	9184.33	NA	NA	NA	NA
O43169	389611	400382	438169	432188	647616	428325	530234	404450	241830	489873	241483	468279	106914	477932	385063	526183	484782	496686	611749	475740	540859	441550	188071	521556	437206	430249	478725	384511	422293	569189	391904	309129	559142	472924	622969	479143	229561	359905	414331	246267	264277	NA	462939	321922	446834	392157	352436	390972	317117
O43172	9492.09	5896.22	NA	14675.3	9345.71	7629.27	49721.9	NA	15001.6	11786.7	NA	11985	23054.1	NA	NA	16218.2	14276.1	5464.02	NA	19620.2	24620.6	4357.11	NA	5611.32	8921.85	27780.8	NA	NA	NA	8222.88	24153.1	7001.76	14699.4	25699.3	NA	NA	NA	7754.53	8326.89	13253.4	24377.4	NA	14930.5	10772.1	14263.2	17416.3	9806.06	13753.4	NA
O43175	5.99364e+06	7.10045e+06	6.60068e+06	5.27223e+06	7.54641e+06	9.20048e+06	8.04189e+06	6.28718e+06	8.33814e+06	6.21481e+06	3.80457e+06	5.93476e+06	7.54221e+06	4.7632e+06	6.44699e+06	5.35114e+06	8.39735e+06	7.91519e+06	6.91317e+06	8.05525e+06	7.84018e+06	7.04625e+06	5.90368e+06	5.60164e+06	5.65969e+06	5.66064e+06	8.18055e+06	5.49928e+06	7.6072e+06	6.5954e+06	7.61126e+06	6.20435e+06	7.24082e+06	5.56715e+06	7.19861e+06	6.23801e+06	1.0033e+07	6.69595e+06	6.86627e+06	6.84774e+06	7.92119e+06	2.48367e+06	8.56179e+06	8.61437e+06	8.92244e+06	8.1339e+06	7.26716e+06	4.15998e+06	8.04896e+06
O43181	28437.2	19385.7	21279.5	41711.2	24245.1	20806.2	58338.8	NA	NA	29312	62656.2	46102	NA	21537.4	NA	34746.3	25182.4	20080.8	25011	32078.4	26315.3	32097.4	NA	41216	37020.1	NA	NA	44912.2	NA	9060.7	38098.9	NA	35805.3	21055.5	42763.3	42469.9	21419.7	NA	35265	NA	NA	NA	68958	NA	30140.7	26834.5	32387.7	42051.6	NA
O43236	NA	NA	NA	NA	NA	NA	NA	NA	NA	NA	NA	NA	NA	NA	NA	NA	NA	NA	NA	NA	NA	NA	NA	NA	NA	NA	NA	NA	NA	NA	NA	NA	NA	NA	NA	NA	NA	NA	NA	NA	NA	NA	NA	NA	NA	NA	NA	NA	NA
O43237	19052.3	20974	21443.3	18967	20674	18756.7	NA	36414.7	14834.7	26990.8	26237.5	18598.7	16312.9	5961.63	NA	23192.4	26375.6	21569.9	34971.3	27478.5	21632.7	24626.8	NA	18067	38831.5	20239	35617.8	49719.6	NA	33935.7	24115	46893.2	38584.4	35924.8	18172.6	25922.2	12945.3	NA	21373.5	19813.2	26373.1	NA	16560.7	11811.5	17882.5	29881.1	12600.7	20944.3	NA
O43240	NA	NA	NA	NA	NA	NA	NA	NA	NA	NA	NA	NA	NA	76625.9	NA	NA	NA	NA	NA	NA	NA	NA	NA	NA	NA	NA	NA	94835.1	NA	191573	NA	NA	NA	NA	NA	NA	NA	NA	NA	NA	NA	201930	NA	NA	NA	NA	NA	NA	NA
O43242	479402	446140	541070	443584	561612	551891	535078	528331	396241	520637	463379	420081	387265	603882	607589	498218	601112	543091	457708	473461	488525	436458	411269	544673	410033	440997	312381	446059	348701	552451	534359	380460	456746	513548	469821	478103	593037	373341	423975	522220	833897	427213	569413	542029	581349	532541	482080	460141	565603
O43251;Q9NWB1;A6NFN3	10193.4	NA	NA	NA	NA	NA	NA	NA	8845.91	NA	NA	NA	NA	NA	NA	NA	24763.7	NA	NA	NA	34931	NA	NA	NA	NA	NA	NA	NA	NA	NA	NA	NA	19800.1	NA	NA	NA	NA	NA	NA	NA	NA	NA	NA	NA	8360.62	NA	NA	NA	NA
O43252	NA	NA	NA	NA	11585.9	16839.6	NA	NA	NA	9892.22	NA	NA	NA	NA	NA	NA	8970.16	10489.5	17277.3	26859.4	NA	NA	NA	NA	NA	14749.8	NA	NA	NA	NA	21730.6	NA	17245.8	11560.3	NA	NA	6049.26	NA	NA	NA	NA	NA	23822.4	NA	26818	NA	16007.1	14618.9	NA
O43257	NA	NA	NA	NA	NA	NA	NA	NA	NA	NA	NA	NA	NA	NA	NA	NA	NA	NA	NA	NA	NA	NA	NA	NA	NA	NA	NA	NA	NA	NA	NA	NA	NA	NA	NA	NA	NA	NA	NA	NA	NA	NA	NA	NA	NA	NA	NA	NA	NA
O43264	3017.99	2069.42	NA	NA	NA	NA	NA	NA	NA	NA	NA	NA	NA	NA	NA	NA	NA	2461.07	NA	1689.56	NA	646.468	NA	NA	NA	NA	NA	NA	NA	NA	NA	NA	NA	NA	NA	NA	2853.67	NA	NA	NA	NA	NA	NA	NA	NA	NA	NA	NA	NA
O43272	95677.8	207446	46443.6	133912	84055.7	101970	NA	94739.9	181428	73455.1	57583.8	67623.7	99729.1	127781	187703	138538	111927	100821	79282.1	70986.4	118375	88011.8	33077.4	72876	92520.9	NA	142530	86327.4	71611	26832.3	69190.4	73096.1	120991	31289.4	74854.8	81951.9	26387.8	NA	75196.7	NA	NA	NA	34846.4	22768.3	9859.62	30577.3	NA	26785.6	NA
O43290	21409.9	13701	NA	NA	12705	NA	NA	NA	NA	18050.4	NA	17819.4	28926.4	NA	NA	13628	12519.3	10815.1	12271.3	19354.7	33640.2	6067.05	NA	13977.2	NA	32186.3	NA	NA	NA	NA	NA	43346.1	26074.1	17178.8	NA	NA	NA	NA	14860.6	26994.8	32205.7	NA	33931.1	19208.5	23608.5	18453.3	18690	NA	NA
O43292	NA	NA	6126.15	NA	NA	NA	NA	NA	NA	4356.8	NA	NA	NA	NA	NA	NA	NA	2827.25	8725.66	NA	NA	NA	NA	NA	NA	NA	NA	NA	NA	NA	NA	NA	NA	6023.81	NA	NA	NA	NA	NA	NA	NA	NA	NA	NA	NA	NA	NA	NA	NA
O43294	NA	NA	9096.59	NA	NA	4298.7	NA	14699	NA	NA	NA	NA	NA	7391.72	NA	9504.05	15343.5	5320.45	10862.1	10451	NA	7579.46	25683	13588.9	7243	11536.3	24166.3	NA	NA	NA	NA	13854.6	17919.7	9688.21	5089.34	11601.4	6039.31	NA	NA	NA	NA	NA	2440.32	1067.79	NA	NA	NA	NA	NA
O43312	7447.8	13777.8	9866.04	NA	9185.33	18222.1	NA	NA	NA	11895.1	NA	12497.2	NA	8941.89	NA	10780.5	10815	8911.85	NA	18228.9	11109.7	12226.2	11714.6	14372	11541.8	NA	NA	NA	NA	NA	11478.7	18324.3	20515.7	14561.5	NA	11057.7	7816.86	25035	10715.2	NA	12899.6	NA	18710.5	14280.3	7802.66	NA	14996.4	7660.52	4534.38
O43314	5790.88	NA	NA	NA	NA	2647.97	NA	NA	NA	NA	NA	NA	NA	NA	NA	NA	2727.22	NA	11246.6	NA	NA	3593.93	NA	12938.5	7641.08	NA	NA	NA	NA	NA	NA	NA	NA	10663.7	NA	NA	NA	NA	NA	NA	NA	NA	NA	9784.13	NA	NA	2092.72	NA	NA
O43315	36616.2	66689.2	147846	21325.2	79054.5	76312.9	NA	87377.9	NA	67895.6	66120.9	103776	62918.1	96153.1	NA	128862	79322.7	55738.1	169059	113459	69411.3	226031	337034	149762	169427	77398.1	416935	230147	NA	154354	NA	275474	195069	118339	106038	NA	32288.4	105963	NA	NA	NA	NA	74829.6	45605.4	NA	NA	40008.6	54266.4	NA
O43324	41407.6	42887	45346.7	43014.1	39557.9	71845.4	NA	47226	34481.2	55861.2	57150.7	52691.3	NA	24474.6	NA	49393.2	28127.4	48974.8	46630	31651.9	49238.5	47782.5	90342.3	73856.3	46543	60716.6	NA	50745.7	NA	NA	29897.5	42347.9	44395.4	57090.9	66572	48640.8	41504.9	33396.7	66504.9	NA	44754	NA	49562.3	39482.3	36315.6	41357.9	27654.8	43561.3	53615.1
O43390	462001	230767	152943	205321	366609	285225	180982	222685	162026	175703	129193	276289	278597	160437	540859	247248	290143	181705	86400	407862	587755	195436	NA	137314	112661	539952	211757	200347	NA	221663	320374	384818	358169	348747	186284	263539	186788	184606	388076	804201	589145	NA	442149	316424	363865	347582	272269	307398	138008
O43395	19285.3	10530.8	NA	NA	8468.61	7587.15	NA	NA	NA	12833.3	NA	NA	NA	NA	NA	10784.9	8079.72	2501.63	NA	13158.7	24090.6	2299	NA	6498.64	10319.1	24508.6	NA	NA	NA	NA	18132.9	15991	NA	12244.1	NA	NA	NA	NA	12489.3	NA	NA	NA	24101.8	13184.3	17413.4	23973.5	19985.4	17119.4	NA
O43396	68676.4	67756	95232.9	74472.2	68005.7	72115.6	74137.3	91742	67396.7	74115.6	NA	85428.5	42084.8	60355.8	66380.7	72596.2	92480.3	95436.7	46605	88871.8	72874.5	70824.3	70740.6	86774.4	68267	58059.6	49264.6	NA	36690.9	84592.2	85463.2	68565	83187.3	81110	92776.1	80371.7	66444.1	60669	120564	109725	59522.2	NA	85994	60884.9	66543	70927.8	102565	64938.4	70080.2
O43399	14457.4	23393.9	36401.2	44052.8	28507.6	16368.1	60451.5	32726.6	NA	15440.9	NA	19067.1	NA	33407.6	NA	9851.95	23110	16784.8	22186.6	17517.2	12914.1	19416	52415.8	33995.6	24606.9	40891.4	NA	21690.2	NA	7726.64	NA	51812.7	37617.4	26249.2	24612.2	NA	25933.3	NA	31560.9	NA	18927	31542.4	9407.52	NA	7783.29	NA	14075.7	12565.8	NA
O43402	14025.2	10348.8	16327.9	NA	NA	14464.9	NA	NA	31173.7	20426	NA	7771.51	11295.7	6255.21	NA	9411.07	12568.1	15224.8	NA	15654	NA	3712.76	NA	20847.9	15533.4	6482.74	NA	NA	NA	12782.8	14659.9	NA	15572.5	NA	11178.1	NA	12392.8	NA	NA	NA	NA	NA	NA	15922.1	10690.3	NA	15973.4	NA	NA
O43414	56898.4	57344.1	67631.1	NA	40391.1	NA	NA	NA	NA	NA	NA	92783.9	NA	NA	NA	28050	25984.9	35461.6	NA	NA	NA	NA	NA	56618.6	NA	NA	NA	NA	NA	NA	NA	NA	48629.9	41266.9	NA	NA	24784	49841.5	NA	NA	NA	NA	38836.7	NA	NA	NA	NA	NA	NA
O43427	NA	1635.37	3892.85	NA	NA	NA	NA	NA	NA	NA	4721.8	NA	NA	NA	NA	NA	1792.79	2127.27	NA	1848.7	NA	NA	NA	5462.99	NA	4354.31	NA	NA	NA	NA	NA	NA	NA	3503.01	938.417	NA	421.973	NA	NA	NA	NA	NA	NA	NA	NA	NA	NA	NA	NA
O43432	NA	NA	NA	NA	NA	NA	NA	NA	NA	NA	NA	6761.66	NA	NA	NA	2267.48	2728.19	2891.22	7050.05	NA	NA	3836.12	NA	5557.3	NA	NA	NA	NA	NA	6183.22	NA	NA	7186.15	4740.57	NA	NA	NA	NA	NA	NA	NA	NA	NA	1906.87	NA	NA	8202.78	NA	NA
O43447	7558.19	2377.51	NA	6697.98	3949.03	NA	NA	5483.18	NA	NA	NA	NA	NA	NA	NA	6886.63	7870.69	3883.23	NA	8148.47	10251.9	NA	NA	NA	NA	9539.56	NA	NA	NA	NA	3407.04	NA	NA	5160.23	NA	NA	3986.13	NA	NA	8525.89	9367.02	NA	NA	3069.35	7853.78	7670.21	6375.7	4536.75	NA
O43464	51906.8	55390.6	45151.2	58125.8	70749	73761.1	48193.9	59337	60774.7	65610.8	51424.9	43230.1	57195.5	60661	NA	49831.9	53999.6	56093	48713.1	71416.5	32341.3	60140.8	NA	38745.9	49726.3	40317.7	47153	35860.1	75972.6	NA	38165.7	NA	62485.8	57050.5	69642.9	82380.1	112699	54975.3	96235.7	58606.2	43285.6	NA	86618.6	84299.3	68334.3	60168.6	66671.7	84630.4	83777.9
O43488	1.13366e+06	955873	1.1795e+06	1.20198e+06	1.0049e+06	1.11801e+06	707947	889673	509864	1.1367e+06	844729	1.02342e+06	538825	1.05967e+06	1.44102e+06	1.23091e+06	1.36855e+06	1.30763e+06	1.15622e+06	1.23723e+06	1.18534e+06	1.06492e+06	849530	1.39889e+06	1.03057e+06	878448	717515	791508	737948	938867	846130	737262	1.00552e+06	1.26546e+06	1.21644e+06	1.04583e+06	1.55048e+06	953793	1.33745e+06	1.09768e+06	882138	503527	1.36265e+06	1.67972e+06	1.43993e+06	1.50495e+06	1.50972e+06	1.08634e+06	1.34454e+06
O43490	NA	NA	NA	NA	NA	NA	NA	NA	NA	NA	NA	NA	NA	NA	NA	NA	NA	NA	NA	NA	NA	NA	NA	NA	NA	NA	NA	NA	NA	NA	NA	NA	NA	NA	NA	NA	NA	NA	NA	NA	NA	NA	NA	NA	NA	NA	NA	NA	NA
O43491	19826.7	33414.2	53700.6	39593.2	NA	34604.4	NA	94800.6	NA	NA	88694.6	8261.18	8040.07	45514.9	108225	33459	80882.1	38943.9	95057.7	40745.7	NA	54066.8	102593	94660.7	81885.6	97867.2	174169	28468.6	NA	38419.2	NA	184049	171046	59526.9	68977.8	127070	48022.8	49236	34767	NA	53879	166441	16298.8	NA	16459.2	NA	18012.3	39899.1	75301.1
O43493	19307.1	9455.91	12055.6	NA	9474.8	NA	NA	NA	NA	12851.1	NA	8730.5	NA	NA	NA	6606.03	7810.55	7016.12	NA	9260.16	10276.3	11211	NA	11404.3	12381.8	NA	NA	NA	NA	NA	15341.3	NA	NA	21893.4	11325.4	NA	7596.18	NA	20376.7	NA	NA	NA	14271.9	10208.1	17332.9	NA	12455.8	7136.73	NA
O43505	NA	NA	NA	NA	NA	NA	NA	NA	NA	NA	NA	NA	NA	NA	NA	NA	NA	NA	NA	NA	NA	NA	NA	NA	NA	NA	NA	NA	NA	NA	NA	NA	NA	NA	NA	NA	NA	NA	NA	NA	NA	NA	NA	14692.8	NA	NA	NA	NA	NA
O43516	NA	2241.31	9329.17	NA	NA	NA	8368.49	NA	NA	NA	NA	NA	NA	NA	NA	NA	NA	NA	NA	3939.93	NA	NA	NA	3563.55	NA	6422.94	NA	NA	NA	NA	NA	NA	8049.29	NA	NA	NA	1842.57	NA	NA	NA	NA	NA	NA	NA	NA	NA	NA	NA	NA
O43548	NA	NA	NA	1.24082e+06	NA	NA	NA	233987	NA	NA	NA	NA	276907	237068	NA	NA	NA	NA	500050	NA	NA	NA	418336	NA	NA	NA	NA	NA	1.11302e+06	510049	NA	NA	NA	NA	88745.6	195415	117076	NA	NA	NA	NA	2.48539e+06	NA	NA	NA	NA	NA	NA	NA
O43567	NA	NA	NA	191901	NA	NA	NA	NA	NA	NA	NA	NA	NA	NA	NA	NA	NA	NA	NA	NA	NA	NA	NA	NA	NA	NA	NA	NA	NA	63325	NA	NA	NA	NA	NA	NA	NA	NA	NA	NA	NA	NA	NA	NA	NA	NA	NA	NA	NA
O43583	45757.7	44641.3	68609.5	NA	51275	80599.5	45247	NA	97512.9	NA	NA	NA	109164	NA	NA	69469.6	68305.1	58067.9	89750.7	NA	NA	75694.3	69780.3	80129.8	76034.3	85134.7	43572.5	178343	NA	116736	66513	66568.6	49316	72760.1	80968.6	76677.6	48699.2	59304.4	50476.8	NA	NA	NA	61704.8	76945.1	74756.2	66418.2	70600.1	34580.4	42562.1
O43592	9790.07	16216.3	13926.3	NA	9118.36	16834	NA	17701.6	NA	NA	21109.4	NA	NA	13991.9	NA	9233.19	11448.3	12831.1	7340.46	19250.8	21849.8	10181.6	NA	13736.6	9572.17	13162.7	6895	NA	NA	16144.7	13149.7	NA	16407.8	14519.8	26976.4	25124.7	10456.7	NA	18909.6	11643.1	8391.43	NA	20101.8	8984.37	8616.46	16508.6	13333.3	13706.8	NA
O43598	4670.07	11613.5	13401.5	NA	9864.73	12659.2	NA	12761.1	NA	13067.6	16992	14050.7	NA	10535	NA	21396.6	16635.7	11749.6	14265.3	15800.2	NA	15784.2	38640.5	15534.5	22944	16300.8	NA	NA	NA	NA	NA	32231.4	15800.8	13785	NA	NA	7966.94	10367.6	11262.5	NA	16221.1	NA	9078.3	NA	11463.7	13464.6	9891.52	11346.5	NA
O43615	55362.8	58697.3	55147.7	83851.9	53807.6	47886.7	72591.2	68268.3	74235.8	71827.5	56863	66122.6	30561.9	30214.9	NA	62501.5	45667	50434.6	59192.8	48885.4	50947	43757.9	NA	61539.3	54393.8	28183.3	NA	55894.1	NA	63954.8	68823.8	30802.4	49833.5	42477.6	54718	34024.1	60149.7	77212.2	73796	65447.2	48146.6	NA	41042.3	59797.4	66402.1	65923.2	53155.4	76696.8	64779.2
O43617	44522.8	44190.5	92040.8	NA	54964.5	44570.6	NA	NA	48568.7	NA	116299	55455.8	67771.7	44651.2	NA	51321.5	75931.8	37294.8	87389.9	49720.1	77104.7	100926	46471.6	82982.7	67393.5	62868.8	NA	71929.1	NA	49056.1	56671.1	71150.3	60753.4	66896.7	50558.6	66665.8	70258.7	52724.9	54254.2	NA	57076	NA	NA	46107	72573.8	58848.6	50170.7	54124	NA
O43633	48128.5	40854.6	60491.5	NA	37716.5	53771.4	NA	NA	NA	32103.6	NA	NA	NA	43496.1	NA	38139.5	33795.9	48803.9	NA	72519.5	NA	35217.3	NA	NA	NA	48123	NA	70392.3	NA	NA	NA	NA	61400.1	33130.7	44543.4	54673.6	61863.5	NA	34880.1	50680.5	NA	NA	49992	57295.7	18005.9	NA	45152.8	29512.4	58128.6
O43639	NA	715.368	1589.29	NA	NA	NA	NA	NA	NA	NA	NA	NA	NA	NA	NA	NA	NA	1299.34	2260.74	1469.17	NA	NA	NA	2637.17	1949.56	NA	NA	NA	NA	NA	NA	NA	4888.23	1163.66	2084.36	NA	NA	NA	NA	NA	NA	NA	NA	NA	NA	NA	NA	NA	NA
O43653	NA	NA	NA	10581	NA	NA	NA	NA	NA	NA	NA	NA	NA	NA	NA	NA	NA	NA	NA	NA	NA	NA	NA	NA	NA	NA	NA	NA	NA	NA	NA	NA	NA	NA	NA	NA	NA	NA	NA	NA	NA	NA	NA	NA	NA	NA	NA	NA	NA
O43660	24238.8	17963.6	NA	60007.7	17672.5	NA	NA	NA	NA	NA	NA	NA	NA	NA	NA	NA	12368.1	NA	23849.1	18730	36967.7	NA	NA	17916.5	NA	NA	NA	NA	NA	NA	NA	NA	NA	23378.8	NA	NA	NA	NA	NA	NA	28151.3	NA	NA	9212.7	NA	NA	NA	NA	NA
O43670	48540.4	34769.1	NA	NA	35484.1	24081.2	NA	16047.4	NA	24099.9	NA	40456.2	NA	NA	NA	21601.5	34362.8	NA	NA	50572.3	59574.9	22952.2	NA	20055.4	37386.6	52403.2	NA	NA	NA	NA	36700.3	38918	50577.6	63933.9	NA	46964.4	18511.6	60695	9263.95	131043	52298.5	NA	66776.9	73918.1	31768.8	57802.5	39852	43507.1	NA
O43674	129946	63391.2	69733.9	84689.1	108943	73763.9	91851	42490.5	47670	32225.6	68180.3	71861.1	NA	68987.7	NA	60928.9	77490.9	65450	115762	51303.4	112902	51845.6	16949.7	81027.6	36131.2	23586.8	29924.5	NA	NA	55547.9	17602.2	38345	44173.1	61141.5	52993.3	43463.7	57795.8	115446	64205.3	119413	14153.2	38799.1	47163.1	137118	67480.8	39582.5	75109	88486.6	40675.1
O43676	21607.1	12897.4	18769.5	15498.8	17436.3	23943.3	NA	11135.7	NA	25691.7	NA	23919.5	NA	12541	NA	14108.3	12693.6	24173.5	17287.2	12562.9	35341.3	14704.6	NA	16121.6	21652.4	17589	NA	NA	NA	16382.8	29053.7	15529.8	23211.7	16277.1	22381.3	6087.61	13201.3	33407.3	18130.7	NA	NA	NA	9723.2	10218.4	11759.3	NA	39521.7	20043.5	12735.5
O43678	52218.3	46858.9	66792.5	30805.4	64028.7	115771	105864	56660.5	603129	114345	109607	108748	166478	NA	NA	45475.9	98644	64076.4	46610.3	51597.1	66705.3	46769.6	20603.7	61762.2	53767	61396.2	56199.7	62463.4	117412	42662	62554.4	NA	78061	34954.5	39164.2	43283.3	20297	30397.3	37173.3	31616.7	53478.8	NA	55090.4	48179.5	41883.3	46788.7	56126.2	94386.1	50231.9
O43681	59434.5	51808.2	60473.1	65127.3	47207.5	88713.7	72141.7	62219.8	97223.6	62248.8	65790.2	47679.7	114989	56555.4	106487	50971.4	69575.8	61752.9	101009	89296.3	54237.4	50860.1	82879.4	74801.5	85785.1	67360.4	85963.9	NA	85881.9	39474.7	NA	109119	103182	65179.1	40357.5	91293.2	65494	42319.9	64162.8	32430.5	67008.7	41825.8	43444	24949.5	87766.9	61228.3	42606.4	60617.8	53336.3
O43684	210551	120630	106561	119752	147621	157772	NA	110433	108238	162869	NA	229243	191589	83047.5	NA	144033	158846	78189	NA	248048	305707	76425.7	NA	139123	75478.4	438223	NA	184299	NA	101137	91454.9	162519	206857	151730	NA	164290	75141.2	110848	190146	325967	343930	NA	262072	225789	120333	185441	168291	163121	119585
O43692;Q9H0B8	NA	NA	NA	NA	NA	NA	NA	NA	NA	NA	NA	NA	NA	NA	NA	NA	NA	NA	NA	NA	NA	NA	NA	NA	NA	NA	NA	NA	NA	NA	NA	NA	NA	NA	NA	NA	NA	NA	NA	NA	NA	NA	NA	NA	NA	NA	NA	NA	NA
O43704	63190.4	73113	67652.2	60152.7	45094.2	64606.4	70586.7	72903.3	NA	86754.2	168299	137374	NA	101223	NA	51966.4	53643.9	69653.1	129503	41197.6	132494	128059	126811	158956	80689.8	113902	111404	77047.9	106555	45849.2	52080	88396.7	56676.6	53049.5	62104.9	57836.8	106701	68924	62878.3	57199.8	110460	NA	76456.8	75349.9	42262.4	74225.1	94549.6	104472	104397
O43707	9.04818e+06	1.2258e+07	1.6002e+07	1.00568e+07	9.01473e+06	9.61283e+06	1.17571e+07	1.06492e+07	1.13766e+07	9.98602e+06	1.23578e+07	1.12751e+07	1.13068e+07	1.16156e+07	1.09922e+07	1.13355e+07	1.26648e+07	1.09045e+07	1.80408e+07	1.00119e+07	1.0394e+07	1.40744e+07	1.88166e+07	1.48607e+07	1.36481e+07	1.18215e+07	2.16231e+07	1.34135e+07	1.35065e+07	1.05714e+07	9.24985e+06	1.93923e+07	1.75105e+07	1.23665e+07	1.3889e+07	1.45589e+07	1.14767e+07	1.20284e+07	9.7184e+06	8.78767e+06	9.38453e+06	9.30657e+06	8.45956e+06	9.68092e+06	1.13554e+07	9.65029e+06	1.04998e+07	9.54933e+06	1.30553e+07
O43708	293072	145082	168785	243544	286264	376965	228269	267258	275567	159755	318409	274728	127913	290472	685650	496633	417459	302298	250937	270026	239482	216370	182776	116341	194576	112742	129050	233521	165184	244836	190711	134532	131050	195500	170523	121155	291975	143922	278956	188659	141476	NA	171381	204471	313180	159720	280622	129357	273449
O43716	NA	5483.4	11120.3	10077.1	10929.5	20238	NA	NA	NA	14034	NA	NA	NA	5782.84	NA	15542.1	9139.43	10737.4	NA	NA	8740.45	8698.32	4400.32	11641.5	12037.1	10944.4	NA	NA	NA	NA	11191.3	13559	17493.3	12541	7393.24	11750.9	6954.08	NA	22790.5	NA	NA	NA	17279.3	NA	15297.3	NA	7344.42	10002.2	9225.1
O43719	28597.2	NA	NA	NA	15447.6	NA	NA	NA	NA	NA	NA	NA	NA	NA	NA	NA	12040.1	NA	NA	23045.4	NA	NA	NA	NA	NA	NA	NA	50712.8	NA	NA	NA	NA	NA	21838.2	NA	NA	NA	NA	NA	NA	NA	NA	18939.1	NA	NA	NA	NA	NA	NA
O43741	50984	25613.3	56305.3	46792.9	53231.8	89650.7	81954.1	107805	35428.7	56185.4	33856.7	60752.3	NA	40959.9	NA	37828.8	62932.9	54834.5	52053	46770.6	42225	61457.7	70341.8	47866.4	37411.5	46233.1	76168.4	NA	NA	81089.9	65907.5	93392.2	31986.7	59904.1	46706.9	NA	49952.2	64283.5	47303	16997.3	44765.9	NA	64750.9	27415.1	68739	98761.9	57777.8	72667.5	87447.7
O43747	75744.6	64514.2	79012.1	51801.6	66275.3	72993.8	81318.6	85151.2	59093.5	74489	80210.9	110893	89733.7	58889.7	109476	71648.7	69893.4	87844.9	97837	61187.8	66693.8	73297.1	76921.9	82029.6	66916	96588.3	65593.1	99789.5	97114.8	87358.1	89512.8	60966.3	69686.7	70374.2	78288.8	79325.5	85127.1	57347.4	91083.2	38201.1	70846.8	NA	69708.5	61362.9	88069.2	62688.8	65550.9	59854.9	83517.2
O43759	NA	NA	NA	NA	NA	NA	NA	NA	NA	NA	NA	NA	NA	NA	NA	NA	NA	NA	109317	NA	NA	NA	NA	NA	NA	34593.4	NA	42287.9	NA	242879	NA	NA	NA	NA	NA	NA	NA	NA	NA	NA	NA	NA	NA	NA	NA	NA	NA	NA	NA
O43760	9690.62	11876	11760.3	50797.9	6868.64	NA	NA	36944.1	NA	NA	NA	NA	NA	56277.1	NA	3826.34	10989.6	5714.94	90393.5	11420.7	9915.56	17676	129488	23615.9	NA	20935.4	NA	NA	27117.9	62792.1	14592.7	17681	13451.3	10904.2	14813.1	37233.3	19178.6	15856.4	17124.3	16065.3	21443	100051	9770.29	13596.8	NA	NA	11180	10449.3	10472.4
O43765	7003.22	11210.8	10415.5	NA	NA	NA	NA	NA	NA	NA	NA	NA	NA	8807.58	NA	15557.3	3717.45	7377.73	NA	11458.1	3900.06	8007.3	NA	19435.6	19784.8	NA	NA	NA	NA	NA	NA	NA	NA	7819.43	NA	NA	10075	NA	8218.55	NA	6927.45	NA	NA	NA	13761.7	5104.86	3549.15	NA	NA
O43766	NA	NA	NA	NA	NA	NA	NA	NA	NA	NA	NA	NA	NA	NA	NA	NA	NA	NA	NA	NA	NA	NA	NA	NA	NA	170462	NA	NA	NA	NA	NA	NA	NA	NA	NA	NA	NA	NA	NA	NA	NA	NA	NA	NA	NA	NA	NA	NA	NA
O43768	15863	22481.1	NA	NA	15812.9	8188.34	NA	NA	NA	NA	NA	16672.6	NA	NA	NA	27023.4	19519.9	15277.5	NA	27234.1	NA	27028	NA	36069.4	26663.8	41885.1	NA	NA	NA	NA	NA	21033	NA	23337.5	50715	NA	11633.9	NA	16336.3	NA	NA	NA	28518.4	NA	18585.2	NA	8249.58	NA	NA
O43772	290839	375599	259004	260911	278201	302989	226802	202086	204762	289923	253730	273617	186272	291701	479778	270747	330116	366059	230792	266229	274219	199680	114684	262043	300382	155866	186179	166443	298576	241254	367345	95261	272796	250684	335208	190570	449528	313117	401563	371169	213507	82490	308330	323437	268495	295327	259390	539705	313259
O43776	229768	205535	235783	319788	194386	193270	274525	259227	195677	294969	289088	252626	218033	209011	377540	277249	228524	206074	306312	214388	223810	236204	222891	202898	230463	175212	193818	262773	120181	168779	208591	271144	248649	229051	217211	249422	180600	175153	226985	157787	165583	109883	176127	129896	151108	278446	210388	204691	148462
O43790	NA	NA	NA	1.92229e+08	428955	NA	NA	NA	NA	NA	NA	49106	391697	NA	NA	NA	NA	NA	NA	291100	165130	NA	NA	NA	NA	NA	NA	NA	NA	377503	NA	3.22516e+06	NA	NA	NA	NA	NA	4.67927e+07	252308	NA	NA	2.83872e+06	NA	NA	NA	NA	NA	NA	NA
O43795	785837	937602	1.48068e+06	926006	834387	889765	893132	995853	664429	622233	1.22599e+06	1.21025e+06	334082	959225	768474	917224	1.21924e+06	995035	1.93457e+06	871326	1.09257e+06	1.34398e+06	1.86023e+06	1.48851e+06	1.317e+06	997307	2.16524e+06	1.07224e+06	1.17404e+06	1.39103e+06	762922	1.51182e+06	1.50585e+06	1.05288e+06	1.13051e+06	1.32927e+06	879736	933552	1.05119e+06	786250	883890	679947	774432	806266	844970	675902	758883	672510	926356
O43808	3116.82	NA	NA	NA	4429.54	6437.9	9517.77	NA	NA	4355.98	NA	NA	NA	NA	NA	4786.3	5746.53	4729.68	NA	9062.86	7955.05	NA	NA	NA	5389.45	NA	NA	NA	NA	NA	4724.77	NA	NA	5488.76	6375.01	NA	NA	NA	NA	NA	NA	NA	NA	NA	NA	NA	NA	NA	NA
O43809	116941	109522	NA	101730	103056	88319.1	NA	76883.6	35979.9	107749	NA	90314.8	NA	NA	NA	109841	115696	73143	NA	221686	310449	95368.7	NA	109080	93572.2	371365	NA	91352.4	NA	NA	131219	140920	155367	157128	115560	168814	80963.8	80095.4	121412	216932	133080	NA	143567	129536	120722	168643	172473	147004	NA
O43813	278225	233850	295819	424992	188372	175220	285350	249476	263203	207175	258544	268095	385220	275790	NA	188577	209151	241295	217874	284443	243193	170855	190467	266776	154959	293037	266629	300374	167874	219147	185107	265588	261409	256667	256680	118252	252897	232612	221016	292596	279460	241747	287221	309072	242411	219496	223901	240145	243222
O43818	6032.69	6976.31	NA	NA	NA	NA	NA	NA	NA	NA	NA	8185.02	NA	NA	NA	4202.08	5193.86	NA	NA	11446.3	12235.4	NA	NA	3854.78	NA	NA	NA	22450	NA	NA	7551.17	NA	NA	7487.23	NA	9330.63	NA	17394.3	4631.66	NA	14305.3	NA	5133.03	2560.57	5159.58	NA	8407.71	14386	NA
O43819	49057.4	19500.7	56225.6	NA	52710.3	63938.8	NA	NA	58307.5	38634.1	NA	50291	NA	NA	NA	29069.8	26854.7	48436.6	NA	37001.4	NA	46756.1	NA	47554.9	NA	NA	NA	NA	NA	NA	51492.1	NA	NA	53094.2	75142.8	NA	57336.4	90702.9	69867.2	NA	74892.6	NA	53450.8	53134.6	42455.2	NA	41050.8	82795.7	NA
O43823	NA	NA	NA	NA	NA	NA	NA	NA	NA	NA	NA	NA	NA	NA	NA	NA	1887.71	NA	NA	8839.02	NA	NA	NA	NA	NA	NA	NA	NA	NA	NA	NA	NA	NA	NA	NA	NA	NA	NA	NA	NA	NA	NA	NA	NA	NA	NA	NA	NA	NA
O43826	466481	386134	276343	245722	476437	473596	557204	301406	717308	340479	287153	263973	196381	443536	448965	243263	328371	321370	247687	241912	129560	170058	NA	191184	155588	197021	NA	147070	109282	286901	289751	114836	399259	359744	328930	202368	287777	430758	481577	392702	250409	NA	347954	332840	469212	296380	413430	364752	270604
O43837	21103.9	19537.7	17380.2	NA	21421.6	28755.9	NA	NA	NA	29997.7	NA	19713.7	NA	NA	NA	13539.8	24246.5	17856.9	23878	24955.1	22594	20815.2	NA	25947.9	22180.3	20282.3	NA	20851.5	NA	16511.5	20727.3	NA	16784.2	16953.3	25171.1	25910.6	21967.5	13283.5	39270.9	26530.3	25822.5	NA	23409	22678.9	23025.7	30618.5	26681.8	21335.4	19056.2
O43847	24767.5	NA	NA	596.207	288.282	732.379	NA	NA	NA	NA	NA	NA	1466.74	NA	NA	297.901	743.295	NA	NA	580.492	227.523	845.728	NA	470.766	754.482	NA	NA	1267.05	1518.27	NA	NA	NA	421.485	505.672	NA	408.286	445.75	NA	NA	NA	NA	NA	NA	663.718	NA	NA	NA	NA	NA
O43852	73573.4	45663.5	85255.5	NA	46987.9	45884.8	NA	94420.6	73163.6	70367.3	93898.3	42919.9	80758	125650	NA	78910.6	61570.8	56026.8	83906.9	69258.4	64734.2	84197.9	56280.7	76346.2	45728.8	88131.8	82378	106479	64127.4	70251	54506.6	67757.6	84261.9	79321.4	51930.9	49675.5	68510.3	143365	67373.1	166918	62174.7	NA	50481.2	45985.4	74602.6	84909.8	44362.1	72907.1	92555.3
O43865	5307.95	2594.92	11998.6	NA	6528.55	7156.72	NA	NA	NA	6039.69	NA	10904.2	NA	NA	NA	5043.61	5912.53	6317.78	9445.93	14058.9	6248.74	5506.03	NA	9259.21	NA	NA	13539.7	NA	NA	NA	NA	NA	7244.21	6639.5	9121.48	NA	7132.76	NA	11748	11179.1	NA	NA	7812.97	6549.39	2793.11	NA	9538.99	6080.2	NA
O43895	37267.1	35587.7	16731.7	25551	38207.5	12006.2	43983	19778.3	38780.9	26657.4	NA	NA	22371.1	38939.3	33923.6	45076.3	30505.7	20213	6760.03	14129.6	NA	NA	NA	4372.36	NA	NA	NA	NA	11524.8	33068.7	25046.6	20158.7	20494.8	26056.3	51472	16511.9	24767.4	NA	20973.6	NA	NA	NA	9868.16	14433.6	14517.1	14286	NA	NA	26488.6
O43896	NA	NA	3181.57	NA	1606.23	2935.1	NA	NA	NA	1560.25	NA	NA	NA	NA	NA	1760.12	1719.41	4141.85	3547.52	NA	2611.28	4187.24	NA	2530.49	2346.74	NA	NA	NA	NA	5506.85	NA	NA	2592.93	2705.42	NA	NA	1719.12	NA	NA	NA	NA	NA	NA	NA	1554.12	NA	NA	NA	NA
O43903	4750.38	NA	NA	NA	NA	13407.9	NA	NA	NA	NA	NA	NA	NA	NA	NA	16257.2	25419	NA	NA	NA	19837.3	NA	NA	9963.19	10597.2	NA	NA	NA	NA	12192.1	NA	NA	17084	12545.1	NA	16186	NA	NA	NA	NA	NA	NA	NA	11575.3	NA	NA	NA	NA	NA
O43920	95422.4	111107	70723.7	85366.7	127652	80502	106087	100206	60083.8	54780	51560.6	58257.7	50922.3	86710.8	NA	87933.9	81605.2	62972.8	69545.2	107122	75079.4	91576.3	NA	82512.8	75821.4	56732.8	NA	54232	NA	86749.5	NA	NA	64786.8	97365	68631.3	50288.6	92867.8	112785	57408	91528.7	66107.5	NA	56034.4	72773.2	79580.9	58142.5	85824.6	91307.7	NA
O43927	NA	NA	NA	NA	NA	NA	NA	NA	NA	NA	NA	NA	NA	NA	NA	NA	NA	NA	NA	NA	NA	NA	NA	NA	NA	NA	NA	NA	NA	NA	NA	NA	NA	NA	NA	NA	NA	NA	NA	NA	NA	NA	NA	NA	NA	NA	NA	NA	NA
O43933	5262.92	1172.35	2035.61	9513.48	8927.45	6028.16	16666.1	10054.1	NA	10669.5	NA	NA	NA	9237.14	NA	7700.15	8882.2	4790.32	12406.3	10133.7	5939.28	7037.75	NA	4541.69	6951.78	8187.4	13302.7	NA	NA	NA	7478.2	NA	NA	5903.61	7151.07	22513.1	3946.08	NA	7143.01	NA	NA	NA	6446.73	3341	4319.57	NA	4931.09	6352.86	NA
O60216	NA	5358.93	NA	NA	3748.52	NA	NA	NA	NA	4751.37	NA	NA	NA	NA	NA	NA	NA	NA	NA	NA	4395.55	NA	NA	4257.24	NA	NA	NA	NA	NA	NA	NA	NA	NA	5974.19	NA	NA	NA	NA	NA	7644.86	10436.5	NA	6531.97	NA	NA	NA	2596.52	NA	NA
O60218	NA	NA	NA	NA	NA	NA	NA	NA	NA	NA	NA	NA	NA	NA	NA	NA	NA	NA	NA	NA	NA	NA	NA	NA	NA	NA	NA	NA	NA	NA	NA	NA	NA	NA	NA	NA	NA	NA	NA	NA	NA	NA	NA	NA	NA	NA	NA	NA	NA
O60220	401810	473031	418824	1.34088e+06	485573	354187	718188	945122	580456	421735	363838	411565	358789	1.01485e+06	NA	392575	366106	370422	347134	491999	390939	342095	635839	323123	343461	530010	673796	1.49261e+06	1.12947e+06	870622	384515	531807	307445	453829	342678	325260	571898	499992	1.34524e+06	709448	466177	399547	518595	588921	526790	400382	648476	766175	1.11536e+06
O60229	4609.72	6306.44	8265.1	3410.66	4154.85	NA	154919	26537.4	16423.7	12015.5	17774.5	25768.4	NA	13921.1	64493.7	5431.95	1884.06	5229.47	10923.3	NA	13027	NA	26816.5	3508.23	9748.59	18189.3	34585.3	17564.6	22329.3	27823.3	18882.4	18518.1	15215	3887.12	NA	NA	6582.46	26113.7	NA	20861.6	20551.9	29880.9	6827.75	NA	6115.74	16446.8	38787.7	NA	50926.7
O60231	3087.91	2443.11	NA	NA	3854.35	6011.14	NA	NA	10039.6	8413.81	NA	5431.57	NA	NA	NA	NA	4113.5	NA	NA	4052.15	3386.77	NA	NA	NA	NA	3776.09	NA	NA	NA	NA	NA	NA	NA	4235.9	NA	NA	NA	NA	4027.27	NA	NA	NA	4320.55	NA	NA	NA	NA	NA	NA
O60232	5523.3	2731.22	961.592	NA	2025	NA	NA	NA	NA	3239.58	NA	NA	NA	NA	NA	3595.52	1691.36	1449.31	NA	4177.09	NA	931.307	NA	3043.87	NA	NA	NA	NA	NA	NA	NA	NA	NA	1587.87	NA	NA	NA	NA	NA	NA	NA	NA	4564.05	3769.45	NA	NA	2007.45	NA	NA
O60234	NA	NA	27143.8	NA	NA	NA	NA	NA	NA	NA	NA	NA	NA	NA	NA	NA	16861.4	NA	NA	NA	NA	14583.2	NA	22107.6	29239.1	NA	23203.7	NA	NA	NA	NA	NA	34920.9	NA	NA	NA	NA	NA	NA	NA	NA	NA	NA	NA	NA	NA	NA	NA	NA
O60240	NA	NA	NA	NA	NA	NA	NA	NA	NA	NA	NA	NA	NA	NA	NA	NA	NA	NA	NA	NA	NA	14142.4	NA	NA	NA	NA	NA	NA	NA	NA	NA	21109.7	NA	NA	NA	NA	NA	NA	NA	NA	NA	NA	NA	NA	NA	NA	NA	NA	NA
O60244	NA	NA	NA	NA	NA	NA	NA	NA	NA	NA	NA	NA	NA	NA	NA	NA	533.128	NA	NA	NA	NA	363.163	NA	NA	NA	NA	NA	NA	NA	NA	NA	NA	NA	384.247	NA	NA	NA	NA	NA	NA	NA	NA	233.627	NA	NA	NA	NA	NA	NA
O60256	66374.2	62891.5	65115.3	NA	74814.2	62812.5	NA	NA	92088.1	84670.9	NA	69604.5	102160	NA	123800	69728.4	75502.6	74979.9	96914.3	105512	77139.8	85580.8	127877	91385	88669.2	52024.2	89727.2	57328.2	240164	81069.4	107409	64271.9	65752.6	62487.9	71255.6	80744.5	111461	NA	87899.7	88196.6	63823.9	72444.9	76687.8	85693.2	85185.1	73204	96117.7	78087.3	127946
O60264	NA	6557.05	NA	NA	NA	NA	NA	NA	NA	NA	NA	NA	6691.66	NA	NA	NA	NA	3345.94	NA	7407.51	11772.6	4568.23	NA	NA	NA	21255.2	NA	NA	NA	NA	NA	14101.1	11467	9498.9	2889.47	8042.73	NA	6980.21	NA	NA	NA	NA	10760.9	6804.97	2651.39	6058.74	NA	NA	NA
O60271	19757.3	28193.4	24587.4	26030.2	34271.6	36880.1	NA	23994.1	83202.9	21788	54950.3	31259.8	40014.4	16829.8	NA	27147.6	32750.9	37269.5	51610	33348.1	31457	38854.8	28664.9	42092	34789.3	32630.6	74846	43181	NA	33597.5	35449.5	49217.9	28133.3	33553.9	27667.4	41781.6	27435.3	38138	26752.2	42013.6	36130.5	NA	26901.1	30695.1	25573.1	36091.7	40064.4	27180.3	64162.6
O60287	3.99557e+06	4.27002e+06	5.55387e+06	1.43774e+06	3.95355e+06	4.92716e+06	3.29899e+07	1.5316e+07	8.809e+06	8.6458e+06	7.07119e+06	1.00487e+07	5.24945e+06	1.1417e+07	3.87918e+07	3.11409e+06	1.8256e+06	2.98763e+06	8.32562e+06	3.89031e+06	6.2619e+06	3253040	1.2589e+07	3.50848e+06	6.45192e+06	1.47697e+07	2.26021e+07	1.28644e+07	1.66952e+07	1.07663e+07	6.42469e+06	1.53366e+07	8.75364e+06	2.70716e+06	1.13058e+07	1.31779e+07	5.54013e+06	1.70771e+07	6.02905e+06	1.44285e+07	1.55394e+07	3.00289e+07	6.75473e+06	6.41664e+06	3.44469e+06	1.08747e+07	5.63036e+06	1.06417e+07	1.5587e+07
O60306	11016.3	10578.9	NA	NA	8512.18	9731.93	NA	NA	NA	13798.8	NA	9153.08	NA	NA	NA	9916.55	4933.22	5091.89	NA	12648.6	13665.2	5165.88	NA	9314.65	NA	11513.5	NA	16927	NA	14653.6	11430.1	7392.92	11167.3	7243.2	NA	11431.1	5221.51	NA	7387.96	14529.9	19333.6	NA	8757.56	15590.4	6325.76	11256.9	9442.98	NA	NA
O60313	87516	88763.5	69763.1	127308	60977.9	54147.4	NA	95048.1	83103.8	86578.1	157647	116754	NA	80025.1	NA	80911.6	67337.2	61578	70411	85149.8	86691.9	74772.2	NA	88784.6	76977.5	100410	NA	90320.4	NA	125784	106566	101953	91135.1	79794.2	72233.1	94519.4	116123	122634	101773	120087	93353.9	NA	90422.8	62721.8	67112.2	71208	74406.4	87800.2	88286.3
O60333	5114.9	2778.85	4723.11	2981.66	3869.32	4003.51	NA	10621.5	NA	5525.36	NA	4766.64	NA	NA	NA	6306.8	5148.81	3948.2	7389.34	NA	6883.17	2807.86	NA	8246.67	7272.22	NA	11222.2	NA	NA	NA	NA	NA	4705.95	4702.06	3507.21	NA	4523.87	17318.3	NA	NA	8440.15	23933.5	3999.98	5182.91	5019.28	NA	3248.94	NA	NA
O60341	NA	3397.59	NA	NA	NA	NA	NA	NA	NA	NA	2959.83	3937.76	NA	NA	NA	4802.07	NA	3966.75	NA	8548.29	15281.1	NA	NA	1142.09	NA	3721.14	NA	NA	NA	NA	NA	NA	NA	4285.83	NA	NA	NA	NA	NA	NA	NA	NA	NA	1505.98	7605.33	29763.8	3134.01	NA	NA
O60343	1451.33	1409.72	2632.06	NA	1060.93	1717.4	NA	2735.44	1557.78	1240.06	4378.29	2287.27	3308.42	1926.8	NA	2001.45	2704.09	1613.85	2670.22	2402.87	1338.51	2554.68	NA	2518.49	2353.52	2621.9	NA	NA	NA	1487.53	NA	2271.81	2262.4	1355.59	NA	NA	1270.99	NA	1531.23	2343.05	NA	2127.77	1376.25	553.122	NA	NA	1673.53	696.609	NA
O60427	7090.65	NA	NA	NA	3561.31	NA	NA	NA	NA	NA	NA	NA	NA	NA	NA	NA	NA	NA	NA	NA	NA	NA	NA	4091.43	NA	11492.8	NA	NA	NA	NA	NA	NA	NA	NA	NA	NA	3637.84	8015.53	NA	10532.2	NA	NA	NA	7784.82	NA	NA	8665.96	NA	NA
O60437	345674	495042	524033	1.45607e+06	312794	374287	403547	400104	365356	352910	545809	478993	341353	503082	545235	340067	396802	334460	532526	344727	435083	495161	866237	581848	338852	404611	697982	697367	958378	503914	361047	611818	565165	410838	425872	403519	219215	473062	203552	254144	242570	264077	197670	161214	217238	184998	205837	196436	323953
O60477	NA	NA	NA	NA	NA	NA	NA	NA	NA	NA	NA	NA	NA	NA	NA	NA	NA	NA	NA	NA	NA	NA	NA	NA	NA	NA	NA	NA	NA	NA	NA	NA	NA	NA	NA	NA	NA	NA	NA	NA	NA	NA	NA	NA	NA	NA	NA	NA	NA
O60488	37917.9	72747.8	47270.9	NA	50938.6	73521.7	113720	NA	NA	NA	NA	51007.9	NA	275754	NA	39927.5	40322.7	46629.1	93966.5	61346.1	NA	28622.4	NA	47300.8	46391.1	NA	NA	NA	NA	NA	89282.1	NA	178296	46882.9	57552.1	NA	65874.8	53025.9	50604.6	NA	71310	NA	64004	110686	80884.4	241240	91009.9	62664.2	97154.9
O60493	92665.4	99363	161805	89134.7	92918.5	63162.9	NA	61050.3	NA	55772.5	117879	129055	33659.9	NA	NA	84317.5	87880.7	88738.5	111433	66058.9	65194.4	77601.5	105070	109243	96907.4	142959	139581	114098	NA	102009	80402.2	128565	125900	68605	98923.4	68668.4	89569.6	94922.5	69923	118782	127936	187123	55059.1	78747.4	54218.2	61560.5	48797.2	119708	61988.6
O60496	NA	NA	NA	NA	NA	NA	NA	NA	NA	NA	NA	NA	NA	NA	NA	NA	NA	NA	NA	NA	NA	NA	NA	NA	NA	NA	NA	21780.6	NA	NA	NA	NA	NA	NA	NA	NA	NA	NA	NA	NA	16283.5	NA	NA	NA	NA	NA	NA	NA	NA
O60502	32850.8	29108.8	50550.1	45419.4	40072.8	34982.3	NA	43669.4	42941.4	65685.7	NA	51034	80712.4	NA	NA	24395.3	43270.9	41191.2	58585.3	31443.6	56648.5	48068.2	NA	55894.7	NA	37598.2	NA	NA	NA	58889.9	25186.9	NA	NA	50181.3	67618.3	27769.9	24608.9	NA	49203.4	NA	80674.7	NA	47850.9	45139.7	29026.3	44740.9	45205.7	22930.7	79333.7
O60504	19523.7	30515.7	52498	48756.3	32643.7	28348	NA	50856.5	NA	46385.7	89525.6	65780.6	NA	52959.5	NA	52806.5	42772.7	27137.2	58347.1	50109.8	31898.1	34547.1	48294.1	46287.1	31474.6	37344.5	74921.1	56388.3	24973.4	58914.9	35215.5	69088.3	53993.1	56368.6	50736.9	35369.2	42226.9	39280.8	58731.5	29256.9	48793.5	35687.5	47901.3	35310.8	35033.9	38417.5	36291.6	25859.4	NA
O60506	1.07714e+06	761417	782584	891674	792045	865712	791607	815741	1.05123e+06	1.11324e+06	1.10228e+06	833243	885141	684460	1.03267e+06	760036	707262	736788	519595	1.11228e+06	1.58616e+06	809202	231902	774767	698851	2.02014e+06	781837	937920	423373	894284	1.13414e+06	1.1588e+06	1.26502e+06	1.00978e+06	590296	716708	613847	1.06549e+06	1.17688e+06	1.26767e+06	1.06792e+06	349346	1.03219e+06	825291	951380	1.19027e+06	979361	1.07692e+06	655311
O60508	4771	1103.69	NA	NA	NA	NA	NA	NA	NA	NA	NA	NA	NA	NA	6461.19	4517.86	NA	NA	NA	8426.18	6588.93	3469.28	NA	NA	3953.17	8450.93	NA	9342.67	NA	NA	NA	NA	5788.45	3295.45	1642.09	NA	NA	NA	NA	NA	NA	NA	5867.73	NA	3930.62	7480.17	6210.05	NA	NA
O60513	6635.6	NA	NA	NA	NA	NA	NA	NA	NA	NA	NA	NA	NA	NA	NA	NA	17138.2	NA	NA	NA	NA	NA	NA	NA	NA	NA	NA	NA	NA	NA	NA	NA	NA	NA	NA	NA	NA	NA	NA	NA	NA	NA	NA	NA	NA	NA	NA	NA	NA
O60524	NA	NA	NA	NA	NA	NA	NA	NA	NA	NA	NA	NA	NA	NA	NA	NA	NA	NA	451.286	NA	NA	NA	NA	NA	NA	NA	NA	NA	NA	NA	NA	NA	NA	NA	NA	NA	NA	NA	NA	NA	NA	NA	NA	NA	NA	NA	NA	NA	NA
O60547	16130.4	14917.3	19836	12679	18116.6	35320.6	NA	23025.4	NA	21568.7	NA	27445.5	10477.5	NA	NA	11844.7	26430.4	19607.2	14898.3	17458.9	26727.5	27604.7	31017.4	29225.4	23436.8	36811.5	NA	NA	NA	NA	33451.9	NA	27900.4	28252.1	31205.4	NA	20232.4	23683.3	16429.5	8363.22	17621.8	NA	NA	21179.2	19287.2	NA	21914.4	17745.7	NA
O60551	13700	9247.79	9895.79	NA	10601.5	8526.01	68381.8	NA	NA	NA	NA	NA	NA	NA	NA	9819.43	7647.27	11533.1	NA	8878.18	NA	NA	NA	9700.29	NA	NA	NA	NA	NA	NA	NA	NA	6762.51	13664	11928	25901.7	10275.9	NA	12167.2	NA	15959.8	NA	12450.7	8904.25	13451.5	NA	NA	7730.76	6119.34
O60566	NA	NA	NA	NA	NA	NA	NA	NA	NA	NA	NA	NA	NA	NA	NA	NA	NA	NA	NA	NA	NA	NA	NA	NA	NA	NA	NA	NA	NA	NA	NA	NA	NA	NA	NA	NA	NA	NA	10561.3	NA	NA	NA	NA	NA	NA	NA	NA	NA	NA
O60568	34838.5	26616.5	34974.6	43581.1	34177.3	38984.5	NA	27024.2	34944.7	21441.2	613019	33231.9	19184.2	48191.7	NA	26975.1	22336.9	35858.4	NA	36880.5	NA	21105	32657.7	29289.3	37685.4	51781.1	70683.7	23613.5	NA	14525.2	NA	38914.9	48715.2	31149.9	22829.3	NA	40299	NA	15678.4	32380.4	41085.9	77658	25940.2	35077.5	29621.3	24886.3	18285	21976.4	40791.2
O60610	383972	287262	421851	334516	251926	280615	297314	377751	436987	300706	379872	363674	250205	236507	385546	287252	323844	352737	492112	291441	335359	351080	365279	358611	298809	331060	310120	340205	315392	255258	275280	326493	292011	321526	255741	340509	280864	379405	313040	200932	357888	NA	260689	187574	287769	259335	345894	273236	371314
O60613	NA	24504.4	14464.6	NA	NA	7222.75	70680.6	NA	36746.5	31459.7	22334.5	NA	NA	30975	NA	23117.2	29919	30374.8	22874.2	NA	NA	NA	NA	NA	NA	NA	NA	NA	NA	36353	29884.8	NA	NA	23910.7	NA	NA	9652.22	NA	NA	NA	NA	NA	NA	13069.5	NA	NA	15827.5	NA	NA
O60645	56272.1	26339.6	68152.7	NA	24413.1	NA	NA	NA	NA	111457	NA	NA	NA	NA	NA	23158.6	48013.2	111261	73656.2	72366	34920.9	32202.3	NA	53089.9	NA	86594.4	NA	114194	NA	NA	NA	NA	83574.5	14135.3	NA	NA	NA	NA	10600	NA	NA	81673.4	NA	NA	NA	NA	NA	NA	NA
O60656	801718	599062	553912	496895	432119	507284	580485	261996	731122	642698	339435	299319	384763	372363	656919	1.28974e+06	831609	795888	268217	471278	299632	324285	161616	345860	384589	157378	80391.7	227247	338278	452435	582409	241743	309338	592799	551908	394984	675387	698498	1.10108e+06	409514	690071	148671	924410	862003	782413	803841	666516	1.20402e+06	671241
O60658	41297.2	NA	38814.5	NA	NA	26538.9	NA	NA	NA	NA	NA	27945.8	NA	NA	NA	22770.7	42191	NA	NA	NA	NA	NA	NA	NA	NA	NA	NA	NA	NA	NA	NA	NA	NA	NA	53628.8	NA	NA	NA	49389.8	57476	NA	NA	38221.3	47488	24578	NA	NA	59065.5	NA
O60663	NA	NA	NA	NA	NA	NA	NA	NA	NA	NA	NA	NA	NA	NA	NA	146372	NA	NA	NA	NA	NA	NA	NA	NA	NA	NA	NA	NA	NA	NA	NA	NA	NA	NA	NA	NA	224243	NA	NA	NA	NA	NA	NA	NA	NA	NA	NA	NA	NA
O60664	41541.4	17621.2	39050.5	30196	22232.6	34065.2	NA	50336.6	NA	34477.2	NA	30781	NA	54404.3	NA	22186.6	35016.7	22767.5	NA	24686.5	NA	20489.3	NA	52975.2	35785.2	37337.9	70383.3	NA	NA	63729.8	NA	NA	47629.4	34266.1	41142.3	NA	34868.6	NA	45050.4	NA	NA	NA	30330.9	27511	28804.8	30620.9	38421.9	46631.2	NA
O60669	NA	NA	NA	NA	NA	NA	NA	NA	NA	NA	NA	NA	NA	NA	NA	NA	NA	4347.11	NA	NA	NA	NA	NA	NA	NA	NA	NA	NA	NA	NA	NA	NA	NA	NA	NA	NA	NA	NA	NA	NA	NA	NA	NA	NA	NA	NA	NA	NA	NA
O60684	NA	5434.94	NA	NA	NA	NA	NA	NA	NA	NA	NA	NA	NA	NA	NA	5177.8	3550.96	NA	NA	10390.3	21701.2	6630.32	NA	4416.22	NA	NA	NA	NA	NA	NA	NA	NA	NA	5624.08	NA	NA	NA	NA	NA	NA	NA	NA	14198.5	NA	10405.8	NA	4065.46	6365.67	NA
O60701	6.26946e+06	6.73937e+06	7.67281e+06	5.96393e+06	6.55287e+06	6.92378e+06	8.40536e+06	5.57091e+06	6.42367e+06	6.54079e+06	7.36033e+06	7.74523e+06	3.16172e+06	4.43097e+06	6.29872e+06	5.50722e+06	6.65705e+06	7.37917e+06	7.50847e+06	6.19563e+06	6.07888e+06	7.03773e+06	5.13623e+06	6.6096e+06	7.40215e+06	4.4134e+06	5.28581e+06	5.01719e+06	6.35426e+06	6.3427e+06	6.95648e+06	5.26961e+06	5.80028e+06	6.25443e+06	5.98035e+06	5.08883e+06	6.34334e+06	6.19561e+06	5.80331e+06	5.16487e+06	7.60082e+06	2.80739e+06	5.9564e+06	6.31963e+06	5.91043e+06	6.98611e+06	7.18429e+06	4.93356e+06	6.35381e+06
O60716	603088	867245	772130	460189	496984	572272	589882	503082	862014	512027	755465	675818	643860	473373	830751	595331	710478	561065	749471	493762	427500	561472	958660	827879	494332	492597	1.0191e+06	692870	906126	509034	522620	893090	939349	571233	656340	618799	624398	671196	609152	380487	519271	518867	399940	373054	800699	393255	538801	628191	640932
O60739;P41567	54381.2	78256.3	66047	76731.7	72011.7	104610	51355	85608.6	NA	123370	78420.9	88111.3	NA	80355	NA	40779.7	45859.6	34054.1	53431.1	54061.8	108641	66823.4	38790.3	42872.3	66751.8	73820.6	128103	69515.7	NA	55569.7	63905.7	44357.2	145301	30096.6	69753.8	71150.6	91266.2	64915.2	93781.7	32168.2	118627	62449.7	68591.6	48102.4	109677	56086.9	40917.4	49392.2	67820.2
O60749	132962	223707	335520	204067	164909	115737	112900	273824	105778	128619	273346	258757	163290	188739	119826	164694	150652	183273	353641	214355	133394	199116	350542	315612	169844	350544	404424	427447	NA	208932	80790.2	362728	369122	157410	228440	265036	212756	198546	163781	327370	245881	515289	145974	147398	122621	193488	110561	179643	199230
O60762	73152.1	57467.4	44431.6	39006.4	67476.5	73565	89569.5	45636.7	35860.6	81468.9	NA	28178.7	58142.1	75965.7	NA	80561.7	77947.3	76967.4	35004	59719	32646.8	39142.4	NA	32259.7	48863.7	32582.3	91728.5	NA	NA	71183.4	50408.2	51207.3	80913.7	64460.7	81639	70461.4	53542	50311.2	45612.9	49896.3	45674.4	NA	54826.7	38741.9	61116.5	65227.4	55747.9	64049	46675.7
O60763	742769	612373	499994	350104	612724	708387	849155	739254	960039	706627	852110	775937	1.09235e+06	517391	862504	515822	486213	635429	803562	571497	560726	698346	542615	720896	661032	634544	373373	738350	766859	555094	776250	355566	543445	684082	666443	631169	609371	535159	859585	547221	435694	597684	533784	723770	583569	641595	820573	572358	636952
O60783	571.411	NA	NA	NA	300.776	NA	NA	NA	NA	NA	NA	NA	NA	NA	NA	NA	403.767	NA	NA	NA	NA	NA	NA	NA	NA	NA	NA	NA	NA	NA	NA	NA	NA	NA	NA	NA	NA	NA	NA	NA	NA	NA	NA	NA	NA	NA	NA	NA	NA
O60784	65167.6	95424.2	111698	72660.2	88265	74758.9	107468	126549	91901.9	72883.3	97593.4	119979	61349.8	82481.6	NA	41476.6	77284.7	98242.9	138230	86436.4	72830.9	90909.5	129385	83843.1	112460	78052	106063	103185	216893	88984.2	107519	101422	106668	74045.5	75630.4	102121	72829.6	70203.3	88878.2	42998	86261.9	NA	77819.9	69449.9	100047	69810.3	85844.4	65951.9	116443
O60814;P62807;Q99879;P58876;Q5QNW6;Q93079;Q99877	574453	235887	505941	NA	264394	503763	331659	357050	102435	381473	NA	567026	NA	480658	411597	313615	644451	527939	79191.4	445852	593646	292516	NA	214506	349566	624559	359054	316915	NA	561915	496291	1.11285e+06	719114	237170	316073	1.0321e+06	260551	512985	480086	589723	738029	NA	338507	405387	390714	304896	435329	292528	404193
O60826	34964.7	40374.7	46913.6	26563.7	23679.9	33292.9	NA	38426.1	49416.5	44150.3	75252.5	47319.5	30149.2	26086	45843.5	21988.7	28866.2	35184.5	54357.2	35959	36500.1	42178.5	92622.9	48667	35683.4	47462.9	59218.8	48909.8	53757.9	25860.8	51586.3	66213.7	54172.8	38243.6	43137.7	62201.3	41919.8	NA	52294.5	32901.4	24796.8	39214	26090.6	28481.6	26973	32484	31645.7	49241.6	42691.7
O60828	18937.8	5016.16	NA	NA	NA	NA	NA	NA	NA	NA	NA	3687.09	27630.5	NA	NA	NA	6806.7	NA	NA	16686	12500.6	NA	NA	NA	25058.4	14857.6	NA	NA	NA	NA	NA	NA	NA	5670.02	NA	NA	13283	NA	4717.94	8090.62	24875.1	NA	6438.4	9182.84	NA	43122.5	7763.78	10191	NA
O60831	4170.11	6395.83	7648.92	NA	3250.96	6307.38	NA	NA	7231.08	6199.8	NA	NA	NA	NA	NA	9505.9	9572.84	4799.04	9635.53	NA	NA	NA	NA	6823.9	NA	7815.84	NA	NA	NA	NA	NA	NA	6774.83	7040.75	6941.64	NA	6032.51	NA	10488.3	7852.27	NA	NA	4090.24	NA	6461.01	6318.15	6422.05	NA	6253.03
O60832	80304.4	26462.8	NA	34518.3	17344.3	NA	NA	NA	NA	NA	38461.8	45613.4	47215.5	56481.2	NA	25687.1	34644.6	17524.4	NA	104853	104463	20110.7	NA	28224.8	NA	103633	NA	54629.3	NA	55108.2	51380.4	NA	92511.1	52621.1	NA	NA	NA	134704	30143.2	66923.8	70760.7	NA	62861.3	43320.4	52980.1	37222	41264.9	39944.1	NA
O60841	70749.3	50726.3	61813.1	98116.8	54978.9	62050.3	NA	71499.4	65186.3	69347.9	NA	80342.5	41657.7	68438.1	NA	49871.2	67864.6	67419.8	43120.8	68994	62101.9	46694.7	83029.9	63274.1	51199.1	87693.9	298261	26380.9	240382	65955.5	118503	71400.7	73246.6	67425.9	55286.9	66515.1	63997.8	46054.1	76576.6	40639.9	49600.3	NA	107401	76363.7	55642	97105.4	72994.9	40465	75791.4
O60869	71371.2	54003.7	33476.6	NA	42462.6	50718.8	NA	NA	NA	NA	NA	59011.9	NA	NA	NA	53501	59837.7	47609.8	NA	84035.4	62170.3	35299	NA	43625.3	55664.3	28496.9	23639.1	NA	NA	67058.2	NA	NA	27295.2	79907.1	50207.3	NA	43918.1	NA	74876.4	NA	NA	NA	40248.3	63944.8	65215.7	30910.4	61581.7	NA	64629.1
O60879	12421.7	7389.76	19583.1	13802.8	10147	11557.1	NA	NA	NA	11127.5	NA	25336.6	NA	NA	NA	8541.27	12536.4	13024.2	11280.4	14770	NA	10873	26313.1	18217.3	NA	28875.5	NA	9060	NA	NA	19510.5	NA	27380.2	9776.74	19956.7	NA	7201.1	NA	114264	15240.6	NA	NA	10065.3	12259.8	17837	14494	8990.68	19644.3	NA
O60884	114797	59758.6	65530.2	NA	50582.6	128540	NA	124755	186292	34979.5	NA	95511.8	NA	NA	NA	110751	97592.9	123461	117808	80566.8	59729.9	73613.3	NA	73387.2	65115.9	55400.9	NA	NA	NA	162574	NA	NA	106777	39165.7	77462.5	NA	82566.8	106188	131323	NA	NA	NA	NA	153346	136122	NA	105714	118808	137632
O60885;Q15059	6821.04	5706.09	NA	385090	NA	NA	NA	NA	NA	NA	NA	NA	NA	NA	NA	4294.4	8606.87	NA	NA	NA	13843.4	2414.71	NA	5598.08	NA	NA	NA	NA	NA	14429.3	NA	NA	12082.9	9175.49	NA	NA	NA	NA	NA	17992.6	20260.4	NA	16168.4	7122.13	NA	NA	NA	NA	NA
O60888	323575	253795	327224	236373	262422	515256	279197	268072	434502	364806	459527	322680	176265	207588	1.35434e+06	378795	460986	523849	235853	278228	310520	264691	331445	316805	306096	253469	355799	480452	319495	430801	331122	321019	219456	263189	338476	203995	277482	251660	276585	257810	304037	387230	429593	196064	416944	267721	270766	370867	337236
O60911	30463.4	48342.3	60107.2	754326	38164.1	NA	NA	75390.5	NA	NA	NA	NA	NA	NA	NA	19971.7	45149.1	28791.9	NA	55234.9	NA	64723.1	111837	41683.8	NA	NA	36336.9	197198	NA	576118	NA	72437.2	35686.5	NA	71093.7	121578	60976.4	NA	NA	65029.2	NA	288360	36307.9	NA	58184.6	58303.6	78609.1	39755.9	NA
O60925	19251.9	27906.9	14481	NA	18949.6	21199.3	NA	27208.3	NA	15132.7	NA	12436.2	NA	NA	NA	13976.4	20288.1	21139.1	NA	18539	NA	18998.5	NA	13136	16118.7	NA	NA	31650.4	NA	16765.4	10280.2	24726.8	13629.5	17431.4	20778.8	45943.4	36486.3	25379.9	12881.3	30819.2	NA	27882.2	15540.8	22242.1	15973.8	NA	18902.5	11431.3	30854.9
O60936	15936	12964.2	13276.6	33529.3	23255.6	36551.9	26974.4	16987	30251.1	19386.9	29957.9	55622.1	27723.3	15381.8	24550.6	25824	13569	17566.7	12177.4	26397.6	NA	12061.7	NA	20511.3	20392.5	35115.9	NA	12328.7	NA	18488.5	22283.6	12141.9	47462	19623.6	33331.6	18265.5	12408.8	NA	10253.5	15500	23379.3	34897	12235.1	12268.5	15947.9	12484	15057.5	6626.79	NA
O60942	NA	NA	NA	NA	NA	NA	NA	NA	3959.41	NA	NA	NA	NA	NA	NA	2045.57	NA	NA	NA	NA	4797.29	2746.64	NA	NA	NA	NA	NA	NA	NA	NA	NA	NA	NA	NA	NA	NA	NA	NA	2589.16	NA	NA	NA	3035.99	1403.85	NA	NA	1938.95	NA	NA
O75023	NA	NA	NA	NA	NA	NA	NA	NA	NA	NA	NA	NA	NA	NA	NA	NA	NA	NA	21027.2	NA	NA	NA	NA	10969	18566.1	NA	NA	NA	NA	NA	NA	27628.8	20718.3	NA	27583.1	8355.32	NA	NA	NA	NA	NA	NA	NA	NA	NA	NA	NA	NA	NA
O75027	42641	33636.2	26599.5	NA	30272.2	29301.3	NA	49335.9	38059.4	50632.5	97129.5	43666.5	78394.2	20745.2	NA	37520.2	37608	33118.3	24681.2	39423	56973.5	51382.7	NA	53979.5	98813	58878.9	NA	57790.2	NA	NA	60247.8	33589.3	20198.6	32225.3	43152.4	39823.1	53994.5	69927.8	44307.2	76424.3	75535.2	NA	58954.1	41668.1	69424.5	70219	50525	50159.1	76342.5
O75083	925983	945545	1.11064e+06	901223	906596	748221	763655	1.05255e+06	473515	864398	865635	889439	495882	1.21334e+06	582701	905284	849995	948280	1.36874e+06	805188	869191	1.11408e+06	1.19184e+06	1.09814e+06	1.08975e+06	983634	1.29578e+06	1.08307e+06	1.01624e+06	628021	774025	1.40094e+06	1.13303e+06	908273	979563	904970	1.07884e+06	914762	934023	846632	1.11359e+06	1.25182e+06	767657	874377	826160	727267	777726	892250	1.15368e+06
O75112	NA	NA	NA	NA	NA	NA	NA	NA	NA	NA	NA	10083.9	NA	NA	NA	NA	NA	NA	NA	NA	NA	NA	NA	NA	NA	NA	NA	NA	NA	NA	NA	NA	NA	NA	NA	NA	NA	NA	NA	NA	NA	NA	NA	NA	NA	NA	NA	NA	NA
O75116	7626.18	10745.3	20271.6	NA	11039.9	13079.9	NA	NA	NA	NA	NA	NA	NA	NA	NA	16055	12640.7	10450.1	21096.6	15914.1	NA	19479	24234.3	22977.9	13527.4	NA	NA	NA	27201.8	NA	19074.7	NA	11497.3	14048.8	14450	NA	NA	11669	9838.23	NA	NA	NA	NA	7593	NA	NA	15799.1	NA	NA
O75122	NA	NA	3529.16	NA	NA	NA	NA	NA	NA	NA	NA	NA	NA	NA	NA	NA	4848.09	NA	NA	NA	NA	NA	NA	NA	NA	NA	NA	NA	NA	NA	NA	NA	NA	1642.59	NA	NA	NA	NA	NA	NA	NA	NA	NA	8416.21	NA	NA	NA	NA	NA
O75127	NA	NA	NA	NA	NA	NA	NA	NA	NA	NA	NA	NA	NA	NA	NA	NA	NA	NA	NA	NA	NA	NA	NA	NA	3045.14	NA	NA	NA	NA	NA	NA	NA	NA	1324.19	NA	NA	NA	NA	NA	NA	NA	NA	NA	NA	1171.07	NA	NA	NA	NA
O75128	NA	7879.96	NA	NA	2881.57	3914.94	NA	13254.2	NA	NA	NA	NA	NA	NA	NA	5058.71	4467.32	5111.68	NA	NA	NA	2696.16	NA	8575.95	NA	NA	NA	NA	NA	NA	NA	6648.81	NA	6490.27	NA	NA	NA	NA	NA	NA	NA	NA	NA	NA	NA	NA	6235.68	NA	4954.82
O75131	190577	201917	376621	3.90569e+06	221679	176280	109809	213076	123233	247072	494226	240109	195729	344969	254766	167125	159736	220498	408255	232251	248997	218858	612261	286040	144382	247207	371276	360654	309724	841973	193463	248923	270595	211568	274406	446528	273736	435136	257188	346169	224286	1.10315e+06	225474	242810	212117	159107	229668	343386	270104
O75143	NA	NA	NA	NA	NA	NA	NA	NA	NA	NA	NA	NA	NA	NA	NA	NA	NA	NA	NA	NA	NA	NA	NA	NA	NA	NA	NA	NA	NA	NA	NA	NA	NA	NA	NA	NA	NA	NA	NA	NA	NA	NA	NA	NA	NA	NA	NA	NA	NA
O75146	12169.2	12035.9	15847.8	31938.6	11233.7	11313.3	NA	NA	24318.1	11542.3	NA	13353.7	25559.3	20688	NA	14413.3	10043	11851.8	16884.6	12548.8	12289.4	12423.4	28735.4	16955.6	15136.3	13685.7	29814.9	33060.8	25611.6	23386.1	NA	20327.2	16606.2	12285.3	13862.5	24133.9	12010.5	15478.7	15794.9	NA	16536.4	NA	20167.2	8661.56	11935.7	NA	11427.6	14228.2	12445.8
O75150	NA	NA	NA	NA	NA	NA	NA	NA	NA	NA	NA	NA	NA	NA	NA	NA	1484.43	NA	NA	NA	NA	NA	NA	NA	NA	3832.41	NA	NA	NA	NA	NA	NA	NA	NA	NA	NA	NA	NA	NA	NA	NA	NA	NA	NA	NA	NA	NA	NA	NA
O75152	8567.56	2801.02	NA	NA	8136.33	NA	NA	NA	NA	22865.8	NA	NA	NA	NA	NA	7207.48	7455.48	3750.29	NA	14374.4	23671.3	NA	NA	7264.84	NA	19849.8	NA	NA	NA	NA	NA	NA	NA	12064.7	NA	NA	NA	NA	NA	NA	NA	NA	NA	NA	10888.3	NA	13881.2	NA	NA
O75153	191052	152440	165863	127682	199950	148710	164901	167247	165284	167067	263698	167708	140188	131867	NA	144932	156246	182588	146549	148431	131030	150633	100910	142300	165736	129846	162926	117156	101015	171317	177390	126070	183387	138158	91953.7	137098	130005	165496	131674	110907	112451	NA	148601	162254	138946	99739.8	180511	143663	251110
O75154	NA	NA	NA	NA	NA	NA	NA	NA	2411.24	NA	NA	NA	NA	NA	NA	1298.13	NA	NA	2481.61	NA	NA	1369.16	NA	NA	NA	NA	NA	NA	NA	NA	NA	NA	NA	NA	NA	NA	NA	NA	NA	NA	NA	NA	NA	NA	NA	NA	NA	NA	NA
O75165	11581.2	7677.57	19310.2	8072.49	8753.13	11557.8	NA	14457.1	NA	8146.59	16448.7	13628.5	14004.3	NA	NA	8026.18	10910.4	6598.37	12070.7	7717.55	9203.01	9418.33	13568.6	11426.9	11845.8	13516.9	NA	NA	NA	14082.9	7253.3	9214.17	9537.76	8712.47	11599.7	10174.5	9718.19	7776.61	9306.35	22528.1	NA	NA	6037.83	3589.55	5806.05	6966.42	6643.56	9434.32	NA
O75170	21224.2	9895.94	11087.8	16058.2	13081.6	13742.9	NA	NA	28460.6	18663.8	NA	9460.5	28981.8	NA	NA	20630.9	20895.8	14937.5	42989	13855.8	20319.9	17698.9	NA	11063.3	13426.5	NA	NA	17439.5	NA	NA	10651.7	21094.3	10738.3	8599.07	12124	8689.68	13828	23976.2	17299.1	NA	NA	NA	18021.5	16232.1	24571.5	20224.2	23963.5	11093.7	16745.9
O75175	303892	415386	317955	NA	366728	410428	392773	250949	NA	275688	177613	185479	429118	375842	NA	469882	318678	378645	324669	400132	327012	305684	NA	241241	302912	NA	205168	305288	NA	290352	407445	184275	393865	341116	308009	NA	297844	305463	313683	263756	289919	NA	405237	408097	469360	318640	395324	286168	299361
O75177	2061.88	885.893	NA	NA	1124.2	NA	NA	NA	NA	NA	NA	NA	NA	NA	NA	NA	NA	NA	NA	393.84	NA	NA	NA	NA	NA	NA	NA	NA	NA	NA	NA	NA	NA	1148.12	NA	NA	NA	NA	NA	NA	NA	NA	NA	NA	1697.78	NA	NA	NA	NA
O75179	3311.32	3233.79	NA	14323.6	4368.16	3567.44	7455.88	NA	NA	2642.34	NA	3917.11	NA	NA	NA	3127.52	3402.62	NA	NA	6261.42	5476.29	3327.21	5981.87	5264.22	4274.4	NA	NA	NA	NA	4833.84	NA	NA	3672.8	3818.23	NA	2564.21	3880.2	6525.21	NA	NA	NA	NA	NA	1441.82	3579.83	7642.65	2364.06	NA	2115.51
O75190	NA	NA	NA	46031.3	NA	NA	NA	NA	NA	NA	NA	NA	NA	NA	NA	6423.97	15082.6	NA	NA	NA	NA	2785.1	NA	NA	NA	NA	NA	NA	NA	NA	NA	NA	16408	NA	7810.86	NA	NA	NA	NA	NA	NA	NA	NA	NA	7418.23	NA	NA	NA	NA
O75191	205109	188057	140161	91174.8	186825	109851	125106	107169	153114	154870	130746	143093	188096	182726	NA	126968	144473	146215	157325	182771	186625	198852	248613	146946	170441	88748.4	156513	95571.4	NA	215479	148839	132479	167448	188738	230182	150669	559141	279726	296273	512492	377057	153203	380287	537645	490398	378092	365843	178722	411438
O75192	NA	4862.95	6604.18	NA	NA	14311.4	NA	17780.1	NA	NA	NA	NA	NA	NA	NA	8082.62	10007.3	12444.1	NA	15884.7	NA	11188.4	NA	NA	8819.9	NA	NA	NA	NA	22047.5	26439.8	NA	NA	NA	NA	17249.8	NA	NA	NA	NA	NA	NA	NA	16133.8	NA	NA	NA	NA	NA
O75208	345752	424931	260097	484427	354432	412520	359939	427849	421452	396355	282468	315712	376386	284649	NA	363518	296821	294977	330189	293131	362176	397654	169480	317403	318543	272305	231740	366329	195812	269267	333860	222827	318628	326698	341200	413093	403617	457730	498734	332154	279513	NA	326228	349416	483322	408814	363065	451615	344986
O75223	187186	204349	338808	3.23893e+07	151031	274282	816777	1.23358e+06	1.28093e+06	737021	500702	309679	707444	739396	NA	220109	376996	147982	2.29196e+06	676304	336978	157136	3.83677e+06	166392	235444	310725	530620	1.17751e+06	7.76214e+06	4.16245e+07	206337	245890	247407	125936	314599	679412	304254	768923	230474	556770	449435	1.33271e+07	100625	116295	139919	221137	294931	300773	314725
O75251	138245	124947	87838.6	81228.3	133558	161347	112767	140674	111055	88842.1	284030	158831	29770.2	72215.3	NA	166653	174739	183021	87701.8	113783	199305	159337	52332.1	158938	88885.1	81544.6	104192	94515.9	NA	76144.9	99536.9	74808.3	135185	106913	118529	132908	98315.2	82355.3	154332	24209.2	89307.5	NA	81596.9	95740.5	109674	69835.3	190190	163579	51793.9
O75306	261894	259577	232424	201769	224514	276073	255548	273047	166459	300519	246593	292526	323424	264271	453160	212741	253304	240640	288837	215925	304748	245897	289863	287858	304147	157626	242720	326518	146739	207331	198979	190348	325989	247584	222881	190834	250961	250809	223256	202584	172319	NA	196847	164705	183935	271807	285671	280300	171362
O75312	1446.91	1620.14	NA	1910.91	1145.4	1262.06	NA	2719.32	2356.92	NA	NA	2573.57	NA	NA	NA	1226.78	1359.99	1479.74	3608.1	2891.27	NA	1514.74	NA	1642.78	2423.46	7475.7	NA	NA	NA	1335.99	NA	NA	2245.78	1023.27	NA	NA	841.049	NA	NA	1760.36	NA	NA	NA	3459.11	1784.89	NA	894.658	3389.12	NA
O75326	NA	NA	NA	NA	NA	NA	NA	NA	NA	NA	NA	NA	NA	NA	NA	NA	NA	NA	NA	NA	NA	NA	NA	NA	NA	NA	NA	NA	NA	NA	NA	NA	NA	NA	NA	NA	NA	NA	NA	NA	NA	NA	NA	NA	NA	NA	NA	NA	NA
O75340	164043	77541.9	165746	280813	93560.1	126832	169421	142153	155772	119077	108482	169738	107294	92683.7	NA	95705.9	116546	119696	219847	155726	150584	175892	126027	204965	127044	172678	182446	146313	112549	181750	135759	148394	143728	155382	135115	139456	134536	105570	164625	91332.4	136954	328850	134492	138710	164885	158017	148465	146811	178242
O75342	NA	99387.1	NA	2.81814e+07	NA	NA	NA	710071	763153	NA	NA	128313	1.26642e+06	3.86044e+06	NA	64189.1	477907	NA	2.3571e+06	182878	232318	NA	5.29784e+06	NA	NA	NA	NA	1.57853e+06	3.34021e+06	1.43393e+07	434267	NA	NA	95199.4	387362	3.34214e+06	181481	382739	162551	NA	156930	1.35074e+07	NA	1.11221e+06	NA	NA	225630	NA	NA
O75347	604395	513496	445198	409158	535133	411322	363383	523698	689186	509045	416702	486076	974855	500179	509081	493948	382406	481353	392518	476853	481277	551784	410085	594367	482881	443584	542109	520091	545299	459781	479276	434000	587274	388185	284417	332482	393693	363213	374048	443045	686946	264881	409668	546143	419019	446320	389732	499456	374610
O75348	40888.2	33419.3	53564.6	60474.6	38304.5	39368.2	54336.6	90260	84802.4	24608.7	47385.6	55149.4	NA	NA	81348.6	23815	47427.8	49872	65569.2	52759.3	38398.7	51991.9	35790.4	92918.7	82871	68685.2	100148	50481.5	NA	36974.2	47040.3	100713	57042.1	44956.6	62295.3	103731	91096.7	49430.5	67676.4	45334.4	65154.6	NA	48528	54771.8	47088.3	48474	55670	57399.7	94269.4
O75351	105348	55288.3	79248.9	54652.3	42432.2	66529.5	NA	72959.3	59195.7	59426.7	90285.4	37842	46447.1	53464	106283	45651.8	53258.9	59547.4	61680.9	55099	58132.2	44961.2	66316.4	66030.8	50006.6	90136.2	83563.7	43560.7	48662.2	51851.2	73564.1	84946.6	97052.6	54913.3	69771.6	64797.8	62640.8	37316.1	58879.4	50689	65056.8	38596.6	44330.4	79406.6	69038.6	53589	62107.9	64025.2	50405.6
O75352	23445.2	29375.3	30366.6	27527.8	34757.9	38524.9	28572.9	19824.7	23456.6	39350.4	25977.8	14074.6	24422	20538.4	38233.6	34889.5	41496.1	35613	9401.8	31469.5	12193.3	16320.4	NA	18425.3	15909.1	15748.7	NA	10311.1	NA	NA	11315.7	NA	22572.5	27356.7	17538.5	NA	19256.9	NA	35138.6	30330.8	15649.5	NA	NA	13273	28001.3	12777.6	18634.9	13582.3	12989.8
O75356	2.81149e+06	2.30906e+06	2.42118e+06	2.17782e+06	2.43939e+06	2.20926e+06	2.53757e+06	1.70102e+06	2.84071e+06	3.17007e+06	1.44384e+06	1.39166e+06	2.69951e+06	2.94639e+06	1.66175e+06	3.4704e+06	2.73183e+06	2.40988e+06	1.62783e+06	2.3049e+06	1.30187e+06	1.33347e+06	510017	1.35183e+06	1.52537e+06	1.27441e+06	567328	895766	870328	1.54319e+06	1.96324e+06	802606	1.39513e+06	2.09538e+06	2.10021e+06	1.6472e+06	1.68318e+06	2.05749e+06	2.39603e+06	1.8832e+06	1.95432e+06	489418	1.74442e+06	1.70612e+06	2.34948e+06	1.78844e+06	1.71838e+06	1.32769e+06	2.39663e+06
O75367	551211	257416	432896	484650	459733	344101	325675	354032	519199	349036	358053	491496	334672	386529	648889	364962	520716	346878	129707	741904	684908	443093	66296.1	399316	206610	1.41948e+06	255366	540130	NA	422797	363614	784447	778064	481830	365320	690951	191060	338099	449224	956866	679117	120130	537146	328192	588334	762670	476009	478797	180369
O75368	15216.7	24667.2	49477.7	29062.3	15241	15809.5	NA	26731.4	10985.4	9777	NA	NA	NA	26532.1	NA	28983.5	44349.1	27139	21917.7	25113.2	NA	21765.2	65933	25418.6	20634.4	30418	56754.1	31316.9	NA	NA	NA	60699.1	43849.9	34236.2	23491.5	36456.7	15001.3	13067.8	34767	10668.5	27007.1	NA	29801.9	6738.76	11185.7	29599.5	25296.3	22624.9	16507
O75369	4.79575e+06	5.6338e+06	6.2298e+06	3.72248e+06	4.61846e+06	4.78134e+06	4.99224e+06	4.70012e+06	4.95999e+06	4.10944e+06	5.60202e+06	5.08852e+06	2.96217e+06	5.11998e+06	6.66893e+06	4.72758e+06	5.64435e+06	4.62979e+06	6.87084e+06	4.30345e+06	3.86438e+06	5.56254e+06	4.90209e+06	6.41899e+06	4.80801e+06	4.49627e+06	7.05511e+06	4.33549e+06	5.23456e+06	5.91651e+06	5.04625e+06	5.19333e+06	6.25306e+06	6.00251e+06	5.64184e+06	4.68265e+06	5.35078e+06	5.4062e+06	5.43781e+06	3.609e+06	4.16108e+06	3.99053e+06	4.65753e+06	4.61532e+06	5.19198e+06	4.27825e+06	5.33238e+06	3.94369e+06	6.1283e+06
O75380	239635	217387	185897	186961	282501	229753	NA	259607	NA	241497	NA	351303	200103	144408	NA	311661	254774	264919	283121	288336	255522	353709	NA	230376	350479	182588	282955	441097	390544	NA	242796	186773	246198	227795	231597	239872	172030	213174	253128	136654	80468.8	NA	179568	132343	218989	228814	308401	239807	NA
O75381	72397.7	57856.4	44203.7	18522.6	106276	73289.2	NA	NA	74386.7	118731	NA	NA	253740	79241.8	NA	61856.1	44624.7	66655.9	52892.3	81148.2	77622	31494.4	NA	40050.4	46406.2	NA	NA	NA	NA	66031.6	106410	NA	60408.4	50350.5	69410.2	NA	45147.1	NA	41959	123528	102125	NA	67522.4	80816.6	80362.2	NA	54250.9	66934.6	NA
O75387	24526.1	27999.9	46813.1	NA	20024.3	22246.8	NA	18013.2	21882.9	17136.5	NA	20924.6	NA	17110.2	NA	23777.2	32670.9	21110	55593.3	25861.1	24874.1	48354.7	55160	51349.8	17824	39801	52753.9	45618.4	44494.6	18492.5	30207.4	45592.6	43972.1	38324.9	43707.9	29861.4	27676.9	24859.7	21089.1	17780.9	17540.9	NA	22755.3	14269	31864.2	27466	25709.7	NA	26297.4
O75390	444145	626621	692312	492218	585847	341773	441115	491948	369849	532134	570732	449861	288698	397572	928869	406115	374152	392814	763643	426440	728246	623605	399577	683720	700063	522242	520550	568814	344449	658804	660892	682966	633933	379431	445944	353222	523168	753598	489411	676455	581508	298520	515394	769367	557346	461662	595279	753751	463411
O75391	NA	6850.97	NA	NA	4889.93	NA	NA	NA	NA	NA	NA	NA	NA	NA	NA	NA	4032.91	NA	NA	NA	13061.3	NA	NA	6125.24	NA	6156.5	NA	NA	NA	NA	NA	NA	7752.46	3584.65	NA	NA	NA	NA	7136.85	NA	NA	NA	NA	NA	NA	NA	7472.52	NA	NA
O75396	998474	812130	831780	429507	802971	813540	719567	590843	1.19602e+06	700081	481917	383193	714322	753637	749498	859414	759558	777875	513136	639996	458529	380884	205279	436629	288054	288734	349876	427860	322852	529488	569757	333134	513704	891344	825433	777978	705606	551596	689313	743730	430812	526987	782576	841035	762252	610924	657410	552263	697782
O75400	60244.7	17067.9	NA	116943	56972.3	15901.1	NA	NA	NA	54061.5	NA	65933.2	65754.1	NA	NA	43243.7	31443.6	NA	NA	94904	116050	7958.66	NA	34856	22558.4	108160	NA	NA	NA	55120.6	48965.8	148625	63399.8	40396.3	NA	NA	33221.2	NA	62465.4	23851.8	NA	NA	89183.1	38261.9	34389.2	76504.6	109430	77404	NA
O75431	160254	232080	NA	NA	139229	93786	NA	113794	NA	39488.1	73058.7	181478	NA	NA	NA	130530	107287	147958	87499.5	87575.5	93438	137894	NA	183250	130096	NA	NA	NA	NA	94191.4	174300	NA	NA	117396	113418	NA	200896	NA	177975	221723	143586	NA	171437	203694	110406	63680.8	NA	NA	81500.7
O75436	102897	76304.5	147834	221564	48304.2	64173.3	NA	168187	NA	64905.1	122685	88702.1	56399.2	101361	173949	122325	106936	76848.7	263985	120073	128053	113816	211099	133293	112517	111859	254014	173851	222899	172733	133346	131332	163842	86974.8	115291	148020	90967.3	56599.1	117329	83771.8	135759	382196	70197.9	104391	78541.5	98837.8	164557	80428.5	NA
O75438	57535.1	69074.4	49755	26521.1	53107.8	61030.5	NA	53814.6	36523.6	NA	36972.8	48793.6	48162.1	NA	NA	56716	52746.8	52909.9	74087.3	63632.3	33255.6	48701.4	NA	38274.2	52650	26899.5	NA	NA	NA	36415.8	44197.1	38808.6	NA	27462.1	NA	NA	46697.2	32495	72493.9	NA	NA	76928.3	42978.4	52248	44064.9	35034	56809.9	80733.6	NA
O75439	175885	181790	230377	79455.7	149354	243501	227972	272750	184175	225975	315427	186163	208425	160435	83197.7	204545	220676	198229	235740	173473	237345	164333	118352	218952	216699	187670	206303	255322	229061	189912	182093	356476	203166	149901	148507	321470	252386	251689	224077	250246	420487	NA	231501	207964	149792	289223	216972	196778	271198
O75452	5.01859e+06	5.92215e+06	5.474e+06	3.30373e+06	6.99995e+06	8.39594e+06	4.85564e+06	3.66864e+06	3.39362e+06	5.61019e+06	2.55108e+06	2.93054e+06	2.75179e+06	5.58166e+06	4.03609e+06	5.25031e+06	5.83967e+06	7.20362e+06	4.106e+06	4.98881e+06	3.81041e+06	3.16723e+06	1.54108e+06	2.7325e+06	3.71969e+06	2.93796e+06	1.86974e+06	2.04321e+06	2.19748e+06	4.91992e+06	5.8258e+06	2.03511e+06	5.8328e+06	5.87354e+06	5.96454e+06	5.1461e+06	5.2651e+06	2.89105e+06	3.8796e+06	3.88972e+06	3.6839e+06	1.04125e+06	5.56391e+06	5.31044e+06	5.78141e+06	4.22887e+06	5.45157e+06	3.33017e+06	4.95843e+06
O75467;Q6AW86	NA	NA	NA	55612.5	133728	NA	NA	NA	NA	130282	NA	NA	NA	89964.3	NA	36949.3	NA	NA	111391	117355	98275.9	74982	NA	100788	72515.7	66914.2	73201.2	83371	51362.4	166768	142751	NA	69099.2	NA	NA	124455	NA	NA	109221	145561	NA	NA	92104	100842	NA	NA	NA	86430	NA
O75477	104498	72583	71877.8	80188.6	94228.5	93409.9	NA	92074.8	117512	126555	NA	137457	169445	NA	NA	71571.4	120993	98405.2	53463.5	121537	112928	68884.7	19349.6	73742.1	81295.1	76228.2	NA	101167	174390	73990.9	124898	NA	123360	113804	87346.5	82445.8	93545	NA	69089.3	112815	NA	NA	84885.7	124872	107484	67234.2	60912.7	66048.2	79766.7
O75489	754574	952415	1.16886e+06	883024	1.29467e+06	977442	938294	1.15489e+06	945267	1.33113e+06	1.56042e+06	827968	470692	778342	1.2052e+06	1.083e+06	947475	1.16989e+06	1.56728e+06	1.23681e+06	1.62211e+06	1.66716e+06	631867	1.13297e+06	973470	939031	871328	1.71055e+06	869218	860431	1.14799e+06	1.17772e+06	1.06881e+06	1.11792e+06	1.09553e+06	1.12088e+06	787240	1.15758e+06	1.00147e+06	679089	797357	337516	848711	987750	1.06464e+06	812976	1.30803e+06	1.96982e+06	637967
O75494	52883.2	48919.5	NA	NA	44366.1	22243.8	NA	NA	73273.2	60906.1	94989.6	73379.7	160050	32461.2	NA	40420	42459.7	40778.9	NA	92049.7	98714.7	20412.4	NA	43848.5	NA	104206	NA	NA	NA	NA	NA	92435.1	84400.2	72420.8	NA	47019.7	70329.1	NA	56095.2	89763.3	135084	NA	65464.1	53877.2	66629.4	56118.9	70101.7	69229.5	NA
O75503	NA	NA	NA	NA	NA	NA	NA	NA	NA	NA	NA	NA	NA	NA	NA	NA	NA	NA	NA	NA	NA	NA	NA	NA	NA	NA	NA	NA	NA	NA	NA	NA	NA	NA	NA	NA	NA	NA	NA	NA	NA	NA	NA	NA	NA	NA	NA	NA	NA
O75506	16428.5	14669.5	10066.7	NA	9504.69	3690.48	27707.3	NA	14163.8	NA	NA	NA	NA	NA	NA	NA	8278.33	15883.7	NA	9555.15	NA	2100.97	NA	15467.3	NA	NA	NA	NA	NA	NA	NA	NA	NA	7489.12	NA	10260.2	12208.1	NA	NA	NA	NA	NA	6752.4	16077.1	NA	NA	11447.7	NA	NA
O75521	1.4668e+06	695469	990274	720606	1.255e+06	1.64571e+06	1.21794e+06	885862	435223	1.59265e+06	1.06182e+06	1.15656e+06	968072	1.19914e+06	758556	1.06613e+06	1.62945e+06	1.44794e+06	1.24377e+06	1.58158e+06	1.19468e+06	1.03459e+06	364545	670773	1.18557e+06	797114	926882	686798	571907	1.31504e+06	1.66497e+06	588981	1.10117e+06	992874	1.38376e+06	974654	1.17548e+06	953152	1.20728e+06	936816	671925	267532	1.17187e+06	1.18271e+06	1.18863e+06	1.11311e+06	1.10203e+06	1.19874e+06	1.14476e+06
O75525	28498.3	NA	NA	NA	27171.1	28053.2	NA	NA	NA	19935.6	NA	20350	NA	NA	NA	15203	7056.55	NA	NA	NA	8986.5	9744.44	NA	16966.1	NA	NA	NA	NA	NA	NA	NA	NA	26668.3	28313.9	NA	NA	NA	NA	12234.8	21764.9	NA	NA	19668.1	9205.15	16842.2	NA	24237.5	NA	NA
O75531	500008	351758	271427	632207	223699	397412	242948	332907	40704.1	208476	263362	338706	NA	251128	296700	327705	188680	377540	320334	424777	313907	235734	NA	241002	284641	682361	283426	298232	132636	153331	227069	463368	341933	292034	275897	270399	228673	255074	207156	399063	276300	139469	274182	262435	464057	308816	221780	390675	303183
O75533	175437	81188.6	28249.3	134094	107206	161747	NA	81058.4	153875	140699	72477.1	117819	135225	58570.4	225232	123814	142437	67856.5	NA	253684	327845	74066.1	NA	127339	72356.7	254069	NA	186105	NA	98170.7	143609	173326	175110	194203	62332.4	46937.5	63211.3	75521	133232	239694	247846	NA	187814	142021	142328	242091	114745	120888	91293.5
O75534	41041.8	54945.1	48099.2	61040.4	52141.3	41565.6	NA	57934	92151.4	42001.3	50935.7	53306.6	63443.9	35895.4	43911.5	35916.2	37144.6	44594.8	75538.4	45337.2	41379.9	54865.1	41535.9	47153	61841	63052.7	88678.4	78163.1	NA	52595.9	50022.5	82689.5	66910.2	77566.6	76420	31009.2	56741.9	61218.9	44603.6	66791.9	NA	NA	42009.1	68687.8	37957.2	38228.2	53625.4	31894.8	52640.4
O75556	NA	NA	36626.5	NA	NA	NA	NA	452750	NA	NA	NA	NA	NA	148338	NA	30542.5	NA	NA	1.90206e+06	NA	NA	NA	NA	22148.2	NA	NA	NA	49164.5	NA	137860	NA	NA	NA	NA	50279.6	NA	260522	95752.6	NA	NA	79663	708250	NA	NA	NA	NA	NA	NA	NA
O75558	NA	NA	NA	NA	NA	NA	NA	NA	NA	NA	NA	NA	NA	NA	NA	NA	NA	NA	NA	NA	NA	NA	NA	NA	NA	NA	NA	NA	NA	NA	NA	NA	NA	NA	NA	NA	NA	NA	NA	NA	NA	NA	NA	NA	NA	NA	NA	NA	NA
O75569	6902.78	4881.72	NA	8122.53	7243.26	6183.05	NA	NA	NA	NA	NA	NA	NA	NA	NA	NA	4125.31	5941.73	11772.3	5324.22	NA	6614.14	NA	7159.89	NA	NA	NA	NA	NA	NA	NA	6830.78	NA	3318.04	NA	NA	9018.08	NA	NA	NA	NA	NA	NA	10384.1	8079.31	NA	NA	7745.24	NA
O75592	NA	NA	NA	391469	NA	14265.4	NA	NA	NA	NA	NA	NA	NA	NA	NA	NA	NA	15159.3	NA	NA	NA	NA	NA	NA	NA	NA	NA	NA	NA	276783	NA	NA	NA	NA	NA	NA	NA	NA	NA	NA	NA	NA	NA	NA	NA	NA	NA	NA	NA
O75594	NA	NA	342715	NA	NA	NA	NA	NA	NA	NA	NA	NA	NA	NA	NA	NA	NA	NA	NA	NA	NA	NA	NA	NA	NA	NA	NA	NA	NA	NA	NA	NA	NA	NA	NA	NA	NA	NA	NA	NA	NA	NA	NA	NA	NA	NA	NA	NA	NA
O75600	127600	139873	96519.3	126127	109735	119515	NA	NA	268306	160510	100690	NA	NA	79445.7	NA	193656	118241	138593	NA	57795.3	103869	115506	46212	42249.8	116046	NA	78017.9	NA	NA	106389	NA	NA	51374	85307.8	106766	NA	62068	71514.6	93611.1	88388.7	87101.7	NA	140392	101904	146894	86081.1	83406.4	104296	75676.7
O75602	NA	NA	NA	NA	NA	NA	NA	NA	158171	NA	NA	NA	NA	NA	NA	NA	NA	NA	NA	NA	NA	NA	NA	NA	NA	NA	NA	NA	NA	NA	NA	NA	NA	NA	NA	NA	NA	NA	NA	NA	NA	NA	NA	NA	NA	NA	NA	NA	NA
O75604	NA	NA	NA	49734.5	NA	NA	NA	NA	NA	NA	NA	NA	NA	NA	NA	NA	NA	NA	NA	NA	NA	NA	NA	NA	NA	NA	NA	NA	NA	NA	NA	NA	NA	NA	NA	NA	NA	NA	NA	NA	NA	NA	NA	NA	NA	NA	NA	NA	NA
O75608	355785	392539	451612	370741	353191	468027	370151	388505	354431	362012	297731	375502	402822	420864	194827	300046	378025	437423	498566	425337	454327	419020	325517	536826	528827	364660	376837	675207	465786	536294	391860	405480	476919	400182	290684	314774	437422	494360	296424	464659	380701	720937	466104	445992	395927	305828	473638	378203	386599
O75629	NA	124720	179731	9.44396e+06	NA	NA	NA	NA	NA	NA	208863	NA	NA	259482	NA	NA	132800	127721	197326	NA	61607.3	85032.4	111270	106059	63607.1	303198	NA	NA	NA	2.93388e+06	124105	NA	NA	61973.3	NA	NA	NA	NA	NA	NA	NA	1.23486e+06	NA	NA	NA	NA	NA	NA	NA
O75635	NA	NA	46740.1	9.05024e+06	NA	NA	NA	42815.2	367247	NA	NA	137950	339536	455300	NA	NA	97919.6	NA	167849	186562	107544	NA	476982	NA	33602.3	NA	NA	619246	926975	1.71708e+07	NA	159483	70969.1	NA	198377	717310	NA	440708	NA	NA	194995	3.84329e+06	93299.9	NA	NA	NA	NA	104394	NA
O75636	NA	NA	81893.1	NA	NA	NA	NA	NA	NA	NA	NA	NA	NA	NA	NA	NA	NA	NA	NA	NA	NA	19152.3	NA	18837.5	NA	NA	NA	NA	NA	NA	NA	NA	NA	NA	NA	NA	NA	NA	NA	NA	NA	NA	NA	NA	NA	NA	NA	NA	NA
O75643	454231	197563	151847	443634	253212	233826	367772	259404	383928	252469	321661	342959	319835	362768	457485	258168	310148	166044	165893	503311	763379	203645	NA	275560	255608	740546	398084	309773	NA	316547	468034	304813	439611	354621	143774	305500	151190	251052	316803	484777	495922	NA	413846	262283	379247	435192	382685	381173	214367
O75648	NA	NA	NA	NA	5043.79	NA	NA	NA	17617.2	NA	NA	NA	NA	10246	NA	9598.7	12970.4	9158.27	NA	NA	NA	2329.61	NA	NA	15648.4	NA	NA	NA	NA	NA	NA	NA	13219.4	3548.52	13650.2	NA	16132.7	NA	13418.3	NA	NA	NA	5948.7	11127.7	8162.7	15264.7	14455.1	NA	NA
O75663	84443.4	62261.8	77589.5	37015.9	57537	75423.6	NA	NA	93927.6	73288	NA	64351.3	134569	149966	NA	71322.7	90019.9	58057.2	97700.2	84459	66140.2	69203.8	NA	92946.3	83451.5	94289	NA	NA	NA	NA	NA	NA	97409.9	74925.4	42658	NA	92604.6	NA	88025.1	88275	NA	NA	51528.4	47402.3	75009.9	80586.2	76852.7	101039	91027.9
O75665	28109.6	23072.4	26583.8	NA	21189.2	26818.7	NA	34675.4	NA	NA	NA	21365.5	NA	25574.9	NA	23021	26358.2	16075.6	44856.3	27823	18932.4	25352.2	27714	43557.8	34236.1	NA	21516.3	47043.8	NA	NA	NA	16263.1	26636	22333.7	29125.7	16678.4	18638	24501.4	21306.2	NA	16975.1	NA	20038	12554.5	NA	21620.8	15100.2	NA	NA
O75674	23028.8	29306.7	29908.1	15944.8	13377.8	21615.1	NA	13877.5	12641.9	26872.6	NA	36045.9	18084.6	23300.9	NA	29739.3	20123	18779.9	30602.7	23959.2	21717.5	19032.2	62187.7	29234.2	30075.1	18023	52166	21081	35285	29590.5	30077.5	28518.7	27304.1	25495	23219.2	14928.7	19351	12635.9	14704.7	32911	35356.8	NA	24018.9	10700.5	17475.3	23973.2	19204	26270.9	7042.25
O75683	10139.8	NA	NA	12886.5	NA	NA	NA	NA	NA	NA	NA	NA	NA	NA	NA	NA	NA	NA	NA	NA	NA	NA	NA	13601.1	NA	NA	NA	NA	NA	NA	NA	NA	NA	NA	NA	NA	NA	NA	NA	19911.1	NA	NA	NA	NA	NA	NA	NA	NA	NA
O75688	10667.5	10500.8	14690.6	NA	13620.2	12459.7	NA	7085.13	5764.7	9278.75	10363.3	13199	NA	NA	NA	7137.66	5615.95	12046	12346.4	6997.81	11134.2	9958.69	9264.63	11640.4	9805.32	12898	19346	15292	NA	NA	19319.2	7917.87	4554.1	8443.81	14077.9	6913.38	9560.01	NA	10297.4	11202.1	15640.7	NA	NA	9743.06	12806.4	8596.77	8296.36	11919	NA
O75694	32845.9	18524.1	21541.9	32617.8	26251.6	20723.7	NA	38138.4	NA	14160	45898.5	NA	37789.4	16429.1	NA	20648.6	20215.9	22229.2	20659.7	38966.4	39615.3	11275.6	NA	19433.6	35496	48873.5	NA	NA	NA	NA	37690	NA	55434.2	27649.2	27445.9	NA	NA	NA	33250.6	35654.3	51666.8	NA	40603.4	28327.4	22303	42187.7	26174.7	34012.1	NA
O75695	4387.89	7504.16	25169.4	15571.2	NA	10133.4	NA	NA	NA	NA	NA	7937.72	NA	NA	NA	NA	8371.18	10219.1	NA	6524.46	7444.44	10945.7	NA	13379.3	10140.9	6196.85	NA	NA	NA	NA	NA	NA	10316.7	5276.38	8285.81	NA	8326.54	NA	NA	NA	NA	25395.4	NA	NA	NA	NA	7548.61	9241.25	NA
O75712	NA	NA	NA	13324.5	NA	NA	NA	NA	NA	NA	NA	NA	NA	NA	NA	NA	NA	NA	NA	NA	NA	NA	NA	NA	NA	NA	NA	NA	NA	NA	NA	NA	NA	NA	NA	NA	NA	NA	NA	NA	NA	NA	NA	NA	NA	NA	NA	NA	NA
O75716	NA	8116.47	NA	3141.41	NA	8801.56	NA	10111.1	5296.47	6519.09	7260.71	9185.21	NA	5972.5	NA	6137.14	NA	6192.13	4272.74	6303.31	NA	6234.7	NA	5637.89	NA	NA	2026.18	NA	NA	7874.54	8238.16	4413.08	NA	7315.73	6790.73	9769.13	7080.58	3408.37	6266.22	NA	1887.82	NA	10741.9	4344.7	4362.81	7208.38	5746.7	NA	NA
O75718	NA	NA	NA	NA	NA	67992.2	NA	NA	NA	NA	NA	NA	NA	NA	NA	NA	NA	NA	NA	NA	NA	NA	NA	NA	NA	NA	NA	NA	NA	NA	NA	NA	NA	33363.8	NA	NA	NA	NA	NA	NA	NA	NA	68670.6	NA	39393.6	NA	NA	NA	NA
O75746	451451	NA	NA	455736	410018	NA	NA	NA	NA	NA	340759	NA	NA	NA	NA	570796	NA	660601	NA	524773	NA	782384	NA	415912	NA	NA	NA	NA	NA	609420	NA	NA	NA	653874	NA	566575	671349	NA	NA	NA	NA	NA	NA	NA	545357	NA	524606	633008	576143
O75751	NA	NA	20870.7	NA	NA	NA	NA	NA	NA	NA	NA	NA	NA	NA	NA	NA	14330.5	NA	NA	NA	NA	16693.2	NA	NA	NA	NA	NA	NA	NA	NA	NA	NA	NA	11641	NA	NA	NA	NA	NA	NA	NA	NA	NA	NA	17807.2	NA	NA	NA	NA
O75764	16637.9	8259.15	NA	NA	17546.3	9984.9	NA	NA	NA	17825.5	52360.5	9049.65	NA	NA	NA	12797.2	11045.2	6530.31	NA	26050.5	14697.5	6453.66	NA	15096.7	NA	20183	NA	NA	NA	15887.9	NA	NA	19791.7	12966.7	NA	NA	6038.56	19473.8	19385.6	NA	NA	NA	37676.8	17787.9	11005.8	20334.3	25404.5	NA	NA
O75781	NA	1903.93	3948.9	NA	NA	NA	NA	NA	NA	NA	NA	570.332	NA	NA	NA	NA	1371.59	1078.17	NA	NA	NA	NA	NA	1429.38	NA	NA	NA	NA	NA	NA	NA	NA	5678.33	2610.6	6251.7	NA	2382.09	2276.22	NA	NA	NA	NA	NA	NA	NA	NA	NA	NA	NA
O75787	NA	NA	NA	NA	NA	NA	NA	NA	NA	NA	NA	NA	NA	NA	NA	NA	NA	NA	NA	NA	NA	NA	NA	NA	NA	NA	NA	NA	NA	NA	NA	NA	NA	NA	NA	NA	NA	NA	NA	NA	NA	NA	NA	NA	NA	NA	NA	NA	NA
O75795	NA	NA	NA	NA	NA	NA	NA	NA	NA	NA	NA	NA	NA	NA	NA	NA	NA	NA	NA	NA	NA	NA	NA	NA	NA	NA	NA	NA	NA	NA	NA	NA	NA	NA	NA	NA	39086.4	194631	84365.7	NA	98735.1	NA	260642	121689	13638.4	91636.8	322939	361268	22858.6
O75821	108855	110280	67329.9	189688	112035	97294.6	189397	63466.4	127503	120073	93443.6	91734.7	162729	72166.1	NA	85293.4	100896	113512	134279	106967	70202.3	95258.4	195093	136066	88628.5	130135	NA	100958	83125.8	90489.7	113778	171826	108556	110286	159706	130318	118177	97565.9	122309	117221	102725	NA	94665	92338	107580	109591	133938	122038	149603
O75822	56356.3	67748	73677.9	64176.7	68161.2	67258.8	73656	61098.3	92990.2	59480.1	80469.2	38290.8	56134.3	34925.5	58406	51887.5	48219.9	63891.2	88517.4	75374.9	61813.8	72968.5	42294.2	77051.6	53882.3	106438	65606.9	47138.6	46793.3	68537.9	61848.5	78626.9	49152	71289.2	59478.3	74948.6	60140.4	32891.7	43347.3	66002	56296.4	59542.6	62253.3	71713.4	49531.8	62552.5	89504.6	62706.8	41846.3
O75828	NA	1.31702e+06	1.3234e+06	NA	1.38534e+06	NA	NA	1.06155e+06	NA	1.97644e+06	1.13665e+06	1.42343e+06	NA	1.65094e+06	920641	1.20038e+06	932779	NA	NA	1.63924e+06	1.35397e+06	842061	1.1065e+06	1.32931e+06	834842	1.1808e+06	672804	NA	653806	1.36448e+06	1.06565e+06	NA	1.5921e+06	1.06711e+06	1.21801e+06	NA	1.37979e+06	1.52073e+06	NA	NA	1.45655e+06	NA	NA	1.4501e+06	NA	1.40569e+06	1.87436e+06	NA	2.08379e+06
O75832	NA	NA	NA	NA	2064.48	NA	NA	NA	NA	NA	NA	2638.41	NA	NA	NA	2573.88	NA	NA	NA	NA	1992.46	NA	NA	2042.57	NA	NA	NA	NA	NA	NA	NA	NA	NA	3734.4	NA	NA	NA	NA	NA	NA	NA	NA	792.443	NA	NA	NA	2229.7	NA	NA
O75844	12792.3	16699	NA	NA	15354.3	26001.1	NA	NA	NA	8927.96	NA	NA	NA	NA	NA	17915.8	21718.7	9560.61	NA	11108.3	22264.4	11199.1	NA	11436	NA	NA	NA	NA	NA	NA	NA	9086.18	NA	12349	15348.5	NA	15379.5	NA	29297.5	NA	NA	NA	NA	16373.2	18041.7	NA	9983.39	NA	NA
O75874	1.54458e+07	1.12167e+07	1.65531e+07	1.51374e+07	1.5219e+07	1.52311e+07	1.39546e+07	1.45964e+07	1.40761e+07	1.6555e+07	1.1506e+07	1.55267e+07	1.32814e+07	1.14258e+07	1.44028e+07	1.94231e+07	1.46707e+07	1.33566e+07	1.74402e+07	1.55812e+07	1.45276e+07	1.61686e+07	1.42625e+07	1.25557e+07	1.71349e+07	9.98357e+06	1.40267e+07	1.47187e+07	1.06343e+07	1.07174e+07	1.41346e+07	1.23349e+07	1.15973e+07	1.31161e+07	1.08021e+07	1.16974e+07	1.5297e+07	1.34912e+07	1.3691e+07	1.32225e+07	1.45376e+07	7.19567e+06	1.56376e+07	1.40543e+07	1.8704e+07	1.28057e+07	1.69654e+07	1.38182e+07	1.28504e+07
O75879	6564.22	12064.3	8214.49	NA	9362.91	10651.3	NA	NA	NA	NA	NA	15118.4	NA	10513.2	NA	8612.06	6339.68	NA	6762.87	NA	NA	7085.55	NA	12377.2	NA	NA	NA	9355.96	NA	9896.79	NA	NA	11870.6	5827.45	NA	NA	15986.6	NA	12421.3	NA	33271.8	NA	11101.2	10201.7	10973.9	NA	12560.7	12896.9	NA
O75880	NA	9468.6	NA	16474.8	15028.5	13607.5	NA	NA	NA	NA	NA	NA	NA	NA	NA	15977	10500.2	7224.67	NA	NA	NA	NA	NA	10175.8	NA	NA	NA	NA	NA	25069.8	NA	NA	NA	NA	NA	NA	20640.1	NA	33899.5	NA	NA	NA	8372.11	NA	16602.3	NA	NA	25765.1	NA
O75881	5833.19	9640.46	NA	NA	NA	4830.35	NA	NA	NA	NA	NA	5532.38	NA	NA	NA	NA	5814.69	6454.16	NA	NA	NA	NA	NA	6631.48	NA	21634.3	NA	NA	NA	NA	6222.68	NA	12890.4	8042.04	9165.31	NA	NA	NA	8047.2	NA	NA	NA	10241.8	3011.7	9500.54	NA	5984.37	5412.49	NA
O75882	NA	4432.69	NA	NA	NA	NA	NA	NA	NA	NA	NA	NA	NA	NA	NA	NA	2399.3	2963.32	NA	2759.49	NA	4136.13	NA	3131.57	NA	4142.5	NA	NA	NA	NA	NA	NA	NA	3192.58	3124.64	NA	NA	NA	NA	NA	2263.27	NA	NA	NA	2677.49	NA	NA	NA	NA
O75884	38159.2	57991.6	52141.3	36616.3	44932.9	71536	NA	43719.6	47340.6	50889.7	NA	47977.1	28571.6	54957.9	NA	44696.7	68409.3	44704.8	44619.1	59724.7	71833.6	65890.5	46972.9	51515.4	40310.2	68165.3	NA	51765.8	NA	60283.7	43968.6	NA	64532.7	55659.1	70396.5	86842.7	86993.3	NA	114593	52972.6	59487.8	37457.2	67713.3	80400.2	83519.3	75735.3	74652.5	29505.8	59413.5
O75886	51024.1	46779.9	112291	NA	NA	NA	NA	NA	NA	88488.9	NA	100474	NA	NA	NA	62992.5	36301.3	86060.6	56000.2	NA	NA	21954.9	NA	60159	51191.9	108778	NA	NA	NA	41722.5	NA	72097.9	67135.5	39850.8	76731.4	76133.7	50842.8	NA	NA	NA	NA	NA	71325.4	62064.8	NA	NA	28418.8	38654	NA
O75888	NA	NA	NA	NA	NA	NA	NA	NA	NA	NA	NA	NA	NA	NA	NA	NA	NA	NA	NA	NA	NA	NA	NA	NA	NA	NA	NA	NA	NA	NA	NA	NA	NA	NA	NA	NA	NA	NA	NA	NA	NA	NA	NA	NA	NA	NA	NA	NA	NA
O75891	1.05808e+07	1.29704e+07	1.59276e+07	7.14775e+06	1.51681e+07	1.58309e+07	1.5279e+07	1.2185e+07	9.96672e+06	1.23635e+07	8.17966e+06	1.25629e+07	7.42133e+06	1.01673e+07	1.10904e+07	1.1058e+07	1.33944e+07	1.65018e+07	1.43038e+07	1.62453e+07	1.78154e+07	1.86021e+07	1.53204e+07	1.30297e+07	1.38671e+07	8.92269e+06	1.62819e+07	1.20031e+07	1.73122e+07	1.2218e+07	1.92839e+07	1.20161e+07	1.29428e+07	1.17401e+07	1.11403e+07	1.21458e+07	1.55066e+07	1.29879e+07	1.34057e+07	1.34892e+07	1.2057e+07	4.00682e+06	1.32893e+07	1.4383e+07	1.39194e+07	1.30889e+07	2.00138e+07	1.75614e+07	1.45595e+07
O75907	10057.8	4692.74	3104.8	7714.39	6499.37	4942.67	NA	NA	6244.74	NA	6259.98	5113.94	NA	8414.34	NA	6372.56	6684.56	4154.45	7913.89	3900.08	8884.98	5041.9	4743.54	5470.23	NA	NA	NA	NA	NA	NA	3148.7	NA	5537.44	5625.06	5339.54	5061.5	6947.2	2374.56	11651	9034.52	NA	NA	6390.1	NA	3781.57	NA	NA	NA	NA
O75911	NA	5956.55	3163.2	NA	NA	5515.45	NA	NA	NA	4005.45	NA	3672.37	NA	NA	14620.1	5108.29	5348.94	7783.35	11222.1	9453.92	NA	7031.63	NA	NA	3730.27	3666.17	NA	NA	NA	NA	NA	NA	NA	8987.05	NA	NA	12125	NA	10098.4	NA	NA	NA	NA	NA	5058.39	5642.15	5876.1	5472.85	NA
O75915	158115	220946	240398	116466	143003	210261	109916	192422	160562	116842	94926.8	129676	205478	103865	90577.8	164220	180969	203126	153835	197485	126509	166012	37513	192387	166838	261908	153471	117993	99051.3	133739	139484	289010	243619	172320	184739	227296	98255.5	111223	169695	77072.7	119007	111108	127161	93149.5	188060	140617	101942	90286.5	89423.4
O75923	24697.9	67942.3	133128	56257.9	38518.4	43005.9	NA	91525.6	NA	28833.4	77316.3	38701.3	19307	58101.3	NA	58518.9	64921.5	47829.5	92280.1	69700.9	40572.7	48629	143892	84960.8	56937.1	67012	133429	55461	NA	57704.5	73070.2	173709	166278	61601.8	80430.9	79770.5	41270.6	16795.7	38261.7	16623.8	24644.4	66878.9	40615.2	NA	36343.8	31159.6	33243.2	41779.5	NA
O75934	25535.3	20690.8	NA	NA	50784.8	59268.9	NA	NA	47567.6	NA	NA	27364.3	88314.6	NA	NA	16858.1	34022.8	17896.7	NA	43805.3	100189	NA	NA	31775.3	NA	87393.4	NA	NA	NA	NA	49905	27040.4	46234.9	37364.1	18741.9	51018.2	13404	NA	26985.1	61183.2	55949.6	NA	37606.9	42545.7	22394.9	48928.7	38981.9	35385.4	NA
O75935	21388.2	16396.7	20115.7	NA	18779.4	21276.7	NA	13560.5	NA	19227.7	NA	21463	NA	15770.3	NA	13982.5	14030.4	23671.3	18300.5	15788.1	11415.4	13430.8	20244.8	17129.7	20281.6	16259.9	NA	NA	NA	17071.3	10430.7	27758.6	15576.4	15429.8	18260.3	NA	17413.5	26264.3	18425.3	NA	16317.9	NA	20239.5	19498	12777.7	21700	14175.7	7453.91	NA
O75936	1.7965e+06	1.355e+06	1.6333e+06	1.11308e+06	1.22788e+06	1.97498e+06	1.3464e+06	1.32887e+06	978487	1.72001e+06	1.8218e+06	1.88875e+06	657500	1.17398e+06	1.46294e+06	1.5435e+06	1.92548e+06	1.31815e+06	1.67448e+06	1.29818e+06	2.00208e+06	1.66058e+06	1.22729e+06	2.05286e+06	1.48447e+06	1.21162e+06	1.01427e+06	1.13756e+06	803844	996692	1.50831e+06	1.25596e+06	1.46158e+06	2.23371e+06	1.379e+06	969638	1.41693e+06	748868	1.7562e+06	1.11208e+06	1.52366e+06	481364	1.65224e+06	1.29217e+06	1.59845e+06	1.32641e+06	1.55467e+06	1.92186e+06	1.02833e+06
O75937	NA	NA	55459	54342.6	22636.5	66686.9	NA	NA	NA	NA	NA	NA	55893.2	99323.4	NA	17003.7	31398.5	NA	NA	77055.1	64803.8	31509.9	NA	39433.9	40704	66326.2	NA	NA	NA	NA	108305	NA	54425.7	69775.1	NA	85415.9	46761.9	43922.9	83548.9	116236	NA	NA	68557.8	35328.2	42571.9	NA	35519.6	NA	29737.6
O75947	1.25411e+06	1.26766e+06	1.22238e+06	1.24583e+06	1.1284e+06	1.21465e+06	871549	825714	699226	1.12194e+06	1.15116e+06	1.36937e+06	847053	1.13819e+06	677316	1.0246e+06	1.24179e+06	1.16972e+06	1.37093e+06	1.05879e+06	1.58415e+06	1.64596e+06	693677	1.27759e+06	1.52933e+06	1.03323e+06	894947	1.32769e+06	1.70586e+06	971983	1.14641e+06	915002	920721	1.36965e+06	1.29206e+06	971900	1.89257e+06	2.05781e+06	2.05322e+06	1.70561e+06	1.308e+06	385632	1.61567e+06	1.74614e+06	1.70943e+06	1.30359e+06	1.84341e+06	2.75441e+06	1.7077e+06
O75954	NA	15097.9	NA	NA	NA	20752	NA	18692.8	NA	NA	NA	NA	NA	NA	NA	NA	25057	19004.6	37490.5	NA	32369.7	31611.1	NA	32115.9	NA	NA	NA	NA	NA	NA	NA	29428	NA	24302.1	23085.7	NA	NA	22588	17963.5	NA	NA	NA	NA	NA	NA	NA	NA	NA	NA
O75955	47898.3	71810.1	143024	43837.8	38610.7	63010.9	75064.4	115275	65280.9	71517.4	147465	84406.8	47770.5	71464.9	NA	56910.4	86708.1	50155.8	118625	51041.5	68527.7	89609.9	121017	110383	84746.5	74974.8	150815	120064	96652.4	76362	60443.3	160825	152561	53035	91072.9	61748.6	96654.9	58762.2	72604	58395.9	88399.1	82357.3	81041.2	62124.2	57475.8	75009.3	40991.7	36564	86294.8
O75964	399832	333200	326744	321094	394002	317711	334100	279554	346741	426529	331814	445327	390984	155383	307247	302874	239385	291718	280532	264791	366527	301306	117570	295677	300120	232345	272397	246148	185349	212351	284110	190307	273446	366007	244853	270911	443275	732164	620737	379024	425179	218149	360205	423242	416222	326843	341971	737897	360747
O75970	37558.9	34475.9	25799.3	29897	26059.4	25338.3	47112.1	27034.1	30666.5	25717.1	22847.9	19788.4	16923.7	26106.7	42596.1	22100.5	24930.2	32743.9	32736	29523.7	26258.3	32375.9	28017.1	26565	31359.8	NA	33883.7	57805.3	29531.6	28927.8	25958.4	35870	26452.8	26130.7	39976.4	NA	31796.6	29057.2	37407	31739.4	51526.7	39286.2	18319.1	38059.5	24446.3	20842.4	31888.7	29334.9	44330.1
O75976	11338.7	17755.9	15458.6	8313.27	11150.7	9779	NA	NA	NA	7682.97	NA	9026.48	6924.06	8078.82	12483.9	10676	8525.64	9938.14	18300.2	10408.1	13671.4	10665.8	NA	10535.3	13416.2	NA	NA	NA	NA	30999.9	30890.4	NA	NA	11312.3	23405.6	NA	7303.08	NA	9880.74	NA	NA	NA	9948.13	22724.9	9261.04	NA	7441.95	NA	29649.9
O76003	213295	241663	231285	276065	242940	225977	NA	300864	269231	183309	253477	208943	156362	154109	232272	221631	227593	238356	266266	272345	202270	288499	274240	286522	246225	246871	331242	279450	217202	237423	329847	314846	260611	291254	254566	261239	238515	287287	169220	180799	189479	145139	236691	210823	213695	194578	241706	320075	189126
O76009	NA	NA	NA	22454.5	NA	NA	NA	NA	NA	NA	NA	NA	NA	NA	NA	NA	NA	NA	NA	NA	NA	NA	NA	NA	NA	NA	NA	NA	NA	NA	NA	NA	NA	NA	NA	NA	NA	2.40992e+06	NA	NA	NA	NA	NA	NA	NA	NA	NA	NA	NA
O76011	19250.9	NA	NA	3.50113e+08	345739	NA	582668	445569	90335.7	NA	NA	65420.7	404348	238164	NA	NA	NA	NA	NA	431851	185745	NA	NA	149414	NA	37278.9	NA	390078	NA	295137	173578	2.3055e+06	NA	NA	NA	NA	NA	5.23934e+07	165026	NA	711449	536689	NA	110867	NA	NA	NA	NA	NA
O76013	NA	NA	NA	3.57333e+07	NA	NA	NA	3.59992e+06	NA	NA	NA	NA	NA	NA	NA	NA	NA	NA	NA	NA	NA	156118	NA	NA	NA	NA	NA	NA	NA	80400.9	NA	106369	NA	NA	NA	397885	NA	1.01349e+06	NA	NA	668726	NA	NA	NA	NA	NA	NA	NA	NA
O76014	NA	NA	NA	3.0775e+06	NA	NA	NA	NA	2.44064e+06	NA	NA	NA	1.76159e+06	NA	NA	NA	NA	NA	NA	NA	NA	NA	NA	NA	NA	NA	NA	NA	NA	442232	NA	NA	NA	NA	NA	232651	NA	NA	NA	NA	NA	NA	NA	NA	NA	NA	NA	NA	NA
O76021	107899	65399.3	NA	131155	74431.1	49366.7	NA	NA	151855	26948.8	124639	142225	NA	99402.3	116527	73428.7	68116.4	15313.8	NA	219683	251910	57022.8	NA	111054	NA	173212	NA	238370	NA	143453	211413	68551.5	166284	112803	31667.1	NA	NA	319863	116048	176692	228392	NA	123860	69981.8	155068	84416.8	112096	156718	NA
O76024	5020.72	4559.67	9145.62	6685.82	4715.01	7931.4	NA	10973.4	8581	8573.1	NA	8274.33	7135.78	5800.28	NA	8226.09	4771.75	4006.5	NA	6758.13	NA	5257.7	NA	6728.12	10752	NA	NA	NA	NA	12758.7	NA	7169.68	8995.66	7442.68	8454.55	5820.46	3597.86	8734.04	7252.21	NA	NA	NA	8432.11	3787.08	6107.89	NA	NA	NA	NA
O76027	55511.5	71542.7	114629	61050.2	44445	56133.9	NA	79964.5	97636.7	64929	36229.5	86402	80671.8	90259.1	NA	97990.5	74459.1	73006.9	113366	57001.4	72625.7	73570	184392	98582.1	65886.1	89426.7	122426	91118	113701	88101.7	148843	141829	130677	78636.3	66505.9	108758	NA	NA	NA	NA	NA	NA	NA	NA	NA	NA	45901.1	36060.7	NA
O76031	139300	159466	149921	138249	179294	181473	206259	213292	199227	171397	288803	205592	296963	174938	NA	169724	147132	185237	169021	169908	181103	159536	100057	172358	215290	175463	78174.8	153193	210903	201183	226129	129352	182975	182702	161486	206354	187504	142294	165427	218109	194681	NA	151563	132139	141883	157791	205003	167453	284280
O76041	NA	NA	NA	324133	NA	NA	NA	NA	10613.9	NA	NA	5226.13	NA	NA	NA	NA	3847.17	NA	NA	NA	NA	NA	NA	NA	NA	NA	NA	NA	NA	NA	NA	NA	NA	NA	NA	NA	NA	NA	NA	NA	NA	NA	NA	NA	NA	NA	NA	NA	NA
O76054	2.59891e+06	3.33327e+06	4.21866e+06	1.97816e+06	3.0655e+06	3.84705e+06	2.42813e+06	2.1374e+06	1.31037e+06	2.32723e+06	3.65784e+06	3.71065e+06	1.32948e+06	2.45759e+06	2.67478e+06	2.80847e+06	3.36405e+06	3.46876e+06	4.13118e+06	3.41545e+06	4.31201e+06	3.76661e+06	4.90726e+06	4.72752e+06	3.34546e+06	2.77711e+06	5.32602e+06	2.43943e+06	1.6687e+06	2.35457e+06	2.68004e+06	3.61278e+06	3.70489e+06	3.53521e+06	3.56669e+06	2.72331e+06	3.47044e+06	2.51539e+06	3.46467e+06	3.1408e+06	2.43446e+06	1.3995e+06	2.53967e+06	2.89687e+06	2.26073e+06	2.575e+06	3.63969e+06	2.30332e+06	2.88035e+06
O76062	108602	45760.6	51987.4	99796.9	52692.5	82098.3	110554	63013.4	96001.7	70558.2	NA	NA	212709	127107	NA	73144.9	116663	126612	64071	115079	45350.6	30530.7	NA	47466.7	42643.9	66095.8	8255.69	40773.2	69055.6	91583	56721.9	22227.3	84644.7	74490.7	87674.5	64447.4	114069	66589.1	109523	132811	88509.9	NA	85766.6	113366	87334.8	88399.1	127644	66452.2	102730
O76071	NA	12274.2	4624.77	NA	10294.1	NA	21013.3	NA	NA	NA	NA	7731.83	NA	NA	NA	8579.66	9662.58	7283.52	NA	NA	6015.83	10735.8	NA	7733.43	NA	NA	NA	NA	NA	NA	NA	NA	NA	5403.34	NA	NA	4769.78	6579.55	9619.3	NA	NA	NA	13497.9	NA	7006.26	NA	NA	NA	NA
O76081	NA	NA	NA	52659.8	NA	NA	NA	NA	NA	NA	NA	NA	NA	NA	NA	NA	NA	NA	NA	NA	NA	NA	NA	NA	NA	NA	NA	NA	NA	NA	NA	NA	NA	NA	NA	NA	NA	NA	NA	NA	NA	NA	NA	NA	NA	NA	NA	NA	NA
O76094	88420.2	74608.2	78770.8	99936.7	95183.9	75235.4	NA	75380	113913	98941.7	106475	100769	77462.3	73572	NA	73837	74169.5	81243.9	72190.1	63425.2	74959	76790.9	NA	71894.8	122298	58673.1	NA	110121	115451	NA	64997.9	85059.3	79678.9	92886.5	70366.8	79903.8	56438.2	111211	88139.8	115002	72993.3	NA	91373.1	88623.2	90607.6	113216	85954	74988.5	104287
O94760	234705	267018	251529	358599	310060	315058	237695	361553	277268	276885	306401	377029	268099	323651	540425	362949	283588	305109	406728	547070	421227	478251	314767	428883	409484	286069	358991	395644	223654	401346	311238	361577	251828	364528	187300	229472	373938	382653	415470	392027	350070	142763	639507	260653	417900	489873	385644	379715	305696
O94766	4513.31	4812.82	2601.74	NA	2269.87	NA	NA	NA	13505.6	NA	NA	NA	NA	NA	NA	NA	NA	1935.48	NA	4659.68	NA	1985.18	NA	3730.18	6226.81	5532.75	NA	NA	NA	NA	NA	NA	NA	3281.64	NA	1869.59	2354.36	NA	NA	NA	NA	NA	NA	10954.4	NA	NA	NA	NA	NA
O94776	14691.6	18559.4	NA	NA	9674.76	6863.38	NA	NA	24203.4	11117.4	NA	NA	NA	NA	NA	NA	15996.6	9291.19	NA	9644.31	23043.1	NA	NA	16834	NA	40862.9	NA	NA	NA	NA	NA	NA	NA	10162.8	NA	18382.9	2728.32	NA	NA	NA	NA	NA	NA	8855.95	6064.75	NA	NA	NA	NA
O94788	141076	143827	141200	46244.9	195647	NA	NA	NA	NA	186185	108241	108127	NA	NA	NA	NA	150616	145131	134504	231251	178819	111181	41871.5	138267	184115	86586.8	91208.1	NA	NA	149279	142326	88967.1	NA	157206	130509	92316.7	122346	121750	132130	153545	91689.6	NA	118820	172061	134618	127809	158704	146963	117427
O94804	NA	3906.01	19659.5	NA	NA	NA	NA	NA	NA	NA	11279.7	NA	NA	NA	NA	NA	5332.83	6525.6	NA	6152.72	NA	NA	NA	5356.12	NA	11813.4	20721.5	NA	NA	NA	NA	49506.4	NA	NA	NA	12857.5	3351.76	NA	NA	NA	NA	35238	NA	NA	NA	2539.88	NA	NA	NA
O94819	9415.27	5391.45	22988.1	35670.8	14344.9	19365.9	NA	NA	NA	13757.7	NA	13729.5	NA	NA	NA	12885.6	11975.5	8265.23	19849.2	14071.5	21118	20219.4	NA	21504.3	NA	13714.9	NA	NA	NA	NA	NA	41653.4	NA	24038.5	16754.2	NA	18966.7	33411.2	NA	17812.5	21717.9	NA	14822.8	18374.7	16376	NA	20139.9	NA	NA
O94822	16756.4	11266.7	7127.06	NA	NA	NA	NA	NA	NA	NA	28189.5	NA	NA	NA	NA	NA	10960.1	NA	NA	NA	11438.8	NA	NA	8901.91	NA	NA	NA	NA	NA	NA	NA	NA	NA	14233.4	NA	NA	20643.1	NA	NA	NA	NA	NA	NA	NA	NA	NA	7509.05	NA	NA
O94823	NA	NA	NA	NA	NA	NA	NA	NA	NA	NA	NA	NA	NA	NA	NA	NA	NA	NA	NA	NA	NA	NA	NA	NA	NA	NA	NA	NA	NA	NA	NA	NA	NA	NA	NA	NA	NA	NA	NA	NA	NA	NA	NA	NA	NA	NA	NA	NA	NA
O94826	263058	360448	271293	282217	250280	239538	364611	274236	270238	240301	208483	337646	262605	205663	287799	336395	255309	254478	355822	328083	410197	354141	212891	281824	256967	255334	266764	282329	286312	420385	378173	271333	232447	256911	267473	433963	276611	503340	285469	386935	350043	141404	330204	301759	275515	425733	368424	314123	306732
O94832	9555.64	15626.1	19997.3	31143.5	14578.8	17189.1	NA	15788.3	NA	18990	NA	18191.5	NA	36984.7	NA	13831	20805.9	17674.9	26525.1	11544.4	29633.6	11538.2	NA	18466.1	26254.7	NA	27597.1	NA	NA	NA	NA	35320.6	23349.2	15162.8	15838.3	21411	19232	NA	20805.3	15406.3	30194.8	NA	14860.8	17356.9	22727.3	NA	24463.3	9037.14	37738.7
O94851	NA	NA	NA	NA	NA	NA	NA	NA	NA	NA	NA	NA	NA	NA	NA	NA	NA	NA	NA	NA	NA	NA	NA	NA	NA	NA	NA	NA	NA	NA	NA	NA	NA	NA	NA	NA	NA	NA	NA	NA	NA	NA	NA	NA	NA	NA	NA	NA	NA
O94855	136999	105030	108111	121465	129999	164939	97374.4	129603	134982	115702	152043	138198	105954	115419	174001	123731	121462	159581	155435	89498.3	123783	123723	121893	125436	118841	96656.2	122576	67042.5	99343.5	122815	130280	91338.4	109219	114243	93849.5	126922	127750	66187.4	175277	89441	49619.4	110263	141173	114604	112292	116343	158111	114706	152312
O94874	663359	560654	422407	448927	526867	585294	723451	587213	523654	777878	433192	521814	519970	591918	564087	582914	592176	633350	602882	545045	555021	607019	423552	532948	613516	527432	429501	616413	564797	650481	593852	491496	604732	630221	587353	793966	482442	358336	618497	515853	478196	NA	654814	700614	659550	697455	495136	510142	503389
O94875	453273	449154	186361	235339	290614	205150	556031	244371	438776	356568	178912	295472	118029	151631	481850	201009	271522	309183	373500	335599	308846	288567	258350	376804	298113	170932	165965	163547	676738	294104	549419	105488	153338	282024	295618	192016	288388	176051	291599	208333	224366	NA	213689	394973	297205	365820	287270	198151	504209
O94886	27876.5	27658.3	16621	4798.94	17668.5	7871.27	NA	12762.9	33596.6	23285.1	NA	16006.9	26097.8	8083.71	NA	12263.1	15144.9	15585.9	9222.98	8010.18	NA	8672.5	9359.17	9918.01	9521.7	12249.9	NA	NA	15680	NA	NA	NA	9424.45	12693.9	12013.1	8956.72	13334.1	9388.29	17563.4	NA	NA	NA	10500.3	21116.5	17863.7	12595	20335.5	26776.6	12605.9
O94887	NA	5702.88	7824.98	NA	NA	NA	NA	NA	NA	NA	NA	5962.26	NA	NA	NA	7281.3	5345.97	NA	NA	NA	NA	5087.43	12302.3	6163.83	3081.78	NA	12166.8	NA	NA	NA	NA	5182.37	NA	5156.28	3295.77	5502.36	3452.07	NA	NA	NA	NA	9503.21	NA	NA	5925.18	NA	NA	6083.23	3069.93
O94889	NA	NA	NA	33564.2	NA	NA	NA	NA	NA	NA	NA	NA	NA	NA	178867	NA	NA	NA	NA	NA	NA	NA	NA	NA	NA	NA	NA	NA	NA	NA	NA	NA	NA	NA	NA	NA	NA	NA	NA	NA	NA	NA	NA	NA	NA	NA	NA	NA	NA
O94901	NA	16470.4	NA	34588.2	15001	NA	NA	17149	NA	NA	NA	11604.3	NA	NA	NA	7649.74	10637.2	7925	NA	37802.7	22783.5	13974	NA	9938.56	NA	NA	NA	NA	NA	21709.7	22651.2	NA	18596.3	14677.9	23719.8	NA	NA	23254.3	11936.5	21985.8	20624.9	NA	45309.5	17390.2	50232.3	NA	NA	NA	NA
O94903	284324	273861	312048	232020	260744	247963	357322	203186	254925	217013	265835	273452	527288	283250	247899	216170	267210	242426	258517	182096	266870	197850	175937	300438	181811	161227	142259	286280	185390	195979	267101	227478	208749	202672	201120	189075	225759	164559	249139	322705	360298	146506	255927	223497	169590	252874	279617	199481	307207
O94905	509456	427807	610062	335132	584227	654069	682998	431630	626184	520434	335088	425186	554768	821337	494607	808034	727897	471069	398272	382807	398759	244831	228561	330214	431393	362094	324773	317196	648355	502030	487426	342120	499890	613320	510571	561494	296704	436535	439848	350658	327310	400849	546759	346915	485120	486257	528316	473464	358787
O94906	28458.6	22896.5	14584.1	NA	25957.4	41823.4	NA	NA	NA	NA	NA	25579.9	NA	NA	NA	39013.2	26108.7	13183	NA	45678.9	69019.5	15297.1	NA	21351.8	18778.5	63423.3	NA	50792.9	NA	NA	44959.4	NA	NA	45211.7	NA	NA	33223.7	NA	30285.9	30689	71731.6	NA	49150.2	62871.1	35729.3	57228.3	43613.6	39658.8	39672.5
O94911	14617.7	45916.8	64924.3	NA	32100.8	19753	NA	35283.3	NA	NA	139478	64035.7	67299	NA	NA	40901.6	43257.1	37075.1	72980.9	31924.2	29627.1	83960	97184.2	91113.2	47858.4	31692.4	82327.8	NA	NA	NA	20759.3	84268.2	71317	60887.8	19774.7	NA	19689.9	NA	35698.2	NA	9466.54	NA	NA	30729.4	NA	NA	10126.6	NA	97851.4
O94919	NA	NA	NA	81419.7	NA	NA	NA	NA	NA	NA	NA	NA	NA	NA	NA	NA	19231.9	31189.9	NA	33268.3	NA	NA	NA	NA	30635.7	NA	NA	NA	NA	NA	NA	NA	NA	19802.3	NA	NA	NA	NA	16929	NA	NA	NA	NA	NA	NA	NA	NA	NA	NA
O94929	738071	107379	NA	NA	NA	NA	NA	NA	NA	258328	NA	NA	NA	NA	NA	359710	205909	367697	NA	NA	261217	96698.7	NA	232318	719465	NA	NA	NA	NA	NA	670063	NA	NA	145554	185401	NA	617206	NA	NA	NA	NA	NA	NA	NA	359985	NA	NA	NA	NA
O94956	41893.2	77052.1	54269.2	56298.2	27345.3	38571.4	81556.5	79764.2	10666.4	17604.6	64448.4	46307.3	NA	20832.7	NA	28107.9	40271.1	69572.3	59215	47784.1	63944.2	42958.4	106550	61916.6	61052.4	22239.3	86206.9	46370.7	25511	50395.7	NA	58545.2	48240.1	84512	26237.5	14457.2	43697.6	44503.1	41053.9	30989.8	34014.6	NA	57369.1	12851.7	57280	15795.6	31867.3	33035.8	NA
O94966	NA	2155.82	NA	NA	NA	NA	NA	NA	NA	NA	NA	NA	3861.18	NA	NA	3000.02	1632.74	2682.12	NA	NA	2778.61	NA	NA	NA	NA	NA	NA	NA	NA	NA	NA	NA	NA	1699.8	NA	NA	NA	NA	NA	NA	NA	NA	NA	NA	2448.82	NA	NA	NA	NA
O94973	50577.1	36716.5	77505.9	50439.5	25242.4	25498.7	NA	49132.5	NA	24660.7	97598.1	62534.2	NA	35732	NA	39514.2	63447.2	54384.7	89707.5	39826.9	36722.5	58429.9	88438.2	71994	39034.4	87208.8	89431	74702.5	NA	75764.6	NA	104140	78268.8	49989.3	40051.4	52667.9	67414.5	80486.2	41147.4	104580	78336.4	113086	28493.5	24354.4	34007.5	NA	43257.1	58827.5	21877
O94979	1.31316e+06	1.09789e+06	849696	979437	869049	1.05567e+06	1.45495e+06	1.04123e+06	924919	1.1714e+06	832734	1.12963e+06	966598	1.1195e+06	1.86053e+06	957094	904306	1.05988e+06	958987	740314	875316	1.01666e+06	881412	1.10536e+06	1.03274e+06	942645	673014	991078	1.0867e+06	1.05978e+06	1.42711e+06	650587	988187	1.12833e+06	1.15474e+06	1.12025e+06	1.23423e+06	903761	927457	822986	740606	536229	950725	1.2522e+06	1.36872e+06	1.09935e+06	1.14887e+06	1.06702e+06	1.15969e+06
O94992	10867.1	13757.4	NA	NA	7531.77	16076.8	NA	NA	NA	NA	NA	17673.2	NA	NA	NA	NA	12497	NA	NA	38449.5	36602.1	NA	NA	17650	NA	NA	NA	NA	NA	NA	31379.5	NA	NA	27884.9	NA	NA	NA	NA	NA	NA	68617.8	NA	25624	NA	28935.2	NA	NA	NA	NA
O95049	21502.1	19587.5	7239.74	NA	15685.8	9755.37	NA	NA	43088.7	26895.7	NA	11007.1	23869.3	NA	NA	8840.07	9661.8	9876.91	15910.7	27811.6	8938.74	15550.9	NA	18325	7502.83	NA	NA	20407.8	NA	15043.6	36770.9	NA	NA	12275.1	NA	NA	17346.9	NA	23375.3	NA	NA	NA	6646.72	15965	9326.51	21434.1	13840.2	NA	47741.7
O95070	NA	NA	NA	NA	NA	NA	NA	NA	NA	NA	NA	NA	NA	NA	NA	NA	2908.28	NA	NA	NA	NA	NA	NA	NA	NA	NA	NA	NA	NA	NA	NA	NA	NA	NA	NA	NA	NA	NA	NA	NA	NA	NA	NA	NA	NA	NA	NA	NA	NA
O95081	NA	8113.61	9950.59	8183.34	7276.55	7841.36	NA	NA	13699.9	11934.4	8738.89	8580.31	NA	9425.78	NA	10918.7	9417.51	NA	21019.9	10278.4	8717.04	8455.3	NA	14019.2	15993.9	5628.42	NA	NA	NA	20118.9	12849.3	12534.4	16877	8520.53	5651.19	NA	11961	7034.87	10497.9	NA	6979.25	NA	7028.31	9897.59	10375.9	NA	9064.75	19807.6	NA
O95104	3852.29	3119.62	NA	NA	NA	2269.16	NA	NA	NA	NA	NA	3457.26	NA	NA	NA	2425.61	3198.74	NA	NA	6480.15	6434.25	1546.36	NA	2101.81	NA	3091.96	NA	NA	NA	NA	NA	NA	2532.3	3937.77	NA	NA	3593.96	NA	4333.71	5671.67	8607.57	NA	2519.09	2243.58	3095.6	4791.05	1970.31	6457.89	NA
O95139	NA	69857	75448.9	NA	91102.8	81730.5	NA	NA	NA	NA	NA	NA	NA	NA	NA	NA	50638.7	66189	81906.5	33214.3	83307.2	58386.1	NA	NA	109495	NA	NA	NA	NA	NA	53834.1	45893.6	48590.7	NA	44153.4	NA	38602.7	90403.6	62037.1	NA	NA	NA	NA	NA	78389	53882.9	61573.9	NA	NA
O95140	16726.3	15260.5	NA	43330.9	17272.3	21050.6	NA	NA	35220.6	15313.9	NA	15894	NA	NA	NA	17476.6	16725.6	15105.3	NA	12003.6	7254.84	12111.1	NA	18321.2	NA	NA	NA	NA	NA	16602.2	NA	NA	14212.7	13688.6	23172.1	19983.6	10657.6	29761.8	14554.4	NA	NA	NA	14645.5	23103.5	9912.73	18983.2	26268.4	NA	16591.5
O95147	NA	NA	NA	NA	NA	NA	NA	NA	NA	NA	NA	NA	NA	NA	NA	NA	NA	NA	NA	NA	NA	NA	NA	NA	NA	NA	NA	NA	NA	NA	NA	NA	NA	NA	NA	NA	NA	NA	NA	NA	NA	NA	NA	NA	NA	NA	NA	NA	NA
O95154	7.30119e+06	8.55349e+06	7.43899e+06	8.03753e+06	9.25097e+06	8.36352e+06	9.74593e+06	5.62374e+06	7.146e+06	1.01476e+07	4.15425e+06	6.1261e+06	3.3897e+06	7.29273e+06	1.09459e+07	9.29137e+06	9.93846e+06	9.21843e+06	6.05083e+06	8.35981e+06	7.14058e+06	5.60775e+06	4.44069e+06	5.88279e+06	5.61567e+06	5.27019e+06	4.8225e+06	3.69126e+06	4.8504e+06	4.72562e+06	8.36366e+06	5.26498e+06	6.13516e+06	8.60252e+06	7.45514e+06	4.88187e+06	1.15826e+07	8.82166e+06	9.90993e+06	1.14721e+07	9.15042e+06	4.05904e+06	9.47083e+06	8.85358e+06	1.23921e+07	1.06248e+07	1.04801e+07	1.08582e+07	9.21455e+06
O95159	24717.5	18857.4	NA	NA	12036.8	NA	NA	NA	NA	NA	NA	NA	NA	NA	NA	NA	NA	NA	NA	NA	NA	NA	NA	17972.5	NA	NA	NA	NA	NA	NA	NA	NA	NA	NA	NA	NA	NA	NA	NA	NA	NA	NA	NA	13947.3	NA	NA	NA	NA	NA
O95163	4837.72	4365.78	3241.09	3141.25	NA	2285.04	NA	NA	NA	2403.44	1952.22	7051.06	NA	NA	NA	2029.02	5274.94	6996.46	NA	8419.19	NA	4495.6	NA	4161.79	4808.68	8249.86	NA	NA	NA	NA	6976.12	4222.05	NA	3562.31	2087.81	NA	4721.61	NA	6448.67	NA	NA	NA	4426.97	6529.47	3139.03	NA	4892.08	5276.6	NA
O95164	NA	NA	NA	157889	NA	NA	NA	NA	NA	NA	NA	NA	NA	NA	NA	NA	NA	NA	NA	NA	NA	NA	NA	NA	NA	NA	NA	NA	NA	NA	NA	NA	NA	NA	NA	NA	NA	NA	NA	NA	NA	NA	NA	NA	NA	NA	NA	NA	NA
O95167	36050	39744.9	32877.5	NA	31558.8	33899.8	NA	NA	31257.7	24251.6	34794.6	22077.5	35543.4	30932.3	NA	30881.6	21177.4	30256.4	NA	19057.4	22660.5	NA	NA	21794.1	NA	25192.3	NA	NA	NA	18854.8	NA	NA	NA	17288.9	19569.8	10455.6	23307.6	26818	21138.4	23160.4	21023.2	NA	NA	39668.9	NA	20787.8	37295	25120.1	NA
O95168	234377	355692	263307	243241	287398	262891	228386	336864	240741	306048	364905	236949	286763	306406	344356	250663	189305	282032	371709	172282	279660	263192	178759	321279	226655	313529	205293	388783	300207	262118	270320	213258	209341	151270	263439	348459	181216	203612	210773	126499	122399	37296.8	245089	269010	152894	235710	294977	357508	148873
O95169	117733	148693	84614.7	110185	117198	101054	NA	148370	105697	78872.3	71943	68586.3	64802.9	110819	NA	96955.1	78228.2	86061.1	52488.1	57462.7	89227.3	82643.8	NA	53289.4	61500.8	NA	54013.6	99853.2	NA	58274.8	37738.8	NA	43182.3	66369	112631	38998.3	102579	152963	87764.7	128028	NA	NA	35979.2	111679	46702	NA	133264	103756	NA
O95171	NA	NA	NA	82767.3	NA	NA	NA	NA	NA	NA	NA	NA	NA	NA	NA	NA	NA	NA	NA	NA	NA	NA	NA	NA	NA	NA	NA	NA	NA	NA	NA	NA	NA	NA	NA	NA	NA	NA	NA	NA	NA	NA	NA	NA	NA	NA	NA	NA	NA
O95178	NA	NA	NA	NA	9723.92	538158	NA	429407	247154	NA	NA	NA	185980	NA	NA	NA	39283.6	592629	NA	NA	701535	392176	NA	NA	496597	NA	NA	116586	154123	NA	NA	206319	NA	49887	NA	NA	NA	576232	NA	NA	NA	NA	NA	NA	203266	NA	860359	NA	NA
O95182	71717.7	76940	99515.7	46651	85211.8	104239	NA	104199	53721.4	61885.8	93626	79718.3	48780.7	55817.6	NA	76425	105226	105693	81204.7	51307.7	81890.9	114318	NA	105027	114302	30419	108583	67505.8	75208.2	59910	67001.3	67297.4	82432.1	65511.5	74648.4	67774	51164.4	97101.9	81601.2	50306	NA	NA	40948.9	52124.9	40574	57592.8	102093	81785.1	47721.4
O95183	NA	NA	NA	NA	NA	NA	NA	NA	NA	NA	NA	NA	NA	NA	NA	NA	7166.29	NA	10570.8	NA	NA	8708.83	NA	9902.33	NA	NA	NA	NA	NA	NA	NA	21060.1	26205.9	NA	NA	NA	6597.71	NA	NA	NA	NA	NA	NA	NA	NA	NA	NA	NA	NA
O95197	NA	NA	NA	NA	NA	NA	NA	NA	NA	NA	NA	NA	NA	NA	NA	NA	NA	NA	NA	NA	NA	NA	NA	NA	NA	NA	NA	NA	NA	NA	NA	NA	NA	NA	NA	NA	10673.3	NA	NA	NA	NA	NA	NA	NA	NA	NA	NA	NA	NA
O95202	93491	86155.6	95734.5	93469.9	113319	96248.8	218149	65209.8	109722	104220	162164	75319.9	30383.3	88920.5	NA	88403.5	82231.4	138824	158756	90270.5	126510	113052	NA	122556	111919	70895.5	NA	97632.9	NA	70769.2	116673	106737	68509.6	97197.6	89390	108882	84447	78571.6	133498	127930	66683.6	454584	114826	96915.4	92718.7	67512.4	110945	103039	85615.7
O95210	438486	447891	298216	211263	460010	420504	376236	227908	481663	382488	254875	134629	392072	456823	350744	446719	336365	485133	240630	458135	121691	117587	69763.2	112127	125934	270944	89939.8	193201	366443	487086	395264	90625.8	372595	369126	293351	303853	331668	380996	400337	303666	311605	119211	443416	576936	384705	314543	380080	414843	397434
O95218	12673.2	NA	NA	NA	10822.8	7747.38	NA	NA	NA	NA	NA	11158.4	NA	NA	NA	5312.28	10262	5327.76	NA	21001.7	18547.5	6345.32	NA	9041.16	NA	18619.7	NA	NA	NA	10886.9	12059.8	NA	17399.7	11507.7	NA	NA	4887.94	NA	NA	14464.9	22436.2	NA	12587.7	NA	NA	14314	15061	NA	NA
O95219	12813.6	24380.5	27577.6	13501.3	15394.8	25622.4	NA	38465.3	33138.9	NA	NA	45326.4	35445.5	NA	NA	42849.9	28260.4	17877	34982.5	19881.1	23577.4	29151.6	31650.5	28713.4	21632.2	39178.2	41463.8	27928.2	NA	23268.3	NA	32948.7	48809	30616.1	28146.4	21918	19232.8	25459.2	25975.1	NA	18351.1	NA	19193.7	22327.7	32260.9	NA	NA	17545.3	NA
O95232	28024.5	18417.1	NA	43933.5	15783.6	NA	NA	9693.88	NA	NA	28819.9	25801.2	42008.7	NA	NA	49927.4	13890.9	NA	NA	28517.8	28285.8	10843.4	NA	12753.3	11315.4	38835.2	NA	28824.3	NA	NA	21725.5	27151.6	NA	15596.8	NA	NA	12185.8	NA	17907.6	24615.1	27750.5	NA	21609.4	NA	18518.1	NA	24703.9	NA	21575.7
O95236	NA	NA	NA	NA	4376.53	NA	NA	NA	NA	NA	NA	NA	NA	NA	NA	NA	NA	NA	NA	NA	NA	NA	NA	NA	NA	NA	NA	NA	NA	NA	NA	NA	NA	3928.72	NA	NA	NA	NA	11133.6	NA	NA	NA	NA	NA	8322.63	NA	NA	NA	NA
O95248	NA	NA	NA	NA	NA	NA	NA	NA	NA	772.08	NA	NA	NA	NA	NA	NA	576.08	NA	1297.7	NA	NA	473.219	NA	809.999	NA	NA	NA	NA	NA	NA	NA	NA	NA	1418.1	NA	NA	2618.91	NA	NA	NA	NA	NA	NA	NA	NA	NA	NA	NA	NA
O95249	632.216	2197.16	NA	NA	973.578	NA	NA	NA	NA	NA	NA	NA	NA	NA	NA	NA	NA	933.244	3289.27	NA	NA	3728.25	NA	2182.48	NA	NA	NA	NA	NA	NA	NA	NA	NA	2025.87	NA	NA	1771.13	NA	1874.42	NA	NA	NA	NA	1359.95	2216.61	NA	1752.29	NA	NA
O95255	99864.6	151493	148537	118202	78632.5	109230	160618	117111	94910.7	83689.2	192360	150443	155201	122889	358825	106208	125303	131012	216274	93018.2	100148	148165	208308	154112	153177	110232	255058	202950	168175	165661	158650	208329	219082	107996	142602	131168	129483	183538	101440	76468	116906	147240	96274	70437.9	116119	140178	101831	145087	194917
O95260	NA	7447.22	NA	NA	NA	NA	NA	NA	NA	NA	NA	NA	NA	NA	NA	6932.06	2229.05	NA	NA	NA	NA	5003.85	NA	5529.77	NA	NA	NA	NA	NA	NA	NA	13131.6	NA	3549.35	NA	NA	NA	NA	NA	NA	NA	NA	NA	NA	NA	NA	NA	NA	NA
O95278	28971.1	31335	39930	NA	40203.4	29058	47101.4	23505.4	38155.9	31680.2	30349.6	39251.1	37913.7	11864.8	NA	16755.3	20325.1	37277.8	23635.2	38336.6	35137.5	23341	25661.8	17701.8	22900.4	15151.6	NA	NA	NA	30562.5	46078.1	NA	30094.7	19253.8	22387.7	33714.2	42437.3	NA	26412	17627.8	25960.8	NA	38561.9	53972.3	27282.2	43218.2	35433.6	52435.5	24918.6
O95292	530122	776693	594880	422852	557267	619651	322894	680648	217338	541005	621660	597089	295054	555814	426478	877754	612805	767327	334173	689443	517757	572954	173099	574088	608474	308985	320824	400280	231156	471580	624135	261686	610905	814427	502661	733870	612589	524286	795270	497627	289648	NA	639753	417725	534818	499218	350587	486789	253702
O95294	NA	NA	NA	229591	NA	NA	NA	NA	NA	NA	NA	NA	NA	152676	NA	NA	NA	NA	73248.3	NA	NA	NA	NA	NA	NA	NA	NA	NA	NA	75744.9	NA	NA	NA	NA	NA	NA	26750.6	NA	NA	NA	NA	148733	NA	NA	NA	NA	NA	NA	NA
O95298;E9PQ53	5404.1	4687.5	NA	9349.47	5394.28	2861.27	NA	11401.5	NA	12401.6	NA	8477.81	NA	6061.97	NA	3442.54	4346.68	2676.66	9565.86	NA	7700.1	7787.14	NA	11052.9	10061.7	5523.82	NA	14654.5	NA	NA	14943.6	NA	6286.55	5747.87	2932.71	NA	1766.98	NA	2315.34	9987.59	NA	NA	NA	NA	NA	NA	7289.91	9122.11	NA
O95299	406774	416249	329394	266342	454539	260703	363259	269626	203452	380487	371014	333074	554349	295620	331293	286382	249898	359034	280670	281909	303361	334029	88615.4	303579	325432	186191	184414	301163	292046	206682	251826	231448	228293	282188	347356	198196	207944	476345	266712	303838	261320	83977.4	227408	299435	221484	199403	307041	335253	196185
O95302	15823.1	12916.6	21823	NA	24678.1	13659.7	NA	NA	30231.8	NA	NA	7216	40949.6	NA	NA	25677.6	7686.35	19190.1	20890.3	9961.38	NA	16645.1	NA	16805.5	NA	36941.6	NA	NA	NA	14215.6	16905.7	NA	NA	22157.2	19723.2	NA	NA	NA	NA	NA	NA	NA	29175.4	NA	NA	NA	12905.1	NA	NA
O95336	809421	650371	877219	438662	720883	672244	690863	705657	871578	830467	672928	781642	634517	691276	640566	921347	779367	863728	851075	755570	702679	678473	531872	957217	620394	710713	497158	700672	555930	413844	505726	691228	828665	529706	592749	473190	606490	753521	529456	571025	558648	509514	579987	457119	561696	693734	637711	532220	660096
O95340	370570	235551	170960	364037	276863	282965	227575	245459	307519	240634	262803	322547	342836	143960	530910	277968	316403	257033	266137	389392	577108	322859	254333	329746	318593	428855	246791	382494	222388	343438	482365	288662	322125	273761	199205	225129	229184	304594	310794	508326	373072	120026	397724	354400	330223	329965	503122	367618	308086
O95342	685041	698060	177189	394898	664040	338337	677561	283243	607289	597509	NA	274591	446217	219813	1.06923e+06	268261	310326	457521	286898	298470	294556	241907	NA	512423	378561	101056	NA	321875	395022	361253	622588	42796.4	52728	390196	498776	173674	451066	61087.4	586360	159613	NA	NA	368376	428300	564466	525244	493806	386738	771129
O95352	5510.94	3048.59	12361.5	5201.07	3241.62	4887.71	NA	5998.92	NA	NA	NA	NA	NA	4822.83	NA	4123.9	5270.78	4848.8	5326.24	5481.49	4063.08	4857.69	5693.79	6951.81	9596.19	8104.25	NA	3876.72	NA	10229.1	12887.1	NA	8127.01	5728.68	8378.94	6927.45	4773.43	4030.12	9147.77	NA	9910.38	NA	4419.35	7366.04	6746.21	NA	9194.98	4483.25	NA
O95363	17173.2	13109.1	15979.5	NA	13592.1	21211.6	NA	NA	11452.1	18041.5	16551.5	NA	39405	NA	NA	22036.3	25741.8	18983.2	9065.64	10618.5	14718.1	15676.4	NA	10725.2	10355.1	NA	NA	NA	NA	9221.31	23807.7	12268.2	10388.2	10555.8	16987.3	NA	19124.8	10692.8	12335.6	13192	17605	NA	14068.1	15546.8	8851.33	14307.6	10705	18756.1	13066.1
O95372	NA	45458.4	26038	44532	NA	NA	NA	33481.8	NA	NA	NA	21531.1	NA	NA	NA	51458.3	28803.9	18327.6	46287.6	21255.4	NA	22312.4	NA	23571.4	29890.5	30051.4	NA	NA	NA	NA	NA	NA	NA	32617.1	NA	NA	28097	NA	NA	NA	NA	NA	NA	NA	23008.6	53476	25049.3	23277.2	NA
O95373	8028.01	7109.5	15465	11628.7	12150.7	14993.3	NA	12306	20246.4	19249	NA	17952.1	17232.7	NA	23413.8	12888.4	10424.7	11041.2	19648.2	13994.3	15902.5	12179.4	16871.8	13900.3	19481	23101.9	NA	25330.4	NA	28428.2	13541	15974.3	19223	8961.64	NA	17251.2	14284.5	13865.5	19662	30203.2	NA	NA	19349.8	10633.9	16978.8	15669.1	19022.8	14036.8	24937.1
O95376	NA	487.37	674.413	NA	562.289	NA	NA	NA	NA	600.335	NA	NA	NA	NA	NA	NA	517.175	804.539	798.19	NA	486.504	816.86	NA	573.78	1053.38	922.749	NA	NA	NA	NA	NA	NA	NA	669.823	NA	NA	NA	NA	NA	NA	NA	NA	NA	497.072	NA	531.798	754.526	NA	NA
O95391	NA	NA	NA	NA	NA	NA	NA	NA	NA	NA	NA	NA	NA	NA	NA	NA	NA	NA	NA	NA	NA	NA	NA	NA	NA	NA	NA	NA	NA	NA	NA	NA	NA	NA	NA	NA	NA	NA	NA	NA	NA	NA	NA	NA	NA	NA	NA	NA	NA
O95394	297215	303584	331158	324560	225991	322438	300261	210121	348751	282754	202847	343878	627912	184575	967140	255311	303243	316329	283098	236928	261795	245790	260624	294848	250189	264358	239822	248828	229507	235102	284583	244433	316868	271186	272021	150549	174644	209432	240708	194378	218511	NA	232990	133551	266573	215185	196533	258282	220397
O95396	10741.3	6951.38	6701.63	NA	6555.06	7679.31	NA	NA	9435.07	7376.75	NA	5279.8	NA	NA	NA	5300.09	9943.14	6696.09	NA	6207.34	10583.4	6093.14	8286.44	6263.08	4312.61	2746.09	NA	6543.64	NA	4213.47	NA	NA	6422.4	9461.08	7001.38	9512.55	5699.52	NA	NA	NA	13352.5	NA	NA	16797.1	15038.3	8686.06	3269.05	8088.66	17071.9
O95400	230125	NA	NA	NA	200346	209083	NA	NA	NA	NA	NA	NA	NA	NA	NA	NA	283479	NA	NA	375163	NA	NA	NA	87578.7	NA	NA	NA	NA	NA	NA	NA	NA	247524	108853	NA	NA	NA	NA	NA	433928	NA	NA	NA	185529	194319	NA	NA	NA	NA
O95425	NA	NA	NA	NA	NA	NA	NA	NA	NA	NA	NA	NA	NA	NA	NA	NA	NA	NA	NA	NA	NA	NA	NA	1639.53	NA	NA	NA	NA	NA	NA	NA	NA	NA	NA	NA	NA	NA	NA	NA	NA	NA	NA	NA	NA	NA	NA	NA	NA	NA
O95427	NA	NA	NA	NA	NA	NA	NA	NA	NA	NA	NA	NA	NA	NA	NA	NA	NA	NA	NA	NA	NA	NA	NA	NA	NA	NA	NA	NA	NA	NA	NA	NA	NA	NA	NA	NA	NA	NA	NA	NA	NA	NA	NA	NA	NA	NA	NA	NA	NA
O95433	52310.5	31346.9	66383.7	83932.5	38849.9	43107.8	NA	NA	33834.4	54143.3	84697.7	34915	NA	33231.6	79599.2	58864	76433.8	48495.7	96115.3	34234.5	63777.7	73967.8	NA	58261.7	53396.2	48735.8	32539.1	NA	NA	NA	34138	107060	56623.1	50692.2	9619.85	93575.5	43613.9	NA	50741.4	40200.9	46026.2	NA	32961.5	29331.3	42817.3	41364.9	63233.2	43990.4	82797.5
O95445	4053.09	4810.65	NA	NA	NA	NA	NA	NA	NA	7995.55	NA	NA	NA	NA	NA	4049.76	NA	NA	15481.9	3983.8	NA	NA	NA	3933.6	5110.19	NA	NA	NA	NA	NA	NA	NA	NA	5018.23	NA	NA	NA	5982.06	4572.61	NA	NA	NA	NA	6384.64	4228.1	3254.44	7685.18	NA	NA
O95453	1579.15	NA	NA	NA	1491.12	NA	NA	NA	NA	NA	NA	NA	NA	NA	NA	2765.74	NA	NA	NA	2768.9	NA	NA	NA	NA	NA	NA	NA	NA	NA	NA	NA	NA	NA	2387.88	NA	NA	NA	NA	NA	NA	NA	NA	NA	4085.56	NA	NA	NA	NA	NA
O95456	NA	NA	NA	NA	7911.9	13323.9	NA	NA	NA	NA	NA	6846.6	NA	35203.2	NA	5837.05	12205.5	1870.05	NA	12051.9	NA	9179.28	NA	NA	NA	NA	NA	NA	NA	NA	NA	31410.5	NA	8933.49	10559.7	NA	7423.93	NA	6870.2	NA	NA	NA	26713.5	13327.2	6928.43	20766.3	7478.73	6555.59	16138.6
O95466	NA	NA	8685.27	NA	NA	NA	NA	NA	NA	NA	NA	NA	NA	NA	NA	NA	2803.72	NA	NA	NA	NA	2751	NA	5909.05	NA	13114.1	NA	NA	NA	NA	NA	NA	NA	NA	NA	NA	NA	NA	NA	NA	NA	NA	NA	NA	NA	NA	NA	NA	NA
O95470	34200.7	31663.8	36223.9	51570.2	33993.2	47181.8	NA	NA	NA	50224.8	NA	38037.6	NA	35982.3	NA	41690.5	43712.1	30740.9	39598.4	40639.6	47080.3	36983.7	NA	29337.9	32370.2	16860.5	NA	NA	NA	85890.3	37628.8	21927.3	NA	31418.2	NA	NA	41089.9	NA	28927	NA	NA	NA	43200.4	38292.2	35575.7	34867.9	26311.8	27592.5	NA
O95479	2.18275e+06	1.45627e+06	1.6308e+06	2.71072e+06	2.00993e+06	2.66128e+06	1.6978e+06	1.16254e+06	1.64831e+06	2.60065e+06	1.79321e+06	1.06458e+06	2.16859e+06	1.98715e+06	1.85598e+06	2.28917e+06	2.69076e+06	2.2359e+06	1.07353e+06	1.42903e+06	1.48133e+06	943710	759115	1.09576e+06	1.25588e+06	966328	692171	1.36941e+06	1.30071e+06	1.50169e+06	1.40961e+06	944750	1.62183e+06	1.7366e+06	1.63968e+06	1.49751e+06	1.49576e+06	1.6287e+06	1.69861e+06	1.69456e+06	1.29242e+06	477333	1.61419e+06	1.51966e+06	2.09852e+06	1.63618e+06	1.74922e+06	1.04604e+06	1.68079e+06
O95486	180832	126462	146419	111799	124856	121185	NA	142732	175918	148739	95590.6	188989	242854	110173	425916	106539	126013	132278	186343	164957	143740	125194	142660	153238	148846	105871	NA	162828	78523	74034.4	129969	106463	119279	185936	133497	198121	129800	155536	132528	125359	101855	NA	139503	106796	136966	148839	109380	95899.9	171873
O95487	25423.6	45475.4	33048.6	46440.1	36785.2	27650.3	138167	58263	98583.7	25126.3	NA	44268.6	65699.3	69047.9	NA	34013	28864.4	45381.5	56602.9	42715.7	44546.2	66164.6	NA	52750.6	30097.1	26437.9	NA	NA	NA	54107.5	49910.4	NA	39568.1	33168	52154	31043.8	22551.8	NA	41721.6	NA	47539.3	NA	76179.7	31974.6	46353.4	41020.3	47944.3	60994	31035.2
O95497	10156.5	14767.5	NA	NA	7813.79	7600.57	NA	NA	NA	9988.24	NA	10843.8	NA	NA	NA	9475.57	11268.3	7400.92	19727.6	9960.57	NA	17663.8	27935.6	17874.1	15891.7	NA	NA	19205.5	NA	12694.8	32364	21203.5	NA	10245.6	26779.4	NA	39144.7	24432	18797.4	21887.7	27576	NA	27659.6	27100.5	37703.9	27321.4	25104.2	12060.2	35953.3
O95528	NA	NA	3128.95	NA	NA	NA	NA	NA	NA	NA	NA	NA	NA	NA	NA	NA	639.858	1382.33	NA	NA	NA	NA	NA	1985.48	NA	NA	NA	NA	NA	NA	NA	NA	NA	619.055	NA	NA	NA	NA	NA	NA	NA	NA	NA	NA	NA	NA	NA	NA	NA
O95562	NA	NA	NA	NA	NA	NA	NA	NA	NA	NA	NA	NA	NA	NA	NA	NA	NA	NA	NA	NA	NA	NA	NA	NA	NA	NA	NA	NA	NA	NA	NA	NA	NA	NA	NA	NA	NA	NA	NA	NA	NA	NA	NA	NA	NA	NA	NA	NA	NA
O95563	18172.8	17533.4	17281.5	NA	22805.5	14459.2	NA	24792.1	NA	12458	23344.1	19617.7	NA	24246.5	NA	11901	21386.7	11042.2	21723.7	11967.9	18645.9	13315	NA	9351.04	16823.2	NA	NA	NA	NA	7209.11	NA	NA	22603	7717.09	32362.8	30118	26613.6	27684.2	18706.5	19106.8	NA	NA	11206	13587.5	14391.2	14659.2	7066.79	23697.3	18849.1
O95571	84252.1	122098	79024	85997.7	97443.5	66528.9	58949.5	42825.5	92598.7	67847.3	65594.4	73803	128457	111118	45516.9	90415.6	69394.8	122817	43059.1	75633	41956.2	37943.2	NA	69543.8	49257.6	72600.7	NA	35723.6	68835.5	70663.1	67095.3	NA	74164	43975.7	83141.9	44203.6	104790	94627	89077	140425	63356.8	45149.2	118070	69147.2	83210.4	105834	74232.9	101080	115124
O95573	7991.32	17105.8	15536.6	21831.3	15938.3	10207.8	NA	12979.9	NA	18526.6	7923.6	13292.7	NA	NA	NA	12851.4	10673.9	7356.21	9254.4	10038.3	9821.35	7864.53	NA	9814.61	7445.97	8129.18	40845.1	NA	NA	NA	22262.2	NA	17663.5	11836.4	17373	15528	6016.98	12841.8	17863.3	8759.13	8441.48	NA	10756	14897.3	8572.98	NA	13397.3	NA	11343.7
O95602	810.638	NA	NA	NA	NA	588.17	NA	NA	NA	NA	NA	NA	NA	NA	NA	NA	NA	NA	NA	1633.37	NA	512.686	NA	NA	NA	NA	NA	NA	NA	NA	NA	NA	NA	NA	NA	NA	NA	NA	NA	NA	NA	NA	NA	NA	NA	NA	NA	NA	NA
O95613	4271.07	4063.01	NA	NA	142060	167186	NA	88933.2	NA	8254.41	172491	NA	43958.7	NA	NA	78202.6	NA	27372.7	13084.8	3398.65	NA	NA	112384	3546.62	26681.7	127055	NA	2994.88	99117.9	NA	NA	NA	131318	NA	93952.3	NA	NA	124385	NA	150579	144974	NA	24410.2	5407.51	NA	NA	NA	120151	NA
O95671	145703	174983	167397	87570.4	150500	174877	161379	192440	117261	120597	153849	179347	115571	137065	172206	192583	195906	150890	170688	117679	180056	174820	169309	180391	175169	191332	198544	159016	141650	136172	144033	168549	134253	133595	155223	157046	169254	166827	169779	195373	127688	NA	128565	160766	189584	130340	160308	138839	138423
O95674	NA	17151.3	NA	NA	18835.2	20518	NA	NA	NA	NA	NA	NA	NA	NA	NA	NA	NA	14125.9	28010.6	NA	NA	20877.5	NA	NA	NA	NA	NA	NA	NA	NA	NA	NA	NA	25451.8	23060.4	NA	18425	NA	NA	NA	NA	NA	16938.9	29859.5	NA	NA	NA	NA	NA
O95678	NA	NA	NA	1.91932e+06	31140.2	NA	NA	NA	NA	NA	NA	NA	369968	79440.1	NA	NA	NA	NA	NA	310493	116817	NA	NA	NA	NA	NA	NA	483870	NA	159172	353543	NA	NA	NA	NA	NA	107635	580250	158539	NA	NA	395159	NA	50023	NA	NA	56564.8	588210	NA
O95707	NA	NA	NA	NA	NA	NA	NA	NA	NA	NA	NA	1025.01	NA	NA	NA	NA	3340.16	NA	NA	NA	2809.15	685.862	NA	1103.18	NA	NA	NA	NA	NA	NA	NA	NA	NA	2556.79	NA	NA	NA	NA	NA	NA	NA	NA	NA	NA	NA	NA	861.957	NA	NA
O95716	NA	NA	NA	NA	NA	NA	NA	NA	NA	NA	NA	NA	NA	NA	NA	NA	NA	NA	NA	NA	NA	NA	NA	NA	NA	NA	NA	NA	NA	NA	NA	NA	NA	NA	NA	NA	NA	NA	NA	NA	NA	NA	NA	NA	NA	NA	NA	NA	NA
O95718	66017.4	24055.7	55698.7	43197.4	38202	112148	112595	27367.1	43516.3	60087	35536.9	20544	149378	97648.4	62071	61461.2	69005.9	70098.3	53349.2	85548.4	39035.7	46313	25500.6	42128	42579.3	38350.3	41837.5	NA	NA	71551.8	79392.2	48416.1	36705.4	69887.2	101762	68572.2	30991.7	44483.8	37914.1	33608.7	68662.8	NA	29171.6	36781.7	99615.5	70709.8	35338	64025.9	29272.9
O95721	45266	47940.4	40687.2	81880.3	27698.3	36854	30459.4	36403.9	52633.5	33603.4	NA	38679.1	45141	36479.6	84505.8	39177.9	39883.6	28473.4	29596.3	33336.4	24097.8	31126.7	27660.6	27036	35763.3	27013.5	33614	52303.9	NA	59939	47817.3	46227.4	39828.6	27859.5	46855.5	93460.8	37145	26943.8	21478	44843.1	29640.5	169071	40253	37764.2	54719.2	27015	36896.5	19540.9	14034.9
O95741	NA	NA	NA	NA	NA	NA	NA	NA	NA	NA	NA	NA	NA	NA	NA	NA	NA	NA	NA	NA	NA	NA	NA	NA	NA	NA	NA	NA	NA	NA	NA	NA	NA	NA	NA	NA	NA	NA	NA	NA	NA	NA	NA	NA	NA	NA	NA	NA	NA
O95747	68727.2	70457.7	67506.8	89875.5	46373.1	56245.1	NA	73905.2	104880	41424.8	58037.8	58384.6	118972	60158.8	NA	68743.2	67221.6	63568	81131	103431	85929.7	66656.9	110463	69889.9	64728.9	68544.4	97000.2	84554.9	NA	79433.1	61004.4	99165	68762.8	60847.4	64632.8	92690.2	66280.7	50830	77964.9	41648	64796.7	87726.9	61077.5	46203.1	83182	73006.7	65441.3	87195.8	50141.4
O95757	NA	23176.8	NA	NA	NA	NA	NA	NA	NA	19101.2	NA	16402	NA	NA	NA	7154.8	8169.31	NA	33463	NA	NA	8422.25	NA	17275.9	NA	NA	NA	NA	NA	NA	NA	NA	NA	10146.2	NA	NA	NA	NA	20709.6	NA	NA	NA	23358.2	21836.2	23428.9	42392.5	NA	NA	51186
O95758	NA	NA	NA	NA	2365.1	NA	NA	NA	NA	NA	NA	NA	NA	NA	NA	1945.84	3352.85	NA	NA	NA	3018.6	NA	NA	3109.58	NA	NA	NA	NA	NA	NA	NA	NA	NA	2218.27	NA	NA	NA	NA	NA	NA	NA	NA	NA	NA	NA	NA	NA	NA	NA
O95760	NA	NA	33032.6	NA	NA	NA	NA	NA	NA	NA	NA	NA	NA	NA	NA	NA	NA	NA	7121.87	NA	NA	NA	NA	NA	NA	NA	NA	NA	NA	NA	NA	NA	NA	2013.96	NA	NA	NA	NA	3464.29	19810.8	NA	NA	NA	NA	NA	NA	NA	NA	NA
O95772	NA	NA	NA	NA	NA	NA	NA	NA	NA	NA	NA	NA	NA	NA	NA	NA	NA	2267.53	NA	NA	NA	2118.52	NA	NA	NA	NA	NA	NA	NA	NA	4544.66	NA	NA	3058.58	NA	11556.5	NA	NA	NA	NA	NA	NA	NA	NA	NA	NA	NA	NA	NA
O95777	123149	48109.2	26766.9	95915.2	76794.3	81882.3	63833.8	90642.8	93980.1	75644.7	44418.8	109726	114023	49184.1	116306	72794	71516.8	48495.8	31763.4	151159	255014	60983.1	51517.9	51447.6	52377.1	164266	NA	NA	NA	49688.4	117760	99522.4	131783	120859	NA	61791.7	44913.3	71891.5	104430	103347	144937	NA	124672	54197.4	102553	110060	86586	108167	36670.6
O95782	220207	310183	735430	363842	233846	317537	233868	585620	205761	270791	848202	512204	442451	264529	476637	429494	463348	350143	791700	359517	253587	543728	1.04775e+06	545031	355650	432802	747948	701882	761752	386596	183578	930204	743345	501436	388865	465725	254332	389188	267884	279932	429962	746722	212534	197965	219208	230652	244099	304770	207522
O95786	2416.17	NA	3803.83	NA	1649.19	NA	NA	NA	9545.54	NA	NA	NA	NA	16785.4	NA	15026.3	3369.92	3505.15	NA	18994.8	NA	4088.27	NA	952.473	6825.46	9132.06	NA	10792.9	NA	NA	NA	NA	NA	6586.3	NA	NA	6065.58	NA	8208.95	NA	NA	NA	NA	1625.04	NA	NA	4721.96	NA	NA
O95793	75248	62332.6	81720.5	82658.5	68323	102968	124680	50227.9	88969.3	78402.6	187906	76908.3	98173.9	99178.7	NA	58430.7	88271.4	87020.4	61077	89244.5	134873	118447	80996.7	80254.8	95453.5	49936.8	53467.5	145253	115026	141014	86528.3	90968.8	93433.6	87494.6	110858	99216.6	84527	71846.2	68490.1	99680.2	55581.5	NA	86177.5	108427	66459.4	83812.3	74520.4	97921.7	82733.1
O95810	NA	25548.2	93294.4	NA	NA	20449.6	NA	NA	NA	NA	NA	NA	NA	NA	NA	27397	56534.7	21307.6	130828	40919.6	NA	28798.4	90747.6	74739.6	41503.3	61136	108933	79544.1	58109.1	50646.9	NA	132051	82621.4	38290.1	NA	83275.7	40911.1	44317.7	51128.2	90438.4	92900.4	159546	30130.3	NA	NA	NA	20094.6	NA	NA
O95816	42625.7	36101.2	40426.7	87269.5	37381.9	47753.6	63455.4	38210.6	44188.2	27069	29349.2	41748.7	48696.1	NA	NA	34331.4	35841.2	33025.5	51939.1	36655.4	48639.4	33197.5	NA	31940.8	28329.1	33394.5	55309.1	25735.3	80639	39971.6	44050.5	20660	52565.2	39966.9	41740.7	47003.1	33484.4	20122.2	50069.4	52703.7	47026.4	NA	42321.3	24915.1	75249.7	34973.3	36898.4	26760	NA
O95822	614870	450422	328011	369376	384131	365114	800486	245844	327900	423256	424747	338394	494449	520339	332470	379003	345216	372839	246496	423501	300012	326006	143442	289827	330776	266257	199461	279802	310518	342692	399647	154186	367847	306807	418971	327784	453721	374435	304530	389823	335595	NA	354366	504495	311960	388603	242844	386014	412776
O95825	4067.88	6558.25	NA	NA	5519.61	7746.75	NA	NA	NA	17369.7	NA	NA	NA	18522.2	NA	5845.93	11746.5	5678.39	NA	9929.59	9141.17	5144.01	NA	9774.03	NA	NA	NA	NA	NA	NA	5649.23	NA	NA	6668.05	NA	NA	12964.9	NA	11881.3	NA	NA	NA	2250.56	NA	10665.2	NA	10197.7	4676.94	NA
O95831	4.73732e+06	5.07595e+06	4.3104e+06	3.88558e+06	5.40291e+06	4.74101e+06	3.63246e+06	4.3448e+06	3.94011e+06	5.19004e+06	4.9268e+06	4.93824e+06	3.41225e+06	4.0601e+06	4.89167e+06	5.1161e+06	5.30733e+06	4.50244e+06	4.0563e+06	4.16858e+06	6.00505e+06	5.5342e+06	1.9942e+06	4.47232e+06	4.99114e+06	3.02665e+06	1.78343e+06	4.54357e+06	4.0443e+06	4.46805e+06	5.48417e+06	2.312e+06	4.20653e+06	4.70059e+06	5.12876e+06	4.78839e+06	6.20099e+06	5.37235e+06	7.15264e+06	4.49205e+06	3.74757e+06	1.09276e+06	5.32838e+06	5.24881e+06	6.63234e+06	4.90758e+06	5.55318e+06	8.26589e+06	4.33675e+06
O95833	NA	NA	NA	29062.6	NA	NA	NA	14916.9	NA	NA	NA	NA	NA	NA	NA	NA	NA	NA	NA	NA	NA	NA	NA	NA	NA	NA	NA	NA	NA	NA	NA	NA	NA	NA	NA	NA	NA	NA	NA	NA	NA	NA	NA	NA	NA	NA	NA	NA	NA
O95834	17955.3	22151	42406.8	27650.8	20938.5	NA	NA	21681.3	NA	11920.2	34161.2	27855.2	NA	NA	NA	22688.7	18879.7	16704.6	48952.4	19460.7	15139.7	27320.6	NA	28969.2	25417.7	27766.7	NA	NA	31428.2	NA	NA	37628.9	26036.9	22987.5	18368.8	35343.7	40421.9	48344.1	41400.5	39977	69589.9	32116	23877.7	17917.6	24827	22103.6	31727.9	35298.6	64226.8
O95848	28922.6	NA	NA	NA	NA	NA	NA	NA	NA	12223.2	NA	NA	NA	NA	NA	19395.4	NA	NA	NA	NA	NA	NA	NA	NA	NA	NA	NA	NA	NA	NA	NA	NA	NA	NA	NA	NA	NA	NA	NA	NA	NA	NA	32497	NA	27573.1	NA	NA	NA	89456.5
O95861	223216	169847	214652	189572	205486	148214	NA	180075	182734	133082	160253	157844	187319	158517	NA	134338	148500	164617	216901	171282	218118	146408	140642	208773	133463	167937	181677	103029	110367	157611	162445	127233	173175	133090	116007	178174	178955	151850	158681	172851	162487	171479	203752	289709	135782	202764	197430	193701	169079
O95864	NA	NA	NA	NA	NA	NA	NA	NA	NA	NA	NA	NA	NA	NA	NA	NA	NA	11565.4	NA	NA	NA	NA	NA	NA	NA	NA	NA	NA	NA	NA	NA	NA	NA	NA	NA	NA	NA	NA	NA	NA	NA	NA	NA	NA	NA	NA	NA	NA	NA
O95865	33336.5	37770.6	51742.4	18212.6	37773	25751.1	NA	44917.3	NA	28761.1	NA	45425.1	59205	57135.9	NA	36423.4	42309.8	46948.5	43208.7	48067.9	45500	45771.2	50098.1	70130.6	61356.3	50995.9	78997.5	57009.2	76605.2	45712.9	39357.4	57029.4	68832	30576.1	30470.4	45815.8	28479.3	36189.8	34560.1	21425.6	32678.6	611791	14059.8	16599	10681.4	42351.5	21857.6	16018	35699.3
O95870	21446.8	14574.3	18359.9	27066.6	20686	21215.2	NA	36186.8	34650.6	16944	NA	16491.4	NA	NA	NA	17896.9	20375	17721.9	23717.3	21157.5	13727.1	16112	NA	18818.7	24976.1	31389.2	NA	NA	NA	18827	11514	NA	8568.25	22131.2	12924.1	41276.4	16887.8	NA	23722.2	12054.1	NA	NA	16074.9	8886.5	18950.1	14580.8	19998.8	20044.7	26795.9
O95873	NA	NA	NA	NA	NA	NA	NA	NA	NA	NA	NA	NA	NA	NA	NA	NA	NA	NA	NA	NA	NA	NA	NA	7056.18	NA	NA	NA	NA	NA	NA	NA	NA	NA	1829.31	NA	NA	NA	NA	NA	NA	NA	NA	NA	NA	NA	NA	NA	NA	NA
O95881	70272.6	56650.4	92703.6	91004.4	95562.5	143595	81699	69429.5	66675.3	137899	67909.7	40082	69760.2	102631	79823.9	181644	114722	146780	54066.1	63862.3	32670.3	32663.5	22035.3	58882.4	40481.2	76451	21877.8	NA	NA	NA	34899.4	23057.4	56039.4	55355	72103.9	NA	70610.2	83548.2	121560	60841.3	50382.3	NA	61183.8	42733.2	87954.7	88437	55921.6	NA	25815
O95900	NA	NA	NA	NA	NA	NA	NA	NA	NA	NA	NA	NA	NA	1631.74	NA	NA	NA	NA	NA	NA	NA	NA	NA	NA	NA	NA	NA	NA	NA	NA	NA	NA	NA	1061.81	NA	NA	884.267	NA	NA	NA	NA	NA	NA	NA	NA	NA	NA	NA	NA
O95954	1.70621e+07	2.0119e+07	1.93978e+07	1.3256e+07	2.21115e+07	2.23837e+07	2.28287e+07	2.50121e+07	1.61591e+07	2.08521e+07	9.65479e+06	1.80679e+07	1.18664e+07	1.51053e+07	1.66473e+07	2.13447e+07	2.50255e+07	2.62506e+07	1.94639e+07	2.15384e+07	2.05843e+07	2.07623e+07	1.59356e+07	2.12594e+07	1.5979e+07	1.49051e+07	2.23505e+07	1.47309e+07	2.06328e+07	1.28748e+07	2.10667e+07	1.64394e+07	1.73246e+07	2.23257e+07	1.90964e+07	2.56843e+07	1.64557e+07	1.90732e+07	2.02915e+07	1.73897e+07	1.41671e+07	5.7874e+06	2.07518e+07	2.00012e+07	1.73528e+07	2.11166e+07	2.38535e+07	2.45442e+07	2.40771e+07
O95969	NA	NA	12897.3	NA	8572.36	NA	NA	NA	31535.3	NA	NA	7628.82	40385.9	38574.9	NA	NA	NA	4762.34	NA	25772	NA	NA	57283.8	NA	NA	NA	NA	NA	NA	3.64341e+06	NA	NA	NA	NA	NA	NA	NA	NA	8284.63	NA	NA	300457	37904.2	9536.81	NA	NA	NA	NA	NA
O95985	NA	NA	NA	NA	NA	NA	NA	NA	NA	NA	NA	NA	NA	NA	NA	NA	NA	NA	16484.9	NA	NA	NA	NA	NA	NA	NA	NA	NA	NA	NA	NA	NA	NA	NA	NA	NA	NA	NA	NA	NA	NA	NA	NA	NA	NA	NA	NA	NA	NA
O95989	20513.1	13036	9985.68	6468.06	20605.7	11601.5	22214.4	10466.6	17308.4	12985.2	14655.7	10805	30565.2	25600.5	NA	14668.2	9769.98	16488.2	10424.8	13677.8	12210	9724.34	NA	10906.6	13323.5	NA	14298.5	20776.8	NA	8919.9	7643.12	NA	8256.41	10919.6	NA	7876.62	10562.8	22254.9	6402.03	11472.7	20055.3	NA	8397.28	8678.06	11428.6	4490.5	11038	6099.29	3463.9
O96000	268225	246517	207192	166114	249468	213570	153030	243714	185311	186165	222266	229130	111754	197399	244933	280569	241467	204226	251938	214383	209536	309817	86872.3	264641	256504	169493	107019	216043	141114	196318	179416	153125	149268	230099	158579	197286	192851	217608	292128	127963	105749	132537	210338	236056	210578	112017	286810	268036	129339
O96005	83196.4	95471.9	45320.7	110690	94176.9	53568.7	NA	43395.9	113902	102746	NA	94306.5	122105	57824.2	NA	102421	59940.8	81658.1	134133	79625.1	87925.2	69440.1	NA	71591	50670.9	87496.1	NA	63185.2	63670	103808	69945.8	25016.4	73701.7	105656	62048.5	123191	49866.3	83533.7	70935	101889	79683.4	NA	86818.5	101099	69731.9	59302.9	53603.9	70716.3	51299.8
O96007	43134.9	39625.9	75380.1	37933.4	83356.7	41943	NA	NA	NA	NA	34457.6	NA	NA	NA	NA	34653.4	37957	63833.1	53036	73482.5	81515	46002.2	59809.7	64094.4	71646	35050.5	NA	NA	NA	60363.8	97225.5	35056.1	45276	53706.6	NA	NA	52740.6	NA	54881.4	NA	NA	NA	27806.6	41459	54297.8	58577.6	55579.2	54486.1	NA
O96008	30074	21600.2	24171.9	NA	19909.1	12454	NA	NA	33287.3	24525.3	13838.4	22690.4	NA	43055.4	NA	55305.1	18194.6	32657.6	36487.1	18302.7	29946.8	24507.6	NA	27711	18787.3	23984.1	NA	NA	NA	NA	NA	NA	NA	16494.2	38052.6	NA	28016.8	NA	30091.8	43236.9	NA	NA	19937.2	25721.4	39417.3	NA	33340.8	NA	NA
O96011	21545.2	13076.4	9792.56	23240.1	30435.1	21146.9	NA	NA	NA	23223.7	NA	14109.6	NA	48857.6	NA	18669.2	27112.9	17689	28685.4	42331	10209.1	16695.8	NA	9257.26	24837.6	19312.5	NA	NA	NA	19150.1	22935.3	NA	NA	36204.5	NA	31158.5	15888.9	NA	22199.8	NA	NA	NA	8887.45	18306.6	17067.1	NA	20425.9	23551.3	NA
O96013	NA	NA	NA	NA	4834.19	5146.76	11320.4	NA	NA	NA	14707.3	NA	NA	NA	NA	3384.75	NA	3125.79	NA	13834.7	NA	7646.41	NA	9033.69	NA	NA	NA	NA	NA	20860.4	NA	NA	NA	9992.39	NA	22166.5	1840.75	NA	NA	NA	NA	NA	NA	NA	5601.71	NA	NA	NA	NA
O96033	19841.5	17984.7	15941.5	9955.52	11128.9	12929.5	NA	13098.3	12115.5	14676.9	NA	14179.4	NA	13223.3	NA	8195.02	15362.2	10989.4	15110.4	10601.6	16541.9	10396.1	NA	13666	10617.1	NA	NA	17304.6	NA	8958.19	6150.37	9621.63	14533.2	9277.48	16749	9362.73	14155.7	18198.9	14656.4	NA	14609.9	NA	8968.95	13356	15933.2	13984.7	12202.3	10045.9	13035.4
P00156	146220	166442	114162	183950	114014	162052	82293.6	167680	157101	154467	142597	184390	146533	79918	105210	164731	102451	180001	189920	102928	191037	166644	57111.8	85078.5	107321	122044	95295.4	110402	208661	127224	153477	100896	90589.6	137001	98204.5	104575	93346.5	137523	127672	129324	123265	41515.4	168754	136949	158412	144891	158276	230878	117997
P00167	5.39199e+06	6.59189e+06	5.17003e+06	3.02674e+06	6.19811e+06	4.99177e+06	6.58764e+06	3.76251e+06	3.59674e+06	5.28149e+06	2.45286e+06	3.14829e+06	2.1558e+06	5.90493e+06	3.18725e+06	3.99665e+06	3.93786e+06	6.95912e+06	3.39087e+06	5.42557e+06	3.86284e+06	2.58611e+06	2.25738e+06	3.43649e+06	4.3886e+06	2.18577e+06	2.49076e+06	3.53938e+06	2.29223e+06	6.07332e+06	5.10836e+06	2.3976e+06	4.97374e+06	3.56285e+06	4.05286e+06	4.83841e+06	6.44185e+06	5.32023e+06	4.41159e+06	5.34948e+06	5.30099e+06	1.38712e+06	6.32535e+06	7.28264e+06	3.23813e+06	5.78581e+06	4.59618e+06	4.56407e+06	5.46258e+06
P00325	3.51724e+07	4.5282e+07	4.88631e+07	3.86474e+07	5.22743e+07	4.99722e+07	6.02302e+07	4.17337e+07	2.16284e+07	4.36694e+07	3.39672e+07	4.04561e+07	2.33038e+07	5.04033e+07	4.69526e+07	3.506e+07	4.04384e+07	4.96799e+07	4.76603e+07	4.78071e+07	5.25147e+07	4.41279e+07	4.18851e+07	5.48334e+07	3.81493e+07	4.28922e+07	4.26237e+07	4.06705e+07	3.68186e+07	5.38002e+07	5.80296e+07	3.39112e+07	4.92187e+07	3.87025e+07	4.25578e+07	4.77105e+07	5.69517e+07	4.39743e+07	4.9639e+07	6.51264e+07	6.65962e+07	2.31553e+07	5.52858e+07	6.70547e+07	7.09384e+07	5.1067e+07	5.33953e+07	4.36994e+07	5.95573e+07
P00326	1.6985e+06	6.26754e+06	3.32321e+06	3.66762e+06	5.82352e+06	2.50718e+06	2.81893e+06	3.17176e+06	1.05052e+06	2.89289e+06	1.61555e+06	5.74555e+06	1.84722e+06	3.47158e+06	4.54745e+06	2.67488e+06	3.06397e+06	2.67728e+06	8.23117e+06	5.86662e+06	5.85927e+06	4.409e+06	5.4267e+06	7.01043e+06	5.9722e+06	4.31064e+06	3.7526e+06	2.53333e+06	3.31452e+06	5.09205e+06	7.59034e+06	4.14212e+06	2.56111e+06	3.9944e+06	2.34277e+06	2.73991e+06	1.16319e+07	1.1834e+07	9.5459e+06	1.84607e+07	2.45476e+07	3.6554e+06	1.56163e+07	1.41497e+07	1.41187e+07	1.06779e+07	1.36556e+07	2.08173e+07	1.19311e+07
P00338	1.40446e+07	9.21032e+06	1.01774e+07	9.61477e+06	8.15096e+06	7.94207e+06	9.0536e+06	8.12162e+06	1.09503e+07	9.95304e+06	1.01633e+07	1.13364e+07	8.9969e+06	9.39966e+06	9.65617e+06	9.20275e+06	1.08716e+07	9.90039e+06	8.17812e+06	9.30115e+06	9.21886e+06	7.30558e+06	6.33884e+06	9.36147e+06	1.01429e+07	1.13604e+07	7.45395e+06	7.67234e+06	6.66862e+06	5.84143e+06	8.18402e+06	6.22286e+06	1.0917e+07	8.25803e+06	7.98146e+06	7.34459e+06	1.21139e+07	1.01121e+07	9.9702e+06	1.23275e+07	1.14134e+07	3.51919e+06	1.11025e+07	1.01714e+07	1.07269e+07	1.23024e+07	1.42244e+07	1.3422e+07	1.00098e+07
P00352	1.9354e+07	2.70645e+07	2.90349e+07	2.60474e+07	3.01412e+07	3.21985e+07	3.08922e+07	3.18314e+07	2.84142e+07	3.091e+07	1.84289e+07	3.26365e+07	2.59896e+07	2.2595e+07	2.38508e+07	3.11268e+07	2.69096e+07	3.51141e+07	2.95795e+07	3.55084e+07	4.148e+07	3.42545e+07	2.97317e+07	3.05555e+07	3.18796e+07	2.09042e+07	3.07666e+07	2.71718e+07	4.29105e+07	3.15767e+07	3.72317e+07	3.15443e+07	3.15406e+07	2.4333e+07	3.29215e+07	2.95135e+07	1.98041e+07	2.80633e+07	2.4683e+07	1.80992e+07	2.48839e+07	1.13054e+07	4.1061e+07	1.64832e+07	3.65389e+07	3.12012e+07	2.39948e+07	2.92895e+07	2.35859e+07
P00367	3.84151e+07	4.73372e+07	3.67604e+07	3.2002e+07	4.83963e+07	3.98023e+07	3.96424e+07	3.39042e+07	2.9648e+07	3.5664e+07	2.60429e+07	3.29829e+07	2.32996e+07	3.91215e+07	3.1813e+07	3.28488e+07	3.89241e+07	4.06387e+07	4.18781e+07	3.88869e+07	5.69379e+07	4.17092e+07	2.1867e+07	3.63229e+07	3.53145e+07	2.16779e+07	2.96761e+07	2.92574e+07	3.16379e+07	4.90281e+07	4.86894e+07	2.42762e+07	2.78917e+07	3.24898e+07	4.01409e+07	4.31681e+07	6.71332e+07	5.87689e+07	3.53419e+07	5.21307e+07	4.21296e+07	1.42091e+07	4.95672e+07	7.38322e+07	4.41131e+07	4.48868e+07	6.09224e+07	6.42536e+07	6.05679e+07
P00374	11123.6	NA	NA	NA	6210.94	NA	NA	NA	NA	NA	NA	7388.85	NA	NA	NA	9317.83	12199.9	4562.97	NA	8215.93	26897.1	20974.7	NA	17033.5	NA	13487.4	NA	NA	NA	NA	NA	5636.48	NA	7638.27	NA	10349.7	7876.95	NA	NA	NA	NA	NA	16596.3	NA	21261.8	NA	6812.08	NA	NA
P00387	2.0946e+06	1.95359e+06	1.90303e+06	1.58546e+06	2.31793e+06	1.80176e+06	1.62615e+06	1.68015e+06	981142	2.34184e+06	1.32135e+06	1.52596e+06	1.84209e+06	2.08544e+06	2.32577e+06	2.57228e+06	2.19913e+06	2.20456e+06	1.79114e+06	2.2454e+06	1.44977e+06	1.65971e+06	613910	1.52539e+06	1.39946e+06	1.16651e+06	1.07503e+06	1.45328e+06	1.13164e+06	1.29639e+06	1.83064e+06	1.10333e+06	1.91202e+06	2.05638e+06	1.85986e+06	1.42468e+06	2.463e+06	2.01653e+06	2.7864e+06	1.76147e+06	1.64385e+06	714419	1.71591e+06	2.12105e+06	2.21109e+06	1.87803e+06	2.07576e+06	1.86087e+06	1.63753e+06
P00390	489236	397834	428317	713293	516537	444485	371381	526428	332113	534412	425248	509928	214970	397106	339022	474945	618144	392925	609172	649765	697778	472036	423538	557911	516218	660055	594858	611397	205997	381247	391075	489784	744964	524906	467970	659105	355180	365961	550406	456165	543125	289435	549651	393369	553584	560353	436482	456808	483462
P00403	3.62793e+06	3.44154e+06	2.91026e+06	2.32552e+06	2.74717e+06	3.52268e+06	2.59576e+06	3.86404e+06	5.49138e+06	2.45841e+06	2.96659e+06	2.27629e+06	3.7291e+06	2.10106e+06	2.97185e+06	2.75699e+06	3.27181e+06	2.86079e+06	3.70254e+06	2.56638e+06	4.06543e+06	3.35163e+06	1.54859e+06	2.07113e+06	3.35024e+06	1.50172e+06	1.68767e+06	2.29198e+06	2.58612e+06	2.05147e+06	3.20327e+06	2.20344e+06	2.48966e+06	2.77033e+06	2.36719e+06	3.02389e+06	4.39874e+06	3.21635e+06	5.08746e+06	4.1202e+06	3.5434e+06	1.26268e+06	3.62589e+06	3.11519e+06	4.21906e+06	2.60436e+06	3.58002e+06	3.5283e+06	3.40777e+06
P00414	139948	158726	121038	134272	164067	86728.3	NA	116576	NA	105052	NA	113650	NA	NA	NA	161691	96791.2	114686	161304	161738	161084	137984	NA	132773	205487	121666	37654.1	NA	NA	114181	127147	75457.3	79231.4	150818	111901	105944	176622	148257	273530	143885	NA	NA	103742	122293	126563	93886.5	153495	147571	NA
P00439	6.1743e+06	7.37648e+06	6.7573e+06	3.34126e+06	6.44307e+06	5.29081e+06	6.43051e+06	6.35078e+06	5.54543e+06	5.99427e+06	4.48911e+06	7.67e+06	5.25255e+06	6.56485e+06	4.88044e+06	5.96608e+06	5.47938e+06	6.18761e+06	6.66762e+06	5.39984e+06	5.64254e+06	5.63503e+06	5.69015e+06	6.17243e+06	6.29701e+06	4.06423e+06	4.95211e+06	6.37615e+06	4.74592e+06	3.76339e+06	5.23953e+06	4.84097e+06	5.1942e+06	4.46396e+06	6.38413e+06	3.66855e+06	4.97953e+06	4.51346e+06	3.74261e+06	3.79146e+06	4.62361e+06	1.4568e+06	4.27453e+06	5.01168e+06	4.16791e+06	5.83477e+06	4.84698e+06	5.03833e+06	4.88925e+06
P00441	2.0934e+06	846283	1.43311e+06	4.25085e+06	1.07223e+06	2.5011e+06	2.27051e+06	2.67424e+06	1.87277e+06	1.25626e+06	2.21838e+06	2.74411e+06	1.74004e+06	3.57889e+06	5.83395e+06	1.28174e+06	1.55437e+06	1.89355e+06	2.739e+06	1.6557e+06	2.13419e+06	1.85852e+06	1.88231e+06	2.03749e+06	2.86295e+06	2.48137e+06	1.93077e+06	2.35762e+06	2.92349e+06	3.30013e+06	2.31034e+06	2.4002e+06	1.61295e+06	978001	1.79997e+06	1.78327e+06	1.03995e+06	2.50463e+06	2.20904e+06	1.56004e+06	1.96304e+06	3.56421e+06	2.09584e+06	1.2161e+06	2.59942e+06	2.58666e+06	2.00929e+06	1.31882e+06	2.61053e+06
P00450	684154	618981	855095	1.66307e+06	1.004e+06	778413	616636	514624	849291	931924	482138	532334	425837	696481	861407	868741	879860	605248	766579	593620	407635	513426	645181	566557	753272	615771	538476	789513	768276	665558	741115	604087	682297	884401	613853	824044	534860	486065	709593	838309	690375	749107	742450	610535	798465	733288	469684	555803	561457
P00480	1.43348e+07	1.19498e+07	9.0535e+06	8.47984e+06	9.55057e+06	1.18039e+07	1.04893e+07	1.14878e+07	9.09369e+06	1.2301e+07	1.67055e+07	1.19884e+07	5.00477e+06	1.03184e+07	1.17337e+07	1.18107e+07	1.06161e+07	1.14938e+07	1.39878e+07	8.24342e+06	1.1615e+07	1.10239e+07	6.32775e+06	9.65295e+06	1.18618e+07	6.59232e+06	7.50145e+06	1.00117e+07	7.50572e+06	1.00632e+07	9.20664e+06	4.72537e+06	7.51037e+06	8.37217e+06	1.17753e+07	9.85628e+06	1.20541e+07	1.02008e+07	1.37192e+07	1.36205e+07	7.23545e+06	3.81241e+06	1.11685e+07	9.8701e+06	1.05769e+07	1.07304e+07	1.24789e+07	1.31769e+07	1.41594e+07
P00488	NA	NA	NA	NA	NA	NA	NA	NA	NA	NA	NA	NA	NA	NA	NA	NA	NA	NA	NA	NA	NA	NA	NA	NA	NA	NA	NA	NA	NA	NA	NA	NA	NA	NA	NA	NA	NA	NA	NA	NA	NA	NA	NA	NA	NA	NA	NA	NA	NA
P00491	1.17071e+06	1.02958e+06	994782	2.16056e+06	843952	964999	970271	975558	872803	1.08007e+06	837072	1.13085e+06	809748	886484	1.68681e+06	1.14237e+06	1.07746e+06	1.18846e+06	1.12866e+06	1.04037e+06	1.11869e+06	1.01542e+06	1.22963e+06	949643	813863	754799	907060	919675	1.42857e+06	1.50735e+06	999859	818222	984612	814017	668842	757568	597737	467488	594245	402305	522208	2.73532e+06	721165	386806	713388	589916	656566	621941	473721
P00492	98325.1	107984	165679	666059	131714	218592	90777	65969.4	106346	101879	98194.6	118434	124880	121099	194160	99837.8	114169	251370	120353	87774.5	67440.9	95610.3	169952	105862	90703.9	80012	66216.4	75068.1	NA	83645.1	60688.1	73620.7	83049.4	25681.1	80205.5	92034.3	174647	145812	208357	152454	71840.1	151413	162736	133772	165854	167001	173979	120895	239061
P00505	1.87465e+07	1.70312e+07	1.83959e+07	1.47952e+07	1.89074e+07	1.82871e+07	1.97337e+07	1.47978e+07	1.82441e+07	1.67589e+07	2.01948e+07	1.7567e+07	2.59744e+07	1.9286e+07	2.01302e+07	1.70366e+07	1.50466e+07	2.06701e+07	1.60183e+07	1.59705e+07	1.83835e+07	1.78822e+07	1.32111e+07	1.46114e+07	1.59682e+07	1.30259e+07	1.14764e+07	1.16172e+07	1.9077e+07	1.75086e+07	1.85537e+07	1.11051e+07	1.42538e+07	1.2359e+07	1.71378e+07	1.98302e+07	2.27145e+07	2.31572e+07	1.6207e+07	1.90451e+07	1.71026e+07	5.95747e+06	1.83075e+07	2.12825e+07	1.61612e+07	1.44533e+07	1.81265e+07	2.39132e+07	2.30878e+07
P00533	31815.3	39731.3	62299.2	69552.8	29828.8	37166.8	NA	47241.2	46592.6	24357.7	NA	61034.1	25130	50100.3	NA	51625.5	38325.2	24779.7	61416.6	34261.8	60826.3	39566.8	56657.3	43773.5	48082.1	23982.3	NA	64423.8	NA	44668.3	NA	33898.5	51886.5	28835	33407.1	72636.1	27053	37703.7	27967.4	26042.1	26195	NA	42031.4	39723.8	13826.6	63464.1	26702.9	37139	68097.3
P00558	4.48759e+06	3.88166e+06	4.64257e+06	5.00952e+06	3.27467e+06	4.56335e+06	3.45916e+06	4.30427e+06	2.89853e+06	4.07159e+06	3.49369e+06	4.05421e+06	961094	3.91362e+06	5.48558e+06	4.36259e+06	3.96415e+06	3.93007e+06	3.66868e+06	2.92718e+06	4.25776e+06	3.35212e+06	4.05904e+06	3.68768e+06	3.9827e+06	6.71727e+06	5.48113e+06	4.42923e+06	2.30811e+06	3.24148e+06	3.94144e+06	5.1668e+06	4.85791e+06	3.62387e+06	4.50816e+06	3.88992e+06	4.00652e+06	4.82946e+06	4.84454e+06	4.49347e+06	5.13955e+06	3.91721e+06	4.79888e+06	4.76552e+06	5.14706e+06	5.60187e+06	4.79946e+06	4.88735e+06	4.9332e+06
P00568	331543	412572	386395	452676	418081	444447	516467	517097	588704	358435	564659	593365	190492	403893	420707	442849	587194	465691	693973	652877	669458	616425	650980	569412	600218	335676	715556	351383	367309	460125	455460	534268	707866	414011	394465	509514	356735	181798	453173	364478	323190	166875	327347	225381	340842	390402	426309	435610	363261
P00709	NA	NA	NA	NA	NA	NA	NA	NA	NA	NA	NA	NA	NA	NA	NA	NA	NA	NA	NA	NA	NA	NA	NA	NA	NA	NA	NA	NA	NA	NA	NA	NA	NA	NA	NA	NA	NA	NA	NA	NA	NA	NA	NA	NA	NA	NA	NA	NA	NA
P00734	25687.9	30252.7	39184	53029.8	23099.9	NA	NA	NA	NA	55628	92414.7	20463.8	NA	NA	NA	36828.6	34149.5	26069.2	49402.1	37988.8	16285.6	36488.9	50040	45140.4	51943.4	59995.1	85737.1	NA	NA	NA	NA	NA	NA	40593.5	NA	42646	25260.3	NA	63560.5	56172.8	44642.4	NA	81938.2	29520.7	19583.8	51038.1	32591.7	37936.8	NA
P00736	42448	35816.6	44472.7	40297.6	47254.3	62429.3	NA	81753.1	73701.9	46784.5	NA	49991.6	NA	36928.9	NA	40184.3	51330.8	44841.2	45250.4	50254.6	25732.7	38674.7	37891.9	41881.7	43524.8	34058.7	77470.2	108214	NA	33693.4	34699.6	26579.2	50090	51213.4	47804.1	62055.4	47416.5	NA	38956.8	55305	33391.6	NA	47150.5	43964.1	61720.7	48710.5	50222.7	NA	54826.4
P00738	4.98329e+06	4.07556e+06	4.48947e+06	3.77207e+06	4.1716e+06	3.50495e+06	3.99566e+06	3.45293e+06	3.60592e+06	5.24039e+06	3.57105e+06	3.01065e+06	3.85381e+06	5.58666e+06	3.06484e+06	4.4976e+06	3.89644e+06	2.9804e+06	3.37145e+06	3.67611e+06	1.94985e+06	2.33376e+06	1.87742e+06	2.32674e+06	3.34155e+06	3.42658e+06	2.08776e+06	2.16784e+06	2.48127e+06	2.2763e+06	2.47565e+06	2.08451e+06	2.71043e+06	4.32233e+06	4.734e+06	2.69175e+06	2.84964e+06	3.91404e+06	4.62719e+06	4.18441e+06	4.12324e+06	2.26204e+06	4.02981e+06	3.61954e+06	3.58862e+06	3.44689e+06	2.90908e+06	3.95139e+06	3.62936e+06
P00739	NA	NA	NA	NA	NA	NA	NA	NA	NA	NA	NA	NA	NA	NA	NA	8667.73	6925.51	10965	NA	NA	NA	NA	NA	NA	NA	NA	NA	NA	NA	NA	NA	NA	NA	NA	NA	22996.4	NA	NA	NA	NA	NA	NA	NA	NA	10277.1	NA	16551.7	10800.8	NA
P00740	165231	191543	275324	241726	159268	136812	155089	208616	142778	176112	276021	166083	181715	174912	NA	246377	216527	177903	196602	129807	81878.9	114549	232150	173176	124842	147436	407688	252680	172863	114501	53795.1	226221	335891	174602	206332	135146	103206	166920	691234	136467	120970	87468.5	156856	142791	75650.7	175272	124281	92173.1	163320
P00746	NA	NA	NA	NA	NA	NA	NA	NA	NA	NA	NA	NA	NA	NA	NA	NA	NA	NA	NA	NA	NA	NA	NA	NA	NA	NA	NA	NA	NA	NA	NA	NA	NA	NA	NA	NA	NA	NA	NA	NA	NA	NA	NA	NA	NA	NA	NA	NA	NA
P00747	121320	151687	151036	238217	146852	127406	166447	256326	142764	198382	176681	240770	73280.5	204174	NA	146903	218135	139651	175915	146351	125764	152278	195040	163449	132970	135303	149420	100248	NA	148699	135601	121703	92315.4	154740	167661	176061	149899	174911	962883	169833	127093	134050	173091	173440	152500	177892	206810	180258	141455
P00748	742.458	NA	5206.14	15299.3	4734.24	NA	NA	NA	NA	8460.02	NA	NA	NA	NA	NA	NA	2576.34	2197.98	8330.29	NA	NA	NA	NA	NA	NA	NA	NA	NA	NA	NA	NA	NA	NA	5069.13	NA	NA	NA	NA	10223.9	NA	NA	NA	NA	NA	NA	NA	NA	NA	NA
P00751	265919	198824	191479	249570	238086	209206	293161	210489	232363	351974	158043	278948	181875	313351	252913	265954	230871	205651	360797	184771	169686	257444	232059	296569	328071	230344	383960	179764	235615	233691	202796	302223	261956	272165	302442	167908	207478	323104	195814	255346	232351	291207	215206	162659	177204	158735	184992	198379	245304
P00813	NA	NA	NA	36038.1	NA	NA	NA	NA	NA	NA	NA	NA	NA	NA	NA	NA	NA	NA	30451.2	NA	NA	8892.15	NA	10936	NA	NA	NA	NA	NA	NA	NA	NA	NA	NA	NA	NA	NA	NA	NA	NA	NA	NA	NA	NA	NA	NA	NA	NA	NA
P00846	310728	351577	336207	379129	395864	309172	251070	378547	277000	413805	319390	521729	202984	290892	164329	380405	326211	315650	418234	311795	530581	553789	175988	396843	460164	266303	267322	419867	302393	165367	397613	199634	273318	449404	354134	240825	477776	679049	907350	423071	365097	NA	540734	503420	643324	538711	690282	1.11484e+06	395255
P00915	84810.4	148339	191635	NA	76183.2	NA	NA	373605	NA	NA	110369	72898.3	NA	NA	NA	716711	2.38342e+06	60037.4	616198	1.24112e+06	206365	1.25599e+06	9.41141e+06	2.35037e+06	277118	294847	1.28707e+06	125410	NA	NA	NA	3.10155e+06	2.10599e+06	100152	NA	458215	93048.6	NA	85976.2	201554	696986	3.634e+06	1.39044e+06	116506	NA	81235.9	777681	202159	NA
P00918	8.26918e+06	5.31682e+06	7.00557e+06	5.47413e+06	6.3152e+06	6.42645e+06	5.83884e+06	6.12748e+06	6.0868e+06	8.18729e+06	6.15114e+06	8.00912e+06	5.29576e+06	7.44677e+06	6.82299e+06	8.84056e+06	7.79452e+06	7.21923e+06	7.62892e+06	8.19052e+06	6.3903e+06	6.55336e+06	7.71435e+06	9.30332e+06	6.01056e+06	5.95878e+06	5.85338e+06	4.25018e+06	3.71729e+06	4.56916e+06	5.23711e+06	7.06216e+06	8.24219e+06	5.77727e+06	4.8727e+06	4.21784e+06	6.71381e+06	6.66641e+06	5.63278e+06	5.43839e+06	5.94022e+06	4.68899e+06	9.65073e+06	4.43968e+06	6.93105e+06	6.4778e+06	8.0205e+06	5.32583e+06	5.74805e+06
P00966	1.07704e+08	9.78533e+07	1.02158e+08	5.86737e+07	9.29791e+07	1.14959e+08	8.54172e+07	9.19019e+07	9.46995e+07	1.27187e+08	9.55736e+07	1.07098e+08	8.26264e+07	9.18256e+07	1.15558e+08	9.46219e+07	8.63431e+07	1.13277e+08	9.41866e+07	7.69863e+07	8.33346e+07	7.73416e+07	6.84134e+07	7.57705e+07	8.26271e+07	4.9128e+07	8.15611e+07	8.6125e+07	6.61582e+07	6.68429e+07	6.26219e+07	6.43312e+07	8.98519e+07	6.53005e+07	9.59525e+07	6.4809e+07	7.10706e+07	5.98444e+07	1.06653e+08	7.46007e+07	5.2834e+07	3.03521e+07	5.95445e+07	6.74869e+07	6.39933e+07	8.39919e+07	7.66031e+07	5.60029e+07	7.32764e+07
P00973	NA	5548.46	4029.2	NA	6899.51	NA	NA	11928.9	NA	NA	NA	4646.34	NA	NA	NA	7283.67	6223.86	NA	5539.1	9261.68	NA	8478.09	NA	7782.37	NA	NA	NA	NA	NA	NA	11215.1	NA	NA	5005.26	NA	11822.5	NA	NA	NA	NA	NA	NA	NA	NA	NA	NA	NA	NA	NA
P01008	1.10528e+06	666162	885645	913357	838371	1.08673e+06	592363	560358	693397	1.11453e+06	637427	660928	674344	1.20188e+06	567980	1.32067e+06	1.32115e+06	788104	539628	486286	385048	426405	453291	505219	473322	494089	263433	2.75192e+06	596017	875750	602857	399687	668001	1.0248e+06	1.0851e+06	599908	691552	1.23294e+06	1.73085e+06	877114	762808	815633	914249	758961	1.22303e+06	915641	427182	624396	637530
P01009	9.52897e+07	4.22384e+07	1.0182e+08	4.97604e+07	8.4653e+07	6.34703e+07	2.6106e+07	1.93866e+07	4.86069e+07	1.59696e+08	5.10946e+06	3.98493e+06	5.18829e+07	1.24156e+08	2.86712e+07	1.027e+08	9.71244e+07	6.52129e+07	9.43925e+06	1.4406e+07	2.00752e+06	2.26661e+06	1.22389e+06	6.87244e+06	2.80732e+06	2.69551e+06	1.89128e+06	5.95267e+06	6.41719e+06	4.29809e+07	1.19835e+07	9.15377e+06	1.87429e+07	6.73488e+07	8.93918e+07	3.25205e+07	5.22266e+07	1.32455e+08	1.63209e+08	7.19565e+07	6.78755e+07	2.20976e+07	3.35296e+07	5.17695e+07	6.39313e+07	7.41768e+07	3.41199e+06	1.19615e+07	4.11264e+07
P01011	614078	416601	670211	707273	414905	390098	488163	282461	402865	1.06303e+06	276272	311337	358385	621254	579626	721403	620197	552103	288845	267936	151980	140737	237099	322518	240523	384360	290046	229352	276273	564997	480738	409259	559801	558389	744736	526692	418818	357566	1.01377e+06	491048	555455	583662	463225	328038	369390	485181	212765	393866	397061
P01019	551673	191839	346123	437303	405298	369641	474299	230946	427732	854896	207002	307779	248043	389516	472860	734114	361915	293364	204256	309232	166246	187697	178303	279554	185246	218223	144392	169296	381230	188603	465978	192589	287978	440409	331368	236425	259813	551740	1.02652e+06	285618	379041	191434	590459	238542	444156	457950	270720	573510	338460
P01023	533019	483723	647579	967248	311529	723329	466388	449224	816960	959673	730322	445362	656654	588480	NA	626407	757133	543702	729511	569227	298017	701561	706116	566843	805476	736685	802545	583515	321134	490342	706449	576714	637935	506311	968540	739144	1.06708e+06	1.21582e+06	901088	1.24768e+06	1.18956e+06	1.22184e+06	1.08972e+06	1.10252e+06	1.09261e+06	1.15551e+06	617524	860465	903957
P01024	5.2991e+06	3.09091e+06	4.13444e+06	6.2274e+06	3.65481e+06	5.1979e+06	4.85187e+06	5.00767e+06	4.65154e+06	5.45255e+06	3.95776e+06	5.10319e+06	4.80919e+06	5.00744e+06	4.86225e+06	5.38607e+06	4.50569e+06	4.00147e+06	5.47186e+06	3.62056e+06	2.93782e+06	3.75277e+06	5.19573e+06	4.97248e+06	5.01837e+06	4.39213e+06	5.35351e+06	4.94257e+06	3.50273e+06	4.57472e+06	3.13151e+06	3.40734e+06	4.36328e+06	4.38025e+06	4.7618e+06	4.15028e+06	3.5437e+06	3.74796e+06	4.81552e+06	3.64912e+06	4.75992e+06	4.63974e+06	4.27604e+06	4.13645e+06	4.07185e+06	4.7735e+06	3.93959e+06	4.16677e+06	3.45361e+06
P01031	75762.9	50070.5	72319.3	101764	65934	53227.5	NA	109674	83983.5	83099.8	240544	88651.4	70664.6	66226.7	NA	81299.4	69213.5	57595.6	111671	68566.7	57239.2	86842.8	100550	116593	96397.9	84266	186956	46740.1	40367.2	89171.5	87492.3	70275.1	61211	60809.2	111531	77161	72725.2	158428	87791.9	102116	126387	219686	74306.1	91502.1	77549.6	105813	84111.3	59425.9	160786
P01033	NA	NA	NA	NA	NA	NA	NA	NA	NA	NA	NA	NA	NA	NA	NA	NA	NA	NA	NA	NA	NA	NA	NA	NA	NA	NA	NA	NA	NA	NA	NA	NA	NA	NA	7834.51	NA	NA	NA	NA	NA	NA	NA	NA	NA	NA	NA	NA	NA	NA
P01034	29959.7	13386.5	NA	96754.6	33612.9	NA	NA	NA	NA	374794	NA	24491.6	NA	37490.9	NA	17903	NA	15169.8	39701.8	NA	NA	16389.6	NA	35279.3	15250.2	40008.7	NA	NA	186665	63522.2	199858	18937.8	NA	10338	NA	NA	19223	21398.3	31146.7	NA	NA	NA	274115	64285.5	20523.7	NA	15065.8	126998	NA
P01037	NA	NA	NA	NA	NA	NA	NA	297690	NA	NA	NA	NA	NA	113577	NA	NA	NA	NA	98786	NA	NA	NA	NA	NA	NA	NA	NA	NA	NA	98166.3	NA	NA	NA	NA	NA	NA	43056.7	NA	NA	NA	NA	118956	NA	NA	NA	NA	NA	NA	NA
P01040	901673	765282	950930	2.28591e+08	655467	856000	4.83462e+06	2.101e+06	1.9191e+06	1.66e+06	1.63208e+06	1.36591e+06	1.0156e+06	5.70235e+06	1.13955e+06	565167	1.10671e+06	546055	2.47753e+06	1.42271e+06	1.15576e+06	689436	7.50456e+06	664801	1.59008e+06	1.52325e+06	3.28422e+06	6.04678e+06	1.47435e+07	2.5067e+08	1.12403e+06	2.54908e+06	1.12985e+06	493854	5.55132e+06	3.18709e+06	1.02866e+06	4.88332e+06	998046	2.50016e+06	3.12417e+06	1.6409e+07	1.02664e+06	921902	601237	1.48576e+06	681420	1.1967e+06	2.49819e+06
P01042	79909.5	71475.5	73885.5	29930.3	72311.3	74113.6	147929	96050	NA	85369	103269	103285	107437	157852	NA	113216	91331.8	72746.2	88343.7	49897.8	60774	64642	95601.5	81894.2	77926.5	80790.3	73146	92956.7	NA	78181.3	32358.1	82162	66560.4	75229.8	57044.6	83640.2	64791.8	105509	85843.7	119047	116442	69636	57220.2	95848.2	79327.9	47107.7	57033.3	122747	85975.5
P01111	10723.8	10355.4	16476.7	26383	6291.97	14246.3	NA	NA	NA	16324.1	37278.8	23295.4	8169.61	24267.2	NA	10205.6	15604.4	12765.5	15159	16925	14919.6	18631.3	21777.8	19290.8	16924.1	28841.5	40214.5	NA	26667.4	NA	8075.58	28734.4	23970	20845.3	NA	17709.5	14218.8	10931	NA	NA	27255.8	NA	9975.46	9080.46	11263.7	11867.2	10756.8	11712.8	NA
P01116	65462.5	86229.9	226726	77235	73027.6	63223.9	115679	86248.3	54533.8	60079.9	121810	100558	58059.7	116756	89989.1	55612.8	122084	79577.8	166316	72656.3	82975.4	114902	158456	136629	77947.9	97583.2	246383	130892	132300	109785	51187.5	158138	113146	71242.2	78576.3	90159.2	62352.8	93624.3	55163.1	70052.4	73779.5	181472	74698.7	51377.6	89341.5	69315.2	91366.3	77203.5	20461.1
P01133	NA	NA	NA	NA	NA	NA	NA	NA	NA	NA	NA	NA	NA	NA	NA	NA	NA	NA	NA	NA	NA	NA	NA	NA	NA	NA	NA	NA	NA	NA	NA	NA	NA	NA	NA	NA	NA	NA	NA	27357.8	NA	NA	NA	NA	NA	NA	NA	NA	NA
P01344	NA	NA	NA	NA	NA	NA	NA	NA	NA	NA	NA	NA	NA	NA	NA	NA	NA	NA	NA	NA	NA	NA	NA	NA	NA	NA	NA	NA	NA	NA	NA	NA	NA	NA	NA	NA	NA	NA	NA	NA	NA	NA	NA	NA	NA	NA	NA	NA	NA
P01583	NA	NA	NA	NA	NA	NA	NA	NA	NA	NA	NA	NA	NA	NA	NA	NA	NA	NA	NA	NA	NA	NA	NA	NA	NA	NA	NA	NA	NA	NA	NA	NA	NA	NA	NA	NA	NA	NA	NA	NA	NA	NA	NA	NA	NA	NA	NA	NA	NA
P01591	NA	50693.9	NA	714323	52419.6	NA	NA	NA	138716	68482.1	NA	25916	283088	726712	NA	40055.4	32136.5	41823.9	235184	265692	115996	134827	194392	158173	190339	166945	NA	331015	133751	1.42322e+06	74208.7	196055	154428	35933.4	127008	106032	122316	398514	62049.1	NA	319241	5.22062e+06	58916.5	35464.6	NA	NA	NA	NA	NA
P01599;A0A0C4DH72	NA	NA	NA	46508.4	NA	NA	NA	NA	NA	NA	NA	NA	NA	NA	NA	NA	NA	NA	NA	NA	NA	NA	NA	NA	NA	NA	NA	NA	NA	NA	NA	NA	NA	NA	NA	14059.8	NA	NA	NA	NA	NA	NA	NA	NA	NA	NA	NA	NA	NA
P01602	NA	11565.6	13467.7	NA	8831.04	NA	NA	32846	NA	NA	NA	33277.2	NA	NA	NA	NA	12308.6	11895.3	51445.1	32118.3	15605.6	44930.4	68223.3	44354.6	45579.6	46579.2	37228.8	NA	NA	156176	NA	77906.6	42353.5	NA	11286.2	NA	NA	NA	NA	NA	NA	NA	NA	5877.65	NA	NA	5301.85	NA	NA
P01619	NA	51236	74549.8	1.049e+06	27120.1	14097.5	NA	NA	NA	54683.3	73252.2	43553.1	70162.1	88113.4	NA	12453.5	29501	39082.1	86437.3	106329	40106.6	65452.9	88638.2	84880.1	164997	114212	141151	87205.4	89904	190445	27084.9	104832	132966	13368	42329.6	40743.5	93023.2	146619	42711.7	91155	125182	534314	55323	102190	6104.21	37678.2	39494.9	76632.6	36388.2
P01700	NA	8117.81	NA	300812	NA	3060.42	NA	NA	NA	NA	NA	15725.2	NA	NA	NA	NA	3114.28	NA	NA	20745.7	NA	14838.1	20386.5	20701.4	34418.8	22440.1	29656.5	13282.9	NA	40660	NA	NA	30559	NA	NA	NA	15922.3	47887.5	NA	NA	27089	204833	7262.92	17166.3	NA	NA	NA	NA	NA
P01701	NA	NA	NA	85889.5	NA	NA	NA	NA	NA	NA	NA	NA	NA	NA	NA	NA	NA	NA	NA	NA	NA	NA	NA	NA	NA	NA	NA	NA	NA	NA	NA	NA	NA	NA	NA	NA	NA	NA	NA	NA	NA	NA	NA	NA	NA	NA	NA	NA	NA
P01714	NA	NA	NA	21702.2	NA	NA	NA	NA	NA	NA	NA	NA	NA	NA	NA	NA	NA	NA	NA	NA	NA	NA	NA	NA	NA	NA	NA	NA	NA	NA	NA	NA	NA	NA	NA	NA	NA	NA	NA	NA	NA	NA	NA	NA	NA	NA	NA	NA	NA
P01717;P01718	NA	7598.02	NA	155751	NA	NA	NA	NA	NA	25879	NA	NA	NA	NA	NA	NA	NA	NA	NA	NA	NA	NA	NA	NA	NA	NA	NA	NA	NA	NA	NA	NA	NA	NA	NA	NA	NA	NA	NA	NA	18878.9	NA	NA	NA	NA	NA	NA	NA	NA
P01772	NA	14677.7	NA	482698	NA	NA	NA	NA	NA	NA	NA	NA	NA	NA	NA	22086.2	35385.1	25592.5	70349.8	27194.6	20008.6	46121.4	NA	65422.4	75561.7	71371	109409	61084	NA	94733.9	NA	118650	NA	NA	40566.2	67851.3	56192.8	27751.5	18803.7	NA	NA	126244	14732.8	27214.6	NA	NA	NA	NA	NA
P01780	NA	27040.6	36026.8	382751	4811.29	13507.9	NA	39946	NA	10572	NA	26636.3	NA	NA	NA	12597.5	22168.7	11892.8	60936.3	45078	18122.3	35419	54549.6	50235.8	41315.5	64612	49335	48391.7	NA	52988.6	NA	44331	36190.8	11047.1	17620.8	43713.2	15920.8	NA	NA	NA	NA	70694.4	21230.3	NA	NA	NA	NA	NA	NA
P01824;A0A0C4DH41;P01825;P06331;P0DP06;P0DP08	NA	NA	NA	102708	NA	NA	NA	NA	NA	NA	NA	NA	NA	NA	NA	NA	NA	NA	NA	NA	NA	NA	NA	NA	NA	NA	NA	NA	NA	NA	NA	NA	NA	NA	NA	NA	NA	NA	NA	NA	NA	NA	NA	NA	NA	NA	NA	NA	NA
P01833	20074	13345	NA	202565	19926.7	12452.4	NA	40578.5	60574.6	27900.7	28855.7	33577.7	61762.5	261294	NA	21010.7	NA	24529.6	141332	89608.3	53312	19121.5	34019.2	20717.8	25576.6	50055.7	NA	104036	NA	369317	14763.7	80986	41901	14217.2	30960.6	24288.5	44054.9	131415	62295.6	13139.6	95709.1	2.8894e+06	20803.5	20576.8	21519.6	12677.3	9099.52	11690.5	22139.5
P01834	21497.8	82550.2	168547	3.63796e+06	35855.2	62534.1	NA	220562	NA	206148	105336	210927	NA	190540	NA	82304.5	154639	62110.2	476034	298491	136962	355932	446524	244452	406746	383366	704807	404271	954565	951652	364651	374366	339162	64810.3	150914	195402	211327	286117	139120	194686	327753	1.83402e+06	435074	163727	85685.3	118882	110605	233136	66861.6
P01857	36739.6	301441	520641	1.10357e+07	215832	158920	918459	292080	156337	1.40154e+06	389418	611417	NA	852283	NA	98130.3	422375	150666	1.37247e+06	623603	409032	903119	1.50112e+06	799694	1.03436e+06	957938	2.03359e+06	696834	852985	1.76728e+06	1.31057e+06	882760	887666	233153	1.02191e+06	774615	974789	1.45092e+06	566464	548259	1.50659e+06	3.70474e+06	1.39419e+06	1.14826e+06	188840	353881	442163	1.04855e+06	92202.6
P01859	NA	119658	162946	937891	39267	52526	NA	63199.7	NA	262074	NA	NA	NA	NA	NA	30339.9	NA	63334.6	237985	NA	82608.3	190608	NA	202665	NA	342738	333774	229953	314454	NA	260220	NA	278240	NA	88028.4	NA	90543	118051	48120.8	142841	129864	NA	224254	169778	11654.1	22942.6	NA	100051	NA
P01860	NA	NA	NA	NA	NA	NA	NA	NA	NA	NA	NA	NA	NA	NA	NA	NA	NA	NA	NA	NA	NA	55633.5	NA	NA	NA	NA	NA	NA	NA	NA	NA	NA	NA	NA	NA	NA	NA	NA	NA	NA	NA	NA	NA	NA	NA	NA	NA	NA	NA
P01861	NA	NA	NA	NA	NA	NA	NA	NA	NA	NA	NA	NA	NA	NA	NA	NA	NA	NA	NA	NA	NA	NA	NA	NA	NA	NA	NA	NA	NA	NA	NA	NA	NA	NA	NA	NA	NA	NA	8941.88	NA	NA	NA	NA	NA	NA	NA	NA	NA	NA
P01871	186030	379946	554029	250241	173936	173959	239262	885869	103658	183984	713378	366238	NA	450170	NA	255401	266675	355620	1.2914e+06	644041	404682	853198	1.67998e+06	943656	1.5432e+06	1.13239e+06	1.53759e+06	1.34936e+06	526344	890889	233801	1.36125e+06	1.14136e+06	197175	449970	731082	252924	262568	78878.3	NA	360195	1.32935e+06	109972	136262	79612.3	NA	154965	259884	NA
P01876	236705	246429	584843	1.86188e+06	143039	156086	419397	566956	285461	285091	428787	298506	859780	2.41852e+06	NA	139437	199407	193455	2.7325e+06	1.06404e+06	465012	370125	824974	488958	548710	1.19437e+06	897427	1.31225e+06	286619	7.55782e+06	328109	763148	220845	141002	236901	424539	1.00539e+06	1.867e+06	1.04909e+06	1.08511e+06	1.81662e+06	2.21634e+07	788820	1.17949e+06	475331	576337	663274	981977	590551
P01880	NA	NA	NA	NA	NA	NA	NA	NA	NA	NA	NA	NA	NA	NA	NA	NA	NA	NA	NA	NA	NA	NA	NA	NA	NA	NA	NA	NA	NA	NA	NA	NA	NA	NA	NA	NA	NA	NA	NA	NA	NA	NA	NA	NA	NA	NA	NA	NA	NA
P01889	NA	80690.2	178870	NA	33641.9	25757.9	NA	103930	NA	NA	NA	24340.6	NA	37184.2	NA	33074.4	54584	77210.9	107553	57034.1	NA	54630	94611.8	106807	84935.8	70772.6	237200	77967.1	NA	NA	NA	138826	148984	47786.1	61066.2	121052	50529.2	31413.2	20218	64441.1	87607.4	113017	NA	NA	15879.8	12589.9	23900.9	27157.8	NA
P01903	NA	49267.5	70323.1	43557.4	NA	NA	NA	193202	NA	NA	175695	NA	NA	NA	NA	NA	86352.2	83406.1	146545	176529	NA	90935.3	139970	248540	158071	419411	347842	NA	NA	NA	NA	606796	247082	36507.5	128048	315750	176474	NA	NA	NA	199604	533642	NA	NA	NA	185745	NA	59548.9	45253.4
P01909	NA	NA	NA	NA	NA	NA	NA	NA	NA	NA	NA	NA	NA	NA	NA	NA	NA	NA	NA	NA	NA	NA	NA	NA	NA	NA	NA	NA	NA	NA	NA	NA	NA	NA	NA	NA	NA	NA	NA	NA	NA	NA	NA	NA	NA	NA	NA	NA	NA
P01911	NA	36184	22035.2	NA	NA	NA	NA	98147.4	NA	NA	NA	NA	NA	57915.5	NA	NA	20246.5	19260	43270.9	28827.3	NA	23554.8	NA	89615.3	43886.4	211741	47912.4	NA	NA	NA	NA	111882	124502	NA	49132.6	86357.1	190293	NA	NA	32255.2	189781	707802	16558.4	NA	13785.5	214405	45854.5	49744.9	60425.7
P01920	NA	NA	NA	NA	NA	NA	NA	NA	NA	NA	NA	NA	NA	NA	NA	NA	NA	NA	NA	NA	NA	NA	NA	NA	NA	130718	NA	NA	NA	NA	NA	NA	NA	NA	NA	48883.9	NA	NA	NA	NA	NA	NA	NA	NA	NA	NA	NA	NA	NA
P02042	243806	446892	1.14806e+06	54470.1	209822	155463	91898.1	2.08119e+06	84479.5	91763.5	2.01634e+06	490560	NA	625516	NA	2.59386e+06	1.16822e+07	293406	3.65915e+06	9.08761e+06	517174	3.32911e+06	3.06001e+07	1.06325e+07	497748	1.60187e+06	1.94505e+07	682743	483455	168439	59509	1.32057e+07	1.08414e+07	142665	532936	1.6991e+06	243238	140680	88063	133185	3.40417e+06	1.45833e+07	2.73652e+06	245288	43310.4	133914	1.94746e+06	164029	NA
P02144	NA	NA	NA	NA	NA	NA	NA	NA	NA	NA	NA	NA	NA	NA	NA	NA	NA	NA	NA	NA	NA	NA	NA	NA	NA	NA	NA	NA	NA	NA	NA	NA	NA	NA	NA	NA	NA	NA	NA	NA	NA	NA	NA	NA	NA	NA	NA	NA	NA
P02452	1.40211e+06	2.67694e+06	1.84028e+07	3.46807e+06	2.6437e+06	4.5198e+06	1.8026e+06	5.74331e+06	NA	687639	8.93487e+06	8.8693e+06	2.92428e+06	1.71581e+07	157515	7.32401e+06	1.06138e+07	8.26791e+06	1.9039e+07	7.94583e+06	1.0484e+07	9.01297e+06	1.66467e+07	1.12225e+07	1.2861e+07	8.13398e+06	1.79665e+07	1.89308e+07	5.46231e+06	8.84915e+06	364185	1.44575e+07	1.5133e+07	5.63457e+06	6.08846e+06	8.52531e+06	3.86858e+06	3.10137e+06	4.75149e+06	2.68512e+06	4.54774e+06	5.54124e+06	1.29174e+06	3.05946e+06	3.14012e+06	3.04326e+06	1.74104e+06	896286	810091
P02458	NA	NA	9384.71	NA	NA	NA	NA	NA	NA	NA	NA	NA	NA	NA	NA	NA	7933.58	NA	NA	NA	NA	NA	NA	8357.9	9884.74	3310.57	NA	NA	NA	NA	NA	NA	NA	NA	NA	NA	NA	NA	NA	NA	NA	NA	NA	NA	NA	NA	NA	NA	NA
P02461	40246.4	168591	1.30745e+06	130516	144149	236693	105304	255086	NA	46706.1	626664	428256	62069.3	903910	NA	584186	803061	481274	1.16837e+06	333228	543631	550364	1.03856e+06	731099	764831	479275	909864	929818	211101	439277	11726.6	733238	931146	378516	271833	411647	133556	179035	182837	124259	204495	265911	91362.7	147741	100629	83689.7	26369.5	73771.4	69857.4
P02462	NA	15146.2	143944	NA	9912.11	33105.5	NA	34461.1	NA	4168.93	166880	39596.7	NA	23212.7	NA	46032.7	84529.6	47700.6	123079	34145.9	22761.9	141193	155312	94401.7	99484.9	109780	200266	NA	NA	NA	NA	233713	123391	115919	64723.5	41616.9	25210.1	17579.5	51164	13076.3	21130.3	NA	14985.1	NA	NA	12566.4	19492.7	17729.1	NA
P02511	NA	NA	NA	584076	NA	NA	NA	NA	NA	NA	NA	NA	NA	NA	NA	NA	NA	NA	NA	NA	NA	NA	NA	NA	NA	NA	NA	NA	NA	NA	NA	NA	NA	NA	NA	NA	NA	NA	NA	NA	NA	NA	NA	NA	NA	NA	NA	NA	NA
P02533	NA	338065	540380	3.68095e+08	884284	775247	8.50454e+06	2.76678e+07	6.5063e+07	544748	904771	537274	5.34323e+07	6.02273e+06	NA	151762	163748	NA	1.75182e+07	2.58932e+06	4.39884e+06	447812	4.97222e+07	256272	1.99604e+06	369556	391787	1.4562e+07	9.864e+07	1.97151e+08	1.00772e+06	639834	225000	418364	898324	1.52055e+07	2.03446e+06	1.95768e+06	1.53478e+06	289742	660210	1.35014e+09	471083	1.61358e+06	238161	324688	135284	1.82985e+06	477193
P02538	92296.8	71916.6	172412	1.38474e+07	62359	86483	660909	106386	458420	123801	307142	128432	1.46202e+06	277173	NA	52006.1	34446	64805.1	141412	695047	263284	57901.6	NA	59834.8	105429	189600	283618	707509	267647	236429	845645	264967	176582	49123.5	182854	169402	213831	1.10841e+06	386593	201806	292561	892404	110345	139347	106006	188417	108406	783584	295646
P02545	1.45388e+07	9.17253e+06	4.29508e+06	7.8857e+06	9.3559e+06	9.34919e+06	1.2187e+07	1.06499e+07	1.21687e+07	9.05765e+06	8.69713e+06	9.57491e+06	1.05661e+07	7.87072e+06	1.29347e+07	1.05629e+07	1.16581e+07	9.11891e+06	2.04042e+06	1.70125e+07	2.11528e+07	5.30134e+06	1.60296e+06	6.18037e+06	6.33763e+06	2.01605e+07	5.80556e+06	1.11259e+07	5.16135e+06	1.10235e+07	1.04565e+07	1.12634e+07	1.43664e+07	1.738e+07	7.56521e+06	3.40137e+06	6.20478e+06	8.43417e+06	1.08042e+07	2.27674e+07	1.54338e+07	2.50882e+06	1.94378e+07	1.19896e+07	1.37449e+07	1.4022e+07	1.2958e+07	9.63288e+06	8.84983e+06
P02549	NA	NA	43880.2	NA	NA	NA	NA	112980	NA	NA	87753.1	NA	NA	43812.1	NA	66228.3	283631	NA	125762	361803	NA	109296	734562	362838	NA	NA	497128	NA	NA	NA	NA	500135	259547	NA	NA	NA	59128.4	NA	137118	NA	164264	421530	82502	NA	NA	NA	137567	NA	NA
P02585	NA	NA	NA	NA	NA	NA	NA	NA	NA	NA	NA	9256.07	NA	NA	NA	NA	NA	NA	NA	NA	NA	NA	NA	NA	NA	NA	NA	NA	NA	NA	NA	NA	NA	NA	NA	NA	NA	NA	NA	NA	NA	NA	NA	NA	NA	NA	NA	NA	NA
P02647	521570	1.06654e+06	2.07489e+06	1.19877e+06	721577	842437	1.87911e+06	1.62231e+06	953460	2.66179e+06	2.35243e+06	2.20946e+06	835450	1.64109e+06	1.19362e+06	1.17424e+06	1.50335e+06	1.38385e+06	2.96653e+06	1.37305e+06	1.2151e+06	2.39388e+06	3.7348e+06	2.47392e+06	3.62143e+06	3.15689e+06	4.34915e+06	3.58928e+06	2.59996e+06	1.49777e+06	2.41274e+06	2.94683e+06	2.14403e+06	1.30258e+06	1.8614e+06	1.53193e+06	1.27939e+06	2.80023e+06	1.62391e+06	1.5731e+06	1.96453e+06	3.6482e+06	2.41979e+06	1.15727e+06	1.03564e+06	1.9115e+06	1.10862e+06	2.3472e+06	941629
P02649	544977	563814	489609	336864	409748	464110	443000	539651	803529	663582	420905	570722	530704	615408	252092	466797	650288	455653	704508	526519	370793	635681	663042	692088	654124	520914	848490	809999	1.1204e+06	582215	500423	511349	543091	498095	451759	537716	401038	355302	778049	354348	366212	500652	616423	743559	396138	434151	523993	638143	319830
P02652	NA	NA	NA	NA	NA	NA	NA	NA	NA	NA	NA	57977.5	NA	217513	NA	NA	31433.4	NA	33161.3	35745.4	NA	59938.5	NA	36454.9	NA	95800.2	73597.7	NA	NA	NA	NA	NA	NA	NA	NA	NA	NA	NA	NA	NA	NA	NA	NA	NA	NA	NA	NA	NA	NA
P02654	NA	15232	14070.9	NA	8268.78	10796	NA	NA	NA	12537.6	NA	7682.13	NA	NA	NA	NA	18262.7	8075.19	16630.7	11324.4	NA	11347.2	NA	15857.2	5090.79	NA	21504.5	NA	NA	NA	NA	NA	17248.7	14718.4	10190	NA	9232.4	NA	16424.6	20879.7	12045.1	NA	NA	6042.32	NA	6707.55	15899.5	NA	NA
P02655	24562.9	43174.6	45612.6	NA	24377.3	29872	NA	NA	NA	31234.7	NA	32280.3	NA	NA	NA	25659.2	22015.6	35404.4	NA	19161.4	39126.3	27073.5	NA	29117.2	28749.1	NA	NA	115310	NA	NA	34094.8	34224.1	29251.7	64187	32664.5	NA	36978.9	40036.4	43210	66825.1	42178.9	NA	42926.8	26387	42424.1	NA	41533.7	57781.7	NA
P02656	2.20806e+06	2.74575e+06	3.51853e+06	1.99916e+06	1.69017e+06	2.08026e+06	1.64958e+06	2.67691e+06	5.01827e+06	2.18587e+06	2.44439e+06	2.16238e+06	793813	1.89555e+06	1.38612e+06	1.96747e+06	2.28633e+06	2.31522e+06	2.06067e+06	2.00425e+06	930129	2.10907e+06	1.54033e+06	2.42464e+06	2.42549e+06	3.07982e+06	2.05388e+06	7.71286e+07	2.35606e+06	1.65904e+06	1.58337e+06	2.56307e+06	2.62842e+06	3.18352e+06	2.96468e+06	1.49811e+06	3.48941e+06	2.18302e+06	3.7571e+06	1.53896e+06	1.79308e+06	1.77943e+06	2.39628e+06	1.82377e+06	1.82294e+06	1.6767e+06	1.12655e+06	3.08607e+06	1.79877e+06
P02671	1.69813e+06	2.05617e+06	1.8477e+06	2.47316e+06	1.85109e+06	1.52135e+06	1.58714e+06	2.98179e+06	1.70795e+06	1.94342e+06	2.64265e+06	3.01868e+06	1.77374e+06	2.38166e+06	1.58164e+06	2.09253e+06	2.31103e+06	1.27557e+06	4.47497e+06	5.43761e+06	1.95794e+06	3.21128e+06	4.97585e+06	4.6454e+06	5.80438e+06	4.7944e+06	3.82431e+06	3.19926e+06	1.33559e+06	2.50869e+06	1.10607e+06	1.7662e+06	2.05607e+06	1.84947e+06	2.68124e+06	2.01996e+06	2.57803e+06	1.16211e+06	2.17171e+06	1.91813e+06	2.30396e+06	6.68969e+06	2.25288e+06	2.33474e+06	1.58078e+06	3.34757e+06	2.48488e+06	2.02839e+06	1.55357e+06
P02675	973431	962261	1.04792e+06	1.33469e+06	761303	474123	1.30561e+06	1.20526e+06	491834	624052	1.82673e+06	890696	1.19735e+06	1.35029e+06	NA	1.17093e+06	938183	742677	1.56591e+06	1.72012e+06	448055	847426	2.08835e+06	1.41822e+06	1.60913e+06	1.54833e+06	1.73464e+06	959548	435657	818503	478011	675486	672881	545619	1.02285e+06	539909	1.3495e+06	895255	862808	1.20247e+06	1.30326e+06	4.83611e+06	879494	1.32499e+06	727252	1.15042e+06	904178	1.01298e+06	1.30099e+06
P02679	1.10161e+06	1.08068e+06	2.45757e+06	1.9026e+06	1.14402e+06	1.19873e+06	1.4772e+06	1.82897e+06	977362	1.05927e+06	1.60064e+06	1.85149e+06	1.11344e+06	1.78309e+06	864001	636516	1.44423e+06	841293	2.52352e+06	3.05636e+06	1.03568e+06	1.55607e+06	3.32612e+06	2.58531e+06	2.90155e+06	3.0041e+06	2.18889e+06	2.1718e+06	902034	1.63543e+06	894101	1.40387e+06	1.34742e+06	1.15237e+06	1.8383e+06	1.41877e+06	2.00495e+06	1.4443e+06	1.50858e+06	2.00109e+06	2.52799e+06	5.65893e+06	1.73482e+06	1.58513e+06	1.22462e+06	1.82803e+06	1.67476e+06	1.5187e+06	1.25764e+06
P02730	NA	52174	152333	NA	NA	NA	NA	503423	NA	NA	164885	NA	NA	99780.1	NA	181825	1.42775e+06	NA	560972	1.6733e+06	83367.9	522760	3.83805e+06	1.46071e+06	199617	148384	1.85125e+06	NA	154265	58686	NA	2.17964e+06	1.25532e+06	90186.2	151305	240162	319211	NA	NA	NA	491720	2.98609e+06	314665	92524.4	46202.2	NA	235655	NA	NA
P02741	43172.8	NA	NA	106379	NA	34157.9	NA	NA	NA	NA	NA	NA	NA	NA	NA	40405.9	12676.7	NA	NA	NA	NA	34733.5	NA	NA	NA	NA	NA	NA	NA	NA	NA	NA	NA	22819	55589.2	NA	NA	NA	240464	NA	NA	NA	NA	14992.1	NA	NA	NA	NA	NA
P02743	524781	897887	736943	1.39252e+06	1.08596e+06	420134	570904	600746	601030	916259	429955	566133	717191	687161	905918	949083	839943	561455	509386	577617	266921	493395	640259	730487	697478	560766	750054	721139	383692	527187	350971	551263	748588	840135	868332	860248	1.01187e+06	548307	2.28409e+06	810032	737241	1.00435e+06	841748	507913	541910	744441	516250	642869	516131
P02745	30295.2	51297.3	46905.5	NA	27385.5	49761.1	NA	107043	NA	46584.2	NA	80405.6	NA	93756.8	NA	29482.8	69178.7	27308.6	184796	46581.3	38613.2	100498	166981	91915.3	122590	147253	165199	97752.5	112250	79745.2	NA	317490	55549.4	31461.8	75210.2	36381.8	34003	NA	44878	NA	75609.7	96513.5	64208.4	38516.3	18997.2	NA	32333.9	53564.3	NA
P02746	NA	NA	NA	NA	NA	NA	NA	NA	NA	NA	NA	NA	NA	NA	NA	NA	12551	NA	13658	NA	NA	25663.4	27616.2	23741.3	11331.1	NA	51789.6	NA	NA	NA	NA	NA	24343.4	NA	NA	NA	NA	NA	NA	NA	NA	NA	NA	NA	NA	NA	NA	NA	NA
P02747	5890.67	7753.14	10985.9	NA	NA	11308.3	NA	15789.8	NA	9181.43	NA	24005.9	NA	17623.5	NA	13747.9	20147	9741.14	23648	8481.23	12088.3	27626.4	53131.9	41257.3	27916	37211.7	59141.3	NA	NA	18295.3	NA	27017.3	23976	8356.54	17238.7	20401.1	10684.8	NA	10154.5	10639.9	21877.5	30380.6	16439.8	NA	NA	7926.09	12270.7	12991.9	NA
P02748	44165	62085.8	56911.6	68081.3	72613.2	77076.8	NA	109171	59271.5	68346.2	74706.2	87617.2	40014.4	72307.9	71725.9	86723.7	74423	68204	116671	65665.7	71100.1	85993	66507.3	77679	126877	83844.7	116690	205631	89310	45634.7	78548.4	127451	70215.8	61479.7	68331.2	61626.4	25998.9	NA	50503	NA	NA	NA	43816.8	19764.2	44652.8	36158.6	36932.5	NA	147144
P02749	60850.8	60591.7	43046	40371.4	53833.4	37281.4	NA	35118	62983.7	126057	23466.1	61479.5	41692.5	61758.9	63877.5	70495.7	57288.4	40305.3	78635.2	34688.7	22304.8	66048.6	46085.7	58916.2	33183.3	53014.5	67596.9	57700.6	64475.8	19040.3	57866.8	50381.2	41126.2	35733.7	64040.7	53361.5	27173.1	24772.8	55906.1	27807.8	35145.6	NA	73129.7	69405.4	30139.5	45990.9	42725.1	40851.6	NA
P02750	27838.3	21248.2	34311	26677.9	35880.5	20157.8	NA	14221.6	30651.8	60247.2	NA	NA	35930	NA	NA	49927.3	31274.4	20443.1	8926	14206.8	12143.3	NA	NA	13771.5	15719.8	NA	NA	NA	15625.6	NA	45316.1	12485.7	NA	26826.3	NA	NA	5672.34	15436.8	21124.9	19985.2	NA	NA	51343.8	16008.4	18527.8	23649.9	12908.2	19824.1	NA
P02751	592852	1.02346e+06	3.42521e+06	916366	653755	1.13834e+06	878184	2.44636e+06	565257	811596	2.52118e+06	2.32088e+06	674437	2.61743e+06	NA	1.55578e+06	2.42769e+06	1.59005e+06	5.06937e+06	1.35818e+06	1.20965e+06	2.79812e+06	3.41472e+06	2.99392e+06	3.16947e+06	2.56231e+06	6.14987e+06	3.35904e+06	1.60917e+06	1.58521e+06	431326	3.2065e+06	3.22529e+06	2.12756e+06	3.21492e+06	1.6206e+06	1.48965e+06	1.92152e+06	1.08413e+06	1.13559e+06	1.73166e+06	3.49377e+06	904569	929405	684806	737041	947168	1.34454e+06	1.10904e+06
P02753	634051	386413	391002	657251	502819	587461	164864	295685	406702	634955	267642	284780	284944	664770	784149	500546	454815	583385	323346	477919	269710	296547	198533	340377	274623	175113	116424	205941	193708	502746	297753	150600	351002	495299	477250	430806	293573	742670	1.55169e+06	584426	324068	136615	354149	383538	484489	300432	273950	490350	467768
P02760	66006.9	21894.7	44540.5	44455.5	42209.1	59903.2	NA	42746.9	43963.4	58721.9	59561.2	58443.2	50458.7	55992.8	81746	53594.5	64946	48051.2	106452	56142.8	49266.3	33843	39389.3	48518.6	74227.4	44374.7	54139.2	33363	46362.7	48323.8	62292.3	55377.2	31931.5	66937.5	70012.1	52619.2	48105.2	NA	33011.2	32465.2	29524.7	16804.4	66271	47320.3	24218.3	50703.5	73832	76809	28344.6
P02763	555100	529918	1.28156e+06	971204	841389	515427	466401	285997	605103	1.51751e+06	254941	308468	137904	714803	256033	773674	672994	322569	700240	685692	288004	255191	171269	351443	248985	252957	132098	278636	NA	571142	368640	358353	784412	730134	531356	251806	587890	463796	581366	569136	450427	NA	459627	167121	485320	825740	198352	416002	342844
P02765	49356	84773.5	71893.3	54221.5	50393.5	52183.8	NA	NA	NA	119311	NA	89058.4	NA	41893.2	NA	37746.9	67893.8	139865	69250.9	40139	NA	62797.6	NA	82888.8	83781.3	72801.2	134614	69067.8	NA	195574	84183.6	NA	86253.4	46926	90963.3	46619.9	60311.6	NA	59050.9	205537	NA	NA	190850	83502.3	NA	NA	NA	125165	NA
P02766	299841	258402	253320	2.68139e+06	334104	155386	261657	259703	195906	255137	193707	619568	135605	361524	NA	367063	348937	235873	324049	243601	145977	237656	274570	304738	283562	503363	281322	179895	NA	422654	281991	212627	219953	330368	215293	195857	353239	403956	285275	433095	384092	252440	189524	476207	175996	184304	192274	208548	140911
P02768	1.27865e+07	1.06029e+07	1.53398e+07	2.08459e+07	9.77905e+06	6.98097e+06	1.36809e+07	1.36168e+07	9.35881e+06	3.05707e+07	1.51304e+07	1.513e+07	7.8637e+06	2.45286e+07	8.02495e+06	1.23059e+07	1.20158e+07	1.01249e+07	1.5882e+07	1.37742e+07	8.0566e+06	1.07357e+07	1.53281e+07	1.2221e+07	1.89301e+07	2.16193e+07	1.7861e+07	4.54605e+07	1.50009e+07	1.37224e+07	2.05531e+07	1.26886e+07	1.24248e+07	9.64838e+06	1.26621e+07	8.27833e+06	1.17145e+07	1.58361e+07	1.58257e+07	1.512e+07	1.67274e+07	2.77829e+07	2.07631e+07	2.21466e+07	7.66772e+06	1.21625e+07	9.33241e+06	2.11003e+07	1.05308e+07
P02774	50884.4	45874	37901.3	149772	42241	59433.5	57143.2	NA	35224.5	127456	NA	41966.1	NA	71686.2	NA	61702.3	55490	29499.4	NA	55755.1	18112.3	43725.4	76815.5	38649.6	57207.8	60698.4	NA	NA	NA	51070.4	81723.3	NA	86086.8	42133.2	51383.5	56014.1	53330.7	73060.3	114610	103624	NA	NA	120759	42726.3	73314.7	85835.5	31235.2	68829.6	40504.3
P02775	NA	NA	NA	NA	NA	NA	NA	NA	15792.6	NA	NA	NA	NA	NA	NA	NA	11454.9	NA	NA	NA	NA	NA	NA	NA	NA	NA	NA	NA	NA	NA	NA	NA	NA	NA	NA	NA	NA	NA	NA	NA	30668.2	90990.2	11914.1	NA	NA	NA	NA	NA	NA
P02786	NA	1275.12	NA	7023	2562.41	4259.5	NA	12908.2	NA	NA	16623.2	21906.7	NA	NA	NA	6543.35	12358.4	5701.99	9117.69	21165.6	3122.69	4229.02	10737.2	19941.2	NA	10853.7	13628.6	NA	NA	NA	11067.2	NA	10360	15511.8	NA	NA	11615.6	NA	7874.78	NA	27746.3	NA	10161.2	NA	NA	11371.7	NA	NA	NA
P02787	4.45613e+06	3.85408e+06	4.93102e+06	4.13444e+06	4.21469e+06	3.66137e+06	3.90119e+06	3.1054e+06	2.71436e+06	7.12954e+06	3.76695e+06	3.30786e+06	1.93753e+06	6.02974e+06	2.41056e+06	5.01071e+06	3.4193e+06	4.21141e+06	3.4712e+06	2.99189e+06	1.8706e+06	2.24798e+06	1.64098e+06	3.19334e+06	3.04298e+06	4.80917e+06	1.7606e+06	2.0668e+06	1.83692e+06	2.85829e+06	2.92947e+06	1.92545e+06	2.74661e+06	3.70447e+06	4.28037e+06	2.4704e+06	4.00217e+06	5.63891e+06	5.49192e+06	6.16344e+06	4.91164e+06	2.47651e+06	5.26268e+06	5.27264e+06	3.64517e+06	4.71722e+06	4.48016e+06	4.83621e+06	4.34656e+06
P02788	352651	354917	3.8373e+07	2.23673e+06	270428	287099	711883	1.44507e+06	1.94658e+06	365591	905824	578592	1.058e+06	3.02457e+06	714845	576386	364842	245632	5.60341e+06	1.0167e+06	1.03042e+06	287380	819418	325627	361026	665640	511368	8.53375e+06	NA	4.59449e+06	372777	486221	829796	239415	655591	747095	1.38365e+06	2.31401e+06	670103	401930	838062	1.95274e+07	373128	158696	415176	352961	397720	578897	845189
P02790	58573.1	63501.4	124317	88642.7	57366.3	76122.5	NA	150509	NA	141456	136819	137685	59394.7	79701.3	NA	88225.7	129493	90798.5	180444	89855	48053.9	127037	230644	114092	105303	135550	181365	108288	124912	73624	197495	114989	158867	80206.8	89405.9	113534	57562.8	77416.3	135023	37956.8	NA	NA	160245	56762	55682.8	80969.6	75234.6	164411	101762
P02792	1.08647e+07	1.36386e+07	1.48186e+07	1.51833e+07	1.17132e+07	1.56927e+07	6.18914e+06	1.9963e+07	1.21941e+07	1.54402e+07	2.20305e+07	1.89354e+07	1.1419e+07	9.42886e+06	1.72306e+07	1.06796e+07	1.13474e+07	1.72399e+07	1.43819e+07	1.05933e+07	1.60293e+07	2.0553e+07	1.24744e+07	1.57988e+07	1.6577e+07	8.44934e+06	1.66999e+07	2.09194e+07	1.10563e+07	4.12488e+06	6.6993e+06	1.34477e+07	1.4772e+07	1.0965e+07	8.09598e+06	5.41194e+06	8.50885e+06	1.35244e+07	1.04634e+07	9.08551e+06	8.50796e+06	5.89374e+06	1.49446e+07	9.6168e+06	6.95322e+06	1.22794e+07	1.90029e+07	1.60577e+07	1.1014e+07
P02794	3.479e+06	3.82883e+06	4.0749e+06	2.79518e+06	3.92497e+06	3.99722e+06	1.66354e+06	4.33349e+06	2.38942e+06	3.53193e+06	4.89279e+06	5.01041e+06	1.99358e+06	2.81353e+06	3.91435e+06	2.82855e+06	3.09359e+06	3.56544e+06	4.38048e+06	3.06345e+06	4.47306e+06	5.22634e+06	3.19524e+06	4.83726e+06	4.2468e+06	2.81259e+06	4.25645e+06	5.16208e+06	3.03866e+06	2.4559e+06	1.53942e+06	3.59955e+06	3.71012e+06	3.40269e+06	2.64254e+06	2.79623e+06	3.86664e+06	4.41487e+06	6.06436e+06	2.96695e+06	2.95654e+06	1.93166e+06	6.07256e+06	4.78026e+06	3.51136e+06	4.82081e+06	7.46629e+06	4.84383e+06	3.61724e+06
P02810	62767.8	44943.9	74031.7	39626.3	48267.1	NA	234696	101858	67749.8	71666.6	NA	NA	NA	592679	NA	32502.3	NA	25561.8	240294	159694	1.08242e+06	43472.4	251289	181493	102020	214375	324341	2.03643e+06	NA	895789	NA	633380	103432	48812	106824	173502	57179.7	330844	584675	131477	337142	2.17033e+06	104697	93625.1	95756.3	92603.7	NA	79285.5	135071
P02812	NA	NA	NA	NA	NA	NA	NA	NA	NA	NA	NA	NA	NA	NA	NA	NA	NA	NA	NA	NA	NA	NA	NA	NA	NA	NA	NA	NA	NA	NA	NA	NA	NA	NA	NA	NA	NA	NA	NA	NA	NA	NA	NA	NA	NA	NA	NA	NA	NA
P02814	NA	NA	NA	NA	NA	6939.91	NA	NA	NA	NA	NA	NA	NA	NA	NA	NA	NA	NA	NA	NA	NA	NA	NA	NA	NA	NA	NA	NA	NA	NA	NA	NA	NA	NA	NA	NA	NA	NA	NA	NA	NA	NA	NA	NA	NA	NA	NA	NA	NA
P03886	NA	NA	NA	NA	NA	NA	NA	NA	NA	NA	NA	NA	NA	NA	NA	NA	NA	NA	NA	NA	NA	NA	NA	NA	NA	NA	NA	NA	NA	NA	NA	NA	NA	NA	NA	NA	17934.3	16698.9	29623.8	10853.2	NA	NA	21272.2	8320.18	10362.3	NA	19397	28683	NA
P03891	25485.9	50381.7	25120.6	38099.5	35535.8	36299.3	NA	NA	NA	44196.2	NA	53250.7	14680.4	NA	NA	31722	20671.2	24123.4	24645.5	52924.9	60970.6	50438.9	NA	43399.3	63843.1	35151.6	37102.3	22886.3	NA	20118.6	26861.8	22137.9	43483.4	48493.6	45813.1	25735.8	16650.4	NA	58092.9	NA	NA	NA	28596.3	17230.6	31901.7	31897.3	46301.5	56138.3	NA
P03905	49081.9	38406.7	58578.1	31334.2	40407.3	64665.4	30540.9	43380.2	7541.03	41712.7	45990.3	51504.4	18570.8	30339.7	NA	41296.3	37280.3	40299.1	40830.6	53516.5	39764.3	49267.1	NA	19415.6	71916.1	23088.1	30816.4	35606.4	17715	29071.4	51478.5	21892.9	40310.1	29302	48107.7	23010.4	32495.5	30651.2	55302.1	34202.5	31828.2	NA	34334.1	37997	30585.5	36853.2	54403.9	52795	15911.6
P03915	40235	42594.1	33999.4	25908.7	34642.6	59087.9	32010.1	32842.4	45939.4	30851.1	66164.9	30198.8	NA	22433.6	51593.1	37783.8	34913.1	43353.7	43511.7	27521.1	43441.6	30234.4	13392.3	44397.3	34136.1	23279	51423.6	49648.5	43460.7	24617.4	22556	19803.7	18073.7	32750.2	24025.4	38091.8	16828	28972.8	32295.9	34242.6	13044.8	17376.5	24537.9	30309.6	36736.7	32556.8	49030.1	42233.1	16393.5
P03923	44240.8	49697.1	NA	NA	39173.6	41409.3	NA	NA	NA	28701.5	NA	26544.9	73386.8	NA	NA	37945.5	30749.3	31368.3	71471.2	30553.4	41704	45499.6	NA	28094.3	58309.9	NA	NA	NA	NA	NA	NA	NA	48210.9	42602.8	24845.9	NA	19305.2	47124.3	28494.6	NA	NA	NA	NA	27792.4	33060.3	24279.9	27001.2	29276.6	NA
P03950	NA	NA	NA	NA	NA	NA	NA	NA	NA	NA	NA	NA	NA	NA	NA	NA	NA	NA	NA	NA	NA	19851.9	NA	71958.1	NA	NA	NA	NA	NA	NA	NA	NA	NA	NA	NA	NA	NA	NA	609120	NA	NA	NA	NA	NA	NA	NA	NA	NA	NA
P03951	NA	11072.4	NA	NA	NA	18114.2	NA	NA	27985.9	NA	NA	NA	NA	NA	NA	9148.83	8748.99	9181.84	15222.7	NA	NA	12653.3	NA	14735.1	NA	NA	NA	NA	NA	NA	NA	NA	NA	NA	18568.9	NA	NA	NA	20237.1	24139.6	NA	NA	NA	NA	9190.41	NA	NA	NA	NA
P03952	6556.87	8562.75	7392.77	NA	14296	17667.4	NA	NA	NA	5335.65	NA	32808.2	NA	NA	NA	6826.48	9129.16	9747.63	NA	NA	7857.51	9349.66	NA	15723.2	NA	9085.27	27606.3	NA	NA	NA	NA	20087.5	11187.7	7318.49	NA	NA	14937.9	14957.7	20024.4	NA	NA	NA	NA	NA	NA	NA	NA	NA	NA
P04003	167729	120475	108722	353604	115506	138890	252503	314660	136946	156271	227239	193769	113071	121363	140375	230083	153735	150895	276258	173142	114887	171346	301900	268043	151357	171072	288994	207078	195892	189853	157136	85308.4	139722	140745	190859	92462	109435	135737	92895.9	112586	189941	301167	193897	98871.1	139604	133573	130378	169605	73658.2
P04004	368890	335521	429477	387225	313077	291495	850661	461623	490756	407755	346567	353071	386506	387254	NA	368685	385623	314025	403900	295117	155847	306302	253510	382935	347339	431414	965037	204105	450834	414159	300852	457610	341305	385733	486472	250170	283458	635631	473747	254972	253144	432328	325162	423020	252847	337088	390645	337421	520457
P04035	NA	NA	NA	NA	NA	NA	NA	NA	NA	NA	NA	NA	NA	NA	NA	NA	NA	NA	NA	NA	NA	NA	NA	1254.3	NA	NA	NA	NA	NA	NA	NA	NA	NA	NA	NA	NA	NA	NA	NA	NA	NA	NA	NA	NA	NA	NA	NA	NA	NA
P04040	4.49585e+07	2.73892e+07	3.21984e+07	7.52807e+07	5.56486e+07	6.60569e+07	7.07864e+07	3.07169e+07	2.78901e+07	5.89819e+07	3.24807e+07	3.39861e+07	6.01158e+07	9.45212e+07	2.22665e+07	4.17251e+07	4.02411e+07	5.06367e+07	4.5207e+07	6.20279e+07	6.14008e+07	4.01292e+07	2.91464e+07	4.00676e+07	4.53029e+07	2.85232e+07	3.98473e+07	3.44693e+07	3.6704e+07	1.26674e+08	9.96684e+07	3.74925e+07	4.34931e+07	3.61997e+07	5.37972e+07	4.62334e+07	3.44706e+07	2.38411e+07	3.62657e+07	3.50844e+07	2.93894e+07	5.29485e+07	4.19392e+07	4.12501e+07	3.101e+07	3.76336e+07	3.82304e+07	3.36666e+07	2.81979e+07
P04062	NA	21746.2	NA	5.89963e+06	410674	NA	NA	NA	64611.1	119229	NA	NA	NA	86071.6	NA	NA	36978.8	NA	462308	NA	NA	NA	279371	35589.8	NA	97518.6	99564.8	462438	156874	3.18781e+06	NA	74387.7	NA	NA	NA	370803	86164.9	NA	72995.6	NA	60152.3	1.73174e+06	NA	NA	NA	NA	NA	NA	NA
P04066	112157	117872	96145.2	694665	149017	110999	98713.8	138129	96166.8	94172.6	97862.1	116871	81687.3	83129.4	252352	128001	131716	147330	191602	115188	152634	173282	116614	186093	135076	79003.7	66030.5	170592	90763.5	271928	179705	127540	114145	122007	131700	219866	197505	55168.2	134155	87042.6	75460.4	437883	117095	81925.2	172070	161984	165905	113045	102807
P04070	16133	13133.3	13065.9	41737.9	22003.2	21917.1	51789.2	34187	24416.4	28388.9	NA	15485.7	NA	9146.7	NA	17823.7	18383.9	18204.5	NA	NA	25032.8	9740.22	NA	15661.6	NA	NA	NA	NA	NA	11921.5	NA	19649.6	NA	13161.3	30580.7	15127.6	9609.26	NA	189406	20600.7	NA	NA	30518.2	12363.6	7197.47	22500.9	NA	19811.6	25669
P04075	558805	738684	1.48936e+06	2.80865e+06	643114	555288	611522	900357	503228	535025	1.04877e+06	862330	552590	954795	261005	645172	1.05803e+06	821285	1.1925e+06	891276	507750	801415	1.48493e+06	1.21332e+06	1.01235e+06	2.08932e+06	1.31167e+06	1.08981e+06	720322	1.21336e+06	677798	1.96453e+06	1.38663e+06	962418	827721	935059	875660	929978	897279	674940	1.20122e+06	1.8498e+06	715780	626859	405451	515500	696460	840402	752249
P04080	539272	466726	328821	1.07036e+06	504365	478090	505262	391084	55497.1	634502	502496	483532	NA	486975	NA	460687	534597	510912	495139	507533	382846	302533	391612	530054	433482	562357	471942	317355	NA	407093	384890	366911	448684	270367	339496	244274	352259	467838	349827	369376	484323	360493	403517	244484	393856	374918	392936	408380	383826
P04083	NA	164727	1.53145e+06	2.26303e+06	111783	115650	NA	506329	125056	NA	380159	NA	NA	418583	NA	98312.6	159056	142577	229466	160666	85011.6	144839	584498	237600	256232	1.51706e+06	1.02352e+06	510404	549982	484460	NA	621159	602676	60799.6	409529	737605	195412	168250	106887	NA	151994	1.18156e+06	NA	159754	NA	174387	72612	NA	NA
P04114	307334	354057	340773	330185	242759	342159	471130	785152	456011	336881	734157	668713	200185	541901	2.45017e+06	382515	482552	379998	1.17641e+06	317836	473930	755312	1.37805e+06	976082	819661	835385	1.57603e+06	922835	732607	728356	334293	630923	440837	418304	787351	687808	534036	486307	529495	397160	628273	850451	438695	355390	447112	459359	467203	555526	450704
P04150	4550.12	NA	NA	NA	2210.72	NA	NA	NA	NA	NA	NA	NA	NA	NA	NA	7100.2	3442.48	2761.7	NA	5782.76	7549.06	4762.43	NA	3598.88	NA	12449.3	NA	NA	NA	NA	NA	NA	4516.1	4427.11	NA	NA	10395.2	NA	NA	6162.96	NA	NA	6747.24	10111	4753.59	NA	5355.85	NA	NA
P04179	1.5043e+06	2.33578e+06	2.34767e+06	3.43883e+06	1.99271e+06	2.76567e+06	4.03157e+06	2.13867e+06	2.42668e+06	2.75619e+06	2.38263e+06	2.2287e+06	1.83479e+06	2.55244e+06	1.59126e+06	2.52191e+06	2.16028e+06	2.43413e+06	2.36447e+06	2.58296e+06	2.03799e+06	1.80335e+06	1.28998e+06	1.8397e+06	2.70327e+06	1.35429e+06	1.24586e+06	1.40035e+06	1.3992e+06	3.00004e+06	2.28941e+06	1.28622e+06	2.388e+06	2.34721e+06	2.2309e+06	2.46414e+06	2.63926e+06	5.40236e+06	3.42926e+06	2.64358e+06	2.61257e+06	1.6304e+06	2.70151e+06	2.4342e+06	3.47538e+06	1.95728e+06	2.15643e+06	3.32817e+06	2.79359e+06
P04180	4168.73	NA	NA	NA	3110.62	NA	NA	NA	NA	NA	NA	NA	NA	NA	NA	NA	4581.95	NA	NA	NA	NA	NA	NA	6781.8	NA	NA	NA	NA	NA	6939.75	NA	NA	NA	NA	NA	NA	NA	NA	NA	NA	NA	NA	NA	NA	NA	NA	NA	NA	NA
P04181	17739	22750.5	NA	NA	21831.1	21794.4	NA	NA	NA	22887.4	NA	NA	NA	NA	NA	15862.6	15308.1	34149.3	28616.4	37672.2	32925.9	38065	NA	38853.7	NA	NA	NA	NA	90225.8	NA	60435.4	NA	32438.5	NA	6261.95	NA	NA	NA	34285.4	NA	NA	NA	NA	NA	16295.1	NA	NA	14140.4	24992.8
P04196	90741.3	85445.3	108898	129056	100088	161450	126706	128752	131788	194014	79614.3	155070	127837	147307	43059	179777	198021	130029	172266	152063	88120.7	133762	186771	138301	226294	144826	280313	140693	184246	138093	170709	318936	173661	82332.1	177886	78546.9	90709.5	161886	95085.6	175967	143378	101952	133725	97340	147505	127644	86583.6	93839.7	110269
P04216	NA	5475.42	6026.56	NA	NA	NA	NA	NA	NA	NA	24543.3	NA	NA	NA	NA	1973.04	4377.47	3966.26	NA	NA	NA	7410.18	NA	NA	16469.3	31912.7	NA	NA	NA	NA	NA	25251.8	10441.5	24116.4	NA	NA	NA	4545.1	NA	NA	NA	NA	NA	NA	3801.74	NA	18767.8	NA	NA
P04217	352286	309306	374471	261598	367208	179817	276945	182397	137435	398277	291977	212754	235003	319479	158917	274723	230857	279877	151309	179879	111204	133917	72898.4	212518	197968	276843	151804	111845	NA	138735	175832	126562	163474	309835	222079	133019	303312	300580	201391	419851	269815	124580	227723	240432	248525	270714	182717	275428	306422
P04233	NA	NA	21916.6	NA	NA	NA	NA	NA	NA	NA	NA	NA	NA	NA	NA	NA	11259.2	6420.41	NA	NA	NA	54288.8	NA	62634.5	NA	194555	NA	NA	NA	NA	NA	93847.4	NA	NA	NA	NA	28758.6	NA	NA	NA	NA	52209.7	NA	NA	NA	NA	NA	NA	NA
P04259	172582	300299	340838	6.05216e+07	290059	305522	582880	566358	1.14507e+06	529436	802974	333311	3.32569e+06	1.23486e+06	NA	393340	285152	327925	325128	4.12922e+06	863864	347240	534297	220083	383892	556312	510311	1.73704e+06	617336	1.61598e+06	1.84707e+06	580674	483674	137641	301406	342618	751919	4.95548e+06	1.53732e+06	385629	770866	4.49631e+06	348359	389815	322061	260982	370990	3.15937e+06	773347
P04264	2.36105e+06	8.8023e+06	1.85482e+07	1.88772e+10	2.58063e+07	1.44988e+07	8.04494e+07	5.49963e+08	1.32662e+09	2.72217e+07	2.16067e+07	3.42847e+07	1.17216e+09	1.12093e+09	1.10813e+07	1.17371e+07	1.76566e+07	2.65098e+06	1.23608e+09	4.46752e+07	1.87494e+08	5.35741e+06	1.72967e+09	1.24163e+07	7.16429e+06	1.23163e+07	2.59594e+07	1.83271e+09	7.69427e+09	9.16536e+09	5.85094e+06	1.51392e+07	7.64697e+06	5.90694e+06	2.20676e+07	1.6012e+09	9.69114e+07	8.80017e+07	1.71612e+07	1.30835e+07	5.01022e+07	1.29192e+10	4.84227e+06	1.26579e+07	5.89903e+06	9.97004e+06	3.89174e+06	1.08044e+07	1.05714e+07
P04275	NA	NA	NA	NA	NA	NA	NA	NA	NA	NA	NA	NA	NA	NA	NA	NA	NA	NA	NA	NA	77104.2	NA	NA	23410.6	NA	NA	NA	NA	NA	NA	NA	NA	NA	35652.3	NA	140638	NA	NA	11192	NA	NA	NA	NA	NA	NA	NA	NA	NA	135628
P04278	NA	9833.17	NA	12699.2	NA	NA	NA	NA	8740.35	NA	NA	NA	NA	NA	NA	NA	4690.5	NA	NA	NA	NA	NA	NA	NA	NA	NA	NA	NA	NA	NA	NA	NA	NA	NA	NA	NA	1114.47	NA	9682.13	NA	NA	NA	NA	NA	NA	NA	NA	NA	NA
P04279	NA	NA	NA	NA	NA	NA	NA	NA	NA	NA	NA	NA	NA	91651.2	NA	NA	NA	NA	NA	527684	381812	NA	906267	941500	NA	NA	NA	NA	NA	NA	NA	NA	NA	NA	139399	NA	NA	1.6735e+06	394764	NA	NA	5.14432e+06	NA	NA	NA	NA	NA	NA	NA
P04280	NA	NA	NA	NA	NA	NA	NA	NA	NA	NA	NA	NA	NA	NA	NA	NA	NA	NA	NA	11875.5	NA	27376.4	NA	12368.4	NA	NA	NA	NA	NA	54882.4	NA	NA	NA	NA	NA	NA	NA	NA	NA	NA	NA	NA	NA	NA	NA	NA	NA	NA	316068
P04406	1.90658e+07	1.50992e+07	1.49788e+07	2.68666e+07	1.63187e+07	1.87522e+07	1.75482e+07	2.20234e+07	1.59519e+07	1.47469e+07	1.73696e+07	1.65855e+07	1.75793e+07	1.68504e+07	2.07697e+07	2.05043e+07	1.87824e+07	1.46058e+07	2.34851e+07	1.74636e+07	2.05469e+07	1.41284e+07	1.34592e+07	1.65001e+07	1.38217e+07	1.43652e+07	1.46098e+07	1.50859e+07	1.12752e+07	1.55206e+07	1.41116e+07	1.12439e+07	1.64898e+07	1.73194e+07	1.37598e+07	1.43768e+07	2.16852e+07	2.45379e+07	2.77697e+07	2.61277e+07	1.92109e+07	4.58418e+07	2.31841e+07	1.69436e+07	2.20939e+07	2.46345e+07	2.12505e+07	2.33718e+07	2.16842e+07
P04424	1.51808e+07	1.47627e+07	1.22675e+07	8.97887e+06	1.57917e+07	1.42619e+07	1.14668e+07	1.3963e+07	1.5558e+07	1.99823e+07	1.38383e+07	1.78942e+07	1.40855e+07	1.4079e+07	1.39007e+07	1.61787e+07	1.5894e+07	1.25324e+07	1.30037e+07	1.32607e+07	1.02408e+07	1.18302e+07	1.09659e+07	1.22383e+07	1.29476e+07	9.2542e+06	8.83115e+06	1.05469e+07	9.93288e+06	8.27663e+06	1.10331e+07	8.24975e+06	1.26448e+07	1.292e+07	1.18914e+07	8.43438e+06	1.20942e+07	1.09039e+07	1.44571e+07	1.11768e+07	1.08779e+07	4.48635e+06	1.35919e+07	8.91393e+06	1.06096e+07	1.5679e+07	1.31861e+07	1.06879e+07	1.26974e+07
P04439	158739	579682	981989	429044	293268	280731	370207	624013	242130	226642	556171	401423	262829	325947	NA	465145	625767	470449	688372	518020	179634	498466	846542	833571	503699	716097	1.13803e+06	537049	258098	307525	165589	1.08957e+06	1.18235e+06	486234	675276	724961	256654	304560	286694	476401	341285	1.61045e+06	139735	99112.7	166589	182553	175554	251133	147602
P04440	NA	NA	NA	NA	NA	NA	NA	NA	NA	NA	NA	NA	NA	NA	NA	NA	20736	NA	NA	NA	NA	31320.4	NA	57029.9	NA	162673	NA	NA	NA	NA	NA	NA	NA	NA	NA	NA	48893.6	NA	NA	NA	NA	NA	NA	NA	NA	121870	NA	NA	NA
P04632	167408	157672	173533	88945.7	69278.3	111079	168082	189388	89398.5	139288	169273	98908.4	173108	113944	117748	92534.8	186354	174611	153799	81056.1	90130.5	62035.1	221017	109306	112731	180661	205996	NA	NA	106422	118921	104410	139559	114907	81187.4	190545	236622	94470.6	262536	129597	85076.3	418336	124614	146576	99742.2	106013	139762	80855.6	122713
P04746	NA	NA	NA	NA	NA	NA	NA	NA	NA	NA	NA	NA	NA	NA	NA	NA	NA	NA	NA	NA	89946.1	NA	NA	NA	NA	NA	NA	NA	NA	275103	NA	NA	NA	NA	NA	NA	NA	NA	163653	NA	NA	NA	NA	NA	NA	NA	NA	NA	NA
P04792	2.95713e+06	2.32545e+06	2.76535e+06	7.87524e+06	1.72251e+06	2.5046e+06	3.37102e+06	2.80719e+06	2.44788e+06	2.3073e+06	1.80783e+06	1.66868e+06	2.67959e+06	1.37439e+06	4.36444e+06	3.29707e+06	2.49065e+06	2.76385e+06	3.58991e+06	2.74426e+06	1.89095e+06	2.34901e+06	3.16033e+06	2.1151e+06	2.33893e+06	3.12945e+06	4.12792e+06	2.86506e+06	6.11695e+06	2.93197e+06	3.35275e+06	3.96101e+06	3.21749e+06	2.42409e+06	3.59744e+06	3.8939e+06	2.0189e+06	3.85651e+06	2.75802e+06	1.30982e+06	2.82099e+06	2.74042e+06	4.25699e+06	2.19641e+06	3.511e+06	3.74077e+06	2.86887e+06	3.04518e+06	2.23876e+06
P04798	NA	NA	NA	NA	NA	NA	NA	NA	NA	80119.5	NA	NA	NA	NA	NA	NA	NA	NA	NA	NA	NA	10810.8	NA	NA	NA	NA	NA	NA	NA	NA	NA	NA	NA	NA	27744.9	NA	NA	NA	NA	NA	NA	NA	NA	NA	NA	NA	129415	NA	NA
P04839	NA	6878.15	82057.9	NA	NA	NA	NA	27459	NA	NA	27129.6	NA	NA	3398.67	NA	NA	12849.2	8162.92	25292.6	13563.6	NA	23894.5	7310.67	25534.1	36558.3	19206.9	83267.7	NA	NA	NA	NA	73602.6	76903.4	NA	31366.3	76959.5	18396.5	NA	NA	NA	24972.5	78973.2	NA	NA	3796.72	NA	9301.59	9168.73	NA
P04843	4.97708e+06	3.55815e+06	4.22643e+06	3.17085e+06	4.28364e+06	4.97991e+06	3.62934e+06	3.73269e+06	3.50612e+06	4.63568e+06	2.94138e+06	3.82976e+06	3.09688e+06	3.73573e+06	4.34834e+06	5.35782e+06	5.02533e+06	4.53303e+06	3.30091e+06	3.49814e+06	3.97889e+06	3.65596e+06	1.4404e+06	3.0835e+06	3.64498e+06	4.3343e+06	2.3592e+06	3.37699e+06	1.93343e+06	4.68811e+06	3.45834e+06	3.15094e+06	4.39657e+06	4.31845e+06	4.14784e+06	4.42715e+06	3.09778e+06	2.95277e+06	4.33659e+06	3.19469e+06	2.83496e+06	2.71559e+06	4.84023e+06	4.31057e+06	4.36089e+06	3.67278e+06	3.773e+06	3.96065e+06	3.81388e+06
P04844	2.38058e+06	2.02719e+06	2.36311e+06	1.89778e+06	2.30353e+06	2.15477e+06	2.48237e+06	2.39637e+06	3.1267e+06	2.72528e+06	2.63549e+06	1.95913e+06	2.0233e+06	2.31971e+06	3.01086e+06	2.13253e+06	2.48427e+06	2.51789e+06	1.86726e+06	2.10007e+06	2.1505e+06	1.71658e+06	1.20419e+06	1.55923e+06	2.20907e+06	2.41281e+06	1.62741e+06	2.53184e+06	1.88486e+06	1.97831e+06	2.02311e+06	1.57345e+06	2.05918e+06	2.25111e+06	1.93814e+06	2.43192e+06	1.98935e+06	1.92741e+06	2.14071e+06	2.00305e+06	1.041e+06	1.08713e+06	2.2443e+06	2.27502e+06	2.31175e+06	2.10627e+06	2.54035e+06	2.13032e+06	2.91666e+06
P04899	52513.5	100763	290752	127596	50044.9	69767	142307	125292	116711	41070.5	112652	95657.1	NA	76795.6	NA	78034.3	152805	122930	213135	79694.2	98881.8	111033	268758	140998	108145	136339	300748	171551	105607	99176.6	51185.6	221507	202111	82509.7	121388	155066	70764.8	130571	83279.7	69220.1	103158	286486	54657.1	58758	74420.7	53248.4	70128.3	71085.9	85107.5
P05023	960979	1.75531e+06	3.3922e+06	1.83021e+06	1.13938e+06	1.57443e+06	1.97406e+06	2.19006e+06	1.07941e+06	967251	2.51944e+06	2.74808e+06	919465	2.3943e+06	412963	2.32936e+06	2.32701e+06	1.80759e+06	4.14645e+06	1.5348e+06	1.97303e+06	2.61579e+06	4.43874e+06	3.50725e+06	1.66157e+06	1.98764e+06	5.53576e+06	2.72308e+06	3.34283e+06	1.80976e+06	807450	3.09823e+06	3.55596e+06	1.97766e+06	2.26502e+06	1.95079e+06	1.94429e+06	2.60725e+06	1.59139e+06	1.53343e+06	2.29399e+06	1.8493e+06	1.19241e+06	1.09357e+06	1.24083e+06	1.84444e+06	1.65947e+06	1.48125e+06	1.89729e+06
P05026	145367	242092	561077	353359	203055	270793	109314	400670	287246	204573	274551	430433	125228	343846	NA	249079	309523	172724	616753	251483	332796	477307	639485	503586	396255	246948	777028	542493	617088	258279	101879	600207	676007	384727	269534	374940	342216	383815	294196	190881	361651	167783	159988	193755	251020	232761	222292	298051	213229
P05060	NA	NA	NA	NA	36610.3	NA	NA	NA	NA	78846.3	NA	NA	NA	NA	NA	NA	NA	NA	NA	NA	NA	NA	NA	13067.9	NA	NA	NA	NA	NA	NA	145542	NA	NA	NA	NA	NA	NA	NA	NA	NA	NA	NA	108208	34460.6	NA	NA	NA	55611.9	NA
P05062	7.40522e+07	7.31152e+07	6.56985e+07	6.20586e+07	6.96388e+07	7.75457e+07	1.21807e+08	7.45974e+07	6.8804e+07	8.8381e+07	7.56864e+07	9.53913e+07	4.49629e+07	7.30691e+07	1.05136e+08	7.55282e+07	6.78307e+07	6.94761e+07	6.62201e+07	7.30898e+07	7.53024e+07	5.82671e+07	5.54134e+07	8.54715e+07	7.61923e+07	7.03307e+07	6.09296e+07	5.05174e+07	4.86838e+07	5.36554e+07	6.36628e+07	5.52804e+07	6.43528e+07	5.31761e+07	8.40266e+07	6.18955e+07	7.42551e+07	1.05314e+08	7.70381e+07	7.68818e+07	6.68802e+07	4.67635e+07	1.12626e+08	7.45712e+07	9.21996e+07	8.51611e+07	1.10734e+08	1.44284e+08	9.81795e+07
P05067	NA	NA	7871.28	NA	NA	4612.19	NA	NA	NA	22170.8	NA	NA	NA	NA	NA	NA	4666.51	NA	10608.3	NA	NA	NA	NA	NA	NA	NA	NA	NA	NA	NA	11478.4	NA	NA	NA	NA	NA	NA	NA	6408.75	NA	NA	NA	20853.3	12020.6	NA	NA	NA	NA	NA
P05089	3.44823e+07	2.42337e+07	2.96474e+07	3.95365e+07	2.9492e+07	3.7445e+07	2.55674e+07	3.82081e+07	2.62878e+07	3.97147e+07	3.40341e+07	3.8406e+07	1.90031e+07	2.9885e+07	2.87458e+07	3.01513e+07	2.90862e+07	3.05148e+07	3.16379e+07	3.12095e+07	3.5006e+07	2.7961e+07	2.52812e+07	2.96376e+07	3.55073e+07	2.50665e+07	2.77336e+07	3.91443e+07	3.79744e+07	3.79575e+07	3.01471e+07	2.48721e+07	3.58098e+07	3.09509e+07	2.77712e+07	2.84869e+07	2.24295e+07	3.01303e+07	3.38149e+07	2.56223e+07	2.34909e+07	6.00401e+07	3.12621e+07	2.01695e+07	3.01098e+07	3.20145e+07	3.23569e+07	2.58198e+07	3.54192e+07
P05090	389172	494625	312501	4.90985e+06	306765	277886	NA	391701	364069	819069	373499	561904	1.36192e+06	973547	475820	157707	272932	257012	436664	563914	476254	372519	389507	517261	348772	420987	407390	458729	704892	1.40097e+06	608421	500891	344627	208359	405575	541962	479020	671901	242685	422634	630736	3.04522e+06	752499	918234	330116	432356	520330	651829	346464
P05091	5.85252e+07	6.77334e+07	7.29139e+07	4.72356e+07	8.17327e+07	7.60645e+07	8.65758e+07	6.93149e+07	7.81877e+07	8.85288e+07	6.80777e+07	7.9844e+07	6.04955e+07	6.11972e+07	5.21998e+07	6.95068e+07	5.92015e+07	7.61496e+07	8.07079e+07	7.11116e+07	8.3755e+07	6.66599e+07	4.24461e+07	5.79186e+07	7.457e+07	4.49825e+07	4.9937e+07	6.11704e+07	6.57069e+07	7.41068e+07	7.59795e+07	4.89153e+07	6.26341e+07	5.90187e+07	7.27732e+07	8.62448e+07	5.71932e+07	6.03581e+07	6.34606e+07	6.50959e+07	6.11889e+07	2.1694e+07	6.28834e+07	7.05394e+07	5.8093e+07	6.64187e+07	6.31077e+07	6.03006e+07	6.29823e+07
P05106	NA	NA	NA	NA	NA	NA	NA	NA	NA	NA	NA	NA	NA	NA	NA	6343.24	7348.05	4383.98	12533.6	16790.7	NA	NA	NA	13754.8	NA	NA	18371	NA	NA	NA	NA	9679.37	NA	NA	NA	NA	8739.28	10414.5	NA	NA	32661.7	NA	NA	NA	10811.9	NA	NA	7490.47	NA
P05107	NA	22166.7	159206	NA	NA	NA	NA	NA	NA	NA	NA	NA	NA	NA	NA	27703.5	28227.2	32058.9	NA	NA	NA	13588	NA	46660.8	36871.3	119359	NA	NA	NA	NA	NA	89321.3	54869.9	NA	NA	81702	36224.3	NA	NA	NA	17280.3	59961.3	NA	NA	9440.19	NA	13769.8	NA	NA
P05109	NA	196053	5.28163e+06	1.26123e+07	609205	171587	2.36523e+06	816503	405191	391612	NA	333908	613432	3.19525e+06	NA	656020	660006	267918	4.02288e+06	461801	1.74797e+06	96839.3	947354	132980	195695	451667	604077	1.24097e+06	310708	2.02641e+06	1.13029e+06	577584	346250	500708	644379	1.2501e+06	434627	2.83922e+06	2.56237e+06	846935	1.44194e+06	3.88051e+06	134511	282593	186173	277297	102442	418900	844029
P05114	31799.2	15980.7	NA	NA	13562.6	10466.6	NA	NA	NA	NA	NA	20508.1	9656.09	NA	NA	26736.8	24398.6	12991.5	NA	47128.8	45857.5	14170.9	NA	19398.9	15274.3	65075.8	NA	NA	NA	NA	18905	NA	23950.9	26204.3	NA	14308.1	NA	11807.9	20523.7	NA	14016.3	NA	21721.3	7092.02	15941.7	24827.2	22902.3	NA	NA
P05120	NA	NA	NA	2.34702e+06	NA	NA	NA	NA	NA	44778.3	52111	NA	44360.7	NA	NA	73612	NA	NA	72509.9	NA	NA	NA	304248	NA	NA	NA	NA	206667	580362	3.5141e+06	NA	NA	NA	NA	NA	179855	NA	NA	NA	NA	272837	4.22407e+06	NA	NA	NA	NA	NA	NA	NA
P05141	2.40166e+06	3.20203e+06	2.1507e+06	3.38481e+06	2.35317e+06	2.34979e+06	1.9892e+06	2.25261e+06	1.79627e+06	2.68787e+06	2.32052e+06	2.94968e+06	2.38021e+06	1.94833e+06	1.84049e+06	2.59888e+06	2.49672e+06	2.31848e+06	2.21543e+06	2.00984e+06	2.24796e+06	2.53961e+06	1.1844e+06	2.46796e+06	3.01625e+06	3.13021e+06	1.54599e+06	1.70969e+06	1.98121e+06	2.17712e+06	2.32233e+06	1.95616e+06	2.38395e+06	2.37121e+06	2.94825e+06	2.40076e+06	4.02521e+06	4.14179e+06	3.79631e+06	3.04707e+06	3.07477e+06	1.21584e+06	2.81624e+06	2.28253e+06	2.91559e+06	2.53971e+06	2.10806e+06	3.33946e+06	3.31275e+06
P05154	84840.6	106578	115774	163913	85916.6	85346.4	NA	NA	97083.5	142886	NA	43072.6	135758	104661	NA	102986	89132.9	74959.9	73675	49659.4	62310.3	73572.4	97921	68648.9	50243.2	94408.3	240358	74652.5	NA	85084.7	NA	97616.2	118532	94730.8	133595	98219.5	65649.1	122176	168706	143610	51810.1	NA	77026.3	71429.9	72590.6	81901	52820.6	56773.9	77753.7
P05155	400148	260532	347995	368377	351635	339178	338021	293311	344353	520354	235841	274851	447378	252863	243659	396955	390586	336727	208829	213726	161126	204064	171986	230754	308495	222200	205330	198374	306334	193999	373250	388565	242544	365904	461908	314408	242327	254067	370533	231370	284432	230127	308805	176648	310260	288430	187635	194067	211060
P05156	40553.1	26066.4	26618.3	37415.7	24804.3	24970.8	NA	35873.8	30089.1	32567.7	43593.7	18712.1	46882.9	24823.1	NA	40246.6	32384.7	25803.8	17007.6	28308.1	25110.6	22916.5	NA	29429	22255.6	15442.3	NA	NA	35469	25606	17695.8	35224.1	24147.8	25939.9	18791.6	17113.2	13012.8	18934.4	24746	32847.9	29637.3	NA	14278	12488.1	22297.1	29171.8	21241.1	19876.8	NA
P05161	13861.3	17249.6	27970.7	26173.4	18310.4	21620.2	NA	29688.2	NA	NA	NA	11870.7	NA	NA	NA	21149.3	36008.9	28889.6	21753.1	19049.7	15872	14262.6	NA	29617.4	17312	NA	21280.9	NA	NA	8439.22	13622.8	NA	23749.3	20591.8	21167	17702.9	13382.3	NA	15326	16956.6	NA	NA	13713.7	5628.86	8462.88	3936.52	NA	NA	NA
P05164	NA	47641.5	7.55808e+06	141271	NA	NA	NA	89020.5	NA	NA	NA	24024.6	47794	99757.9	NA	28231.7	24295	52160.4	51037.5	90891.3	29254.9	35170.5	NA	67476.7	NA	49214	193319	NA	NA	175314	NA	149776	35477.6	11243	3.64988e+06	NA	20169.2	130276	55348.9	4.17997e+06	NA	622695	NA	NA	NA	NA	NA	NA	25148.7
P05165	1.90422e+06	1.55245e+06	1.78461e+06	1.12004e+06	1.85182e+06	2.10196e+06	1.933e+06	3.18553e+06	1.58507e+06	2.42383e+06	1.98102e+06	2.64619e+06	1.39341e+06	2.06957e+06	1.73155e+06	1.77728e+06	1.97336e+06	1.91071e+06	2.29142e+06	2.40076e+06	2.76039e+06	2.67335e+06	1.49696e+06	2.71459e+06	3.32139e+06	1.48238e+06	1.99595e+06	2.38045e+06	2.12485e+06	2.43001e+06	2.23392e+06	2.25978e+06	1.75418e+06	2.11179e+06	1.82591e+06	1.94879e+06	1.65962e+06	1.71695e+06	2.27425e+06	2.14356e+06	1.62326e+06	794193	1.6545e+06	1.6779e+06	1.76099e+06	2.33003e+06	2.35055e+06	2.92637e+06	2.08899e+06
P05166	1.756e+06	1.64556e+06	1.96028e+06	1.06271e+06	1.81496e+06	1.91356e+06	1.38558e+06	2.05074e+06	2.00608e+06	2.14311e+06	2.34974e+06	2.03319e+06	1.76855e+06	1.53659e+06	1.59e+06	1.97697e+06	1.86144e+06	1.86102e+06	1.76264e+06	1.89836e+06	2.4105e+06	2.01985e+06	1.31116e+06	2.19842e+06	2.44898e+06	1.32999e+06	1.68483e+06	2.06513e+06	2.42362e+06	1.49507e+06	1.74895e+06	1.55854e+06	1.64574e+06	1.71326e+06	1.89131e+06	1.84002e+06	1.8708e+06	1.79208e+06	2.11833e+06	1.5198e+06	1.48947e+06	710896	1.81086e+06	2.08445e+06	1.89311e+06	2.00023e+06	2.00391e+06	1.94332e+06	1.76845e+06
P05177	368209	1.14273e+06	1.14572e+06	574177	1.06211e+06	555723	1.15811e+06	876874	961465	1.15799e+06	200379	847140	911080	892462	661785	987649	737052	982292	2.63689e+06	793509	1.41584e+06	1.01975e+06	678161	754840	1.83563e+06	1.78035e+06	726119	345781	1.25099e+06	1.21261e+06	1.31573e+06	1.08327e+06	681451	1.50193e+06	949257	1.58549e+06	991323	136555	715128	1.05239e+06	1.16555e+06	178982	1.03163e+06	701211	768508	960616	2.00727e+06	596383	705974
P05181	248192	928000	485336	404059	929067	2.02679e+06	1.89995e+06	1.07618e+06	348147	809795	685588	1.05285e+06	410412	1.03532e+06	574344	1.64973e+06	1.45348e+06	1.66525e+06	1.91461e+06	1.94759e+06	2.15496e+06	2.18916e+06	1.27317e+06	2.05399e+06	1.45613e+06	427535	1.16227e+06	1.99528e+06	2.20872e+06	1.99683e+06	3.09447e+06	1.06303e+06	2.15631e+06	998572	1.44699e+06	1.67158e+06	921417	NA	752190	92764.2	358407	NA	397331	861605	145512	285531	138887	284568	221156
P05186	10796.4	26502.6	66196.6	29048.6	11937.2	NA	NA	18481.7	NA	24787.2	25905	30958	NA	52414.2	NA	11974.6	12360.7	8901.36	20981.5	15146	8944.07	16083.7	NA	14859.9	16477.3	NA	22745	NA	NA	23627	NA	NA	31472.3	23050.6	16270	14900.5	12253.4	NA	46378.1	NA	25170.6	53949.5	15142.4	NA	12368.6	21878.5	11898.8	14290.2	NA
P05198	384541	342563	364315	421865	334618	463219	467754	281349	481631	407333	408716	356826	356326	365484	361346	339390	449100	294994	486704	397015	479772	335882	234509	350915	283545	485477	277378	321707	323837	319508	441751	289273	393572	413043	454153	359442	294895	298033	435429	501127	234225	466256	285537	456224	341213	373263	335924	355108	354587
P05362	NA	11306.8	45696.9	15597.3	7142.9	13451.4	NA	33078.9	NA	NA	NA	11818.8	NA	NA	NA	10927.4	19619.9	13493.1	26801.8	17906.7	NA	16933.3	31058.2	22974.2	13363.6	24590.4	51049.9	NA	NA	18521.7	NA	35569.9	49687.2	14631.6	22290.4	21334.2	21756.3	17864.7	16870.5	NA	28627.2	54648.2	7096.41	NA	NA	NA	NA	21154.2	NA
P05386	NA	NA	NA	NA	NA	NA	NA	NA	NA	NA	NA	NA	NA	NA	NA	54895.4	NA	30617.3	NA	40173.8	NA	NA	109487	NA	NA	NA	NA	NA	NA	NA	NA	NA	NA	NA	NA	NA	NA	NA	NA	NA	NA	NA	NA	NA	NA	27975	NA	NA	NA
P05387	1.99456e+06	1.42339e+06	1.40893e+06	2.26736e+06	1.30254e+06	1.38747e+06	1.38048e+06	1.67612e+06	3.84516e+06	1.77714e+06	1.64086e+06	2.17126e+06	1.76495e+06	1.32383e+06	1.69795e+07	1.49834e+06	1.41752e+06	1.67868e+06	1.10778e+06	1.47869e+06	1.46009e+06	986670	916783	1.31046e+06	1.47017e+06	1.66091e+06	844591	1.59485e+06	1.40461e+06	1.17759e+06	1.49283e+06	1.33495e+06	1.4719e+06	1.51769e+06	1.46507e+06	1.24397e+06	1.75861e+06	1.08589e+06	1.56551e+06	948923	1.34774e+06	575779	1.63809e+06	1.7229e+06	1.29864e+06	1.66625e+06	1.7362e+06	1.44085e+06	2.5264e+06
P05388	1.64632e+06	1.29222e+06	996402	1.61541e+06	1.22297e+06	1.66114e+06	1.31087e+06	1.2823e+06	901053	1.22885e+06	1.49424e+06	973974	842212	1.26508e+06	1.72038e+06	1.1497e+06	1.94209e+06	1.31266e+06	1.14894e+06	1.34656e+06	1.20785e+06	960967	755443	1.18447e+06	1.23492e+06	1.14033e+06	915539	803901	763940	1.35086e+06	1.23478e+06	1.2578e+06	1.67789e+06	1.08875e+06	1.17944e+06	1.63465e+06	1.07601e+06	1.09483e+06	1.30015e+06	1.08079e+06	1.17694e+06	603345	1.15936e+06	1.24891e+06	1.27281e+06	1.26699e+06	1.04895e+06	1.64497e+06	1.29337e+06
P05413	NA	61634	59274.6	NA	NA	NA	NA	180012	NA	NA	NA	NA	NA	NA	NA	NA	24693	60192.1	NA	107184	NA	78468	NA	140807	194905	NA	184198	NA	NA	NA	NA	231034	247529	NA	NA	39180.4	57435.2	NA	NA	NA	190071	509546	51788.5	NA	NA	NA	78036.6	140175	NA
P05452	NA	NA	NA	NA	2640.85	NA	NA	NA	NA	10362.8	NA	9248.22	NA	NA	NA	NA	NA	NA	NA	13313.4	NA	7974.99	20681.5	11008	11058.5	NA	NA	NA	NA	NA	NA	18440.2	8085.3	NA	9006.08	NA	7294.34	NA	NA	NA	NA	NA	6898.77	5099.54	NA	NA	NA	13250.6	NA
P05455	454770	209456	209968	245270	245478	209648	NA	170566	188913	228266	425073	401633	165289	171027	349155	249866	332074	149294	105323	482983	620980	137611	NA	279679	132273	574052	19547.3	279730	NA	152016	248575	244974	357648	364586	133236	170331	164408	246042	347917	523083	508141	NA	587322	348117	386081	438562	439749	626374	241181
P05543	6094.52	6601.93	NA	4626.93	2109.46	7651.31	NA	NA	4223.75	6565.92	NA	NA	NA	12774.4	NA	6403.84	6517.48	5831.18	NA	3233.71	1483.44	NA	NA	NA	2992.72	5791.58	NA	NA	NA	NA	NA	NA	NA	4871.17	13794.1	13111.3	5074.26	11665.5	5727.02	NA	NA	NA	9679.22	5628.96	5036.85	13711.7	NA	NA	NA
P05546	78464.6	59197.3	63159.4	90769.3	60400.7	79716.4	NA	61500.1	70168.6	93265	64419.6	61222.4	80182.5	108202	NA	79051.4	92867.1	66175	89722.4	43216	41654.5	46611.8	148102	63642.1	73539.8	55128.4	89661	NA	NA	53539.8	60417	60070.7	60766.1	64365.5	80298.7	87092.3	47606.7	51857	50117.3	106817	113421	167010	68841.8	69905.4	51712.4	77356.3	57222.7	77384.7	NA
P05556	67600	204292	498526	277405	132473	186898	103004	328358	NA	59775.4	383090	272012	NA	270790	NA	238556	380321	261558	518005	232585	172348	377601	505554	415386	270627	300640	863231	228403	196871	289810	NA	535927	560097	335588	309994	315166	231101	412355	212315	152393	323886	259663	158497	86951.7	94557.6	93779.9	142715	149897	120706
P05771	11352.2	5791.26	17764.6	20500.6	10059.1	13773.7	NA	18275.4	NA	NA	22318.9	14057	NA	NA	NA	9905.78	23600	18896.2	13035.7	8523.65	NA	16892.5	NA	10773.1	17672.7	NA	NA	NA	NA	NA	6173.45	10795.8	NA	6371.48	NA	20300.4	13638.9	NA	16199.7	NA	NA	38177	NA	24330.8	9451.33	NA	8672.46	NA	22043
P05783	1.17714e+08	8.85168e+07	7.87415e+07	5.89702e+07	6.82598e+07	8.30324e+07	1.10104e+08	7.60966e+07	1.16403e+08	9.13393e+07	8.48429e+07	8.57476e+07	7.65595e+07	8.45289e+07	9.2135e+07	7.96444e+07	6.98531e+07	7.13741e+07	7.80265e+07	7.10377e+07	7.07074e+07	6.22187e+07	5.62144e+07	6.59617e+07	6.81785e+07	7.72559e+07	5.58874e+07	7.28068e+07	8.79985e+07	5.83696e+07	6.14972e+07	6.21784e+07	7.49727e+07	8.71284e+07	8.11295e+07	6.63744e+07	7.96734e+07	1.07423e+08	8.41455e+07	8.29396e+07	7.23834e+07	2.71991e+07	7.89627e+07	8.19492e+07	1.01647e+08	1.13369e+08	1.04807e+08	1.17958e+08	1.16952e+08
P05787	1.66481e+08	1.17806e+08	9.98141e+07	9.97681e+07	1.05055e+08	1.01584e+08	1.42987e+08	9.25456e+07	1.25613e+08	1.30728e+08	1.27235e+08	1.20519e+08	1.16856e+08	1.07411e+08	1.67981e+08	1.15009e+08	1.07588e+08	1.08271e+08	9.55639e+07	8.5695e+07	7.41772e+07	9.30031e+07	6.71897e+07	9.34471e+07	7.83584e+07	8.22486e+07	7.06488e+07	8.87996e+07	1.22702e+08	9.26669e+07	8.24092e+07	6.66768e+07	8.60732e+07	1.15266e+08	1.04828e+08	8.22873e+07	1.12098e+08	1.22516e+08	1.32953e+08	1.04846e+08	8.51816e+07	3.74847e+07	1.02512e+08	1.07195e+08	1.42088e+08	1.34009e+08	1.40612e+08	1.48831e+08	1.25932e+08
P05814	NA	NA	NA	NA	NA	NA	NA	NA	NA	NA	NA	NA	NA	NA	NA	NA	NA	NA	NA	NA	NA	NA	NA	NA	NA	NA	NA	NA	NA	NA	NA	NA	NA	NA	NA	NA	NA	NA	NA	NA	68506.9	NA	NA	NA	NA	2.75121e+07	NA	NA	NA
P05976	NA	NA	NA	NA	NA	NA	NA	NA	NA	NA	NA	567168	NA	NA	NA	NA	NA	NA	NA	NA	NA	NA	NA	2591.62	NA	NA	NA	NA	NA	NA	NA	NA	NA	NA	NA	NA	NA	NA	NA	NA	NA	NA	NA	NA	NA	NA	NA	NA	NA
P05981	2063.99	1708.5	NA	NA	NA	NA	NA	NA	NA	NA	NA	NA	NA	NA	NA	NA	873.349	NA	1968.01	4365.89	NA	5847.56	NA	NA	NA	NA	NA	NA	NA	NA	NA	NA	3425.54	839.187	NA	NA	797.079	NA	NA	NA	NA	NA	NA	NA	1838.21	NA	NA	3549.52	NA
P05997	NA	NA	NA	NA	NA	NA	NA	NA	NA	NA	NA	NA	NA	NA	NA	NA	5965.47	NA	13578.5	NA	NA	4076.22	NA	8363.66	NA	NA	NA	NA	NA	NA	NA	NA	NA	3790.63	NA	NA	NA	NA	NA	NA	NA	NA	NA	NA	NA	NA	NA	NA	NA
P06126	NA	NA	NA	NA	NA	NA	NA	NA	NA	NA	NA	NA	NA	NA	NA	NA	NA	NA	NA	NA	NA	NA	NA	NA	NA	NA	NA	NA	NA	NA	NA	NA	NA	NA	NA	NA	NA	NA	NA	NA	NA	NA	NA	NA	NA	NA	NA	NA	NA
P06132	86946.9	87010.9	59172.5	157591	43224	74857.6	NA	103669	120087	76711.7	76536.3	37988.9	124458	75818.1	NA	74629	115649	82009.1	106636	84823.9	164311	76506	89114.8	59975.1	73466.1	119178	NA	159081	NA	NA	64414.6	88904.9	66170.1	57197.9	51618.1	NA	62351.4	NA	137094	61710.2	NA	NA	85863.2	49466.9	109809	49728.4	90073.6	132124	199750
P06133	4.43826e+06	4.10011e+06	3.76347e+06	3.61775e+06	5.27266e+06	6.01403e+06	3.70053e+06	2.64965e+06	3.14389e+06	3.84375e+06	1.86881e+06	3.64947e+06	2.9099e+06	4.2721e+06	3.38938e+06	5.09186e+06	4.35977e+06	7.61927e+06	3.36788e+06	4.13033e+06	2.40445e+06	2.83047e+06	1.71761e+06	2.98476e+06	2.67248e+06	2.81334e+06	2.0339e+06	2.57652e+06	2.81321e+06	3.76231e+06	3.99378e+06	1.68263e+06	4.3156e+06	4.4175e+06	5.20201e+06	5.13926e+06	3.21703e+06	3.28278e+06	3.80016e+06	2.9895e+06	3.86889e+06	669865	5.26256e+06	4.58278e+06	3.15637e+06	4.05521e+06	3.75031e+06	3.20042e+06	4.09176e+06
P06213	NA	807.505	3935.26	2656.91	1369.62	2320.49	NA	NA	NA	NA	6998.86	1483.46	NA	NA	NA	1655.56	1613.48	2990.52	NA	NA	NA	936.429	NA	NA	NA	NA	NA	NA	NA	NA	NA	NA	NA	1574.8	NA	NA	NA	NA	2090.13	NA	NA	NA	1097.22	643.874	NA	NA	1753.83	NA	1804.03
P06276	5857.71	1957.55	9935.55	NA	3741.38	2935.27	NA	NA	NA	6108.69	NA	3484.43	NA	5454.08	NA	5756.82	3576.25	3676.71	NA	NA	NA	NA	NA	NA	NA	NA	NA	NA	NA	NA	NA	NA	NA	2627.28	NA	NA	7769.68	NA	7512.69	NA	NA	NA	7231.4	9049.6	5968.89	11360.8	5982.61	5543.48	8509.5
P06280	NA	74889.8	NA	2.25289e+06	NA	NA	250403	NA	NA	NA	NA	NA	NA	NA	NA	NA	NA	NA	187983	NA	NA	NA	307591	NA	NA	NA	NA	NA	NA	775384	NA	265675	NA	NA	NA	NA	NA	NA	NA	NA	NA	1.10382e+06	NA	NA	NA	NA	NA	NA	NA
P06312	4825.94	19467.3	31510.3	798203	13815.2	NA	NA	41299	NA	NA	58343	35904	NA	11525.7	NA	NA	25721.3	19577.8	74306.8	43719.4	25871.8	41702.6	66413.2	63159.4	62001.7	91687.1	90988.5	82753.3	44790.9	114450	NA	59778.8	66939.8	6330.92	29060.1	36152.3	19332.7	32128.8	13021.4	22404.8	NA	78514.8	19262.3	24419.2	25971.7	16247.7	12796.4	17138.3	NA
P06396	40686.8	138001	610043	280903	81966.9	99160.9	NA	215402	NA	121569	360549	171172	NA	224821	NA	81282.3	172064	140684	373028	142411	102771	400453	335240	438927	394602	673239	512777	493848	423267	769557	79916.9	657722	318739	124565	163519	338038	244660	160761	138387	158607	229441	1.07491e+06	183050	123397	82833.7	212768	113946	181640	124421
P06454	30929.9	24644.3	19604.6	35155.3	29848.8	NA	NA	NA	NA	34772.8	NA	23570.3	31444.7	24382.3	NA	49835	25079.2	17306.7	NA	53354	37958	21422.5	NA	29863.7	26438.9	59052.2	NA	42820.8	NA	48684.8	47589.5	54421.9	32814	36187	12573.5	30527.7	NA	30009	28387.5	29061.3	33086.9	NA	63413.1	NA	25747.7	25607.5	31549	NA	NA
P06576	1.19209e+07	1.43038e+07	1.41631e+07	1.45181e+07	1.44458e+07	1.57639e+07	1.27545e+07	1.46963e+07	1.03354e+07	1.33472e+07	2.18928e+07	2.15029e+07	9.46753e+06	1.1956e+07	1.24216e+07	1.35122e+07	1.26416e+07	1.44333e+07	1.41683e+07	1.40934e+07	1.87312e+07	1.9641e+07	9.24091e+06	1.61779e+07	1.96614e+07	1.23382e+07	1.11258e+07	1.3801e+07	1.52795e+07	1.07373e+07	1.45575e+07	1.44266e+07	1.14453e+07	1.32091e+07	1.78721e+07	1.32294e+07	2.17988e+07	2.30325e+07	2.45776e+07	1.80628e+07	1.32538e+07	6.77917e+06	2.03189e+07	1.89187e+07	2.20889e+07	2.01112e+07	1.8428e+07	3.73083e+07	2.56336e+07
P06681	12797.7	16616.5	19382.5	19161.3	16549.2	16555.1	NA	NA	15822.6	38042.4	NA	17330.9	26645.7	21661.3	NA	25907	12528.3	26220.5	8743.58	17372.2	14986	12605.7	NA	12962.2	18779.8	NA	38558.2	36351.6	29784.3	9370.67	NA	NA	NA	31004.3	17597	13231.4	14406.9	25714.8	15863.6	NA	NA	NA	13300.2	19596.1	23508.9	28733.8	13384	18119.8	NA
P06702	495482	567060	2.56743e+07	6.74785e+07	1.17431e+06	629977	5.03995e+06	2.42046e+06	1.79055e+06	804646	1.16777e+06	1.06477e+06	2.37373e+06	3.48717e+06	1.61725e+06	1.42986e+06	840088	459971	5.07607e+06	1.71175e+06	1.37897e+06	710502	2.34247e+06	544753	1.29616e+06	1.91629e+06	2.15341e+06	7.47523e+06	1.45474e+07	5.47603e+06	2.33719e+06	2.1855e+06	1.7025e+06	1.82328e+06	1.51027e+06	5.10269e+06	773342	4.56892e+06	1.13543e+06	1.94939e+06	2.49828e+06	2.46768e+07	2.12735e+06	1.12255e+06	654634	1.40587e+06	3.24016e+06	5.15952e+06	4.20711e+06
P06727	32259.5	64337.5	101427	39381.9	31125.8	29832.8	NA	145903	56814.2	81214.3	159662	101076	59608.8	39255.7	NA	43853.5	64666.6	33193.8	132405	57412	57493.4	100773	112594	100184	180141	146529	143966	165346	120166	83069.8	66473.8	136639	68820	28541.8	72124.1	120982	61161.8	93119.3	52545.2	NA	75427.1	158682	92865.5	70617.8	24213.6	107553	48268	79785.2	NA
P06730	117839	83978.4	102561	67790	97870.1	76604.9	NA	147937	82948.1	93030.6	NA	114505	NA	65821.7	NA	91753.4	81274.3	77024.4	130470	95289.1	120180	86867.6	116073	98133.9	101505	150929	210183	72613.6	NA	90719	100878	94715.4	111282	113344	91690.8	92997.9	95032.7	53017	111500	70886	89556.3	NA	96659.8	94482.4	82511.7	108939	118434	84762.6	76837.3
P06731	NA	NA	NA	NA	NA	NA	NA	NA	NA	NA	NA	NA	NA	NA	NA	NA	NA	NA	NA	NA	NA	NA	NA	NA	NA	NA	NA	NA	NA	NA	NA	NA	NA	NA	NA	NA	NA	NA	NA	NA	NA	NA	NA	NA	NA	NA	NA	NA	NA
P06732	NA	18475.2	NA	NA	NA	NA	NA	NA	NA	NA	NA	634891	NA	NA	NA	NA	61648.7	80628	NA	NA	NA	NA	NA	NA	NA	NA	NA	NA	NA	NA	NA	NA	NA	23259.9	NA	NA	NA	NA	NA	NA	NA	NA	NA	NA	NA	NA	NA	NA	NA
P06733	1.88592e+07	1.23143e+07	1.81731e+07	1.58154e+07	1.66261e+07	1.47809e+07	1.45336e+07	1.99032e+07	1.65681e+07	1.99159e+07	1.2673e+07	2.12042e+07	8.28899e+06	1.43121e+07	1.58285e+07	2.15874e+07	1.75696e+07	1.98992e+07	2.19993e+07	1.8992e+07	2.08835e+07	1.54581e+07	1.55581e+07	1.97243e+07	1.73519e+07	1.86634e+07	1.79925e+07	1.69692e+07	1.30317e+07	1.42833e+07	1.62692e+07	1.72423e+07	2.00739e+07	1.74421e+07	1.63719e+07	1.48436e+07	1.31803e+07	1.63496e+07	1.78631e+07	1.47473e+07	1.29123e+07	8.11521e+06	2.17838e+07	1.1772e+07	2.04845e+07	1.92555e+07	1.91509e+07	1.64749e+07	1.58367e+07
P06737	1.66836e+07	1.70925e+07	1.90448e+07	1.48096e+07	1.58569e+07	1.83474e+07	1.79223e+07	1.55478e+07	1.20099e+07	1.74915e+07	1.27277e+07	1.93417e+07	8.99602e+06	1.62266e+07	1.90597e+07	1.57834e+07	1.91203e+07	1.7104e+07	1.95917e+07	1.71546e+07	1.65811e+07	1.74268e+07	1.53701e+07	2.04597e+07	1.70887e+07	1.26137e+07	1.59836e+07	1.58926e+07	1.18409e+07	1.64131e+07	1.82368e+07	1.45517e+07	1.49493e+07	1.75759e+07	1.79176e+07	1.5991e+07	2.74197e+07	2.07652e+07	1.87689e+07	2.28314e+07	2.22789e+07	9.10998e+06	2.04631e+07	2.73361e+07	2.00215e+07	1.88451e+07	2.43362e+07	2.79179e+07	2.67522e+07
P06744	3.52313e+06	2.76257e+06	3.16868e+06	2.70289e+06	2.55207e+06	2.64307e+06	2.28755e+06	2.98155e+06	2.05721e+06	2.928e+06	2.83975e+06	3.1309e+06	854482	2.86794e+06	2.7329e+06	2.96073e+06	2.95029e+06	3.08965e+06	3.46502e+06	3.37897e+06	3.04785e+06	3.00868e+06	2.36985e+06	3.2078e+06	3.45997e+06	3.15955e+06	2.99397e+06	2.36543e+06	2.06364e+06	3.01206e+06	2.77441e+06	2.59954e+06	2.43571e+06	2.75443e+06	2.82034e+06	2.5354e+06	4.79717e+06	5.52695e+06	4.90424e+06	4.84757e+06	3.45724e+06	1.54946e+06	4.45928e+06	5.00863e+06	4.00453e+06	4.63687e+06	6.01258e+06	7.3471e+06	4.42202e+06
P06746	NA	NA	NA	NA	NA	NA	NA	NA	NA	NA	NA	NA	NA	NA	NA	4068.56	NA	NA	NA	4396.29	NA	NA	NA	NA	NA	NA	NA	NA	NA	NA	NA	NA	NA	NA	NA	NA	NA	NA	NA	NA	NA	NA	NA	NA	NA	NA	NA	7430.89	NA
P06748	1.55035e+06	778303	181580	2.3609e+06	866908	459942	NA	269326	939049	500213	1.53909e+06	1.62929e+06	960724	913250	2.18706e+06	1.38216e+06	1.01408e+06	253984	175727	2.62907e+06	2.6081e+06	719481	81269.1	1.10458e+06	170359	2.48233e+06	228367	2.60636e+06	NA	1.36636e+06	1.87142e+06	701153	1.92859e+06	1.3887e+06	245818	518144	254463	2.96844e+06	1.19787e+06	2.01578e+06	2.21019e+06	632477	1.54624e+06	847404	1.58022e+06	1.25155e+06	926770	2.28871e+06	291809
P06753	770841	992851	1.37653e+06	1.48393e+06	675672	527353	779637	982777	817503	665464	1.00505e+06	926980	1.18625e+06	1.27728e+06	1.00025e+06	712951	958387	1.19504e+06	1.29136e+06	804169	683091	1.06757e+06	1.24524e+06	1.28923e+06	975277	1.12413e+06	1.27837e+06	1.00306e+06	1.51928e+06	898394	779883	1.76922e+06	1.56353e+06	946159	995279	1.03832e+06	1.72402e+06	1.12931e+06	855729	792609	901942	2.13008e+06	628297	773258	750781	774742	706953	631545	1.02821e+06
P06756	NA	6489.59	11434.6	NA	NA	9798.06	NA	NA	NA	NA	22021.8	NA	NA	NA	NA	6045.26	4455.54	NA	NA	NA	NA	6740.88	8941.08	4274.02	5181.44	NA	8744.75	NA	NA	NA	NA	14579.1	12543.4	3772.09	NA	NA	6953.65	NA	NA	NA	NA	NA	NA	NA	6315.6	NA	NA	9500.16	NA
P06858	NA	NA	NA	NA	NA	NA	NA	NA	NA	NA	NA	NA	NA	NA	NA	NA	NA	NA	NA	NA	NA	NA	NA	NA	NA	NA	NA	NA	NA	NA	NA	NA	NA	NA	NA	NA	35195.8	NA	NA	NA	NA	836912	NA	NA	NA	NA	NA	NA	NA
P06865	393991	243738	225740	1.63025e+06	259380	203905	NA	180954	325358	186773	189529	197438	274514	229097	1.19638e+06	235397	237415	306441	260304	212127	188757	227860	234937	295272	178611	208892	166132	289850	449405	443270	255946	279951	279712	207440	234638	321777	237842	159996	201106	182406	138032	578774	186813	283706	224217	165762	231599	190267	253061
P07093	NA	817.718	NA	4054.34	NA	NA	NA	NA	NA	NA	NA	NA	NA	NA	NA	532.18	1017.23	596.893	NA	NA	NA	607.613	NA	934.214	NA	NA	NA	NA	NA	655.964	NA	NA	NA	NA	NA	NA	NA	NA	NA	NA	NA	NA	NA	NA	NA	NA	NA	NA	NA
P07098	NA	NA	NA	NA	NA	NA	NA	NA	NA	NA	2.36957e+06	NA	NA	NA	NA	NA	NA	NA	NA	NA	NA	NA	NA	NA	NA	NA	NA	NA	NA	NA	NA	NA	NA	NA	NA	NA	NA	NA	NA	NA	NA	NA	NA	NA	NA	NA	NA	NA	NA
P07099	4.49282e+07	4.50592e+07	4.13874e+07	2.70839e+07	4.9306e+07	4.76369e+07	4.81818e+07	3.39373e+07	2.37093e+07	4.04614e+07	2.21828e+07	3.03241e+07	2.72883e+07	4.60516e+07	4.00459e+07	5.42236e+07	4.37673e+07	5.1862e+07	3.82828e+07	4.31047e+07	3.43792e+07	3.36284e+07	1.62813e+07	3.2487e+07	3.14957e+07	2.46669e+07	1.85096e+07	2.00592e+07	2.56827e+07	3.87576e+07	5.1525e+07	2.18104e+07	3.78139e+07	4.13793e+07	4.2783e+07	4.33142e+07	3.94661e+07	4.32216e+07	5.13048e+07	3.9594e+07	3.09552e+07	9.28454e+06	4.65495e+07	4.83214e+07	4.95505e+07	3.80692e+07	4.80359e+07	4.26049e+07	4.67075e+07
P07108	962454	1.03551e+06	1.0262e+06	707895	967939	1.18748e+06	1.36331e+06	1.08821e+06	535218	978702	727357	1.25595e+06	576880	1.1853e+06	1.34564e+06	1.80706e+06	1.41146e+06	1.04005e+06	1.17864e+06	1.63799e+06	1.37465e+06	1.46973e+06	1.46937e+06	1.09274e+06	1.19243e+06	1.02181e+06	841407	779765	818544	1.05515e+06	1.29085e+06	1.31388e+06	1.19773e+06	1.17651e+06	815688	823008	811332	1.07713e+06	926378	918182	581129	260510	1.33669e+06	727816	935421	967851	1.36196e+06	943067	958624
P07148	3.87584e+07	2.77771e+07	4.32825e+07	3.52385e+07	3.52754e+07	3.65326e+07	5.05518e+07	7.49299e+07	5.92837e+07	6.16156e+07	6.35513e+07	5.47915e+07	2.91549e+07	5.10056e+07	4.65089e+07	5.68118e+07	3.51676e+07	3.04989e+07	8.43737e+07	3.51177e+07	7.7881e+07	6.38107e+07	5.87861e+07	6.69463e+07	5.80499e+07	6.08347e+07	5.74666e+07	6.79807e+07	4.66038e+07	4.89534e+07	4.97336e+07	7.72608e+07	4.27161e+07	4.03283e+07	4.93357e+07	4.26367e+07	2.97341e+07	4.72923e+07	3.46947e+07	3.0191e+07	3.00437e+07	1.29592e+07	5.21716e+07	2.51137e+07	4.64429e+07	4.77952e+07	5.25069e+07	3.38165e+07	4.56445e+07
P07195	58890.4	118460	231583	173270	102648	113257	62288.3	169521	137352	86039.7	323452	169224	66498.8	182648	NA	106416	198444	161523	243390	159967	130065	265867	317900	248992	124243	263176	249303	134633	105732	142566	180666	226592	235084	112784	111198	140469	148423	105330	171493	127723	179058	235868	155447	110997	136030	143213	91629.5	137953	102586
P07203	185133	410013	347436	337037	314347	243906	229391	290861	362731	257065	314636	343149	255153	376315	327955	374075	340023	280610	439485	354681	314645	431786	311696	386148	389462	404723	305871	260668	232234	359273	388711	496567	412616	342260	296047	379635	440059	388608	234753	332135	283165	341019	273970	396863	305896	376987	361861	436255	300376
P07205	NA	9163.1	NA	15596.8	7698.87	NA	NA	NA	NA	NA	NA	18342	NA	NA	NA	NA	6546.97	NA	NA	NA	NA	7534.71	NA	8250.6	NA	NA	NA	NA	NA	NA	NA	NA	NA	9900.13	17407.9	NA	NA	NA	NA	NA	NA	NA	NA	2598.39	NA	8542.53	5831.73	NA	NA
P07225	18081.9	14211.9	30773.5	56243	14871.5	15016.7	NA	16846.9	29188.2	19423.9	NA	7206.33	NA	NA	NA	48811.9	16039.5	15934.8	21280.5	15653.5	7761.72	15704.1	NA	31321.6	NA	NA	40268.3	20872.4	NA	NA	NA	NA	11282.6	14776.3	NA	NA	17206.5	NA	73158.9	NA	NA	NA	15194.7	10724.3	13391.2	20456.1	15345.5	NA	23644.2
P07237	3.71603e+07	2.81997e+07	2.90281e+07	3.89827e+07	2.94557e+07	2.57064e+07	2.73111e+07	2.5992e+07	3.16866e+07	3.64983e+07	1.76829e+07	1.93259e+07	2.85157e+07	3.47338e+07	2.90046e+07	3.64494e+07	3.08901e+07	3.02914e+07	2.10688e+07	2.77228e+07	1.54887e+07	1.5459e+07	7.4782e+06	1.55541e+07	1.99359e+07	1.69159e+07	9.05413e+06	1.53168e+07	1.39947e+07	2.23867e+07	1.89845e+07	1.18826e+07	2.86487e+07	2.66203e+07	2.69221e+07	2.00241e+07	2.51343e+07	3.17055e+07	3.081e+07	2.22873e+07	2.3653e+07	8.05248e+06	2.91879e+07	1.67475e+07	2.72996e+07	2.98949e+07	2.33324e+07	1.99463e+07	2.72506e+07
P07288	NA	NA	NA	NA	NA	NA	NA	NA	NA	NA	NA	NA	NA	NA	NA	NA	NA	NA	NA	NA	NA	NA	NA	NA	NA	NA	NA	NA	NA	NA	NA	NA	NA	NA	NA	NA	NA	NA	NA	NA	NA	NA	NA	NA	NA	NA	NA	NA	NA
P07305	981971	941535	517005	459017	863729	1.30778e+06	528872	1.64954e+06	220905	719436	3.43119e+06	1.50784e+06	199111	675346	1.0042e+06	1.37388e+06	1.59829e+06	1.04279e+06	218277	1.74876e+06	3.33839e+06	511079	NA	1.1946e+06	611916	2.26272e+06	1.43018e+06	1.54158e+06	NA	1.05207e+06	1.0424e+06	1.63825e+06	1.40181e+06	1.30694e+06	820776	295476	363851	804548	1.63603e+06	1.93103e+06	1.18071e+06	NA	1.53514e+06	1.13891e+06	2.2927e+06	1.50029e+06	1.42174e+06	1.52588e+06	1.08971e+06
P07306	271804	550780	1.12794e+06	293108	445427	431353	480097	607335	294818	270677	849927	1.0259e+06	393717	591497	279669	615136	617032	508400	931284	586021	413860	663827	1.07582e+06	793346	730854	632939	857115	594404	715680	541766	370992	500135	1.02013e+06	682891	683248	636355	670282	935091	620364	529231	817717	359511	474743	522145	379855	589825	725248	686936	495693
P07307	34751.7	87793.4	124714	91733.3	77668.5	69142.9	NA	NA	NA	64260.3	90596.8	103137	NA	123581	NA	55215.8	53086	102054	123868	53691.2	33910.2	53169.8	55694.9	74435.7	35869.5	NA	NA	NA	NA	66848.3	82077	NA	100805	62200.7	75558.5	NA	102528	135471	116101	56586.8	95030.4	NA	48159	73866.3	44655.1	48434	65612.1	NA	NA
P07327	7.81777e+06	1.84001e+07	1.2087e+07	1.53818e+07	2.07713e+07	1.34015e+07	1.75888e+07	1.44478e+07	4.00685e+06	1.02342e+07	9.52553e+06	1.91569e+07	3.49867e+06	1.11454e+07	9.73633e+06	1.25347e+07	1.45727e+07	2.06219e+07	1.74408e+07	1.99431e+07	1.88102e+07	2.30015e+07	2.32699e+07	2.13682e+07	2.12699e+07	9.74606e+06	1.65939e+07	1.36396e+07	1.37835e+07	1.38292e+07	2.83612e+07	1.90493e+07	1.50349e+07	1.39823e+07	1.44761e+07	1.09248e+07	3.07669e+07	1.81502e+07	2.35188e+07	2.7313e+07	3.29923e+07	1.07869e+07	3.30848e+07	4.17015e+07	2.67238e+07	2.42622e+07	2.98751e+07	2.82238e+07	2.78647e+07
P07332	NA	4879.02	6254.84	NA	1739.58	NA	NA	NA	NA	NA	NA	NA	8853.07	NA	NA	3809.21	2495.19	NA	NA	NA	NA	2101.51	NA	6201.07	NA	NA	NA	NA	NA	NA	2649.73	7995.01	7515.51	1768.77	2735.86	NA	8464.83	NA	NA	NA	NA	NA	NA	NA	5250	NA	3566.75	NA	NA
P07339	6.80898e+06	7.99806e+06	4.29239e+06	2.68783e+07	4.64651e+06	4.0601e+06	6.01146e+06	5.08135e+06	7.52208e+06	4.34103e+06	2.42366e+06	3.9809e+06	9.13052e+06	4.11583e+06	5.87507e+06	4.67445e+06	4.39347e+06	4.3736e+06	9.32497e+06	3.71361e+06	4.0832e+06	3.16537e+06	3.00962e+06	4.1685e+06	3.27014e+06	2.06733e+06	1.8099e+06	3.41631e+06	6.34717e+06	8.04164e+06	5.18754e+06	2.3133e+06	3.43031e+06	4.2829e+06	5.16639e+06	7.41417e+06	5.14745e+06	2.88882e+06	3.46176e+06	3.50917e+06	2.09445e+06	1.0042e+07	3.07592e+06	5.65062e+06	4.80577e+06	2.74615e+06	4.91592e+06	5.42752e+06	4.95558e+06
P07355	1.52812e+06	1.55638e+06	3.94304e+06	6.33315e+07	1.09434e+06	1.10651e+06	1.59846e+06	4.42871e+06	3.11934e+06	1.23114e+06	3.8468e+06	2.18296e+06	3.63767e+06	5.03694e+06	803349	2.60424e+06	2.11408e+06	1.22605e+06	8.85479e+06	1.87335e+06	1.04936e+06	1.87327e+06	9.35829e+06	2.34951e+06	1.58413e+06	5.26737e+06	3.39519e+06	6.42157e+06	7.5332e+06	2.72727e+07	356275	3.4471e+06	3.33523e+06	3.25585e+06	2.37266e+06	7.0556e+06	2.02041e+06	5.13826e+06	3.02446e+06	2.10919e+06	2.79739e+06	4.91584e+07	1.04033e+06	1.11204e+06	1.22214e+06	1.817e+06	1.19641e+06	1.38796e+06	1.78973e+06
P07357	39375.8	38815	35094.8	43315.7	46346.8	31205.2	NA	32591.3	NA	NA	NA	72206.7	NA	21699.1	NA	31156.6	38327.7	65409.7	66704.6	31195	42867	64936.8	74999.3	26324	71369.9	NA	47670.9	NA	NA	NA	NA	62388	29044.7	32857.7	24750.8	NA	33190.6	NA	156827	NA	40505.9	NA	26423.2	38138.5	46806.1	NA	21228.7	48040	NA
P07358	2780.39	NA	NA	NA	NA	NA	NA	NA	NA	25016	NA	13839.6	NA	NA	NA	NA	NA	NA	NA	NA	NA	7642.29	NA	14102.3	9934.24	7328.58	35925.4	38987	NA	NA	NA	NA	NA	NA	12791.3	NA	NA	NA	NA	NA	NA	NA	NA	NA	NA	NA	9394.83	NA	NA
P07360	NA	54188.1	49826.5	193767	65427.4	NA	NA	80850	153298	83070	NA	70719.7	141835	66822.1	NA	58400.9	161457	32112.5	77458.1	56370.1	NA	35778.9	NA	53418.7	79319.1	NA	NA	173980	NA	148945	NA	NA	55088.9	62919.5	89594.2	38060.6	50101.8	NA	764806	157352	292976	NA	NA	NA	28017.1	NA	40503.7	NA	NA
P07384	967050	1.2366e+06	1.59853e+06	1.0863e+07	1.04932e+06	1.35591e+06	1.08865e+06	1.65289e+06	815791	1.38941e+06	1.48632e+06	1.47287e+06	1.25131e+06	2.26622e+06	1.43518e+06	1.18441e+06	1.50104e+06	1.55065e+06	2.63861e+06	1.12878e+06	1.00037e+06	1.30124e+06	2.24016e+06	1.59283e+06	1.41874e+06	1.28345e+06	1.30064e+06	2.51685e+06	1.71501e+06	3.1572e+06	1.34103e+06	1.66726e+06	1.69337e+06	1.00566e+06	1.69505e+06	1.77446e+06	1.86189e+06	1.59165e+06	1.54701e+06	1.16853e+06	1.4482e+06	5.9764e+06	1.55688e+06	1.6736e+06	1.33891e+06	1.65034e+06	1.59004e+06	1.85698e+06	1.50807e+06
P07437	1.54645e+07	1.41965e+07	1.8104e+07	1.42262e+07	1.46149e+07	1.47622e+07	1.46199e+07	1.84031e+07	1.72267e+07	1.33201e+07	1.66413e+07	1.68792e+07	1.35347e+07	8.99411e+06	1.27407e+07	1.34604e+07	1.59438e+07	1.83299e+07	1.77979e+07	1.21722e+07	1.20994e+07	1.61937e+07	1.13338e+07	1.77833e+07	1.39494e+07	1.67967e+07	1.56859e+07	1.40107e+07	1.40268e+07	1.44539e+07	9.96272e+06	1.77084e+07	1.84973e+07	1.35046e+07	1.62877e+07	1.74288e+07	1.74313e+07	9.78075e+06	1.94603e+07	1.2335e+07	1.0954e+07	1.2112e+07	1.24009e+07	1.39972e+07	1.53657e+07	1.19651e+07	1.43669e+07	1.45696e+07	1.73051e+07
P07451	NA	NA	NA	NA	NA	NA	NA	NA	NA	NA	NA	NA	NA	NA	NA	NA	20781.3	NA	NA	NA	NA	NA	NA	43226.1	NA	NA	NA	NA	NA	NA	NA	92362.5	90512.6	NA	NA	NA	NA	NA	NA	NA	43884.4	NA	51465.2	NA	NA	NA	NA	NA	NA
P07476	NA	NA	NA	427168	42811.5	NA	NA	206569	NA	NA	NA	NA	NA	160288	809856	NA	NA	NA	337980	NA	NA	NA	NA	NA	NA	NA	NA	NA	NA	163669	NA	NA	NA	NA	NA	NA	NA	NA	NA	NA	NA	345950	NA	NA	NA	NA	NA	NA	NA
P07478	20738.4	10081.6	23789.1	16264.9	12186.8	16644.1	52239.9	38168.9	62596.2	27892.5	29033.9	13971.2	32177	57604.7	31466.8	7774.35	5347.01	5845.29	19632.7	11697.5	17746.5	9284.87	49337.1	5652.09	23215.7	27663.8	55451.5	77527.1	125849	NA	15335.3	35062	23721.3	7371.89	40097.7	52825.8	20235.2	28301.9	23187.4	49232.6	46916.3	82611.7	22208.5	19716.2	8889.07	22762.8	10165.5	11172.9	56970.3
P07498	NA	NA	NA	NA	NA	NA	NA	NA	NA	NA	NA	NA	NA	NA	NA	NA	NA	NA	NA	NA	NA	NA	NA	NA	NA	NA	NA	NA	NA	NA	NA	NA	NA	4.22381e+07	NA	NA	NA	NA	NA	NA	NA	NA	NA	NA	NA	NA	NA	NA	NA
P07585	NA	3999.97	19131.2	NA	NA	NA	NA	NA	NA	NA	13004.4	12908.4	NA	15565.9	NA	NA	18439	9813.34	29519.7	9076.26	12171.4	24749.5	21924.8	18217.4	19313.7	16560.7	18247	NA	NA	15176.1	NA	NA	22954.7	7928.44	11237.9	2199.47	3584.95	NA	NA	NA	16137.8	6996.69	NA	NA	NA	NA	NA	NA	NA
P07602	88196.8	101037	96475.6	949148	69073.6	92970.2	NA	130773	108484	136629	NA	108326	100165	98289.3	NA	113779	129164	119152	186513	71272.9	119641	70279.3	NA	164208	129755	120417	58347.9	NA	242005	255725	162306	140341	137470	66769	102325	214574	142257	73590.2	179535	141877	30673.6	274354	161877	99939.9	100439	98249.8	232819	172677	136109
P07686	299573	347730	354877	1.00348e+07	265580	267421	NA	586778	441096	290126	376277	362749	261227	379396	NA	209100	381404	336834	643768	283722	319526	346543	731482	418319	269100	351006	326567	832965	721735	2.68766e+06	351402	201738	330169	262478	313528	639005	434995	490909	390773	424629	282689	2.23315e+06	244313	433858	308587	348848	368070	431031	502898
P07711	NA	NA	NA	NA	NA	NA	NA	NA	NA	NA	NA	NA	NA	NA	NA	NA	NA	NA	NA	NA	NA	NA	NA	NA	NA	NA	NA	NA	NA	NA	NA	NA	NA	NA	NA	NA	NA	NA	NA	NA	NA	NA	NA	NA	NA	NA	NA	NA	NA
P07737	6.40117e+06	6.39016e+06	7.97843e+06	4.1932e+06	5.16925e+06	6.13557e+06	5.33557e+06	4.6487e+06	4.73442e+06	6.20608e+06	4.39774e+06	5.77058e+06	2.32807e+06	5.64943e+06	5.22377e+06	6.23449e+06	6.93347e+06	6.34373e+06	6.37959e+06	6.90828e+06	5.49806e+06	5.82414e+06	4.45894e+06	6.02607e+06	6.81197e+06	6.58985e+06	4.34247e+06	4.81115e+06	4.27374e+06	4.036e+06	4.48371e+06	6.51338e+06	5.96411e+06	5.96105e+06	5.82506e+06	5.90075e+06	7.04287e+06	5.21427e+06	5.3332e+06	3.61321e+06	4.72178e+06	4.16694e+06	5.2583e+06	5.19559e+06	5.13888e+06	5.26525e+06	5.12554e+06	5.29225e+06	5.53654e+06
P07738	NA	5274.12	12102.6	NA	NA	5561.19	NA	30559.9	NA	NA	NA	NA	NA	NA	NA	16942.4	126846	NA	56093.2	92486.6	NA	46177.6	374228	114373	NA	23080.5	217737	NA	NA	NA	NA	227847	164644	4773.21	NA	27234.7	5979.81	NA	NA	NA	51304.3	140573	35395.9	NA	NA	NA	22819	NA	NA
P07741	1.19787e+06	736507	762947	802189	925739	867476	1.29414e+06	841852	875199	1.23492e+06	910169	1.01603e+06	1.81695e+06	1.01364e+06	954685	1.11273e+06	912820	1.0567e+06	1.02788e+06	1.05808e+06	905101	803778	697428	882930	920968	851564	500282	800537	645426	560112	792088	595565	1.23548e+06	669091	854699	491747	920406	1.22892e+06	805593	767605	900961	526366	1.11094e+06	768638	911622	805171	1.03367e+06	896318	1.02882e+06
P07814	425831	345094	436577	431353	419021	304498	353724	468140	470989	389621	465381	406590	449357	379226	710162	375215	385225	364387	516641	344021	392642	451440	352173	483562	375473	383962	349020	506308	668675	522642	362294	357163	352799	376064	396194	364292	455402	412367	424635	322332	410705	1.09215e+06	412487	430669	377943	377744	421007	349008	350298
P07858	667718	729172	342725	434315	442977	348469	432405	558988	270081	376965	346318	429905	NA	335723	409844	452273	428698	417687	546380	310831	339876	374125	214122	544538	336142	182324	281612	288813	NA	521254	409205	337473	318901	417136	559742	628163	395708	155725	496883	224866	142533	388060	278850	325805	242240	279999	491309	276205	614185
P07900	1.55246e+07	1.37163e+07	1.58337e+07	1.2639e+07	1.49133e+07	1.51359e+07	1.7974e+07	1.63525e+07	1.36838e+07	1.64764e+07	1.33622e+07	1.68301e+07	8.67423e+06	1.35029e+07	1.51679e+07	1.66479e+07	1.51332e+07	1.59713e+07	1.74409e+07	1.56554e+07	1.62438e+07	1.58861e+07	1.19588e+07	1.45575e+07	1.69207e+07	1.80023e+07	1.72874e+07	1.39357e+07	1.32672e+07	1.44343e+07	1.67226e+07	1.40435e+07	1.77085e+07	1.4975e+07	1.56385e+07	1.52423e+07	1.54492e+07	1.58458e+07	1.69796e+07	1.70771e+07	1.30889e+07	6.73236e+06	1.80652e+07	1.41514e+07	1.92667e+07	1.61561e+07	1.49346e+07	1.79552e+07	1.60263e+07
P07902	716811	637390	739226	502370	513637	792575	555162	536293	944691	600847	416554	618068	1.06466e+06	418308	616699	683484	880447	923391	504338	652639	544964	483973	341517	443871	431188	615428	329232	390168	810975	686563	716403	423616	705848	819273	759284	890799	843798	467437	756406	641649	715030	73831.2	758128	802636	1.00029e+06	753717	643130	443837	630389
P07910	2.10999e+06	1.06686e+06	611379	1.86092e+06	1.47363e+06	1.56649e+06	708062	1.43231e+06	1.11169e+06	1.27319e+06	1.378e+06	1.79126e+06	596285	666504	1.91814e+06	1.6252e+06	1.76787e+06	927841	297091	3.33576e+06	4.89785e+06	906900	129195	1.17971e+06	846649	3.61157e+06	358118	1.64389e+06	NA	1.19321e+06	2.06393e+06	1.67587e+06	1.9127e+06	2.17509e+06	900833	1.23731e+06	898582	1.37887e+06	2.11968e+06	3.38633e+06	2.42336e+06	453761	2.32612e+06	1.85032e+06	2.28248e+06	2.39307e+06	1.83767e+06	2.27469e+06	551581
P07911	NA	NA	NA	NA	NA	NA	NA	NA	NA	NA	NA	NA	NA	NA	NA	NA	NA	NA	NA	NA	NA	NA	NA	NA	NA	NA	NA	NA	NA	NA	NA	NA	NA	NA	NA	NA	NA	NA	NA	NA	NA	NA	NA	NA	NA	NA	NA	NA	NA
P07942	16484.6	NA	NA	NA	NA	17954	NA	NA	NA	NA	NA	NA	NA	22112.3	NA	16147	14397	NA	NA	NA	NA	NA	NA	NA	NA	NA	NA	NA	NA	NA	NA	NA	57112.8	10439.5	NA	NA	NA	NA	NA	NA	NA	NA	NA	NA	5877.53	NA	NA	8485.02	NA
P07947	9578.03	26851.9	39391.4	37444.7	17676.9	14748.8	NA	30495.5	NA	NA	NA	NA	NA	NA	NA	31904.7	32654.6	22605.4	48110.3	20313	NA	28577.9	62423.7	38462.8	16793.6	32312.3	84202.5	32715.3	88950.9	NA	NA	51790.8	39957.7	21326.2	27910.5	62910.9	27569.1	34591.5	22049.5	34968.2	53328.5	NA	28438.7	21379.9	NA	9898.33	13609	55744.1	NA
P07948	NA	5226.1	13784.4	4216.82	NA	NA	NA	NA	NA	NA	NA	NA	NA	NA	NA	5580.69	6215.81	5991.42	12023.7	9158.25	NA	5969.9	NA	11362.8	NA	NA	NA	NA	NA	NA	NA	18885.4	20346.7	3072.15	13401	17438.2	12772.3	9050.95	NA	11835.2	23416.1	NA	NA	NA	5709.63	NA	NA	7261.29	NA
P07951	NA	NA	27318.9	NA	NA	NA	NA	NA	NA	NA	NA	46195.5	NA	NA	NA	NA	12688.6	10748.2	NA	NA	NA	11389.2	NA	14094.5	NA	NA	NA	NA	NA	NA	NA	NA	24094.6	14714.4	NA	NA	NA	NA	NA	NA	NA	NA	NA	NA	NA	NA	NA	NA	NA
P07954	2.40803e+06	2.3196e+06	2.43896e+06	2.58673e+06	2.33096e+06	2.16229e+06	2.59356e+06	2.30377e+06	2.85928e+06	2.39543e+06	2.62384e+06	2.66674e+06	2.46279e+06	3.07181e+06	3.08548e+06	3.12203e+06	2.61644e+06	3.03559e+06	2.59648e+06	2.52184e+06	3.16163e+06	2.55657e+06	2.10296e+06	2.2588e+06	3.28348e+06	1.73647e+06	2.31185e+06	2.58041e+06	2.86034e+06	2.69278e+06	2.76506e+06	2.03272e+06	2.37036e+06	1.82767e+06	2.21987e+06	2.58491e+06	3.00478e+06	3.15925e+06	2.81787e+06	2.9721e+06	3.28218e+06	1.16948e+06	2.57294e+06	2.54178e+06	2.64668e+06	2.064e+06	3.00877e+06	2.67727e+06	2.84576e+06
P07996	191412	9566.02	58183.4	66543.5	NA	82892.7	NA	23300.4	NA	NA	26470.4	41959	NA	98948.5	NA	37714.6	28996.8	NA	44909.8	NA	NA	NA	31499.3	9950.32	NA	NA	161154	290629	NA	58192.1	NA	NA	28511	36332.9	NA	31462.1	61198.5	102546	23071.1	NA	236425	574008	NA	NA	23830.2	42677.2	13521.5	NA	19647.8
P08123	396726	1.5909e+06	1.22139e+07	926082	1.47383e+06	2.18758e+06	1.04777e+06	2.35874e+06	NA	223245	5.35456e+06	5.80144e+06	1.83341e+06	1.08358e+07	NA	4.52845e+06	7.03122e+06	4.3049e+06	1.07921e+07	2.89232e+06	5.45477e+06	5.42078e+06	8.49498e+06	6.15038e+06	6.71206e+06	4.23286e+06	6.44823e+06	9.62814e+06	1.82625e+06	3.9915e+06	NA	7.59512e+06	8.84214e+06	3.46578e+06	1.99048e+06	3.56498e+06	959277	1.33411e+06	1.31783e+06	1.17587e+06	1.96824e+06	2.64058e+06	619040	1.58461e+06	823789	1.04062e+06	397310	485162	234098
P08133	5.79883e+06	8.25094e+06	1.35227e+07	8.17599e+06	5.57279e+06	6.98079e+06	6.76649e+06	8.75269e+06	7.40685e+06	6.9481e+06	1.0685e+07	1.03165e+07	6.39935e+06	6.07645e+06	7.12019e+06	7.09326e+06	7.46892e+06	7.44582e+06	1.27979e+07	7.43669e+06	7.35881e+06	8.02194e+06	1.50783e+07	1.2874e+07	8.10762e+06	7.58049e+06	1.27081e+07	1.0745e+07	1.18266e+07	5.12168e+06	6.51e+06	9.85502e+06	1.15445e+07	9.61067e+06	1.09459e+07	9.31698e+06	1.26472e+07	8.90748e+06	8.13184e+06	7.46057e+06	9.9622e+06	6.96802e+06	8.07469e+06	8.52664e+06	8.66611e+06	8.7548e+06	9.28767e+06	1.04634e+07	1.07813e+07
P08174	NA	NA	NA	NA	NA	NA	NA	NA	NA	NA	NA	NA	NA	NA	NA	NA	NA	NA	NA	NA	NA	NA	NA	NA	NA	NA	NA	NA	NA	NA	NA	NA	NA	NA	NA	NA	NA	NA	NA	NA	NA	NA	NA	NA	NA	NA	NA	NA	NA
P08183	199574	170137	43747.7	127740	123320	75849.6	305730	206296	264804	190136	NA	96551.3	165119	80203.7	307962	69536	92407.9	108705	96824.5	83482.9	87646.4	101992	NA	177062	95731.6	NA	NA	NA	429606	226233	199151	NA	NA	103997	164213	NA	110688	NA	155957	NA	NA	NA	96281.5	97156.5	147104	163809	117566	NA	136947
P08185	NA	981887	847940	NA	1.1322e+06	897333	NA	NA	NA	1.18319e+06	836257	NA	NA	NA	NA	910737	152176	680778	NA	NA	NA	NA	NA	343251	NA	NA	NA	NA	NA	NA	NA	NA	NA	618582	NA	NA	NA	NA	393132	NA	NA	NA	1.22491e+06	NA	375930	NA	NA	NA	NA
P08195	NA	9749.21	28631.1	15087.9	6932.7	10430.1	NA	45005.6	NA	NA	38936	8411.05	7625.83	14149.6	NA	18061.1	21981.8	12609.8	45629.2	19958.6	10250.5	44056.4	89776	50673.4	39291.9	53522	108279	41867.1	NA	30854.8	30222.7	96790.7	79479.6	6845.06	35885.1	55511	32554.1	10614.5	NA	16107.7	27142.1	61451.2	NA	NA	7950.72	NA	6309.03	15229	NA
P08236	636744	662068	413081	1.87395e+06	554394	438299	288327	385564	811599	493689	139639	266058	483687	555101	567928	601266	670560	752093	684814	456276	385062	321513	156369	425671	314150	182557	167085	261826	249034	737358	711878	203061	426752	632159	554268	642624	539713	143005	493881	371825	138227	249302	386095	545963	561851	369665	537133	380530	319740
P08237	14897.6	71184.1	72208.4	47129.6	4418.11	NA	NA	NA	NA	86372.2	45749.7	NA	NA	NA	90381.6	81219.7	38558.3	59093	65698.1	NA	NA	25614.2	NA	32961.7	NA	NA	116933	NA	NA	34540.6	NA	84847.7	102744	16277.5	75464.1	65530	NA	57508.8	27930	47937.8	NA	NA	80068.9	NA	112785	NA	NA	43692	NA
P08238	4.35676e+06	3.61963e+06	4.40097e+06	3.04034e+06	4.14857e+06	3.93801e+06	3.76372e+06	3.30867e+06	3.59119e+06	3.77127e+06	3.84335e+06	3.34775e+06	3.80207e+06	3.66015e+06	3.8141e+06	4.51714e+06	3.57441e+06	3.65583e+06	4.33435e+06	3.46985e+06	3.46755e+06	3.19788e+06	3.389e+06	4.61635e+06	3.23199e+06	4.78774e+06	4.40126e+06	3.87329e+06	3.03229e+06	2.80314e+06	4.9753e+06	4.07001e+06	3.88722e+06	2.88205e+06	4.16884e+06	3.37871e+06	3.34838e+06	3.94505e+06	3.88229e+06	3.82175e+06	3.44166e+06	2.32235e+06	3.78318e+06	4.08619e+06	3.18899e+06	3.4827e+06	3.71827e+06	4.17136e+06	3.98767e+06
P08240	488182	373238	238109	250599	342368	351133	505790	315367	450782	355873	309212	346650	434429	353008	NA	390387	333566	460631	343724	330278	348253	267120	149353	305326	290687	405077	340321	287868	382610	308901	327458	230924	324904	392030	276324	428643	307016	236792	321128	278839	238504	59939.2	352573	399637	320441	324955	426751	302255	355427
P08246	NA	NA	340490	36067.2	NA	NA	NA	NA	NA	NA	NA	NA	NA	NA	NA	NA	NA	NA	NA	NA	NA	NA	NA	NA	NA	NA	NA	NA	NA	NA	NA	NA	NA	17008	NA	NA	NA	NA	NA	NA	NA	NA	NA	NA	NA	NA	NA	NA	NA
P08263	6.27855e+06	6.76022e+06	9.24075e+06	1.25282e+07	6.3948e+06	1.39393e+07	2.31318e+07	8.08174e+06	1.05437e+07	7.86569e+06	6.88097e+06	6.95676e+06	1.07417e+07	9.16985e+06	1.1589e+07	7.51671e+06	9.67185e+06	8.62727e+06	9.44439e+06	7.23218e+06	8.71939e+06	9.52179e+06	9.3544e+06	8.53047e+06	8.16055e+06	8.96759e+06	1.30611e+07	6.9325e+06	7.8704e+06	9.7959e+06	1.39713e+07	8.9685e+06	6.84443e+06	7.09612e+06	1.68424e+07	6.07758e+06	8.81981e+06	8.33952e+06	6.35364e+06	1.27374e+07	1.8448e+07	8.4506e+06	9.59141e+06	5.84441e+06	1.17152e+07	1.14655e+07	1.05169e+07	1.00915e+07	9.84876e+06
P08294	9327.61	12037.8	31737.6	NA	11807.8	13699.5	NA	NA	NA	NA	NA	16462.2	NA	28919.8	NA	21237.1	17050.1	18298.1	35074.2	17517.7	13627.4	31216.2	34603.6	34886.7	29287.3	25024.9	47766.7	27036.8	NA	19081.4	NA	42093.1	47288	13718.3	19759	19898	16418.5	NA	NA	NA	NA	NA	16408.9	NA	NA	7598.4	13536.4	NA	NA
P08311	NA	14734.8	5.18525e+06	NA	NA	NA	74258.2	NA	NA	NA	NA	NA	NA	50510.2	NA	NA	NA	NA	28581.9	31636.7	NA	NA	20418.1	18172	10746.4	NA	NA	NA	NA	NA	NA	NA	NA	NA	NA	NA	NA	NA	NA	NA	NA	371402	NA	NA	NA	NA	NA	NA	NA
P08319	2.64207e+07	6.04767e+07	6.15206e+07	4.08156e+07	7.57568e+07	6.59167e+07	6.83966e+07	7.55895e+07	2.30799e+07	6.00272e+07	4.43786e+07	7.88056e+07	4.55159e+07	4.26628e+07	6.05537e+07	4.63285e+07	7.11827e+07	8.58875e+07	1.0544e+08	7.53898e+07	1.29853e+08	1.21527e+08	8.2181e+07	1.02809e+08	8.27608e+07	7.20012e+07	9.54138e+07	7.18023e+07	5.09725e+07	6.07793e+07	8.99226e+07	8.35363e+07	8.18219e+07	4.0406e+07	6.11407e+07	6.8784e+07	6.05482e+07	2.22022e+07	3.17556e+07	4.70729e+07	5.03219e+07	1.40664e+07	4.94619e+07	5.56205e+07	5.21923e+07	4.38348e+07	5.51176e+07	4.74955e+07	4.25165e+07
P08397	14864.5	13956.1	12460.7	28441.8	14107	8692.98	NA	23282.6	10559.3	11713.2	NA	10688.8	NA	NA	NA	21162	9071.54	8901.4	NA	22817.6	20653.2	14302.3	26894.3	14880.2	14081.8	NA	21819.4	NA	NA	22973.8	NA	27537.5	25152.9	15349.1	7954.58	NA	NA	NA	NA	NA	16160.2	NA	28468.5	10879.5	15735.8	15979	14244.6	9417.15	NA
P08473	55492.3	31470.5	13466	NA	35774.3	13878.1	NA	NA	121718	52060.1	NA	44760	NA	NA	NA	18920.4	20967.6	24512.7	83488.7	43384.7	NA	12370.5	NA	43653.8	NA	NA	NA	NA	409730	NA	59552.6	NA	NA	29123.2	45020.5	NA	36826.8	NA	34841.5	NA	NA	NA	NA	37390.4	38053.5	NA	47600.4	66332.8	65250.5
P08493	NA	NA	NA	NA	NA	NA	NA	NA	NA	NA	NA	NA	NA	NA	NA	NA	NA	NA	3982.09	NA	NA	NA	NA	NA	NA	NA	NA	NA	NA	NA	NA	NA	NA	NA	NA	NA	7930.96	NA	NA	NA	NA	NA	NA	NA	NA	NA	NA	NA	NA
P08514	NA	NA	NA	NA	NA	NA	NA	NA	NA	NA	NA	NA	NA	NA	NA	NA	10849.4	NA	NA	NA	NA	NA	NA	NA	NA	NA	50267.7	NA	NA	NA	NA	NA	NA	NA	NA	NA	NA	NA	NA	NA	112642	112866	NA	NA	NA	NA	NA	NA	NA
P08519	184654	218048	107764	141656	160043	160733	112042	144547	129449	145142	112247	156655	99432.8	153102	187860	170106	159529	150354	154840	190797	152534	130121	198356	158596	133430	150570	249606	130937	92136.4	356163	164463	NA	115444	240114	180408	118798	74297.5	34846.5	33379.8	88332.5	56887.3	NA	74175.1	101225	79849.7	93361.2	84231.9	102738	46175.4
P08559	311712	262447	290937	246063	243248	234159	206810	351726	207366	188350	427470	277820	245793	141124	366722	268255	267276	270401	300849	223913	332184	347497	191047	241561	308766	261872	289862	323751	487700	216859	217724	304004	244627	216602	199554	262906	258856	414263	339149	327349	304790	159167	307004	378535	358588	391804	278606	476208	218190
P08571	9634.22	18004.1	51976.8	NA	14108	24852.2	NA	61533.9	NA	NA	NA	19434.2	NA	NA	NA	13273.1	34789.7	25298.2	77293.5	33720.3	47011.6	35005	69612	44127.1	57058.6	61727.8	122153	NA	NA	42947.6	NA	118688	69076	16446.5	61509.6	NA	30905	NA	NA	NA	NA	NA	NA	NA	26742.6	NA	NA	NA	NA
P08572	NA	142241	719702	63357.8	122678	174029	95489.7	296091	NA	NA	824766	305766	31127.8	165301	NA	329558	460835	257480	818609	215384	158171	555858	880653	485209	408451	479304	1.0531e+06	450147	251838	222074	NA	1.04846e+06	1.00864e+06	498455	335332	289418	147632	326215	277648	129745	310912	415927	109523	50913.7	29059.4	NA	88312.4	133485	39168.6
P08574	373872	435317	166812	554938	408926	187792	NA	419346	228617	305751	145260	281311	95401.7	218240	185995	379822	293862	238615	511169	329839	427649	473984	NA	471034	433939	215177	150484	340336	237609	234704	423176	212903	436592	358068	216869	318887	454142	215370	282411	153591	123016	NA	437415	209122	472551	307660	309444	589405	104576
P08575	NA	34257.2	67717.6	NA	NA	NA	NA	22402.9	NA	NA	NA	NA	NA	NA	NA	NA	24260.4	16198.2	NA	NA	NA	37837.9	NA	41004.6	18763.5	62209	52327.8	NA	NA	NA	NA	139900	63022.9	NA	NA	62533.3	47104.7	NA	8163.34	NA	NA	90110.4	NA	NA	13582.9	NA	NA	NA	NA
P08579	25777.4	10557.2	8427.98	11780	14726.9	14659.8	NA	NA	NA	NA	NA	21322.3	NA	NA	NA	26799.6	21107.3	5889.82	NA	46191.1	44259.3	10166.8	NA	20731.9	9593.29	28712	NA	33788.3	NA	NA	27013.7	22655.7	23603.5	28482.7	8574.79	13699.2	5835.67	NA	15492	18024.8	NA	NA	24349.7	14184.7	15651.1	20678	23852.8	17365.2	25989.7
P08582	NA	NA	NA	NA	NA	NA	NA	NA	NA	NA	161145	NA	NA	115696	NA	NA	NA	NA	NA	NA	NA	NA	NA	NA	NA	NA	NA	NA	NA	NA	NA	NA	NA	NA	NA	NA	NA	NA	NA	NA	NA	187297	NA	NA	NA	NA	NA	NA	NA
P08590	80697.3	NA	91430.2	7668.36	NA	NA	NA	90985.1	NA	12548.1	NA	NA	NA	NA	NA	NA	115994	107903	NA	69299.5	55004.7	79620.7	144929	NA	NA	49936.6	NA	NA	NA	NA	40565	NA	NA	NA	NA	88751.5	NA	NA	NA	NA	NA	NA	47424.4	101585	62908.9	NA	NA	NA	NA
P08603	85043.5	61382.5	45027.9	91020.2	53041.9	91540.5	240149	188799	NA	132296	121113	115669	NA	87372.2	NA	136590	92879.6	77309.1	181119	74413.6	91875.5	131367	197219	153622	149921	142711	256851	106725	NA	119370	45167.6	182462	94352.8	59668.4	166812	142077	84753.8	NA	326954	76735.4	125708	131180	88961.4	71331.1	59472.6	96015.8	92463.2	127595	NA
P08621	206679	115143	63081.5	160091	153649	93442.3	NA	80739.6	201061	131202	177341	189778	157820	68911.2	357253	139775	144074	63605.7	28164.3	284819	297268	78282.7	NA	150394	85840.2	407618	NA	180911	NA	111440	195984	172263	229217	209852	60312.6	81803.9	50049.4	NA	114703	268567	237304	NA	205063	154312	246367	163535	179489	178982	NA
P08631	21129.8	9012.7	46480.4	5842.85	NA	12971.3	NA	12392.8	NA	NA	35687.5	18646.2	NA	NA	NA	9691.74	9455.12	8717.39	39375.6	16984.5	NA	24183.7	41210	29210.8	26228.1	42700.2	62648.4	NA	NA	19654.7	NA	93330.4	59838.6	12561	13995.6	66546.2	23121.7	NA	NA	NA	20153.7	86710.9	NA	5955.05	5345.07	NA	10445.6	NA	NA
P08637	NA	21365.3	80061.8	NA	NA	NA	NA	56574.4	NA	NA	NA	NA	NA	NA	NA	NA	18154.4	18665.4	56060.5	28672.8	NA	10707.1	NA	58690.8	45071.2	NA	94502.2	21290.6	NA	NA	NA	133157	160509	NA	45470.5	153328	39559.4	NA	NA	NA	NA	177599	NA	NA	NA	NA	NA	NA	19515.6
P08648	16451.9	29806.1	111686	43307.9	15255.8	22046.7	NA	108805	NA	30195.8	82130.5	93324.7	NA	27485.4	NA	41261.9	61309.3	36412.9	89272.3	35568.1	39624.6	53013.2	129674	95297.8	39617.5	64309.8	208491	99212.3	80409.7	48737.3	53762.8	87032	95788.8	57212.4	63040.6	45713.6	33646.2	54555.8	26747.5	43491.4	53815.6	NA	48429.6	NA	12534.9	25816	21207	38817	36849.1
P08651	16300.4	21044.6	NA	12571.1	16456.5	17508.5	NA	NA	NA	21027.8	NA	15281	27840.7	NA	NA	20885.2	13778.6	12949.7	NA	39838.3	43637.3	17802.2	NA	40327.7	16764.9	21636.9	NA	NA	NA	18095.1	22239.2	NA	25041.5	20356.7	NA	NA	NA	NA	NA	NA	29200.4	NA	50056.9	12325.5	28719.3	37523.6	19104.4	29311.7	NA
P08670	264407	2.19636e+06	1.00781e+07	570439	300361	2.85677e+06	NA	3.46621e+07	2.67966e+06	1.03998e+06	2.96112e+07	1.84817e+06	780500	1.05455e+07	NA	2.89689e+06	9.20642e+06	4.05013e+06	8.91555e+06	1.00954e+07	481237	1.49511e+07	4.3857e+06	1.70611e+07	1.91672e+07	4.16012e+07	3.38326e+07	1.36516e+06	1.12048e+06	3.21892e+06	820872	5.72039e+07	1.94563e+07	1.37852e+07	8.03418e+06	1.33751e+07	3.54442e+06	3.29336e+06	7.98332e+06	1.49491e+06	5.01342e+06	5.49441e+07	2.51588e+06	364278	1.55144e+06	6.68187e+06	586698	1.24461e+07	947391
P08684	58527.9	123130	72229.7	814740	68516.1	66714.9	NA	NA	NA	32120.4	NA	89448.4	NA	101922	NA	51265.3	49657.3	99108.7	170403	516402	471103	214625	263072	143010	179335	NA	NA	NA	298253	111410	164838	253272	222175	113585	52209.9	366258	476252	250818	NA	105953	138983	NA	188842	324105	583830	149902	63982.1	46616.9	98767.8
P08697	74670	66503.3	70772.9	116539	78426.7	95213.4	NA	52770	NA	134053	NA	69941.4	111748	151056	85673.8	110614	114165	75803.8	102775	96470.4	76359.8	61590.1	NA	96321.7	115322	87426.5	NA	161749	NA	NA	103657	85008.8	74484.9	99779.3	89372.9	103591	68965.5	101637	136130	75832.6	55857.8	NA	83515.7	61776.2	67758.7	72330.7	49372.9	69647.3	NA
P08708	194706	94683.5	239580	NA	111585	174812	NA	NA	NA	210083	NA	122635	NA	NA	NA	147080	153593	161844	159488	165446	107686	158067	NA	163368	179602	351894	NA	NA	NA	NA	224684	NA	NA	140049	130518	234284	165730	NA	195839	NA	NA	NA	148462	168874	244968	NA	115905	1.20622e+06	211839
P08709	48307.6	34424.8	67154	88013.8	33105.4	58288.7	78310.4	NA	64281.7	48461.2	NA	NA	95707.8	NA	NA	65047.4	44168.3	43032.4	NA	31418.6	NA	18148.5	NA	29603.6	NA	NA	NA	NA	NA	NA	28325.8	NA	31065.6	42536.3	67224.6	27057.1	48351.9	72090.3	161509	50282.3	NA	NA	29899.4	15949.4	49676.7	NA	25694.8	NA	49281.1
P08727	NA	NA	NA	NA	NA	NA	NA	NA	NA	NA	NA	NA	NA	43724.7	NA	NA	NA	NA	NA	NA	NA	NA	NA	NA	NA	NA	NA	NA	NA	1.06613e+07	NA	NA	NA	17847.3	NA	NA	NA	NA	NA	NA	NA	NA	NA	NA	NA	NA	NA	NA	NA
P08729	NA	168602	NA	1.074e+06	NA	NA	NA	NA	704623	NA	NA	NA	239441	NA	NA	NA	NA	NA	NA	108856	NA	NA	NA	NA	384868	NA	NA	NA	1.27685e+06	NA	465003	NA	NA	NA	NA	NA	NA	4.89542e+06	NA	NA	NA	NA	NA	NA	NA	NA	NA	NA	NA
P08754	NA	2719.21	4039	3891.8	1439.59	2125.61	NA	NA	NA	NA	NA	2879.86	NA	NA	NA	1766.88	1729.76	1470.36	3531.34	1490.21	1875.13	3615.94	NA	2163.99	NA	NA	6530.34	NA	NA	5988.03	NA	5321.78	2496.15	1789.77	4646.72	4840.96	2424.53	NA	1885.14	NA	NA	NA	1759.86	NA	1723.97	NA	1562.1	NA	3203.63
P08758	673811	825587	1.75784e+06	693277	426584	549022	551416	2.24289e+06	713840	430535	3.60173e+06	813016	537419	609903	765658	744298	1.217e+06	1.02372e+06	1.7799e+06	1.07645e+06	622330	1.0551e+06	1.59451e+06	1.73073e+06	1.31531e+06	2.24359e+06	3.38985e+06	1.43939e+06	521546	476262	549323	2.33432e+06	3.02493e+06	858574	1.94335e+06	2.11298e+06	1.24201e+06	1.1608e+06	1.60857e+06	1.39964e+06	1.47969e+06	3.72735e+06	664437	641295	1.19152e+06	987948	970552	1.07705e+06	696487
P08779	194109	447125	596812	1.592e+08	643702	834799	1.87302e+06	4.0393e+07	4.68537e+07	613770	986167	1.09465e+06	4.36008e+07	4.42397e+06	4.35697e+06	479600	153913	424503	1.23991e+07	3.4091e+06	2.87716e+06	466054	3.0484e+07	688843	950164	1.02172e+06	889820	6.03407e+06	1.18764e+08	7.85094e+07	1.19452e+06	880184	573533	434586	1.08315e+06	6.56203e+06	2.08738e+06	4.24158e+06	849654	840028	1.90455e+06	6.49579e+08	358861	789213	117015	398638	491624	1.95708e+06	775077
P08842	47992.7	86273.6	169962	998665	61438.3	NA	NA	NA	199108	52690.5	NA	33513.3	119741	251804	NA	73359.2	28485.7	23642.3	603996	81931.5	58064.5	NA	NA	179303	NA	NA	NA	141229	253605	825148	NA	NA	NA	65266.6	NA	296113	64314.2	110324	NA	NA	NA	412260	34433.3	55504	30582.8	NA	30747.2	46009.8	NA
P08865	2.60801e+06	2.58397e+06	1.96605e+06	3.06976e+06	2.18986e+06	2.8638e+06	3.09019e+06	3.21985e+06	2.37642e+06	2.37007e+06	2.92422e+06	2.62386e+06	1.9542e+06	2.16281e+06	2.39095e+06	2.61738e+06	2.57522e+06	2.52881e+06	3.33117e+06	2.87017e+06	3.30024e+06	2.4321e+06	1.44811e+06	2.77869e+06	3.39219e+06	3.52436e+06	1.89127e+06	2.79591e+06	2.15243e+06	3.44412e+06	2.6103e+06	3.77852e+06	2.81766e+06	3.72492e+06	3.60068e+06	2.57119e+06	3.35946e+06	2.98422e+06	3.23882e+06	2.29878e+06	3.54628e+06	1.63002e+06	2.91633e+06	3.17546e+06	2.01902e+06	2.66309e+06	2.91242e+06	2.94143e+06	2.43954e+06
P09001	32381.8	20836.8	34085.3	32361.4	24733.3	28443.4	NA	NA	NA	NA	NA	NA	NA	NA	NA	26605	36380.7	8191.78	42506.3	NA	23912.8	NA	NA	NA	NA	NA	NA	NA	NA	NA	NA	NA	NA	28266.4	NA	NA	20252.9	NA	NA	35116	NA	NA	58597.4	13533.9	36701.5	NA	28583	NA	28982.2
P09012	15292.5	1857.85	NA	32805.9	16427.2	8960.12	NA	NA	NA	NA	NA	26908.9	NA	NA	NA	13323.8	23014.5	13433.9	NA	21485.1	30003.9	NA	NA	5034.83	NA	49422.1	NA	NA	NA	NA	NA	NA	NA	16879.1	NA	NA	5507.03	NA	NA	15821.8	NA	NA	45224	8927.4	18948.2	NA	21021.3	43656.2	NA
P09093	NA	NA	NA	NA	NA	NA	NA	NA	NA	NA	NA	NA	NA	NA	NA	NA	NA	NA	NA	NA	NA	NA	NA	NA	NA	NA	NA	NA	NA	NA	NA	NA	NA	NA	NA	NA	NA	NA	NA	NA	NA	NA	NA	NA	NA	NA	NA	NA	NA
P09104	NA	3202.95	NA	NA	7424.97	7012.91	NA	NA	NA	NA	NA	NA	NA	NA	NA	8261.31	3132.73	NA	NA	NA	NA	9602.25	NA	17115.3	NA	NA	NA	NA	NA	NA	NA	NA	14333.1	5413.68	19549.7	NA	6261.3	NA	NA	NA	NA	NA	26902.5	NA	18078.9	NA	16166.2	NA	NA
P09110	2.0496e+07	1.00662e+07	1.2801e+07	1.14228e+07	2.26179e+07	2.97062e+07	3.02942e+07	1.33979e+07	1.36131e+07	1.71611e+07	1.56941e+07	1.20541e+07	2.3935e+07	2.87393e+07	1.33007e+07	2.11979e+07	2.14629e+07	1.89014e+07	2.06114e+07	2.13898e+07	2.10609e+07	1.43734e+07	4.22233e+06	1.12406e+07	1.47655e+07	1.37473e+07	1.69312e+07	1.62675e+07	2.01353e+07	3.87748e+07	4.8371e+07	1.45633e+07	1.24133e+07	1.52141e+07	2.32794e+07	2.48911e+07	8.98451e+06	9.82652e+06	1.12085e+07	1.01037e+07	1.09688e+07	1.13814e+06	1.32078e+07	1.27392e+07	1.36068e+07	1.14011e+07	1.15998e+07	1.45251e+07	8.45126e+06
P09132	9153.94	12985.7	12066.6	12415.5	15806.1	11545.5	NA	NA	NA	13837.3	NA	15268.3	NA	NA	NA	18900.1	12073.6	9974.69	15642.7	NA	NA	20053.3	NA	19252	18000.8	11552.9	NA	NA	NA	NA	NA	NA	12555	13814.4	10953.5	17120.2	NA	NA	13576.3	NA	NA	NA	10681.9	7760.72	18562.6	17102.8	17781.1	NA	NA
P09210	9.10464e+06	2.09378e+07	2.19905e+07	8.09951e+06	2.23525e+07	2.29414e+07	2.38448e+07	2.32293e+07	1.22042e+07	1.73244e+07	1.30495e+07	1.95208e+07	1.31197e+07	1.85671e+07	9.06559e+06	1.21927e+07	1.4019e+07	1.91948e+07	1.88831e+07	1.53556e+07	2.74689e+07	1.3945e+07	2.03227e+07	1.63693e+07	1.62241e+07	1.76897e+07	2.05479e+07	2.11062e+07	2.27294e+07	1.54152e+07	2.48417e+07	1.99073e+07	2.65644e+07	1.31651e+07	1.45227e+07	1.52398e+07	1.22521e+07	1.39852e+07	8.56478e+06	1.03967e+07	1.47994e+07	6.06236e+06	2.21206e+07	1.82348e+07	1.10554e+07	2.08265e+07	2.17517e+07	1.22115e+07	1.37852e+07
P09211	NA	43067.6	209986	115019	NA	NA	NA	202823	NA	NA	240328	NA	NA	144661	NA	32350.4	97275.2	101626	523293	48656.6	26280.7	71361.4	89399	139667	96269.6	315673	118195	56628.4	NA	75075.9	NA	265783	163988	80703.9	85572.9	167845	103566	151907	108241	119711	91943.6	417784	37730.4	63942.4	66949.5	64914.3	NA	49891.2	NA
P09228	NA	NA	NA	19001.2	NA	NA	NA	19604	NA	NA	NA	NA	NA	NA	NA	NA	NA	NA	199413	NA	NA	NA	NA	NA	NA	NA	NA	NA	NA	NA	NA	NA	NA	NA	NA	NA	27057.7	NA	8226.29	NA	NA	NA	NA	NA	NA	NA	NA	NA	NA
P09234	62619.9	19334.7	NA	NA	30013.4	17561.5	NA	NA	NA	17350.2	NA	13146.5	NA	NA	NA	22601	36097.7	25421.5	NA	31057.1	34784.6	11354.3	NA	16411.6	NA	NA	NA	NA	NA	10778.5	22765.9	22911.8	NA	26197.4	NA	NA	NA	47062.1	NA	42410.8	NA	NA	18144.5	24775.5	29301.1	21134.1	16604.2	16146.8	NA
P09237	NA	NA	NA	NA	NA	NA	NA	NA	NA	NA	260676	NA	NA	NA	NA	NA	NA	NA	NA	NA	NA	NA	NA	NA	NA	NA	NA	83426.8	NA	NA	NA	NA	NA	NA	NA	NA	NA	NA	NA	NA	NA	NA	NA	NA	NA	NA	NA	NA	NA
P09327	10127	50255.3	16800.5	NA	25999.1	NA	NA	NA	NA	NA	NA	NA	NA	NA	NA	NA	24389.6	18837	NA	NA	NA	NA	NA	32561.5	NA	NA	NA	NA	NA	NA	NA	NA	NA	19986.9	NA	NA	39686.2	NA	53153.8	NA	NA	NA	NA	36480.2	37449.5	45300.3	74624.1	73405.8	NA
P09382	119231	81398.3	137129	79359.4	92312.6	129504	NA	150557	82439.1	150901	116759	157851	71538.8	130291	106914	151219	177662	129171	234226	134593	160246	186648	166743	229549	171821	236394	177857	131062	NA	109554	113578	139059	189545	109058	92486.3	149788	64068.9	41402.2	103883	46051.1	67419.7	NA	67504.5	32755.3	72022.1	77280.6	65180.6	58040.2	53349.6
P09417	1.40047e+06	1.14445e+06	827748	893854	936825	1.05128e+06	1.01708e+06	831734	545869	1.25962e+06	1.08602e+06	1.1945e+06	320349	1.58544e+06	1.66423e+06	1.23713e+06	1.18937e+06	1.37041e+06	1.14649e+06	939030	1.32337e+06	1.06276e+06	1.71596e+06	1.23644e+06	1.14928e+06	951243	1.54806e+06	729128	465814	769162	784179	1.21259e+06	1.39373e+06	862521	1.01418e+06	1.07118e+06	1.02335e+06	1.05633e+06	783359	1.69398e+06	1.02177e+06	170700	882332	446984	949408	928030	997802	873235	955258
P09429	252728	168826	224460	95430.9	253185	287868	72825.8	193261	NA	168844	220767	246278	NA	167116	170800	115511	232549	200424	66375.4	439747	631033	127091	21863.7	218706	126843	483295	87227.9	327866	NA	230038	188133	205326	367199	281673	103422	214257	84569	257463	283253	582384	220091	NA	319881	180567	252992	293634	435469	288595	75584.1
P09455	9744.56	27749.2	69568.3	NA	26543.9	63177.3	NA	152336	NA	22596.7	NA	86354.5	NA	55737.4	NA	60963.3	75802.1	108923	111063	58071.2	39607.3	44132.3	118223	127837	57236.7	70019.9	214409	118257	NA	NA	NA	119428	269845	43694.4	186044	40789.1	19524.5	59699.5	43498.3	45532	80645.3	140305	44914.8	15507.6	44677.6	NA	23155.5	46215	NA
P09467	5.76533e+06	3.84812e+06	4.11746e+06	2.53034e+06	3.41587e+06	6.17312e+06	4.39006e+06	8.02192e+06	5.96771e+06	6.22545e+06	8.23208e+06	9.19105e+06	2.61682e+06	5.46272e+06	6.83736e+06	5.14818e+06	5.78281e+06	5.14076e+06	6.47475e+06	5.803e+06	6.21529e+06	5.58219e+06	4.41658e+06	6.89949e+06	5.16536e+06	4.56342e+06	5.24813e+06	6.00389e+06	4.3773e+06	4.70645e+06	4.47673e+06	3.82108e+06	3.67659e+06	5.53408e+06	5.24522e+06	4.04295e+06	9.50706e+06	4.46552e+06	8.08947e+06	3.44247e+06	3.25675e+06	2.74553e+06	8.59609e+06	3.60587e+06	5.91273e+06	8.9084e+06	6.64852e+06	7.76703e+06	5.87871e+06
P09471	39605.8	37642.5	77825	NA	25186.7	42748.2	NA	29528.1	NA	20600.9	NA	72355.5	NA	69311.6	NA	36095.3	63260.2	50452.9	85888.4	27955.5	38337.2	78368.1	76896.7	76826.6	47736.3	41040.8	105914	NA	NA	27056.7	NA	63943.3	75692.5	55947.9	NA	54776.8	34262.6	64922	36705.1	NA	51822.9	NA	42792.6	36113.2	28547.1	NA	37971.7	22712.2	41498.8
P09488	7.11592e+06	6.65216e+06	6.11518e+06	5.36503e+06	6.95172e+06	7.28382e+06	4.1457e+06	8.58857e+06	8.37255e+06	9.02229e+06	8.06682e+06	7.09536e+06	3.89987e+06	4.96151e+06	8.64482e+06	9.82584e+06	8.10322e+06	8.20218e+06	1.10109e+07	7.28934e+06	1.75559e+07	1.17158e+07	1.21263e+07	1.28164e+07	1.02021e+07	7.51537e+06	7.93125e+06	8.01576e+06	3.25227e+06	5.15594e+06	8.76229e+06	1.13984e+07	9.14926e+06	4.96172e+06	7.50662e+06	6.49024e+06	5.82956e+06	6.62504e+06	6.54665e+06	5.84026e+06	5.31319e+06	1.64949e+06	8.31774e+06	3.6348e+06	7.80801e+06	5.04758e+06	6.56793e+06	8.7255e+06	3.90506e+06
P09493	295698	172365	497904	460586	175799	209111	295077	364044	172323	273139	527151	438162	124099	405541	291018	346898	419801	218047	598176	217200	254009	336627	662718	374062	513481	553110	437442	481178	392762	333100	272815	550445	498319	463736	336069	512089	404319	243172	187672	338159	292034	NA	114445	176406	119665	308889	113585	111016	207902
P09496	138041	210023	381027	NA	155337	121420	110318	238996	177923	146924	401411	230435	211303	213139	NA	274280	213287	136037	421853	229799	166113	334843	356826	371830	294148	334706	529939	420750	277917	285538	213996	476907	328142	254835	193035	317349	255313	172390	194476	215711	249512	61076.2	157851	153382	125752	168612	181776	189671	198617
P09497	36142.5	50136.4	70916.3	43230.3	36495.4	35358.9	NA	62427.5	52067.2	43717.1	90725.8	66022.3	22206.9	33077.3	NA	37282.7	41214.2	43172.2	78968.3	47468.4	32063.3	60396.1	80111.6	71540.8	61585.4	37190.9	66803.2	79182.3	48558.9	75582.5	24944.2	65838.9	63565.9	60460.3	55689.9	72492	38293.1	41767	42317.5	35210.3	33841.4	97907.2	29391.6	20684.9	29295.2	32078.4	39202.7	30686.3	34552.7
P09525	4.47873e+06	4.91229e+06	8.29281e+06	5.61112e+06	4.28003e+06	4.36665e+06	6.87896e+06	6.26065e+06	5.66782e+06	4.42791e+06	1.04527e+07	6.21188e+06	3.88094e+06	5.22172e+06	4.25224e+06	4.36348e+06	5.66618e+06	4.45853e+06	7.74219e+06	5.72644e+06	4.66005e+06	6.46705e+06	8.38116e+06	6.60791e+06	4.46472e+06	6.39428e+06	1.03054e+07	6.32991e+06	4.8219e+06	6.40539e+06	4.49937e+06	7.63842e+06	8.58675e+06	4.44663e+06	5.82565e+06	5.89104e+06	5.62963e+06	7.18012e+06	4.68442e+06	5.0574e+06	6.25958e+06	4.97203e+06	5.60595e+06	5.08426e+06	3.95923e+06	4.66752e+06	4.75505e+06	5.72312e+06	4.37221e+06
P09543	155772	242929	288943	449164	212653	188191	NA	214273	197853	135492	249445	241106	224825	199316	NA	188013	241161	164830	380430	252931	204864	296084	281328	273536	256959	204782	380935	303669	291615	576549	272567	302165	241887	217449	179818	297776	247474	312497	157554	158002	218937	398638	208321	165565	200315	182252	205857	213823	238817
P09601	NA	113399	NA	160730	65745.1	55910	NA	534174	NA	NA	NA	NA	NA	NA	NA	NA	98160.6	50586.5	224160	265590	NA	117630	NA	386262	408040	381280	578806	NA	NA	167382	NA	1.35074e+06	472745	56953.6	192965	689307	139784	NA	64454.3	160847	104691	1.0797e+06	73661.2	101832	98967.6	102435	112798	101085	250459
P09622	1.10838e+06	917712	1.15492e+06	685019	854951	1.21635e+06	1.11305e+06	813324	1.11608e+06	1.07109e+06	851912	1.02913e+06	929082	646374	1.98328e+06	962817	1.24593e+06	1.16847e+06	1.06086e+06	1.0247e+06	1.09114e+06	916704	392984	846568	1.01561e+06	761586	447606	956496	1.26027e+06	1.03767e+06	1.16776e+06	525856	880919	914406	1.19825e+06	1.00357e+06	963921	540092	882830	982931	836885	211707	746350	720903	779774	739603	927524	884195	926606
P09651	3.04483e+06	1.99319e+06	912198	2.96788e+06	2.14261e+06	2.31855e+06	1.42258e+06	1.87105e+06	1.6692e+06	1.77726e+06	1.70867e+06	2.591e+06	2.63094e+06	1.25064e+06	2.24617e+06	2.87478e+06	3.46733e+06	1.58203e+06	483945	4.56603e+06	6.54985e+06	1.82707e+06	368248	1.90225e+06	1.54305e+06	6.42118e+06	744036	2.10705e+06	NA	2.06455e+06	2.49382e+06	3.43251e+06	3.89781e+06	2.94837e+06	1.29443e+06	2.19321e+06	1.31876e+06	2.6784e+06	2.84115e+06	3.65548e+06	5.20036e+06	306275	3.94473e+06	2.34002e+06	2.8158e+06	3.789e+06	3.02709e+06	3.84561e+06	1.17071e+06
P09661	391690	236861	153912	266795	284813	288765	NA	152854	403970	203055	390960	294435	425845	143313	432664	207878	229330	161970	47535.5	456540	626760	154069	NA	204942	145776	724958	NA	463776	NA	205303	322654	392624	378353	397328	128347	155117	149478	225639	290887	455777	448031	NA	427397	280635	269308	347850	372428	312567	175589
P09668	93276.5	135553	93441.9	3.03796e+06	79464.2	64027.7	NA	134429	149598	35593.7	NA	NA	NA	112081	NA	54677.3	113172	88675.8	127577	77885.3	99958.9	75399	NA	77832.3	68696.7	NA	NA	NA	NA	1.2083e+06	69327.7	56223	57794.6	73089.2	74216.9	85932.6	43808.3	NA	66475.6	131270	NA	520190	NA	57895.3	NA	NA	75473.7	66118.4	126614
P09669	2.41347e+06	2.14755e+06	1.95036e+06	1.24887e+06	2.71805e+06	1.9573e+06	1.392e+06	1.61468e+06	1.90815e+06	2.04417e+06	1.60808e+06	1.87823e+06	1.4236e+06	1.72869e+06	1.93904e+06	1.29967e+06	1.88695e+06	1.726e+06	2.20483e+06	1.75214e+06	2.1549e+06	1.49871e+06	643693	1.94727e+06	1.79927e+06	1.61277e+06	722766	1.99056e+06	1.66137e+06	1.91498e+06	1.32234e+06	1.13345e+06	1.28246e+06	1.71174e+06	1.65536e+06	1.15744e+06	2.51354e+06	2.25217e+06	4.94012e+06	2.14255e+06	1.52821e+06	590774	2.26144e+06	2.46654e+06	1.62303e+06	2.52806e+06	2.93372e+06	2.32779e+06	2.45214e+06
P09758	NA	NA	NA	NA	NA	NA	NA	NA	NA	NA	NA	NA	NA	NA	NA	NA	10188.5	NA	NA	NA	NA	NA	NA	NA	NA	NA	NA	NA	NA	NA	NA	NA	NA	NA	NA	NA	NA	NA	NA	NA	NA	NA	NA	NA	NA	NA	NA	33045.7	NA
P09848	NA	NA	NA	NA	NA	NA	NA	NA	NA	NA	NA	NA	NA	NA	NA	NA	NA	NA	NA	NA	NA	NA	NA	NA	NA	NA	NA	NA	NA	NA	NA	NA	NA	NA	NA	NA	NA	NA	NA	NA	NA	NA	NA	NA	NA	NA	NA	NA	NA
P09871	50070.2	57709.6	53279.6	85096.8	48773.4	35880.2	63118.9	50774.2	86813.6	70989.3	36764.3	52473	65084.5	62918.9	32939.2	57195.5	57359.3	37372.2	69070.2	64833.4	46909	54670.1	78848.7	62272.1	62101	51169.1	42105.8	89722.8	77852	66892.8	71160.3	67294.1	31386.2	54647.8	64086.9	79699.5	34838.2	61594.7	58359.3	NA	38439.5	NA	63974.8	46163.7	48444.2	50422.4	35732.4	69323.5	37641.7
P09874	441943	162660	41578.1	391131	195913	214317	187720	162733	282499	223746	305269	226942	308918	143344	277986	208849	283074	141620	NA	394698	666062	93882	NA	203573	143542	418141	NA	289791	NA	269352	271322	217221	376662	355373	134712	139276	121030	208634	266711	407960	442082	NA	308791	232863	256654	297027	255037	266774	119097
P09884	NA	NA	NA	NA	NA	NA	NA	NA	NA	NA	NA	NA	NA	NA	NA	NA	NA	NA	NA	NA	NA	NA	NA	NA	NA	NA	NA	NA	NA	NA	NA	NA	NA	NA	NA	NA	NA	NA	NA	NA	NA	NA	NA	NA	NA	NA	NA	NA	NA
P09913	NA	8708.85	5416.45	NA	2513.95	4710.66	NA	NA	NA	3723.78	NA	NA	NA	6085.68	NA	2997.22	4065.01	5391.68	NA	4601.4	4081.56	3312.6	NA	3884.97	4541	NA	NA	NA	NA	NA	NA	11465.3	4113.99	4367.52	6931.96	NA	6071.7	NA	3155.2	NA	1886.55	NA	NA	NA	2224.82	NA	NA	NA	NA
P09914	14374.3	26500.5	32708.4	NA	23461.9	28845.2	NA	44621.3	NA	19468.2	22904.2	17986.7	NA	10736.1	NA	13891.2	22426.6	20673.5	30663.7	24953.2	11278.7	29353.2	NA	31164.2	26475.2	NA	NA	NA	NA	12108.4	21017.6	31973.2	48700	24688.1	44262.7	14816	29688.6	NA	16691.7	29451.5	28543.5	72259	11203.1	15972	17753.1	NA	18614.5	NA	NA
P09917	NA	NA	8387.1	NA	NA	NA	NA	NA	NA	NA	NA	NA	NA	NA	NA	NA	NA	NA	NA	NA	NA	NA	NA	NA	NA	NA	NA	NA	NA	NA	NA	NA	NA	NA	NA	NA	NA	NA	NA	NA	NA	NA	NA	NA	NA	NA	NA	NA	NA
P09923	45543.1	47904.1	72225.8	31695	24946.3	53001.7	333294	105352	96800.1	77594.4	87681.6	85762.4	121253	104666	115971	27844.8	19801.6	34829.4	74432.4	39687.2	73321.8	36039	145221	27338.8	66995.3	141707	215948	87552.6	186767	74439.5	57139.6	122355	87136.5	26696.4	66043.8	103506	30506	115448	56011.6	107928	109852	221221	58597.9	52353.1	89982.5	122955	39016.3	95195.6	151142
P09960	529163	310814	724030	272681	406259	278792	388022	347347	322498	470724	363378	389507	876769	404600	447539	464676	332580	373862	451355	582369	541478	475415	297995	517275	426162	575893	368722	492398	NA	315169	440374	449852	497980	415765	250438	445768	354314	406588	595300	564779	504978	332330	606618	292891	503366	545602	513416	351761	307841
P09972	280642	252700	266998	372599	302648	217183	294633	156825	201414	268801	214580	211724	313358	302874	394785	279965	233425	302223	213910	329127	232489	153338	175300	235832	311940	245115	136953	203469	217481	203267	198830	124287	237631	190931	186509	198721	259457	283869	425587	252447	280818	250968	286775	282578	232642	275209	403667	416947	261385
P0C024	11796.8	NA	NA	NA	12581.9	NA	NA	NA	NA	14719.3	NA	NA	NA	NA	NA	NA	13298.9	NA	NA	NA	NA	NA	NA	NA	NA	NA	NA	NA	NA	NA	NA	NA	NA	NA	NA	NA	NA	NA	NA	NA	NA	NA	NA	NA	NA	NA	NA	NA	NA
P0C091	NA	NA	NA	NA	NA	NA	NA	NA	NA	NA	NA	NA	NA	NA	NA	NA	NA	NA	NA	NA	NA	NA	NA	NA	NA	NA	NA	NA	NA	NA	NA	NA	NA	NA	NA	NA	NA	NA	NA	NA	NA	NA	NA	NA	NA	NA	NA	NA	NA
P0C0L4	168533	153274	160643	194476	126464	100374	164970	106302	123228	203542	135084	230411	118698	99336.7	151934	156688	131436	106833	144313	107441	72807.4	72243.3	126012	97208.4	111064	103882	117885	NA	NA	119028	113392	110735	118216	119676	186638	133501	53679.1	119345	89610	60947	81226.4	NA	52754.8	53383.1	56524	78760.9	56743.5	54620.4	124510
P0C0L5	3.23896e+06	2.51515e+06	2.84971e+06	3.58205e+06	2.58991e+06	2.70933e+06	2.62887e+06	2.02911e+06	3.13604e+06	3.71128e+06	2.13743e+06	2.48285e+06	2.84748e+06	3.03177e+06	2.5095e+06	3.35881e+06	3.0056e+06	2.743e+06	2.00508e+06	1.78961e+06	1.3715e+06	1.6065e+06	1.78961e+06	1.60154e+06	1.98167e+06	1.92301e+06	1.59867e+06	1.65249e+06	1.48737e+06	2.16804e+06	1.87779e+06	1.48464e+06	2.008e+06	2.49096e+06	2.93265e+06	2.62668e+06	1.9908e+06	2.40348e+06	2.79698e+06	2.11871e+06	1.91576e+06	1.87438e+06	2.4446e+06	2.11415e+06	2.46243e+06	2.34256e+06	1.99641e+06	1.96326e+06	2.51652e+06
P0C0S5;Q71UI9	142815	106329	148374	110178	61180.2	95462.8	118977	102140	68329.2	55270.8	92802.7	138667	176147	151262	296599	84496.5	149900	102819	45248.4	194012	311324	111600	NA	118609	47310.7	320613	157372	120873	NA	139950	178953	258784	181263	144984	90143.7	160232	59544.4	68236.2	111192	229228	145867	98468.8	189673	84082.7	178831	210637	153404	128588	81479.3
P0C0S8;P20671;Q96KK5;Q99878;Q9BTM1	967710	721863	1.01959e+06	330549	764870	716420	639832	724208	805656	565999	661028	855585	836363	398445	1.01352e+06	622644	985686	927000	277121	1.49577e+06	2.18666e+06	599849	154859	1.02177e+06	418995	2.78718e+06	537680	950044	NA	660120	928318	1.77368e+06	1.52214e+06	1.39269e+06	769156	1.71368e+06	309185	584555	852983	1.90463e+06	1.18405e+06	290541	1.5536e+06	780259	868934	1.42705e+06	1.06165e+06	1.04515e+06	361462
P0C2W1	NA	NA	NA	NA	NA	NA	NA	NA	NA	NA	NA	NA	NA	NA	NA	NA	NA	NA	1041.59	NA	NA	NA	NA	NA	NA	NA	NA	NA	NA	NA	NA	NA	NA	NA	NA	NA	NA	NA	NA	NA	NA	NA	NA	NA	NA	NA	NA	NA	NA
P0C7W6	2148.74	2469.05	NA	3311.7	NA	NA	NA	NA	NA	NA	NA	NA	NA	NA	NA	2851.5	NA	NA	6535.5	2161.82	NA	2104.97	3194.72	2984.97	NA	NA	NA	NA	NA	NA	NA	NA	NA	2920.92	NA	NA	4939.07	NA	NA	NA	NA	NA	NA	NA	4986.33	2911.04	4163.17	8956.53	NA
P0C869	NA	NA	NA	NA	NA	NA	NA	NA	NA	NA	NA	NA	NA	NA	NA	NA	NA	NA	665.457	NA	NA	NA	NA	NA	NA	NA	NA	NA	NA	NA	NA	NA	NA	NA	NA	NA	NA	NA	NA	NA	NA	NA	NA	NA	NA	NA	NA	NA	NA
P0C870	NA	NA	NA	31369.6	NA	NA	NA	NA	NA	NA	NA	NA	NA	NA	NA	NA	5911.16	NA	NA	NA	NA	NA	NA	NA	NA	NA	NA	NA	NA	38676.3	NA	NA	NA	NA	NA	NA	NA	NA	NA	NA	NA	NA	NA	NA	NA	NA	NA	NA	NA
P0CB38	NA	NA	NA	35627.1	28014.6	NA	NA	NA	NA	NA	NA	NA	NA	NA	NA	NA	NA	NA	NA	NA	NA	NA	NA	NA	NA	NA	NA	NA	NA	NA	NA	NA	NA	NA	NA	NA	NA	NA	NA	NA	NA	NA	NA	NA	NA	NA	22122.8	NA	NA
P0CG12	NA	NA	NA	NA	NA	NA	NA	NA	NA	NA	NA	NA	NA	NA	NA	NA	3010.91	NA	NA	NA	NA	NA	NA	4231.8	NA	NA	NA	NA	NA	NA	NA	NA	NA	1684.33	NA	NA	1924.52	NA	NA	NA	NA	NA	NA	NA	NA	NA	NA	NA	NA
P0CG29;P0CG30	46625	42151.8	46802.9	21708.3	64987.4	67542	NA	61832.3	51828.1	77481.5	71907.7	80934.8	10467	37874.6	NA	89783.1	100210	98769.1	37428.2	82885.5	54859.7	55665.8	NA	68797.7	57326.6	29860.6	60708.4	NA	29885	46685.6	62600.6	NA	48062.1	50301.4	27925.5	38475.5	NA	NA	NA	NA	NA	NA	NA	NA	NA	NA	NA	NA	NA
P0DJD7;P0DJD8;P0DJD9	NA	NA	NA	NA	NA	NA	NA	NA	NA	NA	NA	NA	NA	NA	NA	NA	NA	NA	NA	NA	NA	NA	NA	NA	NA	NA	NA	NA	NA	NA	NA	NA	NA	NA	NA	NA	NA	NA	NA	NA	NA	NA	NA	NA	NA	NA	NA	NA	NA
P0DJI8;P0DJI9	NA	NA	NA	NA	NA	NA	NA	NA	NA	NA	NA	NA	NA	NA	NA	NA	NA	NA	NA	NA	NA	NA	NA	NA	NA	NA	NA	NA	NA	NA	NA	NA	14408.5	13777.1	NA	NA	NA	NA	NA	NA	NA	NA	NA	NA	NA	NA	NA	NA	NA
P0DMV8;P0DMV9	685838	744639	684083	770018	684496	497530	602268	355350	465649	459010	451579	305282	577971	570393	306854	337814	399932	749242	313820	573773	422149	392152	345246	560754	434751	416266	543649	466357	585149	460299	430697	482973	824536	374618	532053	486826	583708	549558	483618	575506	470547	760963	502412	608764	309577	447883	366934	559713	640410
P0DOX2	NA	NA	88080.3	787568	NA	NA	NA	NA	NA	NA	NA	NA	NA	NA	NA	13923.5	184904	NA	137739	69450.2	NA	44803.2	NA	185148	69253.2	82897.1	NA	NA	NA	829639	NA	73114.7	NA	NA	NA	NA	NA	92530.7	NA	NA	NA	1.84322e+06	NA	NA	NA	NA	NA	39391.9	NA
P0DOY2	NA	8869.07	12653.3	510009	NA	NA	NA	31022.7	NA	27309.1	NA	20811.7	NA	NA	NA	5856.15	9587.54	NA	63041.4	NA	NA	31064.6	NA	37986.4	31409.5	52663	47995	48872.5	36396.6	116479	62146.4	NA	22594	7931.42	14847.2	NA	8831.8	21445.3	15171.3	21935.7	16872	365033	24062.9	8575.93	7271.06	12755.3	NA	NA	13758.6
P0DP23;P0DP24;P0DP25	824441	734638	1.11706e+06	889501	1.02949e+06	1.03523e+06	718541	1.09448e+06	1.94893e+06	853621	944958	1.4452e+06	615960	1.05587e+06	1.46917e+06	949109	597893	814106	1.88759e+06	1.01516e+06	1.1502e+06	882017	2.02486e+06	1.47132e+06	1.25487e+06	1.6349e+06	1.15563e+06	1.4585e+06	2.28371e+06	1.2475e+06	993380	1.1378e+06	1.82589e+06	791947	1.11737e+06	956236	1.13052e+06	1.07067e+06	1.0314e+06	934718	973496	794289	1.04133e+06	1.11138e+06	1.09087e+06	995041	1.14497e+06	850222	990217
P0DP57	NA	NA	NA	508736	NA	NA	NA	NA	NA	NA	NA	NA	62575.9	NA	NA	NA	NA	NA	NA	NA	NA	NA	NA	NA	NA	NA	NA	NA	NA	1.60645e+06	NA	NA	NA	NA	NA	NA	NA	NA	NA	NA	NA	242920	NA	NA	NA	NA	NA	NA	NA
P0DPA2	NA	NA	NA	1.21979e+06	NA	NA	NA	NA	NA	NA	NA	NA	NA	NA	NA	188122	NA	NA	NA	46593.3	18264.6	NA	NA	NA	NA	NA	NA	NA	NA	30016.1	NA	NA	NA	NA	NA	NA	NA	246843	30753.2	NA	227541	NA	NA	NA	NA	NA	NA	NA	NA
P0DPB6	7954.26	NA	NA	NA	NA	NA	NA	NA	NA	NA	NA	2429.7	NA	NA	NA	2760.94	3522.19	1915.61	NA	4748.21	4463.2	NA	NA	NA	NA	NA	NA	NA	NA	NA	NA	NA	NA	NA	NA	NA	NA	NA	NA	NA	NA	NA	NA	3179.69	2367.7	NA	1916.35	NA	NA
P0DPH7;P0DPH8	NA	NA	18397.3	25352.2	NA	NA	NA	21284.3	NA	NA	NA	NA	NA	NA	NA	NA	9416.44	NA	7172.68	NA	NA	7689.44	17049.6	13424.2	8181.36	15629.3	NA	NA	NA	NA	NA	30439.9	23270	9196.51	NA	NA	6712.71	21426.4	NA	NA	NA	NA	NA	NA	NA	NA	NA	NA	NA
P0DTE5	NA	NA	NA	NA	1526.72	NA	NA	NA	NA	NA	NA	NA	NA	NA	NA	NA	NA	NA	NA	NA	NA	NA	NA	NA	NA	NA	NA	NA	NA	NA	NA	NA	NA	1318.28	1741.89	NA	NA	NA	NA	NA	NA	NA	NA	NA	1535.84	NA	NA	NA	NA
P0DTE7;P0DTE8;P0DUB6	NA	62513.4	NA	73743.1	NA	NA	NA	NA	NA	NA	NA	NA	8326.39	45867.9	NA	NA	NA	NA	10635.2	9681.16	23378.4	NA	NA	NA	NA	NA	NA	18471.8	NA	82408.5	NA	NA	NA	NA	NA	12009.6	NA	NA	140929	NA	NA	NA	NA	89297.5	NA	NA	4544.24	NA	NA
P10109	35799.8	58237	72471.3	33280.6	47051.8	55450.9	NA	NA	NA	95774.5	76619.2	55935.7	NA	NA	NA	51888	54268	67859.7	NA	91901.6	47553.2	68451.2	NA	43356.7	NA	NA	NA	NA	NA	NA	72574.2	NA	NA	30555.1	123791	NA	63462.6	NA	65190.6	NA	NA	NA	48734.5	73899	86004.5	85827.1	48777.6	76963.4	65082.5
P10114	NA	NA	NA	NA	NA	NA	NA	NA	NA	2702.26	NA	NA	NA	2133.9	NA	NA	NA	NA	NA	NA	2662.47	3579.43	NA	NA	NA	1360.53	NA	NA	NA	2859.12	NA	3481.87	NA	NA	NA	NA	NA	NA	NA	NA	NA	2236.97	NA	NA	NA	NA	1998.54	NA	2672.2
P10153	36576.7	195732	229916	50060.6	52310.7	41685.5	NA	139512	23062	26126	92514.2	59420.1	22708.3	30387.6	NA	38620.5	60436.6	146766	86858.8	174563	40871.6	62906.3	125310	698432	58507.8	92672.9	302455	65456.4	44422.4	37284.9	18746.2	455124	364920	36091.7	135565	330832	22226.1	NA	5833.09	30028.3	42058.8	66215.9	NA	4237.99	NA	NA	52925	56949.5	NA
P10155	209020	99552.1	156722	2.26053e+06	132033	198039	NA	195123	198517	158313	175572	200929	NA	126074	NA	159171	214893	136258	282752	139695	329904	114801	248684	176412	151658	231803	151233	220219	NA	489873	144190	275891	196661	138472	122903	201271	186787	168045	133092	181162	171452	496454	236151	182852	192653	296589	188573	291758	156901
P10163	NA	NA	NA	NA	NA	NA	NA	NA	NA	NA	NA	NA	NA	NA	NA	NA	NA	NA	NA	NA	NA	NA	NA	3471.54	NA	NA	NA	NA	NA	15559.9	NA	NA	27711.3	NA	NA	NA	NA	NA	NA	NA	NA	89298.9	NA	NA	NA	5435.88	NA	NA	NA
P10253	931210	626498	491058	2.44225e+06	549088	576757	463266	689705	800997	679129	313765	616448	423975	302921	436317	592770	662347	755832	669026	538828	528407	618862	305128	658273	499113	280774	320846	565474	751775	755755	713688	368113	523051	568632	592485	811257	671836	221470	447029	361638	141453	513214	430286	469635	495970	537941	707944	403317	517786
P10301	26097.3	45159.1	115263	56514.4	15939.7	31627.5	39886.1	127310	39316.2	34352.4	154670	58504.7	NA	27885.1	NA	35722.1	70734.8	44835.2	91078.1	41290.7	NA	59037	133202	66610.3	52554.3	106626	154978	NA	NA	31272	NA	146010	214292	99005.6	40129.2	46319.4	41141	NA	59064.9	41395.8	52696	140761	40691	13988.4	22706.3	32311	NA	57702.6	NA
P10321	51834.2	115483	238056	64388.5	122831	41612	NA	168825	NA	77544.8	130402	113588	628924	106921	NA	123847	138092	133639	147943	158140	67819	82135.5	158990	228941	173170	124945	207513	180539	NA	NA	NA	257452	257719	126407	146776	217974	74100	91846.5	61250.3	NA	105125	314652	NA	51635.5	40705.7	52264.1	34274.6	NA	87126.4
P10398	16563.4	23765.4	23534.7	24505.1	18297.6	21921.4	NA	21021.3	23895.6	21053.9	25840.1	21904.5	24079.1	26833.2	NA	24633	21936.4	19200	33787.4	23076.7	27627.4	25979.1	45712.5	29603.8	24423.6	14461.9	NA	31531.2	NA	27921.2	23768	25571.4	25898.1	29764.1	17771.4	64663.1	21633.3	29358.1	22465.3	8613.87	28821.1	NA	14546.8	11997.2	13465.5	39415.2	24260.1	26068.1	33064.3
P10412	8.34994e+06	5.386e+06	1.11293e+07	2.05771e+06	7.24039e+06	4.31371e+06	4.25012e+06	5.12207e+06	5.27577e+06	3.34661e+06	3.04293e+06	4.84054e+06	7.26491e+06	5.794e+06	4.00846e+06	4.37415e+06	6.76757e+06	6.50254e+06	2.20005e+06	1.29497e+07	9.77665e+06	4.44647e+06	597567	4.26222e+06	3.59067e+06	1.56992e+07	3.8755e+06	9.48099e+06	NA	5.40774e+06	7.65502e+06	1.91057e+07	9.73477e+06	7.94268e+06	4.76866e+06	1.16415e+07	3.65078e+06	5.60807e+06	7.96162e+06	1.79133e+07	8.02013e+06	1.60194e+06	1.27585e+07	7.73401e+06	7.61472e+06	8.88439e+06	7.11748e+06	5.39963e+06	4.33733e+06
P10451	NA	NA	NA	NA	NA	NA	NA	NA	NA	180277	NA	NA	NA	NA	NA	NA	NA	NA	NA	NA	NA	NA	NA	NA	NA	NA	NA	NA	NA	NA	NA	NA	NA	NA	NA	NA	NA	NA	NA	NA	NA	NA	NA	18431.1	NA	NA	NA	NA	NA
P10515	103014	110222	174305	97631.4	120776	79321.8	NA	151554	104757	141040	98755.5	144408	130690	57068.1	NA	93051.3	94955.3	116986	119252	114832	138165	158514	NA	111613	153849	128252	NA	123297	NA	129159	157890	112746	116925	102809	126376	151928	222082	139498	203924	131242	200838	74763.2	185686	180615	183402	170956	136212	211651	156008
P10586	14819.9	17850.6	45808.3	17926	11340.7	22547.1	NA	31071	11736.8	NA	35639.2	35110.2	NA	22095.9	NA	24868.8	23674.7	19601.7	53571	16196.1	26490.7	30576.9	57468.5	38934.4	24042.3	21571.5	84724.7	32243.9	36972.4	31626.4	23693.8	52017	32954.6	21699.3	27358.8	34655.3	16036.9	29964.3	15465.8	NA	25720.4	NA	11254.6	4111.71	13356.3	22311.6	9841.61	24531.5	25386.1
P10588	NA	NA	NA	NA	NA	NA	NA	NA	NA	NA	NA	NA	NA	NA	NA	NA	NA	NA	NA	9581.14	NA	NA	NA	NA	NA	NA	NA	NA	NA	NA	NA	NA	NA	NA	NA	NA	NA	NA	NA	NA	NA	NA	NA	NA	NA	NA	8010.21	NA	NA
P10599	6.14819e+06	4.37025e+06	5.43266e+06	5.51401e+07	4.28703e+06	4.39462e+06	4.02511e+06	4.61825e+06	5.40924e+06	4.79108e+06	2.25436e+06	3.25254e+06	6.41469e+06	6.81662e+06	4.29405e+06	4.12533e+06	3.37002e+06	4.57073e+06	5.77342e+06	4.99066e+06	4.38654e+06	4.67271e+06	7.54629e+06	3.93588e+06	3.5389e+06	4.08273e+06	4.5317e+06	7.05613e+06	7.99646e+06	2.16012e+07	4.47916e+06	3.93446e+06	3.25324e+06	3.55565e+06	4.7758e+06	8.33682e+06	3.98577e+06	5.52071e+06	3.49e+06	5.13042e+06	5.14458e+06	3.8458e+07	4.33336e+06	3.64174e+06	5.47076e+06	3.93254e+06	4.88764e+06	3.83324e+06	5.99793e+06
P10606	2.43087e+06	2.63932e+06	3.06007e+06	2.33498e+06	2.70241e+06	2.83212e+06	2.23787e+06	2.77335e+06	1.73994e+06	2.89319e+06	3.18418e+06	3.87817e+06	1.30567e+06	2.48849e+06	2.02942e+06	2.8729e+06	2.85948e+06	2.70559e+06	2.79771e+06	2.86401e+06	4.48695e+06	2.95242e+06	902765	2.94144e+06	3.09907e+06	2.62682e+06	2.17979e+06	2.45158e+06	1.83432e+06	2.9547e+06	3.13541e+06	2.15882e+06	3.06878e+06	2.26902e+06	3.69035e+06	2.33818e+06	2.7324e+06	3.34025e+06	3.66445e+06	3.00112e+06	2.1011e+06	1.00567e+06	3.14276e+06	2.48772e+06	4.05756e+06	3.78777e+06	3.52194e+06	4.83038e+06	2.5474e+06
P10619	159195	125980	88873.3	5.13965e+06	66307.1	83584	NA	210188	73675.8	32920.7	113670	76799.9	NA	119140	204942	93325.2	86512.7	78584.6	442128	85532.1	68539.2	86141.6	208775	110249	95205.8	92614.2	NA	259158	NA	1.30479e+06	97392.8	39855.8	89468.6	70448.3	50132.5	191880	140844	79437.3	110104	NA	NA	551093	61025.1	92353.8	106939	79749.1	108312	106132	60155.9
P10620	343597	266884	376126	234805	428280	495036	312715	232481	378563	335706	476115	316508	228497	179973	2.21352e+06	516793	422750	379432	334520	377507	364147	357316	99092.3	293599	170828	157190	209165	256139	150177	211292	225337	116250	384807	360451	248021	246170	356760	220484	856752	490950	226769	NA	244829	441984	445428	471185	327247	255515	553781
P10632	1.44969e+06	1.07353e+06	733487	843339	940208	1.33648e+06	1.03208e+06	628781	685476	847882	577884	738965	778142	1.11357e+06	1.14916e+06	1.29486e+06	1.3324e+06	1.24506e+06	724113	1.19958e+06	1.06533e+06	644563	428126	782404	653709	744275	642532	499064	523663	943858	1.12816e+06	449927	680293	1.06701e+06	1.1893e+06	1.04912e+06	833946	619430	1.26478e+06	770385	368140	NA	783666	1.00471e+06	898779	780182	1.44823e+06	724973	962617
P10635	1.15116e+06	1.09037e+06	629387	504253	882486	915433	365468	393026	425120	819331	296938	197625	591918	696441	583870	825144	957758	1.14369e+06	328053	801668	243711	180024	NA	201999	258249	231175	227802	279133	362098	576183	700968	326258	554703	771008	1.02337e+06	492144	1.70131e+06	1.08981e+06	1.38687e+06	1.21314e+06	811735	289994	1.34389e+06	1.78059e+06	1.17428e+06	1.33845e+06	1.26738e+06	1.3446e+06	1.11475e+06
P10644	213411	173882	217738	189705	190480	234636	296857	235118	350195	280491	197119	296439	378235	166152	295800	288131	272984	236037	392495	172727	214519	233420	249356	265895	199437	205603	368161	300722	316584	189508	229530	423624	281896	237764	241995	328240	323333	149043	213009	187912	160402	218453	161738	208430	197938	152135	276499	206007	231304
P10645	NA	NA	NA	NA	NA	NA	NA	NA	NA	75308	NA	NA	NA	NA	NA	NA	NA	NA	122291	NA	NA	NA	NA	NA	NA	NA	NA	NA	NA	NA	NA	NA	NA	NA	NA	NA	NA	NA	NA	NA	NA	NA	83551.9	55929.5	NA	NA	NA	NA	NA
P10646	2846.16	2160.48	4618.78	3298.71	3185.39	3121	NA	6219.34	1739.85	3888.1	NA	2405.27	5102.31	3551.25	NA	3710.85	4093.19	NA	7217.49	4809.84	NA	6858.91	10315.5	4761.83	4881.41	3234.84	15001.8	NA	NA	NA	NA	8412.11	11079.3	3922.83	NA	NA	NA	NA	5834.91	NA	3728.09	NA	NA	4524.66	1813.38	NA	862.356	2044.09	4524.42
P10768	769496	773310	934177	612243	835643	850955	571329	766083	401938	870255	486576	764432	276590	623896	481923	946579	951312	734072	870693	874295	988861	962190	960167	1.00218e+06	1.11369e+06	747233	812089	600991	248318	869668	739129	1.08345e+06	768003	570026	853886	959869	809471	830532	905828	913414	861197	339043	1.05448e+06	973878	1.25426e+06	737278	891237	823068	1.01591e+06
P10809	1.73575e+07	1.54804e+07	1.90384e+07	1.44107e+07	1.58034e+07	2.19123e+07	1.95161e+07	1.60453e+07	1.8229e+07	1.72333e+07	1.55834e+07	1.58979e+07	2.10306e+07	1.53105e+07	2.09964e+07	1.62247e+07	1.97045e+07	2.00469e+07	1.85295e+07	2.00259e+07	2.20045e+07	1.7584e+07	9.82051e+06	1.464e+07	2.01953e+07	1.38388e+07	1.27709e+07	1.64134e+07	1.84924e+07	1.74579e+07	2.16679e+07	1.33038e+07	1.32922e+07	1.24499e+07	1.78642e+07	1.76094e+07	2.20848e+07	1.7346e+07	1.92953e+07	1.72683e+07	1.58826e+07	5.97278e+06	2.15092e+07	2.06726e+07	1.79346e+07	1.66142e+07	1.95381e+07	1.83696e+07	1.88287e+07
P10909	384732	363094	529663	468458	379368	245981	356843	365793	679087	1.08947e+06	469424	544920	693226	673008	600597	368670	361389	303368	561362	594707	363423	446817	784504	432844	588744	496291	899281	673546	485656	990042	878293	465100	592949	409238	381777	432525	460344	601611	622326	308374	453649	1.50015e+06	1.0044e+06	703678	166135	284115	341992	396322	780967
P10916	NA	NA	NA	NA	NA	NA	NA	NA	NA	NA	NA	NA	NA	NA	NA	NA	NA	NA	NA	NA	NA	NA	NA	NA	NA	NA	NA	NA	NA	NA	NA	NA	NA	NA	NA	NA	NA	NA	NA	NA	NA	NA	NA	NA	NA	NA	NA	NA	NA
P11021	2.38969e+07	1.45923e+07	1.84203e+07	7.39064e+07	1.93413e+07	1.77923e+07	2.18649e+07	1.72089e+07	1.71027e+07	2.29753e+07	1.75375e+07	1.47599e+07	1.53044e+07	2.17203e+07	2.27868e+07	2.41663e+07	1.65922e+07	1.74939e+07	1.59825e+07	1.30985e+07	1.40729e+07	1.17256e+07	6.58641e+06	1.36032e+07	1.63272e+07	1.45887e+07	8.93311e+06	1.35928e+07	1.29645e+07	1.58669e+07	1.35084e+07	1.07483e+07	1.5655e+07	1.91713e+07	1.6557e+07	1.53971e+07	1.50532e+07	1.6886e+07	2.05057e+07	1.93046e+07	1.32065e+07	1.02227e+07	1.53507e+07	1.30123e+07	1.66675e+07	1.67398e+07	1.50918e+07	1.32285e+07	1.47037e+07
P11047	NA	54850.8	NA	NA	NA	NA	NA	NA	NA	NA	NA	NA	NA	NA	NA	NA	35879.6	NA	43354.3	53230.4	NA	NA	58071.2	NA	NA	NA	42334.9	NA	NA	NA	NA	NA	NA	33615	NA	NA	29576.3	91115.8	99603.8	NA	79019	NA	20452.3	NA	NA	NA	27094.9	NA	NA
P11049	NA	NA	NA	NA	NA	NA	NA	NA	NA	NA	NA	NA	NA	NA	NA	NA	NA	NA	NA	NA	NA	NA	NA	NA	NA	NA	NA	NA	NA	NA	NA	NA	NA	NA	NA	NA	NA	NA	NA	NA	NA	NA	NA	NA	NA	NA	NA	NA	NA
P11055	NA	NA	NA	NA	NA	NA	NA	NA	NA	NA	NA	554655	NA	NA	NA	NA	NA	NA	NA	NA	NA	NA	NA	NA	NA	NA	NA	NA	NA	NA	NA	NA	NA	NA	NA	NA	NA	NA	NA	NA	NA	NA	NA	NA	NA	NA	NA	NA	NA
P11117	107981	89749.7	65655.7	113896	88989.8	59381.4	40120.9	66384.5	96002	75561.4	21738.8	69231.4	93621.7	NA	65622.7	79200.9	95067.8	89094.8	100595	89748.2	62908.2	68110.1	119476	96645.6	47106.8	NA	NA	48014.2	NA	82178.9	114776	72640.4	55252.9	79152.8	80284.2	78439.8	68400.6	NA	51551.4	46852.6	NA	NA	62087.9	70037.5	67376.9	NA	94940	81816.2	49043.6
P11142	1.03882e+07	8.54699e+06	9.89678e+06	1.13243e+07	8.83608e+06	9.74634e+06	9.13415e+06	1.07133e+07	9.23085e+06	9.77595e+06	1.30097e+07	9.82795e+06	8.76107e+06	9.24237e+06	8.65124e+06	9.58745e+06	1.00025e+07	9.29272e+06	1.20885e+07	9.82497e+06	1.12713e+07	9.90635e+06	7.33983e+06	1.04941e+07	1.05219e+07	1.15477e+07	8.65562e+06	8.27227e+06	7.81287e+06	8.4557e+06	8.85698e+06	1.07323e+07	9.52683e+06	9.77954e+06	8.66839e+06	8.30638e+06	7.35501e+06	1.1176e+07	1.30549e+07	9.76443e+06	1.09346e+07	4.41538e+06	1.00221e+07	1.01453e+07	8.35823e+06	1.13046e+07	1.13765e+07	9.78777e+06	1.16715e+07
P11150	NA	NA	NA	NA	NA	NA	NA	NA	NA	NA	NA	5139.36	NA	NA	NA	6842.86	6470.89	8654.01	11227.4	NA	7749.01	7464.17	11335.3	10750.6	NA	6700.47	NA	NA	NA	5824.49	NA	NA	NA	6021.71	5087.31	NA	10987.3	NA	5674.76	NA	NA	NA	NA	NA	NA	NA	NA	NA	NA
P11166	NA	NA	3216.47	NA	NA	NA	NA	17808.2	NA	NA	NA	NA	NA	NA	NA	NA	33852.2	NA	58016.5	41810.5	NA	19362	78989	35397.7	NA	NA	61716.9	NA	NA	NA	NA	49869.8	30706.1	2210.26	NA	8447.61	7685.82	NA	NA	NA	11252.6	64207.1	15132.4	NA	NA	NA	10058.9	NA	NA
P11168	827277	1.66926e+06	3.75918e+06	972677	1.23567e+06	1.68704e+06	1.15655e+06	2.43232e+06	390686	709080	2.72674e+06	3.60696e+06	611484	1.5125e+06	735332	1.89472e+06	1.33335e+06	1.87414e+06	4.25013e+06	1.8994e+06	2.13781e+06	2.89378e+06	4.95396e+06	2.41499e+06	2.24639e+06	1.93896e+06	1.01907e+07	2.68573e+06	2.1358e+06	1.83701e+06	982391	4.33752e+06	2.85757e+06	2.17958e+06	2.13959e+06	2.34224e+06	1.78284e+06	2.49853e+06	1.2582e+06	990958	1.86156e+06	1.04791e+06	1.2369e+06	753568	1.16814e+06	1.01723e+06	1.66789e+06	1.99123e+06	1.25878e+06
P11171	346843	354632	582895	461619	244817	190754	620180	505636	NA	286485	NA	317414	NA	NA	NA	323940	592746	279094	611349	725530	217138	567319	1.31897e+06	840816	307526	567793	1.38653e+06	NA	NA	NA	106646	724158	838562	403122	478354	702859	477384	176961	352093	485039	308080	715314	263634	197110	538556	409388	386702	532804	540675
P11172	46302.7	76821.5	84317	83117	66666.6	53143.3	76567.1	59190.6	100220	75577.2	145641	84611.6	70959.8	73916.9	NA	70148.8	69208.8	67250.7	70747.6	93893.4	63514.6	80782.4	91836.7	58796	71551.9	48838.1	64208.1	89924.8	88776	62401.1	85123.8	67841.3	124230	64500.3	63765.3	70953	97457.5	92098	43212.9	80702.1	76233.1	60411.3	86603	58184.5	81834.3	85862.8	70415.7	87186.5	80923.6
P11177	131868	166663	154741	164728	147582	161485	57616.5	219233	169139	160346	163300	152346	103485	136820	109784	130631	186863	174476	191505	223994	174973	219025	90261.1	200781	197729	135871	NA	158159	81373.8	154345	214116	169807	153157	135773	178149	167214	274037	320050	217025	217041	222661	94796.7	263588	287717	256067	181829	310259	305866	247590
P11182	674127	693472	726026	472325	792162	1.2165e+06	764328	786774	954441	733355	903530	751106	848272	651880	497069	771254	1.05813e+06	958047	762371	619380	892245	622735	259349	601176	679396	370304	465582	551751	912925	795318	643866	462407	619748	572211	647317	717099	784462	502392	675957	560686	338776	205294	750566	646774	609389	605021	881500	494250	517492
P11215	NA	10248.5	332484	NA	NA	NA	NA	NA	NA	NA	NA	NA	NA	NA	NA	NA	NA	8491.31	NA	39046.6	NA	19767.6	NA	48000.3	283892	NA	82634.2	NA	NA	28010.5	NA	81281.5	88640.3	NA	NA	55485.5	58851.5	NA	NA	NA	NA	91898.4	NA	NA	NA	NA	NA	NA	NA
P11216	543254	489003	515872	629080	507874	506906	599787	523108	494211	525356	726075	576718	970129	519235	996869	508581	509105	567194	688829	500909	376403	471526	467827	518603	541479	492176	514392	398860	523042	639328	552628	643495	653141	463038	563189	658899	851346	571315	637378	487126	647071	434311	646481	810308	825255	679754	562753	870636	864054
P11217	2103.16	3164.2	NA	NA	5921.87	NA	NA	NA	NA	7415.03	NA	NA	NA	NA	NA	4498	NA	NA	NA	NA	NA	3167.14	NA	5299.75	NA	NA	NA	NA	NA	NA	NA	NA	5869.88	NA	NA	NA	NA	NA	5558.2	NA	NA	NA	NA	3016.46	15151.4	NA	NA	NA	NA
P11226	93839	88120.8	75595.8	407318	45447.9	92136.4	NA	NA	NA	102577	NA	73192.5	NA	NA	NA	81269.3	83368.1	95613.4	106911	83975.7	138190	191958	128637	123874	54524.5	NA	96197	NA	NA	113711	91020.4	93206.4	102159	96993.7	102149	NA	369263	216081	421623	233381	293191	NA	266684	332333	325524	428852	298017	279117	191408
P11233	6432.22	5584	24059.5	160115	NA	17481.3	NA	NA	NA	NA	NA	NA	NA	5366.85	NA	21079.7	10224.2	NA	56257.1	NA	17873.7	20091	NA	15191.1	12307.3	NA	50019.6	NA	NA	52123.2	NA	NA	NA	17773.9	16277.6	43872.4	15872.2	NA	10068.1	17267.9	14514.2	71208.1	NA	NA	22737.5	NA	NA	13823.5	14280.8
P11234	18221	20536.4	77080.3	78973	24502.6	29080.2	29741	41501.4	NA	21607.5	48575.4	46549.2	NA	33827.7	NA	36826.9	62991.4	47537.7	124441	33801.7	33791.3	50366.7	66765	38136	52671.9	55721.7	140651	75751.1	NA	47561.1	25103.3	84272.5	104723	50317.1	62003.4	42863.1	25511.2	44324	40201.1	32915.4	46005.9	86049.4	22742.8	17766.2	18405	35789.7	40069.6	46358.2	14641.4
P11245	36344.1	23529.6	34645.9	45254	27375.2	19401	NA	NA	48146.7	50823.8	63001.9	52097	NA	22284.8	NA	30069.7	35260.7	30662.1	NA	49745.6	42138.8	48045.8	NA	36416.6	22364.5	NA	NA	NA	NA	25148.8	36905	63479.5	30536.5	46562.7	14727.6	47721.7	NA	NA	29463	NA	NA	NA	NA	17025.8	NA	NA	11968.4	NA	NA
P11274	NA	NA	NA	NA	NA	1437.39	NA	NA	NA	NA	NA	NA	NA	NA	NA	NA	1018.89	NA	NA	NA	NA	NA	NA	NA	NA	NA	NA	NA	NA	NA	NA	NA	NA	1452.04	NA	NA	NA	NA	NA	NA	NA	NA	NA	NA	NA	NA	NA	NA	NA
P11277	NA	NA	NA	NA	62910.2	NA	NA	167798	NA	NA	NA	NA	NA	NA	NA	78076.8	215681	NA	103141	300897	NA	93749.1	569600	336189	NA	NA	500250	NA	NA	NA	NA	507388	273306	23206.8	NA	NA	88273.3	58115.7	NA	NA	125458	651235	104401	NA	NA	NA	68880.3	NA	NA
P11279	168907	248944	227694	3.51754e+06	225463	146529	NA	363991	308226	262353	369780	199282	160083	150207	212144	121565	265707	126048	672217	249440	292385	282283	607152	282553	322603	241379	187531	391092	889998	1.68139e+06	206362	426600	389199	252327	300741	560606	229859	408871	213404	176511	286819	893697	288238	369131	103149	144738	245334	317615	232684
P11310	6.14306e+06	9.14775e+06	7.28599e+06	6.05807e+06	7.74579e+06	8.62777e+06	8.95106e+06	1.14897e+07	7.34041e+06	7.61634e+06	8.62425e+06	1.11034e+07	6.20719e+06	9.17158e+06	5.6573e+06	6.41717e+06	6.95571e+06	8.66006e+06	8.32871e+06	7.05086e+06	1.33667e+07	9.59589e+06	5.91225e+06	1.0231e+07	1.26122e+07	6.28176e+06	6.86143e+06	1.02272e+07	8.68833e+06	8.62317e+06	9.34391e+06	7.38487e+06	7.63421e+06	5.66379e+06	6.57201e+06	6.43678e+06	1.14392e+07	8.15664e+06	9.69401e+06	1.06317e+07	9.61827e+06	2.5431e+06	9.16281e+06	8.9157e+06	9.32311e+06	9.06642e+06	8.1865e+06	9.63777e+06	1.0178e+07
P11387	10449.6	10665.3	5621.4	12234.5	11765.2	6818.7	NA	NA	NA	8546.27	NA	14750.6	NA	10360	NA	19149.9	15929.2	11972	NA	30139.8	36705.4	14456.2	NA	16963.2	3582.72	35830.4	9806.98	18500	NA	20150.3	21237.9	18887.9	24197.1	20295.9	NA	NA	9745.3	NA	10044.3	36519.2	29757.4	NA	24239.1	14617	25629.6	21840.4	15094.7	24040.5	NA
P11413	NA	NA	65865.6	73446.5	4164.07	8085.46	NA	18707.9	NA	NA	NA	22674.1	NA	41688.1	NA	10186	16398.3	17624.8	26504.5	24640.8	NA	20029.2	31770.9	31321.5	19301	31288.3	60609.2	41146.6	NA	NA	NA	80651.9	26246.3	7891.47	26148.1	42231	9896.06	28662.9	11816	30501.7	NA	102411	8677.36	NA	3258.17	14405.4	10575.7	10446.1	NA
P11441	13178.2	8994.29	15023.3	NA	5449.83	5830.4	NA	NA	NA	15132	NA	19351.8	NA	NA	NA	NA	13449.4	13711.8	20140.3	4035.93	8715.05	NA	NA	12618.4	11605.1	NA	NA	NA	NA	NA	NA	NA	9945.75	24375	NA	NA	11794.1	NA	NA	NA	NA	NA	NA	11253.1	6779.21	NA	12048	12819	NA
P11498	1.39439e+07	1.35281e+07	1.53202e+07	9.6923e+06	1.42228e+07	1.6141e+07	1.62202e+07	1.2843e+07	1.366e+07	1.70383e+07	1.25713e+07	1.45775e+07	1.8065e+07	1.32704e+07	1.72921e+07	1.4398e+07	1.60357e+07	1.58148e+07	1.19892e+07	1.20774e+07	1.32726e+07	9.86206e+06	5.98268e+06	9.29657e+06	1.36948e+07	8.82802e+06	6.66163e+06	9.87313e+06	1.08176e+07	1.30621e+07	1.33295e+07	7.92076e+06	1.15144e+07	1.32946e+07	1.50345e+07	1.30567e+07	1.27123e+07	1.03325e+07	1.05771e+07	1.31458e+07	1.02572e+07	2.88654e+06	1.13914e+07	1.15807e+07	1.21482e+07	1.20878e+07	1.41981e+07	1.14451e+07	1.22873e+07
P11509	1.54638e+07	1.60059e+07	1.6121e+07	7.60506e+06	1.44959e+07	1.82715e+07	1.05144e+07	8.18543e+06	1.69813e+07	1.70606e+07	7.69269e+06	7.48226e+06	1.51771e+07	1.31339e+07	1.84877e+07	1.66378e+07	1.60504e+07	2.41408e+07	4.5581e+06	1.49946e+07	4.30579e+06	3.57815e+06	1.54949e+06	4.47863e+06	8.37653e+06	9.62527e+06	2.3233e+06	4.09296e+06	7.2266e+06	9.48693e+06	1.14071e+07	2.70023e+06	1.26364e+07	1.40908e+07	1.57478e+07	1.08506e+07	8.42237e+06	6.80356e+06	1.19564e+07	8.16144e+06	5.94772e+06	1.55975e+06	1.10165e+07	9.55743e+06	1.56987e+07	8.06158e+06	1.28105e+07	1.33867e+07	1.40498e+07
P11532	28575.4	95223.9	185471	48413.7	49089.6	85843.4	NA	NA	NA	32642.8	192392	97481.1	NA	128509	NA	63322.5	76708.4	60159.7	222546	112445	64697.7	115128	267946	182251	98319.8	81269.8	406007	131999	213348	93299.1	NA	239464	201498	80112	152578	147835	32487.6	63985.1	53140.5	NA	78266.1	NA	52920.4	NA	NA	46221.2	49221.9	30403.6	NA
P11586	1.85262e+07	2.16793e+07	1.92715e+07	1.54802e+07	2.31993e+07	2.11564e+07	1.97465e+07	2.04361e+07	1.74559e+07	2.02461e+07	1.68544e+07	2.09317e+07	1.7432e+07	1.88805e+07	2.46896e+07	1.79903e+07	1.687e+07	2.26751e+07	2.67641e+07	1.96315e+07	2.47981e+07	2.35031e+07	2.4987e+07	2.22473e+07	1.96391e+07	1.43742e+07	2.23024e+07	2.16332e+07	1.85543e+07	1.8293e+07	2.19292e+07	1.87621e+07	2.12196e+07	1.91545e+07	2.07311e+07	1.92621e+07	1.82773e+07	1.20414e+07	1.52136e+07	1.51944e+07	1.39786e+07	5.4174e+06	1.65095e+07	1.78457e+07	1.50458e+07	1.4434e+07	1.53175e+07	1.52686e+07	1.73745e+07
P11678	NA	NA	NA	NA	NA	NA	NA	42698.5	NA	NA	NA	NA	NA	NA	NA	NA	NA	NA	NA	NA	NA	12920.7	NA	45177.7	NA	NA	56747.6	NA	NA	NA	NA	89534.1	25127.8	NA	NA	NA	NA	NA	NA	NA	NA	NA	NA	NA	NA	NA	NA	NA	NA
P11712	2.50151e+06	2.44895e+06	2.99755e+06	1.62946e+06	3.24687e+06	3.42344e+06	2.07974e+06	2.02882e+06	1.74417e+06	2.40926e+06	1.6035e+06	1.82294e+06	2.37283e+06	2.33726e+06	2.08906e+06	2.70623e+06	2.9655e+06	3.30503e+06	3.4969e+06	3.50878e+06	3.10296e+06	2.98167e+06	693619	2.53269e+06	2.38467e+06	2.26925e+06	1.51572e+06	1.75108e+06	2.28903e+06	2.47673e+06	3.5075e+06	1.4277e+06	2.19121e+06	2.77075e+06	2.57827e+06	2.2627e+06	2.96832e+06	2.30812e+06	2.61276e+06	1.90533e+06	1.91422e+06	271829	3.36371e+06	2.58623e+06	2.34688e+06	3.32424e+06	2.41347e+06	1.79481e+06	1.82169e+06
P11717	36071.3	29438.1	48629.8	NA	20311.4	45725.7	NA	NA	NA	81231	NA	20582	NA	NA	NA	16150.5	13377.8	37044.4	NA	19188.8	NA	39153.2	NA	67466.1	24582.8	NA	NA	82718.5	36465.6	NA	NA	NA	NA	23805.4	98862.3	38261.5	17623.3	NA	NA	NA	NA	NA	8241.75	26716.1	22477.7	NA	57645.9	NA	NA
P11766	1.729e+06	1.4724e+06	2.09067e+06	1.40029e+06	2.06753e+06	2.0261e+06	1.3133e+06	1.92007e+06	1.31633e+06	1.85009e+06	1.11248e+06	2.07381e+06	119875	1.35739e+06	2.14244e+06	1.77212e+06	2.38526e+06	2.36783e+06	1.50652e+06	2.03653e+06	1.72242e+06	2.21506e+06	1.92835e+06	1.63219e+06	1.92529e+06	2.04911e+06	2.00307e+06	1.63267e+06	504082	2.08063e+06	2.26846e+06	1.75371e+06	1.61297e+06	2.19181e+06	1.26297e+06	1.68284e+06	1.71025e+06	2.07663e+06	1.92221e+06	1.68874e+06	1.92e+06	589737	2.28792e+06	1.64051e+06	2.2401e+06	1.91277e+06	1.72857e+06	1.25016e+06	1.5547e+06
P11908	164611	96979.4	211315	153409	160664	137637	NA	198544	98620.7	145506	137272	145046	NA	146501	258086	245558	218390	186162	190130	140723	170168	263470	197364	187593	94901.2	166953	205578	150165	289813	107772	142393	159189	190481	134428	164258	248950	163900	194578	172427	188612	317855	NA	169591	199598	220608	145560	216876	148129	170438
P11940	1.36423e+06	1.14495e+06	962542	1.00996e+06	1.03774e+06	1.15705e+06	1.08479e+06	835656	896379	1.15094e+06	984779	1.0816e+06	719414	993060	2.049e+06	1.14784e+06	1.13782e+06	1.16419e+06	973302	1.03868e+06	1.09533e+06	974121	623261	1.06681e+06	975683	1.25166e+06	1.197e+06	1.15062e+06	814184	1.10103e+06	1.24163e+06	946874	1.27605e+06	1.2673e+06	1.24502e+06	1.31534e+06	1.057e+06	974466	1.32241e+06	994369	872902	689826	1.1603e+06	1.20238e+06	1.13313e+06	992625	1.14717e+06	939245	1.04947e+06
P12004	23422.5	NA	NA	NA	12902.6	NA	NA	NA	NA	NA	NA	NA	NA	NA	NA	13761.7	23987.6	14879.1	NA	8218.61	61223.3	NA	NA	10980.3	NA	36504.1	NA	NA	NA	NA	NA	NA	NA	NA	NA	NA	10618	NA	NA	NA	NA	NA	39552.1	NA	36310.8	NA	20126.3	NA	NA
P12035	NA	NA	NA	1.144e+07	NA	NA	NA	NA	267120	NA	NA	NA	632513	643977	NA	NA	3.90681e+06	NA	58346.7	1.53971e+06	255271	13070.1	572492	83876.8	NA	52099.7	NA	353424	3.4126e+06	7.62553e+06	385555	42853.8	NA	NA	227012	NA	180258	1.45694e+06	307828	NA	248572	6.1745e+06	NA	60681.9	38031.8	NA	NA	729660	NA
P12081	112267	105063	147742	1.15958e+06	106191	123246	204313	144651	168883	114905	79937.4	87849.2	243518	121336	NA	109417	104926	129327	273002	112175	90794.8	99614	91815.9	129091	93408.6	92460	132779	NA	668178	255316	108238	128172	140282	115299	122994	96799.4	140101	133999	112545	191109	121418	864320	92071.5	118337	103589	116535	120998	97633.5	141769
P12107	NA	NA	NA	NA	NA	NA	NA	NA	NA	NA	NA	NA	NA	NA	NA	NA	NA	NA	NA	NA	NA	NA	NA	NA	NA	NA	NA	43324.2	NA	NA	NA	NA	NA	NA	NA	NA	NA	NA	NA	NA	NA	NA	NA	NA	NA	NA	1879.74	NA	NA
P12109	53635.1	599501	2.948e+06	458699	534692	513041	NA	814505	NA	120039	2.28424e+06	843606	354340	638827	NA	1.03225e+06	1.59328e+06	1.06059e+06	2.57924e+06	750851	415573	1.38369e+06	1.57135e+06	1.40974e+06	1.24835e+06	1.22566e+06	2.18127e+06	1.33576e+06	1.15211e+06	767692	NA	3.15995e+06	2.34887e+06	857840	652487	851027	704323	858395	969051	759388	1.11556e+06	1.75032e+06	424076	414373	319198	223191	242324	290207	385320
P12110	79217.6	998392	3.8859e+06	619342	959516	760235	376829	1.20846e+06	NA	131902	3.00201e+06	2.02086e+06	336929	1.17172e+06	NA	1.80186e+06	2.23776e+06	1.70387e+06	3.58281e+06	1.8332e+06	815881	2.93669e+06	3.58831e+06	2.44183e+06	1.60152e+06	1.33045e+06	3.33089e+06	2.15657e+06	857947	1.36161e+06	NA	5.86318e+06	3.76336e+06	1.65431e+06	847169	1.61852e+06	1.20559e+06	1.59415e+06	1.22305e+06	1.898e+06	1.90672e+06	2.97729e+06	821508	514200	355566	295731	305934	566836	185928
P12111	675622	6.04394e+06	2.89131e+07	3.11315e+06	5.22678e+06	4.57966e+06	3.17374e+06	7.31639e+06	NA	825325	2.33079e+07	1.11774e+07	2.21839e+06	5.47824e+06	NA	1.08308e+07	1.45719e+07	1.16893e+07	2.53133e+07	8.19209e+06	3.98219e+06	1.51302e+07	1.84826e+07	1.58189e+07	1.15575e+07	1.06684e+07	2.05579e+07	9.50951e+06	5.54202e+06	7.67537e+06	NA	3.66506e+07	2.73244e+07	1.04681e+07	5.16433e+06	8.20409e+06	7.49066e+06	9.1584e+06	7.91284e+06	8.29566e+06	1.31753e+07	1.59726e+07	4.06558e+06	2.90853e+06	2.31061e+06	1.86746e+06	2.17494e+06	2.74242e+06	2.16489e+06
P12235	221750	238231	148265	210761	206169	157943	107865	171597	161899	171651	181844	151914	170350	172221	232409	191997	165549	215963	164577	162282	159244	142401	110984	146831	178518	54026.3	52698.2	149763	169153	125054	138803	145154	191224	162140	144535	163058	267226	235908	313344	212034	107381	61131.4	199282	240195	212839	169071	162914	283928	216951
P12236	NA	5842.15	NA	NA	NA	8273.9	NA	NA	NA	NA	NA	NA	7619.29	NA	NA	2894.23	3301.57	5326.78	NA	7480.62	NA	NA	NA	5087.15	NA	10069.1	NA	8170.79	NA	NA	4997.01	NA	9902.35	9767.6	NA	NA	NA	8289.08	7062.06	NA	NA	NA	NA	NA	2115.59	NA	2783.18	7271.21	NA
P12259	8821.65	9010.72	8728.97	NA	6731.47	NA	NA	NA	25837.5	10462.1	NA	NA	NA	13548.2	NA	7530.56	7201.47	10153	10218.4	5975.74	NA	6187.55	NA	6213.12	7880.37	NA	NA	NA	NA	NA	NA	NA	NA	7454.95	10250.2	NA	10166.1	21645.4	NA	19759.2	19252.3	NA	15201.4	14044.9	12012.9	10679.2	NA	NA	NA
P12268	64393.3	69671.1	72198.2	97017.4	63894.3	74321.8	95909.5	45376.3	80430	56151	NA	60152.3	67638.7	67694.9	205715	58924.2	68979.3	67905.3	109838	84481.1	76013.2	62924.9	98281.9	85755.3	69272.1	93336.3	87210.3	74014.5	107119	131918	101395	NA	73788.3	76432.7	78223.1	190347	91380	64460.5	89455.9	84799.7	71066.5	535895	93271.7	64493.6	70339.1	82352.1	96493.7	83365.5	84946.5
P12270	134692	111017	85027.1	135447	101493	78014.9	125622	164922	147261	113748	96128.1	142896	345388	NA	NA	109631	114394	71748.7	74941.3	190216	218432	72998	188224	105218	66920.3	228099	268945	125202	NA	169539	157399	213591	162411	155406	114509	157292	63087.2	149386	115052	219038	232225	336761	218893	104294	135822	233512	181377	166015	191405
P12273	175046	56191.1	139419	1.07361e+06	85885.5	180096	725455	486084	535391	240381	355515	228448	2.34574e+06	2.16379e+06	NA	146464	85638.6	105517	1.49101e+06	747416	583784	137654	2.63715e+06	118168	248820	401851	754630	4.23182e+06	810801	9.8989e+07	305318	764485	315735	72617.3	512097	1.9979e+06	227611	1.5906e+06	476718	427206	1.52082e+06	5.84948e+06	203253	149956	164357	296242	89322.7	165623	317754
P12277	NA	NA	19838.4	139357	NA	NA	NA	NA	NA	NA	36407.8	NA	15793.1	NA	NA	9659.84	12459.8	18020.5	30247.8	3698.27	NA	12178.6	NA	13982.8	11556.9	30703.1	50398.1	NA	NA	NA	33549	52885.1	37991.3	40178.3	17559.5	9605.88	NA	NA	NA	NA	NA	NA	NA	NA	NA	NA	NA	NA	NA
P12429	NA	NA	1.17949e+06	96409.5	NA	NA	NA	NA	NA	NA	NA	NA	NA	NA	NA	NA	NA	NA	NA	NA	NA	NA	NA	NA	NA	NA	NA	89748.7	NA	NA	NA	NA	NA	26207.6	NA	NA	NA	NA	25683.5	NA	NA	100825	NA	NA	NA	NA	NA	NA	NA
P12532	NA	NA	NA	594006	NA	NA	NA	NA	NA	NA	NA	NA	NA	NA	NA	NA	NA	NA	364071	NA	NA	NA	NA	NA	NA	NA	NA	NA	NA	NA	NA	NA	NA	NA	56703.6	NA	100094	NA	NA	NA	NA	NA	NA	NA	NA	NA	NA	NA	NA
P12544	NA	130289	NA	NA	NA	NA	NA	NA	NA	NA	NA	NA	NA	NA	NA	NA	NA	NA	NA	NA	NA	NA	NA	NA	NA	NA	NA	NA	NA	NA	NA	162150	NA	NA	NA	NA	NA	NA	NA	NA	NA	NA	NA	NA	NA	NA	NA	NA	NA
P12694	633951	969344	556116	966994	979305	1.09508e+06	836812	1.17039e+06	851565	1.0431e+06	1.03151e+06	1.00575e+06	791896	968987	811952	879321	831322	773103	791142	807259	1.09928e+06	1.03351e+06	612050	896666	1.08832e+06	673759	613155	683440	857053	969370	767178	644231	922953	900551	967103	1.21047e+06	985988	806964	941422	1.19084e+06	690290	NA	1.23506e+06	895756	854452	925219	1.02901e+06	1.01829e+06	928281
P12724	NA	28985.2	968218	78656.8	NA	NA	NA	100632	NA	NA	NA	NA	NA	NA	NA	NA	NA	19290.4	23011.6	34898.5	NA	NA	NA	108237	NA	NA	219237	NA	NA	44485.6	NA	196166	78407.8	NA	NA	NA	NA	NA	NA	NA	NA	100130	NA	NA	NA	NA	NA	NA	NA
P12814	1.24038e+06	1.1645e+06	1.89214e+06	975710	907244	998408	1.72463e+06	1.51902e+06	1.01769e+06	1.11477e+06	1.07696e+06	892404	352767	920793	1.02106e+06	884801	1.26336e+06	1.27141e+06	1.34354e+06	942229	808166	1.06442e+06	1.20581e+06	1.46061e+06	1.24496e+06	774543	1.96704e+06	1.0869e+06	1.41142e+06	847389	1.18126e+06	1.5255e+06	1.21554e+06	1.10821e+06	1.35179e+06	1.11828e+06	1.01242e+06	769859	874485	508796	880313	1.41267e+06	687717	658483	961977	613432	1.11954e+06	559769	1.16746e+06
P12821	NA	NA	NA	NA	NA	NA	NA	NA	NA	NA	NA	NA	NA	NA	NA	NA	4711.12	6792.73	10711.1	NA	NA	NA	NA	6575.72	NA	NA	NA	NA	NA	NA	NA	NA	NA	NA	17648	NA	NA	NA	NA	NA	13982.1	NA	NA	NA	NA	NA	NA	NA	NA
P12830	85660.9	103829	110826	169181	60027.6	89682.3	133948	87280.6	102305	105269	119802	153802	NA	113899	226350	70428	50644.3	61984.4	138255	76445.3	72022.7	94857.8	222102	132747	71336.3	70087.7	96781.6	39603.9	141227	109438	89404.2	65135.3	104225	99804	74682.8	49532.1	61680.5	103240	68304.2	104749	63544.3	50131.3	68247.5	64566	80725.2	61776	77193	81242.4	150007
P12882	NA	NA	NA	NA	NA	NA	NA	NA	NA	NA	NA	978690	NA	NA	NA	NA	NA	NA	NA	NA	NA	NA	NA	NA	NA	NA	NA	NA	NA	NA	NA	NA	NA	NA	NA	NA	NA	NA	NA	NA	NA	NA	NA	NA	NA	NA	29103.6	NA	NA
P12883	NA	NA	NA	NA	NA	NA	NA	NA	NA	NA	172918	1.52165e+06	NA	NA	NA	NA	NA	NA	NA	NA	NA	NA	NA	NA	NA	NA	NA	NA	95535.7	NA	188482	NA	NA	NA	NA	NA	NA	NA	NA	NA	131012	NA	37200.4	NA	NA	NA	NA	NA	NA
P12931	NA	NA	NA	NA	NA	NA	NA	NA	NA	NA	NA	NA	NA	NA	NA	NA	NA	NA	NA	NA	NA	NA	NA	NA	NA	NA	NA	NA	NA	NA	NA	NA	NA	NA	NA	NA	NA	NA	NA	NA	NA	NA	NA	NA	NA	NA	NA	NA	NA
P12955	127679	122566	193439	194990	77669.8	103237	NA	215914	120121	96457.8	67827.4	105736	78740.6	89156.1	144777	114933	77616.8	118479	458393	105186	88142.1	88156.6	80466.4	127668	71915.1	45265.6	106302	59344.2	147385	312444	98336.8	98396.8	107316	56545.1	64569.7	126875	371776	305646	339289	223643	240817	731875	287918	119780	218834	289553	328181	315428	304865
P12956	1.29115e+06	611066	517343	1.30123e+06	742440	853923	825344	822256	903728	968209	840847	968966	877608	682395	1.90064e+06	919561	1.21579e+06	590585	391884	1.6521e+06	2.02042e+06	744153	1.61174e+06	627019	368198	2.20115e+06	668179	1.50879e+06	NA	787343	1.181e+06	1.1428e+06	1.28726e+06	1.26443e+06	638041	899300	498053	927053	1.17502e+06	1.58617e+06	1.47878e+06	1.38093e+06	1.57722e+06	848861	1.02154e+06	1.25116e+06	1.30422e+06	1.45807e+06	479396
P13010	1.26195e+06	724259	375206	790127	483862	587066	544494	474967	688922	563800	596771	698987	615415	521697	1.34829e+06	761011	694868	422485	210312	1.2234e+06	1.53051e+06	428666	119147	540360	307360	1.39146e+06	212396	627723	NA	882374	684401	532181	891640	796849	361336	496513	455917	754943	844708	1.55368e+06	1.38137e+06	278963	1.05469e+06	684334	1.01562e+06	851568	721876	858164	497669
P13073	3.50439e+06	3.10828e+06	2.34592e+06	2.51989e+06	3.0895e+06	2.89837e+06	495755	2.59117e+06	1.23478e+06	2.54026e+06	2.65558e+06	2.865e+06	NA	2.36686e+06	3.1468e+06	2.73658e+06	3.18733e+06	3.37452e+06	3.20203e+06	2.61272e+06	3.14173e+06	2.6516e+06	1.02078e+06	2.70212e+06	3.45585e+06	1.62904e+06	1.3517e+06	1.37025e+06	1.66634e+06	1.76739e+06	2.0148e+06	1.91009e+06	2.15338e+06	2.71737e+06	2.69551e+06	1.45725e+06	3.38818e+06	3.30892e+06	4.30592e+06	2.67952e+06	2.87869e+06	1.16307e+06	2.96497e+06	2.84916e+06	3.05512e+06	3.02057e+06	3.71548e+06	3.87658e+06	3.33178e+06
P13196	NA	3490.76	NA	NA	2032.85	NA	NA	NA	NA	NA	NA	NA	NA	NA	NA	NA	1468.35	3182.17	NA	3712.29	7997.27	5058.72	NA	4435.47	3969.2	NA	NA	NA	NA	NA	NA	5463.26	NA	NA	NA	NA	3210.56	NA	NA	NA	NA	NA	2315.54	1326.65	1838.84	NA	4574.49	4304.89	NA
P13224	NA	NA	NA	NA	NA	NA	NA	NA	NA	NA	NA	NA	NA	NA	NA	NA	NA	NA	NA	NA	NA	NA	NA	NA	NA	NA	NA	NA	NA	NA	NA	NA	NA	NA	NA	NA	NA	NA	NA	NA	NA	86452.3	NA	NA	NA	NA	NA	NA	NA
P13284	NA	NA	NA	NA	NA	NA	NA	NA	NA	NA	NA	NA	NA	NA	NA	NA	34729.8	NA	NA	NA	NA	NA	NA	85027.2	NA	NA	NA	NA	NA	562367	NA	NA	NA	NA	NA	NA	NA	NA	NA	NA	NA	585486	NA	NA	NA	NA	NA	NA	NA
P13473	240979	689259	411619	5.26027e+06	541382	113061	102999	102383	325626	350855	144001	354148	204056	102770	132008	224457	776228	214267	246347	114603	229911	167460	108014	141920	360812	108290	82292.4	227736	1.04952e+06	1.12899e+06	175320	150406	159991	327502	405499	193792	130492	92501.9	79035.1	98032.5	98324.6	172232	85323.9	151277	191057	270205	126389	137392	159110
P13489	813715	735472	1.0191e+06	1.58716e+06	705399	734530	843496	1.10374e+06	743336	675794	939873	987056	942120	733427	736460	874996	767869	806880	945541	1.00258e+06	914131	896317	1.0318e+06	1.16341e+06	890349	1.27662e+06	1.34226e+06	985445	752464	681801	819031	1.31146e+06	1.19846e+06	728956	1.08749e+06	947593	1.06942e+06	645734	691011	855961	1.09196e+06	1.18147e+06	1.0455e+06	913350	783436	1.10634e+06	845227	982997	873536
P13498	NA	NA	14188.9	NA	NA	NA	NA	NA	NA	NA	NA	NA	NA	NA	NA	NA	NA	NA	NA	NA	NA	1738.08	NA	3680.01	4586.73	2811.81	NA	NA	NA	NA	NA	10276.9	6435.3	NA	3180.64	4601.83	3885.93	NA	NA	NA	2974.42	14720.6	NA	NA	NA	NA	NA	2924.97	NA
P13611	NA	NA	NA	NA	NA	NA	NA	NA	NA	NA	NA	NA	NA	NA	NA	NA	NA	NA	NA	NA	NA	NA	NA	NA	NA	NA	NA	NA	NA	NA	NA	NA	NA	NA	NA	NA	NA	NA	NA	NA	NA	NA	NA	NA	NA	NA	NA	NA	NA
P13639	4.43342e+06	4.36922e+06	4.65501e+06	4.53392e+06	3.94338e+06	4.56495e+06	3.95033e+06	4.66591e+06	2.47605e+06	4.36497e+06	4.89677e+06	4.59814e+06	3.99536e+06	3.69833e+06	5.21119e+06	3.77393e+06	4.74241e+06	4.29636e+06	6.63553e+06	4.04181e+06	3.5833e+06	4.04489e+06	3.97827e+06	4.84569e+06	4.1918e+06	4.72603e+06	3.93645e+06	3.6614e+06	4.90416e+06	4.96537e+06	3.58492e+06	4.49675e+06	4.14608e+06	4.21855e+06	4.45157e+06	3.90552e+06	4.62126e+06	3.92672e+06	3.88893e+06	4.40464e+06	3.6748e+06	7.71058e+06	3.29425e+06	4.63944e+06	3.76889e+06	3.31849e+06	4.01337e+06	4.36772e+06	4.90453e+06
P13645	1.7389e+06	6.31764e+06	1.5194e+07	2.70016e+10	4.55906e+07	1.74853e+07	1.34482e+08	6.07105e+08	2.92918e+09	3.45486e+07	2.05249e+07	4.45098e+07	2.5335e+09	1.36638e+09	7.26857e+06	1.44894e+07	4.03968e+07	2.05548e+06	1.55252e+09	5.33888e+07	3.7398e+08	3.57457e+06	6.69374e+09	1.60146e+07	8.87312e+06	9.39701e+06	7.80706e+06	2.70008e+09	7.27062e+08	1.14353e+10	7.68e+06	1.62151e+07	6.14751e+06	9.01184e+06	1.09749e+08	3.20449e+09	6.79105e+07	1.19703e+08	1.28101e+07	7.87977e+06	6.1365e+07	4.19058e+09	3.94625e+06	1.50466e+07	4.95188e+06	7.29431e+06	2.60935e+06	1.2404e+07	7.38269e+06
P13646	NA	NA	NA	1.36376e+07	NA	NA	NA	1.28553e+06	NA	830161	NA	NA	531189	773151	340458	NA	358987	NA	316568	170506	259955	NA	3.88765e+06	178808	NA	NA	NA	2.7601e+06	NA	1.51952e+06	NA	NA	NA	NA	NA	354795	NA	599612	129437	NA	927080	1.83542e+06	NA	NA	NA	933797	NA	NA	NA
P13647	327825	2.717e+06	5.87682e+06	1.97953e+09	2.6015e+06	2.48879e+06	5.05894e+06	8.68578e+07	2.12781e+08	2.61145e+06	3.93904e+06	3.64408e+06	2.06748e+08	5.36514e+07	6.67908e+06	881597	2.23128e+06	1.73914e+06	6.14322e+07	4.93396e+06	2.50722e+07	707139	1.62743e+08	1.53594e+06	1.03148e+06	1.33765e+06	3.66597e+06	1.26927e+08	2.28341e+08	9.76599e+08	3.86846e+06	2.11869e+06	901271	604381	2.02395e+06	9.56395e+07	9.00078e+06	9.8671e+06	2.68483e+06	1.36346e+06	5.59823e+06	2.65092e+09	568663	1.70534e+06	525912	1.25203e+06	617972	5.37162e+06	1.82515e+06
P13667	9.14964e+06	6.72869e+06	7.51953e+06	1.57045e+07	8.23003e+06	7.22106e+06	7.98187e+06	6.65302e+06	9.0746e+06	1.04616e+07	6.88083e+06	6.44583e+06	8.12386e+06	1.01351e+07	6.17026e+06	1.17961e+07	8.40854e+06	7.65058e+06	6.65541e+06	6.50696e+06	5.34485e+06	4.25019e+06	2.21665e+06	5.21395e+06	6.27121e+06	6.04612e+06	2.68387e+06	3.93245e+06	4.41182e+06	6.37676e+06	6.87088e+06	3.09703e+06	6.42265e+06	8.64833e+06	6.72834e+06	6.65536e+06	6.39541e+06	6.49641e+06	6.20137e+06	6.20115e+06	5.45918e+06	2.68355e+06	7.37858e+06	6.87669e+06	5.67942e+06	6.52305e+06	8.1261e+06	5.49213e+06	5.46125e+06
P13671	18498.3	21256.4	22202.3	13577.2	25620.9	20427.5	NA	30272	28873.5	13944.4	NA	16266	NA	18822.6	NA	19872	16031.8	14655.5	26175.5	12410.4	20306.1	20192	21588.5	22078.1	26802.4	26924.5	NA	10752.8	NA	11285.7	19422.7	NA	16584.1	13889.3	23514.1	22820.7	18238.3	NA	18035.3	34913.7	NA	NA	NA	18054.4	12602.7	29715.2	8692.17	13298.8	28270.9
P13674	32121	26336.8	36476.1	58361.7	35518.3	33327.2	NA	NA	NA	32399.1	NA	NA	NA	NA	NA	28408.5	24614.7	33285.9	NA	50336.3	15307.1	29190	NA	38237.4	54206.1	53375.7	NA	NA	NA	NA	NA	NA	NA	38214.5	41129.5	NA	43751.4	32599.6	17457.9	NA	27683.1	NA	36222	23453.7	35292	93553.9	40063.2	NA	NA
P13688	97086.2	75051.8	166054	67089.1	101898	53830.2	132567	54833.9	50483.7	131247	NA	28102	26945.1	29778.8	128994	62763	70418.5	69992.8	81949.6	55478.5	64991.4	53467.7	NA	94187.8	52558.8	42395.7	NA	84728	69416.1	111431	183160	45139.1	NA	107299	113581	30881	51795.8	NA	73433.6	NA	21875.5	200396	45364.7	65654.3	105405	68661.7	116423	55213.3	102750
P13693	248930	163136	210067	NA	157157	112749	NA	179543	56879.5	170320	244157	156560	NA	154457	278536	133365	192851	186038	157132	145855	163301	123275	137982	178911	156414	130919	111284	NA	NA	NA	NA	184431	158131	121097	114922	82369.9	114460	NA	158247	NA	83257.7	NA	98298.9	108363	76375.1	75577.3	192585	130068	201095
P13716	3.78826e+06	4.04004e+06	3.49256e+06	5.19019e+06	3.64126e+06	4.30516e+06	4.00441e+06	4.08748e+06	2.18474e+06	3.08051e+06	3.21222e+06	4.01357e+06	3.03891e+06	2.33092e+06	3.08345e+06	3.48587e+06	4.45435e+06	3.39062e+06	4.44291e+06	5.97044e+06	4.7064e+06	4.81137e+06	5.35246e+06	4.06617e+06	3.24446e+06	3.12327e+06	4.51737e+06	3.3723e+06	3.49258e+06	4.92535e+06	4.90772e+06	3.66633e+06	4.16624e+06	3.8144e+06	3.36897e+06	4.64665e+06	4.12887e+06	3.7468e+06	2.94002e+06	3.65659e+06	3.57701e+06	3.20175e+06	3.81185e+06	3.59711e+06	3.3836e+06	3.84159e+06	3.70456e+06	3.15771e+06	3.99725e+06
P13747	NA	NA	NA	NA	NA	NA	NA	NA	NA	NA	NA	NA	NA	NA	NA	NA	NA	NA	NA	NA	NA	NA	NA	9887.15	NA	NA	NA	NA	NA	NA	NA	NA	NA	NA	NA	NA	NA	NA	NA	NA	NA	NA	NA	NA	NA	NA	NA	NA	NA
P13762	NA	NA	NA	NA	NA	NA	NA	398946	NA	NA	NA	NA	NA	NA	NA	NA	NA	NA	NA	NA	NA	NA	NA	19314	NA	NA	NA	NA	NA	NA	NA	329530	100359	NA	NA	NA	NA	NA	NA	NA	NA	NA	NA	NA	NA	NA	NA	NA	NA
P13765	NA	NA	NA	NA	NA	NA	NA	NA	NA	NA	144124	NA	NA	NA	NA	NA	NA	NA	NA	NA	NA	NA	NA	NA	NA	NA	NA	NA	NA	NA	NA	NA	NA	NA	NA	NA	NA	NA	NA	NA	NA	NA	NA	NA	NA	NA	NA	NA	NA
P13796	775241	920870	1.95927e+06	2.65217e+06	895126	1.40396e+06	1.40998e+06	1.81288e+06	919067	820167	1.03594e+06	1.11481e+06	996146	961098	1.51634e+06	1.43453e+06	1.40044e+06	1.19262e+06	1.60189e+06	990362	827336	1.10231e+06	890274	2.54475e+06	1.17152e+06	2.99596e+06	1.79013e+06	862356	567738	577479	699972	2.64159e+06	1.61503e+06	737687	946956	2.25381e+06	856747	601031	643187	550988	967640	3.0796e+06	875470	600611	863667	932571	602767	978404	626163
P13797	711632	536856	739339	324191	693034	720999	638177	508800	785319	575006	687168	490651	1.25139e+06	569023	884852	837845	664999	641675	768866	652328	430586	551205	572723	572265	670519	524531	339505	471827	614901	444557	442458	527794	537506	570590	627124	401952	513282	491566	583064	623429	404530	404844	488491	409233	457306	463596	596302	578152	403387
P13798	791690	748149	701700	1.40617e+06	787192	723186	724136	843117	893758	738856	580942	646860	908580	1.22525e+06	1.02173e+06	1.00359e+06	973422	711873	1.49643e+06	877952	678002	762075	937336	775551	685458	579987	773434	820150	1.03706e+06	2.15575e+06	778128	538516	923685	623045	529587	687529	1.01882e+06	846752	943396	997229	806968	2.10596e+06	1.11749e+06	715483	1.22387e+06	906158	1.21082e+06	991534	903196
P13804	3.01349e+06	2.33085e+06	2.66618e+06	3.03531e+06	2.65347e+06	3.21668e+06	2.98107e+06	3.88139e+06	1.55234e+06	2.39191e+06	2.99165e+06	2.93876e+06	1.34888e+06	2.01378e+06	3.03594e+06	3.06873e+06	2.86908e+06	2.9117e+06	2.34715e+06	3.20998e+06	2.53261e+06	3.356e+06	1.66561e+06	2.53023e+06	4.05288e+06	1.91393e+06	1.82997e+06	3.19898e+06	2.5701e+06	2.93631e+06	3.81582e+06	1.90376e+06	2.3631e+06	2.07254e+06	2.64681e+06	3.08255e+06	2.12403e+06	2.14383e+06	2.92518e+06	2.01713e+06	1.66292e+06	444250	2.72974e+06	2.16238e+06	2.66868e+06	1.97858e+06	2.22302e+06	2.35329e+06	2.25988e+06
P13807	2146.49	3110.83	6647.38	6899.09	5541.06	5868.56	NA	NA	5472.47	8348.09	NA	2045.12	5436.21	NA	NA	7200	3228.45	4751.79	5785.7	5227.6	4323.53	4925.58	4758.5	3875.39	5654.86	7959.37	NA	NA	NA	4023.05	6001.15	7132.41	6532.94	3207.55	2308.96	9412.33	3864.61	NA	4611.76	4679.34	NA	NA	6935.9	3593.13	6882.86	6943.87	2973.73	4869.2	9662.61
P13861	343728	339661	363907	185635	233020	189987	696391	210720	297120	214185	290032	243427	178764	207401	272644	243956	241228	229268	339360	291390	389347	328469	257415	391058	300961	381392	347228	387446	193462	249749	250806	307159	264194	322558	367984	294305	338918	334137	287545	272406	281237	158795	249831	342947	327223	277614	315255	271842	414070
P13866	NA	NA	NA	1139.87	NA	NA	NA	NA	NA	NA	NA	NA	NA	NA	NA	NA	NA	NA	NA	NA	NA	NA	NA	NA	NA	NA	NA	NA	NA	NA	NA	NA	NA	NA	NA	NA	NA	NA	NA	NA	NA	NA	NA	NA	NA	NA	NA	NA	NA
P13929	3.01133e+06	2.73737e+06	1.61514e+06	2.51364e+06	2.37949e+06	2.03791e+06	2.92685e+06	2.25478e+06	2.60051e+06	2.46761e+06	1.83929e+06	2.7938e+06	1.59464e+06	2.32457e+06	2.94653e+06	2.38112e+06	2.7296e+06	3.42958e+06	1.70826e+06	2.26587e+06	2.85088e+06	1.46905e+06	892737	1.25838e+06	1.25704e+06	730209	945358	1.814e+06	593956	1.91288e+06	1.56225e+06	1.56375e+06	2.81669e+06	1.21623e+06	1.78226e+06	1.67345e+06	2.26119e+06	1.13208e+06	2.84164e+06	1.62796e+06	749381	576020	635665	883681	2.61567e+06	2.76193e+06	1.2254e+06	1.03122e+06	1.40786e+06
P13984	NA	NA	NA	3949.56	3457.38	NA	NA	NA	NA	NA	NA	4052.33	NA	NA	NA	NA	3752.41	NA	NA	4482.13	5517.25	2224.79	NA	NA	NA	NA	NA	NA	NA	NA	NA	NA	NA	3273.94	NA	NA	NA	NA	NA	NA	NA	NA	NA	NA	2727.43	NA	NA	NA	NA
P13987	NA	10496.1	50324.5	53427.9	NA	NA	NA	NA	NA	NA	NA	NA	NA	NA	NA	NA	26384.2	17663	55868.3	21544.6	NA	30919.6	NA	39736	21782.6	46387.5	NA	NA	NA	107890	NA	35202.1	49815.2	45055.5	43676.6	NA	25537.7	27048.3	19740.5	NA	58174.9	68073.8	NA	NA	24632.4	NA	NA	25857.2	NA
P14174	693249	245290	346770	363136	368906	627722	284092	290477	556602	384220	373112	286971	NA	494231	540425	588342	918020	842578	556838	343313	394210	232040	115899	285501	144152	168392	200775	27752.2	69257.8	362168	151774	189079	397706	333756	362096	285674	121877	67783.3	194647	88229.5	NA	NA	107294	83688.6	91094.3	82158.7	234441	152095	99816
P14207	NA	7221.76	NA	NA	2546.56	NA	NA	NA	NA	NA	NA	NA	NA	NA	NA	NA	1770.38	NA	5924.85	3981.45	NA	NA	NA	2615.45	6405.86	NA	6192.03	NA	NA	NA	NA	10373.9	7659.46	NA	NA	NA	4461.45	NA	NA	NA	NA	9895.04	NA	NA	NA	NA	NA	NA	NA
P14222	NA	86175.3	NA	NA	NA	NA	NA	NA	NA	NA	NA	NA	NA	NA	NA	NA	NA	NA	NA	NA	NA	NA	NA	NA	NA	NA	NA	NA	NA	NA	NA	35861.3	NA	NA	NA	NA	NA	NA	NA	NA	NA	NA	NA	NA	NA	NA	NA	NA	NA
P14314	3.61764e+06	2.31034e+06	2.51512e+06	2.44728e+06	2.72136e+06	2.69747e+06	2.42537e+06	1.85293e+06	2.3362e+06	3.32854e+06	1.73493e+06	1.46653e+06	2.12624e+06	3.12002e+06	1.7992e+06	3.52792e+06	2.63647e+06	3.17834e+06	1.68901e+06	2.27663e+06	1.50413e+06	1.46235e+06	529189	1.65531e+06	1.4515e+06	1.56967e+06	1.12307e+06	1.30926e+06	1.31501e+06	2.00065e+06	1.94272e+06	1.26505e+06	2.09962e+06	2.16042e+06	2.39163e+06	2.06644e+06	2.11611e+06	2.25955e+06	1.91975e+06	2.60317e+06	1.70098e+06	779429	2.20873e+06	1.98065e+06	1.82492e+06	2.26234e+06	2.04068e+06	1.66915e+06	1.9871e+06
P14317	NA	37647.7	90291.4	240656	NA	NA	NA	99482.3	NA	NA	NA	NA	NA	NA	NA	16334.6	53245.9	35311.4	75300.1	45612.5	NA	70338.8	NA	135987	77970	133478	188290	NA	NA	NA	NA	179121	140764	NA	89783.5	121587	61235.3	NA	NA	NA	85886.6	346665	NA	NA	NA	NA	19662.2	33274.7	NA
[truncated: 4,375 more rows]
[truncated: 170 more columns]

## Sheet: Core proteome
A6ND91
B5ME19;Q99613
E9PAV3;Q13765
O00231
O00264
O00483
O00571
O00748
O14950;P19105
O15145
O15173
O15511
O43175
O43242
O43488
O43707
O43795
O60506
O60701
O60763
O75083
O75347
O75369
O75874
O75891
O75947
O94905
O94979
O95154
O95831
O95954
P00167
P00325
P00326
P00338
P00352
P00367
P00387
P00390
P00403
P00439
P00441
P00450
P00480
P00505
P00558
P00738
P00751
[truncated: 403 more rows]

## Sheet: Statistics borders
Protein.Group	logFC	AveExpr	adj.P.Val	B	Genes
[truncated: 3,406 more rows]
