# Supplementary material for: Deep Visual Proteomics maps proteotoxicity in a genetic liver disease
Source: Nature. 2025 Apr 16;642(8067):484–91. doi: 10.1038/s41586-025-08885-4 (PMC12158776; doi:10.1038/s41586-025-08885-4)
Supplement: Supplementary file 5 — Data related to morphology-guided DVP. [file 41586_2025_8885_MOESM5_ESM.xlsx]

## Sheet: MS settings
Orbitrap Astral Method Summary
Global Settings
	Use Static Source Gasses
	Use Ion Source Settings from Tune = Not Checked
	Collision Gas pressure (mTorr)= 1
	Method Duration (min)= 32.5
	Ion Source Type = NSI
	Spray Voltage = Static
	Spray Voltage: Positive Ion (V) = 1900
	Spray Voltage: Negative Ion (V) = 1500
	Infusion Mode (LC)= False
	Ion Transfer Tube Temp (°C) = 280
	APPI Lamp = Not in use
	Total Carrier Gas Flow = 3.5
	FAIMS Mode = Standard Resolution
	Application Mode = Peptide
	Pressure Mode = Standard
	Expected Peak Width (s) = 10
	Default Charge State = 2
	Advanced Peak Determination = True
Experiment 1
	Experiment Name = MS
	Start Time (min) = 0
	End Time (min) = 32.5
		Scan MasterScan
			Detector Type = Orbitrap
			Orbitrap Resolution = 240000
			Scan Range (m/z) = 380-980
			Time (ms) = 5
			Normalised AGC Target (%)= 500
			Microscans = 1
			RF Lens(%) = 40
			Maximum Injection Time Mode = Custom
			AGC Target = Custom
			EASY-IC = Off
			FAIMS Voltages On = True
			DataType = Profile
			FAIMS CV = -40
			Polarity = Positive
			Source Fragmentation = False
			Scan Description =
Experiment 2
	Experiment Name = DIA
	Start Time (min) = 0
	End Time (min) = 32.5
		Scan DIAScan
			Window Overlap (m/z) = 0
			Isolation Window = Custom
			Isolation Window (m/z) = 6
			Multiplex Ions Enabled = False
			Window Placement Optimization = On
			Number Of Scan Events = 99
			Detector Type = Astral
			Collision Energy Type = Normalized
			HCD Collision Energies (%) = 25
			Scan Range (m/z) = 150-2000
			Precursor MassRange (m/z) = 380-980
			Time (ms) = 13
			Normalised AGC Target (%)= 500
			Microscans = 1
			Maximum Injection Time Mode = Custom
			RF Lens(%) = 40
			AGC Target = Custom
			Scan Range Mode = Define m/z Range
			EASY-IC = Off
			FAIMS Voltages On = True
			DataType = Centroid
			FAIMS CV = -40
			Polarity = Positive
			Source Fragmentation = False
			DIA Window Type = Auto
			DIA Window Mode = m/z Range
			Time Mode = Start/End Time
			Scan Description =
			TMT = Off
>>>>>>>>>>>>> Mass List Table <<<<<<<<<<<<<<
m/z| m/z Range|
383|380.422805-386.4255335|
389|386.4255335-392.428262|
395|392.428262-398.4309905|
401|398.4309905-404.433719|
407|404.433719-410.4364475|
413|410.4364475-416.439176|
419|416.439176-422.4419045|
425|422.4419045-428.444633|
431|428.444633-434.4473615|
437|434.4473615-440.45009|
443|440.45009-446.4528185|
449|446.4528185-452.455547|
455|452.455547-458.4582755|
461|458.4582755-464.461004|
467|464.461004-470.4637325|
473|470.4637325-476.466461|
479|476.466461-482.4691895|
485|482.4691895-488.471918|
491|488.471918-494.4746465|
497|494.4746465-500.477375|
503|500.477375-506.4801035|
509|506.4801035-512.482832|
515|512.482832-518.4855605|
521|518.4855605-524.488289|
527|524.488289-530.4910175|
533|530.4910175-536.493746|
539|536.493746-542.4964745|
545|542.4964745-548.499203|
551|548.499203-554.5019315|
557|554.5019315-560.50466|
563|560.50466-566.5073885|
569|566.5073885-572.510117|
575|572.510117-578.5128455|
581|578.5128455-584.515574|
587|584.515574-590.5183025|
593|590.5183025-596.521031|
599|596.521031-602.5237595|
605|602.5237595-608.526488|
611|608.526488-614.5292165|
617|614.5292165-620.531945|
623|620.531945-626.5346735|
629|626.5346735-632.537402|
635|632.537402-638.5401305|
641|638.5401305-644.542859|
647|644.542859-650.5455875|
653|650.5455875-656.548316|
659|656.548316-662.5510445|
665|662.5510445-668.553773|
671|668.553773-674.5565015|
677|674.5565015-680.55923|
683|680.55923-686.5619585|
689|686.5619585-692.564687|
695|692.564687-698.5674155|
701|698.5674155-704.570144|
707|704.570144-710.5728725|
713|710.5728725-716.575601|
719|716.575601-722.5783295|
725|722.5783295-728.581058|
731|728.581058-734.5837865|
737|734.5837865-740.586515|
743|740.586515-746.5892435|
749|746.5892435-752.591972|
755|752.591972-758.5947005|
761|758.5947005-764.597429|
767|764.597429-770.6001575|
773|770.6001575-776.602886|
779|776.602886-782.6056145|
785|782.6056145-788.608343|
791|788.608343-794.6110715|
797|794.6110715-800.6138|
803|800.6138-806.6165285|
809|806.6165285-812.619257|
815|812.619257-818.6219855|
821|818.6219855-824.624714|
827|824.624714-830.6274425|
833|830.6274425-836.630171|
839|836.630171-842.6328995|
845|842.6328995-848.635628|
851|848.635628-854.6383565|
857|854.6383565-860.641085|
863|860.641085-866.6438135|
869|866.6438135-872.646542|
875|872.646542-878.6492705|
881|878.6492705-884.651999|
887|884.651999-890.6547275|
893|890.6547275-896.657456|
899|896.657456-902.6601845|
905|902.6601845-908.662913|
911|908.662913-914.6656415|
917|914.6656415-920.66837|
923|920.66837-926.6710985|
929|926.6710985-932.673827|
935|932.673827-938.6765555|
941|938.6765555-944.679284|
947|944.679284-950.6820125|
953|950.6820125-956.684741|
959|956.684741-962.6874695|
965|962.6874695-968.690198|
971|968.690198-974.6929265|
977|974.6929265-980.695655|
>>>>>>>>>>>>> End Mass List Table <<<<<<<<<<<<<<

## Sheet: meta
well	slide	cluster	type
A1	01_rep1	1	NA
A2	01_rep1	2	NA
A3	01_rep1	3	NA
A4	01_rep1	4	NA
A5	01_rep1	5	NA
A6	01_rep1	6	NA
A7	01_rep1	7	NA
A8	01_rep1	8	NA
A9	01_rep1	9	NA
A10	01_rep1	10	intermediate
A11	01_rep1	11	NA
A12	01_rep1	12	intermediate
A13	01_rep1	13	intermediate
A14	01_rep1	14	NA
A15	01_rep1	15	globular
A16	01_rep1	16	NA
A17	01_rep1	17	intermediate
A18	01_rep1	18	intermediate
A19	01_rep1	19	NA
A20	01_rep1	20	NA
A21	01_rep1	21	NA
A22	01_rep1	22	globular
B1	01_rep1	23	NA
B2	01_rep1	24	fibrillar
B3	01_rep1	25	NA
B4	01_rep1	26	NA
B5	01_rep1	27	NA
B6	01_rep1	28	NA
B7	01_rep1	29	fibrillar
B8	01_rep1	30	NA
B9	01_rep1	31	NA
B10	01_rep1	32	NA
B11	01_rep1	33	NA
B12	01_rep1	34	intermediate
B13	01_rep1	35	NA
B14	01_rep1	36	NA
B15	01_rep1	37	globular
B16	01_rep1	38	globular
B17	01_rep1	39	NA
B18	01_rep1	40	NA
B19	01_rep1	41	fibrillar
B20	01_rep1	42	NA
B21	01_rep1	43	intermediate
B22	01_rep1	44	NA
C1	01_rep1	45	NA
C2	01_rep1	46	NA
C3	01_rep1	47	NA
C4	01_rep1	48	fibrillar
C5	01_rep1	49	intermediate
C6	01_rep1	50	NA
C7	01_rep2	1	NA
C8	01_rep2	2	NA
C9	01_rep2	3	globular
C10	01_rep2	4	NA
C11	01_rep2	5	NA
C12	01_rep2	6	NA
C13	01_rep2	7	NA
C14	01_rep2	8	NA
C15	01_rep2	9	NA
C16	01_rep2	10	NA
C17	01_rep2	11	NA
C18	01_rep2	12	NA
C19	01_rep2	13	NA
C20	01_rep2	14	NA
C21	01_rep2	15	NA
C22	01_rep2	16	NA
D1	01_rep2	17	NA
D2	01_rep2	18	NA
D3	01_rep2	19	NA
D4	01_rep2	20	NA
D5	01_rep2	21	NA
D6	01_rep2	22	NA
D7	01_rep2	23	globular
D8	01_rep2	24	NA
D9	01_rep2	25	NA
D10	01_rep2	26	intermediate
D11	01_rep2	27	NA
D12	01_rep2	28	NA
D13	01_rep2	29	NA
D14	01_rep2	30	NA
D15	01_rep2	31	NA
D16	01_rep2	32	NA
D17	01_rep2	33	NA
D18	01_rep2	34	NA
D19	01_rep2	35	intermediate
D20	01_rep2	36	globular
D21	01_rep2	37	NA
D22	01_rep2	38	NA
E1	01_rep2	39	NA
E2	01_rep2	40	NA
E3	01_rep2	41	NA
E4	01_rep2	42	NA
E5	01_rep2	43	fibrillar
E6	01_rep2	44	NA
E7	01_rep2	45	NA
E8	01_rep2	46	NA
E9	01_rep2	47	NA
E10	01_rep2	48	NA
E11	01_rep2	49	NA
E12	01_rep2	50	NA
E13	04	1	NA
E14	04	2	NA
E15	04	3	NA
E16	04	4	NA
E17	04	5	NA
E18	04	6	NA
E19	04	7	NA
E20	04	8	NA
E21	04	9	NA
E22	04	10	NA
F1	04	11	NA
F2	04	12	NA
F3	04	13	NA
F4	04	14	NA
F5	04	15	NA
F6	04	16	NA
F7	04	17	NA
F8	04	18	NA
F9	04	19	NA
F10	04	20	NA
F11	04	21	NA
F12	04	22	NA
F13	04	23	NA
F14	04	24	NA
F15	04	25	NA
F16	04	26	NA
F17	04	27	NA
F18	04	28	NA
F19	04	29	NA
F20	04	30	NA
F21	04	31	NA
F22	04	32	NA
G1	04	33	NA
G2	04	34	NA
G3	04	35	NA
G4	04	36	NA
G5	04	37	NA
G6	04	38	NA
G7	04	39	NA
G8	04	40	NA
G9	04	41	NA
G10	04	42	NA
G11	04	43	NA
G12	04	44	NA
G13	04	45	NA
G14	04	46	NA
G15	04	47	NA
G16	04	48	NA
G17	04	49	NA
G18	04	50	NA
G19	02	1	NA
G20	02	2	NA
G21	02	3	NA
G22	02	4	NA
H1	02	5	fibrillar
H2	02	6	NA
H3	02	7	NA
H4	02	8	globular
H5	02	9	NA
H6	02	10	fibrillar
H7	02	11	NA
H8	02	12	intermediate
H9	02	13	NA
H10	02	14	globular
H11	02	15	NA
H12	02	16	intermediate
H13	02	17	NA
H14	02	18	NA
H15	02	19	NA
H16	02	20	NA
H17	02	21	globular
H18	02	22	NA
H19	02	23	NA
H20	02	24	NA
H21	02	25	NA
H22	02	26	NA
I1	02	27	NA
I2	02	28	NA
I3	02	29	NA
I4	02	30	globular
I5	02	31	intermediate
I6	02	32	NA
I7	02	33	NA
I8	02	34	NA
I9	02	35	intermediate
I10	02	36	NA
I11	02	37	globular
I12	02	38	NA
I13	02	39	fibrillar
I14	02	40	globular
I15	02	41	NA
I16	02	42	NA
I17	02	43	NA
I18	02	44	intermediate
I19	02	45	NA
I20	02	46	NA
I21	02	47	NA
I22	02	48	NA
J1	02	49	NA
J2	02	50	NA
J3	05	1	NA
J4	05	2	NA
J5	05	3	NA
J6	05	4	NA
J7	05	5	NA
J8	05	6	NA
J9	05	7	NA
J10	05	8	NA
J11	05	9	NA
J12	05	10	NA
J13	05	11	NA
J14	05	12	NA
J15	05	13	NA
J16	05	14	NA
J17	05	15	NA
J18	05	16	NA
J19	05	17	NA
J20	05	18	NA
J21	05	19	NA
J22	05	20	NA
K1	05	21	NA
K2	05	22	NA
K3	05	23	NA
K4	05	24	NA
K5	05	25	NA
K6	05	26	NA
K7	05	27	NA
K8	05	28	NA
K9	05	29	NA
K10	05	30	NA
K11	05	31	NA
K12	05	32	NA
K13	05	33	NA
K14	05	34	NA
K15	05	35	NA
K16	05	36	NA
K17	05	37	NA
K18	05	38	NA
K19	05	39	NA
K20	05	40	NA
K21	05	41	NA
K22	05	42	NA
L1	05	43	NA
L2	05	44	NA
L3	05	45	NA
L4	05	46	NA
L5	05	47	NA
L6	05	48	NA
L7	05	49	NA
L8	05	50	NA
L9	03	1	fibrillar
L10	03	2	NA
L11	03	3	intermediate
L12	03	4	NA
L13	03	5	NA
L14	03	6	intermediate
L15	03	7	intermediate
L16	03	8	fibrillar
L17	03	9	NA
L18	03	10	NA
L19	03	11	NA
L20	03	12	fibrillar
L21	03	13	NA
L22	03	14	intermediate
M1	03	15	NA
M2	03	16	intermediate
M3	03	17	fibrillar
M4	03	18	NA
M5	03	19	NA
M6	03	20	fibrillar
M7	03	21	NA
M8	03	22	NA
M9	03	23	globular
M10	03	24	NA
M11	03	25	NA
M12	03	26	NA
M13	03	27	NA
M14	03	28	globular
M15	03	29	fibrillar
M16	03	30	NA
M17	03	31	fibrillar
M18	03	32	NA
M19	03	33	NA
M20	03	34	intermediate
M21	03	35	NA
M22	03	36	fibrillar
N1	03	37	NA
N2	03	38	NA
N3	03	39	NA
N4	03	40	NA
N5	03	41	globular
N6	03	42	NA
N7	03	43	NA
N8	03	44	intermediate
N9	03	45	intermediate
N10	03	46	intermediate
N11	03	47	NA
N12	03	48	intermediate
N13	03	49	NA
N14	03	50	NA
N15	NA	NA	NA
N16	NA	NA	NA
N17	NA	NA	NA
N18	NA	NA	NA
N19	NA	NA	NA
N20	NA	NA	NA
N21	NA	NA	NA
N22	NA	NA	NA

## Sheet: UMAP positions
UMAP1	UMAP2	cluster	cell_id	slide
1.13263	0.422219	13	40	01_rep1
6.516	2.66505	31	48	01_rep1
0.490357	0.01235	18	106	01_rep1
0.599956	0.874934	43	136	01_rep1
1.58478	1.15786	3	166	01_rep1
8.27302	1.50531	44	169	01_rep1
4.17425	1.28863	47	558	01_rep1
0.758773	2.62625	15	571	01_rep1
-0.116263	1.61906	49	742	01_rep1
0.856146	1.9324	22	772	01_rep1
6.60978	0.912729	32	798	01_rep1
4.92183	-0.766359	39	833	01_rep1
1.83729	0.193462	34	840	01_rep1
6.98336	2.4648	20	843	01_rep1
8.03858	1.98761	11	846	01_rep1
4.13001	-0.93229	14	857	01_rep1
5.69849	0.483894	5	891	01_rep1
5.85422	2.13232	45	912	01_rep1
0.446418	0.0179832	18	928	01_rep1
8.39078	1.51256	44	963	01_rep1
3.37596	1.06289	40	979	01_rep1
6.6291	1.9722	25	991	01_rep1
0.861509	2.57794	15	1023	01_rep1
1.92411	0.191589	34	1029	01_rep1
5.04604	0.269687	19	1030	01_rep1
0.644477	0.784656	43	1045	01_rep1
3.59263	1.87414	6	1101	01_rep1
2.20148	1.83292	21	1154	01_rep1
7.52495	0.786531	1	1168	01_rep1
7.19267	1.52619	4	1180	01_rep1
7.23566	1.59739	4	1186	01_rep1
3.41666	-0.188655	33	1200	01_rep1
7.08594	2.46719	20	1203	01_rep1
0.075461	2.32014	38	1206	01_rep1
7.25447	1.63592	4	1215	01_rep1
0.547754	-0.0620396	18	1256	01_rep1
1.31723	2.59777	37	1283	01_rep1
1.18197	0.240054	13	1289	01_rep1
4.31478	-0.404602	50	1296	01_rep1
3.4641	-0.819349	26	1298	01_rep1
3.34359	1.00776	40	1308	01_rep1
0.880353	2.56	15	1311	01_rep1
0.900144	2.57489	15	1313	01_rep1
1.5391	1.1706	3	1330	01_rep1
7.47566	0.868429	1	1349	01_rep1
8.82159	2.17644	9	1356	01_rep1
5.04852	-0.747775	39	1383	01_rep1
0.797292	2.66662	15	1394	01_rep1
5.02193	2.12624	16	1395	01_rep1
8.34066	1.52413	44	1449	01_rep1
0.811412	2.56726	15	1455	01_rep1
1.92009	-0.593061	10	1457	01_rep1
3.46885	-0.196832	33	1468	01_rep1
6.44102	2.66138	31	1473	01_rep1
0.443206	0.0236276	18	1500	01_rep1
7.70016	2.73488	36	1502	01_rep1
5.07443	1.29331	30	1506	01_rep1
8.41329	2.57704	28	1512	01_rep1
7.55076	0.879478	1	1514	01_rep1
3.8957	0.375967	35	1523	01_rep1
2.20553	1.69298	21	1580	01_rep1
1.51601	1.08517	3	1597	01_rep1
7.55555	0.768235	1	1599	01_rep1
0.725522	2.60422	15	1614	01_rep1
3.75956	1.63937	6	1618	01_rep1
9.12872	2.77541	46	1627	01_rep1
0.101557	2.28756	38	1638	01_rep1
7.50593	0.889004	1	1646	01_rep1
0.761135	2.55308	15	1691	01_rep1
6.51327	1.99677	25	1692	01_rep1
5.01407	-0.792615	39	1693	01_rep1
3.49636	-0.139959	33	1725	01_rep1
2.10255	1.79405	21	1734	01_rep1
7.67746	2.73767	36	1749	01_rep1
9.12719	2.77602	46	1758	01_rep1
4.81235	0.224942	19	1759	01_rep1
4.28952	-0.405768	50	1764	01_rep1
6.98925	2.48261	20	1774	01_rep1
2.00814	0.155662	34	1778	01_rep1
-0.0541219	1.01589	17	1786	01_rep1
6.77145	0.883237	32	1819	01_rep1
9.11081	2.79641	46	1849	01_rep1
7.5531	0.716749	1	1880	01_rep1
2.23515	1.8462	21	1885	01_rep1
9.05607	2.77659	46	1925	01_rep1
1.58439	0.949082	3	1932	01_rep1
1.35602	2.62439	37	1977	01_rep1
0.871035	1.75034	22	1980	01_rep1
3.72676	1.66927	6	1984	01_rep1
5.73689	0.540988	5	2036	01_rep1
7.64375	2.59101	36	2041	01_rep1
0.116569	2.33446	38	2086	01_rep1
0.109373	2.37094	38	2088	01_rep1
1.49768	1.03706	3	2125	01_rep1
0.783322	1.85971	22	2297	01_rep1
0.743813	2.56852	15	2342	01_rep1
0.0686719	2.30658	38	2347	01_rep1
2.83094	0.0202029	2	2359	01_rep1
0.792325	2.52133	15	2374	01_rep1
0.758858	1.82559	22	2380	01_rep1
7.67365	2.60645	36	2391	01_rep1
1.38851	2.69053	37	2393	01_rep1
5.10181	1.17066	30	2397	01_rep1
0.833428	2.59649	15	2402	01_rep1
1.99915	1.84117	21	2419	01_rep1
1.39229	2.52399	37	2423	01_rep1
6.66949	0.0913045	23	2427	01_rep1
1.41231	2.6158	37	2430	01_rep1
2.09112	1.88778	21	2435	01_rep1
0.860328	2.51946	15	2437	01_rep1
7.05768	2.47772	20	2446	01_rep1
4.88394	-0.748137	39	2448	01_rep1
6.05414	1.39229	7	2471	01_rep1
1.34737	2.53594	37	2482	01_rep1
9.14334	2.75069	46	2495	01_rep1
8.41329	1.42916	44	2525	01_rep1
4.24485	1.07577	47	2582	01_rep1
7.28425	1.46745	4	2585	01_rep1
7.24426	1.51932	4	2599	01_rep1
7.27717	1.58462	4	2609	01_rep1
0.686584	1.94256	22	2626	01_rep1
1.57037	0.970858	3	2650	01_rep1
5.8038	-0.350829	27	2733	01_rep1
0.163243	2.26219	38	2736	01_rep1
3.54265	1.77836	6	2758	01_rep1
0.827921	2.58058	15	2771	01_rep1
1.4561	2.68889	37	2775	01_rep1
1.5054	2.63155	37	2791	01_rep1
1.50649	2.55646	37	2839	01_rep1
8.10142	1.96998	11	2866	01_rep1
3.37834	1.0842	40	2879	01_rep1
2.40977	0.846485	8	2901	01_rep1
8.86393	2.20771	9	2905	01_rep1
1.45043	0.964464	3	2908	01_rep1
3.26696	0.989203	40	2910	01_rep1
0.886038	2.58469	15	2911	01_rep1
4.84943	0.328088	19	2919	01_rep1
1.47566	2.53424	37	2920	01_rep1
6.53737	2.02691	25	2925	01_rep1
5.85119	2.30226	45	2928	01_rep1
8.9882	2.20831	9	2934	01_rep1
0.78644	1.90752	22	2937	01_rep1
9.11295	2.80737	46	2940	01_rep1
0.825985	2.6037	15	2953	01_rep1
6.57559	0.23051	23	2964	01_rep1
5.71427	0.604649	5	2967	01_rep1
1.99314	1.80661	21	2973	01_rep1
1.44077	2.56433	37	2974	01_rep1
0.753771	2.63817	15	2980	01_rep1
1.46091	2.65356	37	3002	01_rep1
6.78319	0.897977	32	3024	01_rep1
1.34863	2.61215	37	3028	01_rep1
0.80653	2.49645	15	3043	01_rep1
6.74697	0.148644	23	3048	01_rep1
2.73567	0.0593334	2	3065	01_rep1
1.35662	2.6732	37	3073	01_rep1
2.13741	1.91591	21	3084	01_rep1
7.66721	2.67358	36	3091	01_rep1
1.32908	2.56262	37	3103	01_rep1
5.67539	-0.228928	27	3135	01_rep1
1.5043	1.16321	3	3142	01_rep1
4.28075	-0.325164	50	3145	01_rep1
5.68017	0.566232	5	3168	01_rep1
1.45743	2.6817	37	3174	01_rep1
7.62982	2.62447	36	3189	01_rep1
5.03504	-0.632613	39	3210	01_rep1
2.17591	1.6828	21	3235	01_rep1
2.20489	1.71816	21	3256	01_rep1
7.01417	2.49358	20	3257	01_rep1
0.869586	2.62063	15	3258	01_rep1
9.1081	2.80966	46	3262	01_rep1
0.749281	2.57739	15	3264	01_rep1
-0.0650866	0.127458	41	3272	01_rep1
2.4711	0.776243	8	3280	01_rep1
2.12758	1.76195	21	3296	01_rep1
9.13171	2.78591	46	3316	01_rep1
0.839629	2.6169	15	3325	01_rep1
0.813533	2.561	15	3341	01_rep1
1.45857	2.6643	37	3346	01_rep1
2.05831	1.70518	21	3350	01_rep1
6.76278	0.875339	32	3375	01_rep1
0.769684	2.62207	15	3391	01_rep1
1.62053	1.01106	3	3403	01_rep1
0.139045	2.3772	38	3404	01_rep1
0.795468	2.57562	15	3415	01_rep1
6.76135	0.150831	23	3428	01_rep1
0.726358	2.57861	15	3455	01_rep1
6.62831	0.980871	32	3470	01_rep1
6.64286	0.104893	23	3496	01_rep1
0.163452	2.3154	38	3508	01_rep1
0.889595	2.53674	15	3509	01_rep1
8.54844	2.66526	28	3539	01_rep1
6.009	1.51215	7	3553	01_rep1
6.72297	0.190881	23	3555	01_rep1
0.151307	2.31318	38	3585	01_rep1
0.67616	1.73821	22	3589	01_rep1
3.99973	0.38634	35	3596	01_rep1
0.840084	2.56395	15	3607	01_rep1
1.886	0.104688	34	3638	01_rep1
7.22244	1.45542	4	3664	01_rep1
7.75686	2.72359	36	3673	01_rep1
6.65678	0.176235	23	3676	01_rep1
8.51313	2.71074	28	3681	01_rep1
1.38129	2.69366	37	3688	01_rep1
4.12987	1.16982	47	3720	01_rep1
7.90582	2.04598	11	3736	01_rep1
0.865835	2.5265	15	3748	01_rep1
0.166293	2.28952	38	3756	01_rep1
1.47076	2.6396	37	3768	01_rep1
6.73691	0.138528	23	3771	01_rep1
1.43589	2.47768	37	3791	01_rep1
0.118	2.36575	38	3793	01_rep1
7.21919	1.63459	4	3801	01_rep1
5.1927	1.2477	30	3833	01_rep1
1.47012	1.14304	3	3843	01_rep1
5.17849	1.30964	30	3866	01_rep1
5.66606	0.522377	5	3888	01_rep1
5.78836	0.504612	5	3891	01_rep1
7.39992	0.750574	1	3893	01_rep1
1.34707	2.59991	37	3935	01_rep1
0.0977197	2.22475	38	3939	01_rep1
6.59949	2.01075	25	3944	01_rep1
5.18251	1.25831	30	3948	01_rep1
1.47727	2.61024	37	3982	01_rep1
0.658444	1.92606	22	3986	01_rep1
6.6214	0.207076	23	3999	01_rep1
1.43344	2.57873	37	4006	01_rep1
2.0571	1.61353	21	4007	01_rep1
0.830612	2.59415	15	4020	01_rep1
7.99927	1.9649	11	4077	01_rep1
1.37367	2.5336	37	4084	01_rep1
6.60107	0.229328	23	4086	01_rep1
0.804968	2.59994	15	4090	01_rep1
1.42129	2.59688	37	4116	01_rep1
0.180471	2.3229	38	4124	01_rep1
6.6911	0.223725	23	4125	01_rep1
1.35947	2.48466	37	4131	01_rep1
1.50667	2.57352	37	4138	01_rep1
1.35652	2.68099	37	4180	01_rep1
0.164063	2.35595	38	4219	01_rep1
4.29748	1.0881	47	4230	01_rep1
6.75964	0.150509	23	4231	01_rep1
8.78079	2.18636	9	4251	01_rep1
8.44625	1.59527	44	4257	01_rep1
7.31021	1.49112	4	4259	01_rep1
1.36459	2.54766	37	4270	01_rep1
4.37081	1.1666	47	4281	01_rep1
7.22726	1.54471	4	4287	01_rep1
2.83034	0.0848897	2	4289	01_rep1
1.37479	2.6365	37	4338	01_rep1
0.743792	2.62427	15	4352	01_rep1
8.03189	2.02242	11	4362	01_rep1
6.62331	0.840513	32	4383	01_rep1
0.791017	2.49454	15	4387	01_rep1
0.0325247	1.05123	17	4391	01_rep1
6.65029	0.296452	23	4392	01_rep1
0.666019	0.97458	43	4427	01_rep1
5.0177	0.27844	19	4431	01_rep1
7.30394	1.59507	4	4456	01_rep1
1.33625	2.64428	37	4467	01_rep1
5.65863	-0.340383	27	4478	01_rep1
7.32037	1.53716	4	4533	01_rep1
1.44251	2.47712	37	4543	01_rep1
0.754685	2.55915	15	4557	01_rep1
0.80911	2.56538	15	4563	01_rep1
0.882998	2.61959	15	4596	01_rep1
1.30892	2.62641	37	4601	01_rep1
3.53543	-0.841521	26	4636	01_rep1
6.74439	0.188518	23	4647	01_rep1
5.79117	-0.243702	27	4648	01_rep1
1.38258	2.56701	37	4686	01_rep1
0.10768	2.38041	38	4689	01_rep1
6.68324	0.152222	23	4695	01_rep1
5.78564	-0.309738	27	4728	01_rep1
5.67351	0.613756	5	4758	01_rep1
5.00202	1.93823	16	4772	01_rep1
5.85704	0.56345	5	4923	01_rep1
2.63443	0.0285289	2	4959	01_rep1
0.748449	1.79294	22	5009	01_rep1
0.00754592	1.71942	49	5029	01_rep1
7.97025	1.9306	11	5064	01_rep1
1.4317	2.60836	37	5078	01_rep1
8.79864	2.25534	9	5084	01_rep1
0.845059	2.61737	15	5089	01_rep1
4.87959	2.13014	16	5132	01_rep1
0.124413	0.856958	17	5149	01_rep1
0.130421	1.01892	17	5652	01_rep1
0.650292	1.73165	22	5654	01_rep1
5.07363	1.34221	30	5848	01_rep1
8.88661	2.19726	9	5943	01_rep1
1.93863	1.80277	21	6052	01_rep1
0.752197	0.909652	43	6094	01_rep1
0.47867	0.121637	18	6110	01_rep1
2.21634	1.7881	21	6143	01_rep1
1.44378	2.65013	37	6144	01_rep1
6.44796	2.67273	31	6152	01_rep1
7.40104	0.828319	1	6194	01_rep1
2.81859	0.0402922	2	6206	01_rep1
3.61136	1.89816	6	6217	01_rep1
1.50949	2.64355	37	6219	01_rep1
0.820615	2.55159	15	6228	01_rep1
0.513485	0.0768847	18	6237	01_rep1
0.414402	0.00866444	18	6249	01_rep1
6.77802	0.855641	32	6266	01_rep1
6.73171	0.789504	32	6296	01_rep1
-0.0190354	0.958108	17	6375	01_rep1
6.65667	0.233264	23	6401	01_rep1
7.20164	1.59179	4	6418	01_rep1
8.39936	2.6344	28	6445	01_rep1
5.64977	0.520697	5	6446	01_rep1
-0.00531057	0.880735	17	6484	01_rep1
6.11435	1.44693	7	6485	01_rep1
4.89615	-0.674589	39	6574	01_rep1
7.75026	2.58677	36	6583	01_rep1
3.91886	0.399591	35	6672	01_rep1
-0.0214881	0.20549	41	6681	01_rep1
0.111421	0.957893	17	6693	01_rep1
3.79274	1.97065	6	6701	01_rep1
0.407801	0.0671969	18	6717	01_rep1
3.9316	0.470847	35	6719	01_rep1
2.18059	1.76239	21	6723	01_rep1
0.421264	-0.547041	48	6739	01_rep1
-0.123903	1.82145	49	6770	01_rep1
5.04058	-0.655098	39	6796	01_rep1
5.00283	1.96332	16	6799	01_rep1
1.86608	0.163941	34	6800	01_rep1
7.54097	0.91162	1	6818	01_rep1
1.42336	0.968448	3	6836	01_rep1
-0.0131503	1.79298	49	6861	01_rep1
7.52181	0.856464	1	6870	01_rep1
-0.137088	1.67887	49	6872	01_rep1
0.491839	-0.59687	48	6901	01_rep1
8.47084	1.55703	44	6918	01_rep1
-0.0298377	1.06356	17	6962	01_rep1
1.8859	-0.556155	10	6976	01_rep1
-0.122051	1.65625	49	6982	01_rep1
0.557897	-0.525536	48	6988	01_rep1
0.505838	-0.472742	48	6996	01_rep1
8.8039	2.17447	9	7017	01_rep1
0.743531	0.810973	43	7019	01_rep1
7.10592	2.39429	20	7026	01_rep1
5.77195	-0.271867	27	7036	01_rep1
0.1478	2.31166	38	7065	01_rep1
-0.0671808	-0.401617	24	7126	01_rep1
1.89032	-0.559513	10	7153	01_rep1
5.73883	0.648196	5	7223	01_rep1
0.7597	1.77426	22	7229	01_rep1
1.9228	0.155378	34	7263	01_rep1
3.89775	0.334234	35	7281	01_rep1
2.15385	1.67258	21	7293	01_rep1
1.56596	1.02271	3	7305	01_rep1
0.114768	0.966227	17	7362	01_rep1
0.820788	2.5626	15	7365	01_rep1
6.68024	0.925827	32	7397	01_rep1
5.83551	0.643231	5	7398	01_rep1
7.92246	1.96283	11	7404	01_rep1
0.00932811	0.0982392	41	7409	01_rep1
6.53468	1.92226	25	7411	01_rep1
4.24311	-0.886639	14	7413	01_rep1
3.5337	-0.151294	33	7419	01_rep1
8.45513	2.55554	28	7438	01_rep1
8.05661	1.92872	11	7447	01_rep1
8.44751	2.58082	28	7449	01_rep1
1.99781	0.09611	34	7459	01_rep1
6.68804	0.218202	23	7477	01_rep1
-0.171076	1.69615	49	7478	01_rep1
-0.133956	1.7264	49	7494	01_rep1
4.30525	1.09911	47	7501	01_rep1
0.770783	2.54202	15	7513	01_rep1
0.0907881	2.26869	38	7517	01_rep1
5.01819	-0.733223	39	7522	01_rep1
4.19216	1.25869	47	7544	01_rep1
8.51813	2.73226	28	7566	01_rep1
5.79153	-0.269942	27	7571	01_rep1
0.798695	0.926737	43	7586	01_rep1
0.506528	-0.0808384	18	7598	01_rep1
7.80789	2.66651	36	7617	01_rep1
2.41383	0.889613	8	7629	01_rep1
8.82788	2.25427	9	7638	01_rep1
7.7504	2.71878	36	7642	01_rep1
3.26898	1.02676	40	7656	01_rep1
2.36177	0.717383	8	7718	01_rep1
9.15091	2.78331	46	7724	01_rep1
4.21888	-0.412166	50	7735	01_rep1
8.86932	2.16224	9	7737	01_rep1
-0.114766	1.69521	49	7740	01_rep1
8.88942	2.18064	9	7754	01_rep1
8.43449	2.7284	28	7765	01_rep1
7.58744	0.857629	1	7768	01_rep1
3.40487	-0.223023	33	7787	01_rep1
6.75313	0.149707	23	7797	01_rep1
-0.0513237	1.62749	49	7807	01_rep1
9.14218	2.79169	46	7825	01_rep1
4.29344	-0.934586	14	7906	01_rep1
8.90805	2.1686	9	7909	01_rep1
2.05903	1.88467	21	7921	01_rep1
0.654728	0.967913	43	7930	01_rep1
0.678099	0.987018	43	7946	01_rep1
2.02622	1.91065	21	7953	01_rep1
8.98035	2.24451	9	7954	01_rep1
4.22362	-0.896262	14	7973	01_rep1
3.60705	1.78764	6	7975	01_rep1
9.13332	2.78215	46	7998	01_rep1
2.75499	0.106015	2	8099	01_rep1
1.95343	-0.743014	10	8105	01_rep1
0.920441	-1.2255	29	8107	01_rep1
1.8958	-0.671103	10	8113	01_rep1
3.62654	-0.860263	26	8115	01_rep1
0.664824	1.9424	22	8141	01_rep1
3.55483	-0.29439	33	8156	01_rep1
1.11777	-0.230844	12	8189	01_rep1
3.51679	-0.789616	26	8191	01_rep1
6.01236	1.55888	7	8196	01_rep1
0.475834	-0.566086	48	8207	01_rep1
6.45109	2.60706	31	8209	01_rep1
1.812	0.0943228	34	8222	01_rep1
0.552353	-0.487881	48	8230	01_rep1
-0.00245987	-0.287903	24	8232	01_rep1
-0.0668781	-0.355368	24	8249	01_rep1
1.20152	0.234698	13	8262	01_rep1
0.952783	-1.24174	29	8269	01_rep1
-0.0714617	-0.257184	24	8282	01_rep1
0.0104461	-0.362468	24	8317	01_rep1
5.76955	-0.325345	27	8318	01_rep1
6.64222	0.919741	32	8335	01_rep1
7.43933	0.777445	1	8356	01_rep1
2.85136	-0.833528	42	8371	01_rep1
3.47983	-0.853802	26	8391	01_rep1
-0.0361987	-0.275798	24	8422	01_rep1
1.92711	-0.576233	10	8474	01_rep1
1.9036	-0.618933	10	8483	01_rep1
5.73178	-0.339096	27	8503	01_rep1
0.495162	-0.582679	48	8516	01_rep1
7.40161	0.811764	1	8540	01_rep1
6.02867	1.43933	7	8583	01_rep1
4.19055	-0.924094	14	8596	01_rep1
0.988019	-1.30302	29	8600	01_rep1
0.455669	-0.531301	48	8626	01_rep1
4.92771	2.03557	16	8630	01_rep1
3.94233	0.43079	35	8655	01_rep1
-0.19337	1.71018	49	8657	01_rep1
4.30365	-0.412507	50	8660	01_rep1
1.24847	0.293142	13	8676	01_rep1
4.219	-0.32556	50	8682	01_rep1
5.08295	2.06963	16	8699	01_rep1
3.35608	0.891587	40	8714	01_rep1
2.01271	-0.624859	10	8721	01_rep1
6.66559	0.88616	32	8723	01_rep1
0.429229	-0.466094	48	8731	01_rep1
3.50098	-0.251844	33	8735	01_rep1
4.86171	2.0005	16	8745	01_rep1
4.14867	1.18986	47	8751	01_rep1
1.18925	-0.310711	12	8752	01_rep1
-0.0270842	0.142366	41	8756	01_rep1
6.47262	2.73692	31	8759	01_rep1
0.00674062	-0.279603	24	8761	01_rep1
-0.04376	0.263945	41	8766	01_rep1
4.23609	-0.395122	50	8774	01_rep1
3.26146	0.915666	40	8807	01_rep1
4.16268	1.10732	47	8810	01_rep1
5.76303	0.569618	5	8819	01_rep1
7.60783	2.64702	36	8822	01_rep1
4.32131	-0.930977	14	8829	01_rep1
2.67473	0.0976535	2	8836	01_rep1
2.44559	0.845102	8	8844	01_rep1
8.09617	2.03261	11	8859	01_rep1
4.18777	-0.356269	50	8879	01_rep1
8.02928	1.92472	11	8882	01_rep1
4.22967	-0.464127	50	8887	01_rep1
-0.0463303	0.203197	41	8898	01_rep1
4.94809	0.270882	19	8910	01_rep1
2.67526	-0.0597724	2	8930	01_rep1
1.81678	-0.652712	10	8943	01_rep1
1.02978	-1.20975	29	8961	01_rep1
3.62238	-0.967395	26	8969	01_rep1
0.974412	-1.28355	29	9021	01_rep1
-0.0524502	-0.25442	24	9044	01_rep1
4.31891	-0.355377	50	9046	01_rep1
3.9488	0.356272	35	9055	01_rep1
4.21665	-1.03547	14	9065	01_rep1
4.17328	-0.910416	14	9071	01_rep1
0.91801	-1.14574	29	9082	01_rep1
-0.0717794	-0.345943	24	9083	01_rep1
4.23825	1.13064	47	9094	01_rep1
5.03796	-0.714759	39	9120	01_rep1
4.25737	-0.456375	50	9122	01_rep1
3.80304	1.75806	6	9123	01_rep1
4.25581	-0.927701	14	9125	01_rep1
2.82008	-0.700909	42	9136	01_rep1
2.81917	-0.642602	42	9138	01_rep1
4.33434	1.15275	47	9159	01_rep1
1.13268	0.386217	13	9161	01_rep1
4.998	-0.61739	39	9191	01_rep1
-0.121529	-0.317791	24	9205	01_rep1
6.98931	2.32864	20	9207	01_rep1
4.27706	-0.929506	14	9208	01_rep1
5.77921	0.537977	5	9214	01_rep1
7.72047	2.66088	36	9220	01_rep1
3.57367	-0.770901	26	9254	01_rep1
8.07318	1.98354	11	9271	01_rep1
6.5984	0.172458	23	9285	01_rep1
1.83806	-0.724798	10	9300	01_rep1
5.64503	0.566009	5	9308	01_rep1
7.33522	1.47531	4	9313	01_rep1
6.61858	0.990307	32	9336	01_rep1
5.64851	0.597779	5	9339	01_rep1
3.46286	-0.864677	26	9351	01_rep1
5.739	-0.21444	27	9366	01_rep1
3.53525	-0.792422	26	9399	01_rep1
6.07444	1.39183	7	9411	01_rep1
1.10716	0.262468	13	9441	01_rep1
3.94999	0.480118	35	9463	01_rep1
0.108927	2.24241	38	9479	01_rep1
4.14337	1.18082	47	9498	01_rep1
-0.0740011	0.164413	41	9510	01_rep1
3.89758	0.383896	35	9517	01_rep1
0.499836	-0.508787	48	9550	01_rep1
3.93192	0.359187	35	9568	01_rep1
6.59587	1.92118	25	9580	01_rep1
3.42328	0.97002	40	9590	01_rep1
1.84184	-0.720837	10	9591	01_rep1
5.75233	-0.249512	27	9604	01_rep1
6.4532	2.0197	25	9622	01_rep1
7.36252	1.53952	4	9625	01_rep1
0.465201	0.00740298	18	9630	01_rep1
0.170225	2.24165	38	9634	01_rep1
3.41551	1.03838	40	9637	01_rep1
1.19562	0.269342	13	9640	01_rep1
-0.00415054	0.274539	41	9650	01_rep1
3.61928	-0.963048	26	9680	01_rep1
7.52147	0.858142	1	9695	01_rep1
4.35666	1.16289	47	9708	01_rep1
2.40361	0.778107	8	9713	01_rep1
4.22307	-0.422209	50	9714	01_rep1
1.59863	0.976079	3	9716	01_rep1
0.454926	-0.465302	48	9741	01_rep1
0.435511	0.00719568	18	9752	01_rep1
4.21686	-0.35772	50	9771	01_rep1
1.14666	-1.21344	29	9779	01_rep1
7.2695	1.55851	4	9815	01_rep1
0.0913198	0.225883	41	9832	01_rep1
4.96762	2.14056	16	9860	01_rep1
0.404276	-0.573518	48	9870	01_rep1
6.60664	2.08665	25	9891	01_rep1
6.95311	2.4418	20	9895	01_rep1
1.02852	-1.0847	29	9899	01_rep1
3.93032	0.495172	35	9904	01_rep1
7.29763	1.4807	4	9906	01_rep1
6.10265	1.48428	7	9909	01_rep1
3.38845	1.02481	40	9917	01_rep1
-0.00889867	1.08713	17	9953	01_rep1
6.45522	2.75088	31	9954	01_rep1
6.65946	0.830561	32	9989	01_rep1
4.82888	0.27066	19	10012	01_rep1
5.72862	-0.218694	27	10030	01_rep1
0.458887	-0.0687039	18	10032	01_rep1
5.81278	2.29427	45	10037	01_rep1
-0.206759	1.69271	49	10045	01_rep1
5.80008	0.547101	5	10046	01_rep1
-0.031152	0.135037	41	10052	01_rep1
6.11764	1.51875	7	10056	01_rep1
4.99798	-0.639159	39	10098	01_rep1
5.15922	1.20235	30	10125	01_rep1
4.18905	-0.415878	50	10136	01_rep1
0.0535587	0.160008	41	10142	01_rep1
-0.137974	1.80112	49	10183	01_rep1
5.94148	1.49572	7	10188	01_rep1
4.22012	-0.918089	14	10189	01_rep1
1.62038	1.09985	3	10199	01_rep1
7.81602	2.67972	36	10231	01_rep1
4.95779	2.17166	16	10239	01_rep1
0.575816	0.0602302	18	10259	01_rep1
2.74395	-0.0749663	2	10271	01_rep1
-0.059393	-0.342221	24	10278	01_rep1
0.473429	-0.449004	48	10286	01_rep1
0.394048	-0.535502	48	10325	01_rep1
5.79554	-0.300335	27	10327	01_rep1
3.45446	-0.312053	33	10333	01_rep1
8.42507	1.54076	44	10342	01_rep1
0.468021	-0.572403	48	10347	01_rep1
0.0863466	0.846168	17	10365	01_rep1
6.96513	2.44334	20	10375	01_rep1
5.75236	0.653699	5	10389	01_rep1
1.86875	-0.717362	10	10396	01_rep1
5.07664	1.33103	30	10403	01_rep1
4.90119	0.137533	19	10408	01_rep1
5.67141	0.616106	5	10411	01_rep1
7.75978	2.6161	36	10413	01_rep1
3.95287	0.484995	35	10426	01_rep1
3.54646	1.83634	6	10437	01_rep1
6.63194	0.825921	32	10455	01_rep1
4.92021	0.174402	19	10462	01_rep1
6.78551	0.918547	32	10478	01_rep1
2.33802	0.790456	8	10499	01_rep1
6.46984	2.7274	31	10516	01_rep1
3.39406	-0.224914	33	10525	01_rep1
4.24713	-0.893995	14	10532	01_rep1
2.83855	-0.00107693	2	10533	01_rep1
-0.114801	1.67967	49	10535	01_rep1
7.28286	1.63499	4	10582	01_rep1
7.60951	0.847573	1	10608	01_rep1
4.83951	0.255905	19	10611	01_rep1
4.95323	0.28423	19	10614	01_rep1
5.03716	1.94829	16	10621	01_rep1
6.06168	1.43965	7	10631	01_rep1
0.745158	0.859131	43	10638	01_rep1
0.602073	1.75836	22	10649	01_rep1
5.12878	1.2252	30	10656	01_rep1
0.0635706	0.0853168	41	10676	01_rep1
0.0836233	0.863974	17	10723	01_rep1
0.418452	0.0180251	18	10725	01_rep1
0.58606	0.815054	43	10726	01_rep1
5.95524	2.17147	45	10728	01_rep1
4.90265	-0.699012	39	10752	01_rep1
0.0438487	0.119236	41	10759	01_rep1
2.77018	-0.00481727	2	10765	01_rep1
6.64525	0.237097	23	10779	01_rep1
5.72601	-0.337055	27	10785	01_rep1
5.87432	2.11869	45	10786	01_rep1
3.44468	0.900457	40	10794	01_rep1
5.02631	0.256181	19	10803	01_rep1
4.30401	-0.986073	14	10807	01_rep1
-0.0302538	1.05162	17	10808	01_rep1
1.11576	-0.27155	12	10810	01_rep1
1.27148	-0.348046	12	10813	01_rep1
5.92569	2.16885	45	10830	01_rep1
-0.116562	-0.362694	24	10837	01_rep1
5.09471	1.17122	30	10850	01_rep1
7.51899	0.786387	1	10883	01_rep1
-0.07549	0.168374	41	10884	01_rep1
6.03329	1.43226	7	10897	01_rep1
0.0829118	2.34425	38	10903	01_rep1
4.22918	1.1504	47	10908	01_rep1
-0.075739	-0.282271	24	10954	01_rep1
4.17752	1.22175	47	10971	01_rep1
2.81342	-0.77254	42	10978	01_rep1
5.74829	-0.307671	27	11007	01_rep1
4.97543	0.144047	19	11022	01_rep1
5.68222	-0.274721	27	11027	01_rep1
2.78612	0.128711	2	11062	01_rep1
1.85056	0.0751324	34	11104	01_rep1
1.11846	0.438698	13	11107	01_rep1
8.46192	2.56226	28	11113	01_rep1
0.973147	-1.27529	29	11114	01_rep1
0.0601637	0.223351	41	11126	01_rep1
4.19661	-0.935001	14	11139	01_rep1
7.1797	1.6113	4	11189	01_rep1
0.461431	-0.00600935	18	11208	01_rep1
1.91113	0.168252	34	11211	01_rep1
4.14522	-0.345555	50	11219	01_rep1
3.26361	1.06267	40	11231	01_rep1
6.06762	1.40378	7	11253	01_rep1
0.503045	-0.0809095	18	11256	01_rep1
0.441939	-0.52568	48	11277	01_rep1
5.84483	2.14782	45	11292	01_rep1
4.21709	-1.0257	14	11304	01_rep1
5.769	0.582004	5	11310	01_rep1
1.15182	-0.429439	12	11321	01_rep1
4.93801	-0.765357	39	11348	01_rep1
8.44552	2.60502	28	11389	01_rep1
4.90001	-0.70061	39	11475	01_rep1
1.97792	-0.571223	10	11479	01_rep1
0.440721	-0.61609	48	11487	01_rep1
0.103799	0.144138	41	11490	01_rep1
2.0064	-0.519828	10	11501	01_rep1
4.9701	1.95097	16	11507	01_rep1
1.96712	0.0964386	34	11510	01_rep1
4.03353	0.37919	35	11514	01_rep1
7.18214	1.4923	4	11520	01_rep1
7.31635	1.6192	4	11525	01_rep1
2.75374	-0.0289601	2	11526	01_rep1
7.18186	1.48412	4	11536	01_rep1
2.7632	0.0724627	2	11542	01_rep1
0.51912	0.044588	18	11554	01_rep1
6.58188	2.08293	25	11562	01_rep1
2.82612	-0.632779	42	11638	01_rep1
4.19371	-0.945585	14	11656	01_rep1
3.29515	0.913783	40	11686	01_rep1
4.24782	1.2572	47	11692	01_rep1
6.39169	2.72999	31	11713	01_rep1
7.96072	2.0442	11	11721	01_rep1
1.26684	0.357812	13	11722	01_rep1
4.87386	0.322586	19	11738	01_rep1
3.35487	0.85073	40	11743	01_rep1
2.76652	-0.0228239	2	11748	01_rep1
7.02263	2.39562	20	11759	01_rep1
2.79317	-0.853228	42	11763	01_rep1
1.09071	0.353735	13	11765	01_rep1
6.45355	2.59068	31	11769	01_rep1
6.43598	2.65926	31	11782	01_rep1
0.672645	0.869373	43	11803	01_rep1
2.17175	1.64167	21	11811	01_rep1
5.83331	0.590697	5	11823	01_rep1
5.03356	0.302691	19	11826	01_rep1
5.18647	1.31742	30	11827	01_rep1
0.463591	-0.0492243	18	11865	01_rep1
4.301	-0.455944	50	11866	01_rep1
8.3968	2.71948	28	11893	01_rep1
1.14725	0.282358	13	11895	01_rep1
3.5161	-0.31821	33	11900	01_rep1
3.51646	-0.787092	26	11924	01_rep1
4.14754	1.12411	47	11934	01_rep1
0.416469	-0.500682	48	11938	01_rep1
4.11688	1.207	47	11995	01_rep1
2.77727	-0.756717	42	11998	01_rep1
3.88039	0.396544	35	12011	01_rep1
4.23045	-0.876993	14	12017	01_rep1
6.69041	0.918043	32	12057	01_rep1
5.68328	-0.285449	27	12062	01_rep1
4.86749	0.300889	19	12074	01_rep1
5.82059	2.24121	45	12080	01_rep1
6.43622	2.62837	31	12221	01_rep1
0.727806	2.58196	15	12238	01_rep1
-0.0405283	-0.345953	24	12260	01_rep1
0.638916	0.869523	43	12284	01_rep1
1.87374	0.128459	34	12313	01_rep1
1.1327	-0.406773	12	12330	01_rep1
-0.0164984	0.909155	17	12359	01_rep1
5.96185	2.26484	45	12375	01_rep1
4.26906	-1.02147	14	12405	01_rep1
0.548191	-0.593433	48	12451	01_rep1
3.5409	-0.871585	26	12457	01_rep1
4.90991	-0.690823	39	12505	01_rep1
4.25998	1.07088	47	12583	01_rep1
0.96923	-1.17776	29	12593	01_rep1
0.487316	-0.0454391	18	12597	01_rep1
5.0095	-0.713637	39	12680	01_rep1
1.21209	0.389012	13	12693	01_rep1
2.39588	0.709559	8	12796	01_rep1
3.54382	-0.225929	33	12823	01_rep1
0.680794	0.937492	43	12896	01_rep1
2.7599	-0.657325	42	12933	01_rep1
1.96524	0.046483	34	12942	01_rep1
8.38539	1.61067	44	12947	01_rep1
1.91528	-0.515408	10	12977	01_rep1
2.76732	-0.734174	42	12986	01_rep1
7.02633	2.45252	20	12998	01_rep1
0.93997	-1.23521	29	13023	01_rep1
0.0890124	1.08415	17	13024	01_rep1
7.47685	0.696036	1	13066	01_rep1
1.9527	-0.604498	10	13069	01_rep1
-0.0675683	0.916782	17	13070	01_rep1
0.636227	0.774167	43	13092	01_rep1
1.39807	1.08584	3	13124	01_rep1
1.98263	-0.567317	10	13133	01_rep1
0.909185	-1.1671	29	13136	01_rep1
0.504389	0.0880249	18	13174	01_rep1
5.06454	2.09334	16	13248	01_rep1
0.0856375	0.160081	41	13279	01_rep1
0.0201099	0.832491	17	13337	01_rep1
0.932435	-1.21169	29	13392	01_rep1
2.74466	0.0799652	2	13415	01_rep1
0.00552288	-0.369051	24	13480	01_rep1
6.56882	2.06104	25	13510	01_rep1
-0.0639415	-0.306988	24	13548	01_rep1
3.5165	-0.20733	33	13583	01_rep1
6.12025	1.51069	7	13622	01_rep1
5.15824	1.24825	30	13727	01_rep1
0.438463	0.0900153	18	13731	01_rep1
0.69444	1.85345	22	13766	01_rep1
4.30256	1.13497	47	13769	01_rep1
-0.0967429	1.02959	17	13773	01_rep1
8.33943	1.46155	44	13778	01_rep1
-0.145781	1.72741	49	13779	01_rep1
8.81855	2.18259	9	13792	01_rep1
6.4942	2.0842	25	13844	01_rep1
3.64476	-0.836955	26	13868	01_rep1
2.79837	-0.698704	42	13870	01_rep1
2.63773	0.0283951	2	13875	01_rep1
1.59372	0.996272	3	13900	01_rep1
5.77847	-0.376863	27	13914	01_rep1
4.93455	0.31401	19	13925	01_rep1
4.16127	-0.905082	14	13926	01_rep1
7.98737	2.11759	11	13946	01_rep1
4.9688	-0.673037	39	13958	01_rep1
1.87569	0.175429	34	13987	01_rep1
0.0924396	2.27227	38	13988	01_rep1
5.90822	2.20773	45	13991	01_rep1
4.15657	1.28846	47	14031	01_rep1
2.34378	0.840935	8	14046	01_rep1
2.7423	-0.811231	42	14096	01_rep1
3.44226	1.00589	40	14118	01_rep1
2.62886	-0.000280703	2	14146	01_rep1
3.28683	1.02447	40	14159	01_rep1
4.87912	0.2146	19	14165	01_rep1
8.35772	1.58312	44	14170	01_rep1
5.69395	-0.237809	27	14190	01_rep1
3.42925	0.973331	40	14193	01_rep1
-0.00461386	0.933404	17	14198	01_rep1
6.46033	2.59078	31	14203	01_rep1
2.70689	0.0711575	2	14220	01_rep1
8.40404	1.60215	44	14389	01_rep1
0.528316	-0.0161131	18	14392	01_rep1
7.23898	1.45128	4	14414	01_rep1
8.95875	2.21917	9	14462	01_rep1
9.13068	2.74981	46	14510	01_rep1
-0.0586506	1.81188	49	14524	01_rep1
8.99148	2.20926	9	14528	01_rep1
2.70816	-0.776743	42	14547	01_rep1
3.64536	-0.908259	26	14575	01_rep1
1.42911	2.65599	37	14592	01_rep1
5.80439	2.27812	45	14595	01_rep1
6.98992	2.49427	20	14610	01_rep1
0.520407	0.0802834	18	14613	01_rep1
0.806829	1.76251	22	14621	01_rep1
5.04974	2.10742	16	14623	01_rep1
0.064531	1.09048	17	14630	01_rep1
0.441249	-0.623203	48	14632	01_rep1
2.82508	-0.626481	42	14711	01_rep1
3.39824	-0.148444	33	14714	01_rep1
2.49952	0.755242	8	14723	01_rep1
-0.174568	1.68799	49	14724	01_rep1
1.07522	-0.343816	12	14726	01_rep1
4.84765	0.306379	19	14739	01_rep1
0.857521	1.9223	22	14745	01_rep1
1.12887	-1.17321	29	14753	01_rep1
5.01282	0.272371	19	14780	01_rep1
2.84449	-0.69459	42	14781	01_rep1
2.7262	-0.0369206	2	14786	01_rep1
2.40332	0.831503	8	14790	01_rep1
5.77672	0.562193	5	14831	01_rep1
2.77652	-0.656377	42	14845	01_rep1
0.678478	0.871974	43	14868	01_rep1
2.44985	0.738974	8	14872	01_rep1
3.47794	-0.209493	33	14884	01_rep1
1.21981	-0.408554	12	14897	01_rep1
4.83092	0.21578	19	14903	01_rep1
3.67032	1.68737	6	14905	01_rep1
4.21202	-0.435107	50	14916	01_rep1
5.16707	1.18436	30	14940	01_rep1
-0.122759	-0.333838	24	14953	01_rep1
-0.0784761	1.76156	49	14956	01_rep1
2.00607	1.70409	21	14963	01_rep1
7.64467	2.66968	36	14996	01_rep1
6.64397	0.287378	23	15068	01_rep1
4.29958	-0.403306	50	15093	01_rep1
5.72992	-0.316923	27	15104	01_rep1
0.621439	0.776109	43	15109	01_rep1
1.81417	0.0679842	34	15123	01_rep1
1.82272	-0.645391	10	15124	01_rep1
8.46778	2.60136	28	15141	01_rep1
1.52905	1.0624	3	15155	01_rep1
6.72719	0.245562	23	15156	01_rep1
5.76603	0.668626	5	15187	01_rep1
3.37019	-0.257625	33	15193	01_rep1
-0.0816853	1.70598	49	15195	01_rep1
6.65292	0.271875	23	15213	01_rep1
5.91145	2.10922	45	15220	01_rep1
3.88277	0.378672	35	15256	01_rep1
4.18121	-0.312374	50	15265	01_rep1
6.66263	0.908742	32	15269	01_rep1
0.682355	1.7894	22	15286	01_rep1
8.44033	2.68113	28	15312	01_rep1
1.22362	0.295059	13	15342	01_rep1
5.74169	-0.29454	27	15362	01_rep1
3.4704	-0.901906	26	15380	01_rep1
2.74831	0.00481523	2	15409	01_rep1
3.72142	1.87033	6	15411	01_rep1
1.43771	2.69388	37	15464	01_rep1
0.425928	-0.577633	48	15468	01_rep1
7.3296	1.53834	4	15503	01_rep1
1.97893	1.66191	21	15517	01_rep1
5.95327	2.21055	45	15529	01_rep1
4.88742	-0.6401	39	15537	01_rep1
5.7375	-0.354614	27	15546	01_rep1
1.99556	1.87444	21	15557	01_rep1
2.76952	0.0632504	2	15559	01_rep1
5.73662	-0.23858	27	15571	01_rep1
7.81613	2.58189	36	15595	01_rep1
3.88713	0.368456	35	15621	01_rep1
3.57851	-0.256231	33	15639	01_rep1
4.92781	-0.716508	39	15660	01_rep1
7.80592	2.57539	36	15675	01_rep1
8.38562	1.58789	44	15703	01_rep1
2.84377	-0.0239327	2	15736	01_rep1
5.11906	1.26492	30	15759	01_rep1
4.23453	-0.964709	14	15781	01_rep1
3.3981	1.07204	40	15792	01_rep1
5.05173	1.23489	30	15811	01_rep1
7.91844	1.95724	11	15824	01_rep1
7.4704	0.822647	1	15828	01_rep1
3.69146	1.7939	6	15831	01_rep1
8.00825	2.04668	11	15832	01_rep1
0.0146055	0.152944	41	15840	01_rep1
4.01048	0.456208	35	15854	01_rep1
6.74378	0.887183	32	15886	01_rep1
0.741637	1.95628	22	15894	01_rep1
1.17967	0.335524	13	15902	01_rep1
2.16389	1.73096	21	15903	01_rep1
2.8595	-0.836073	42	15919	01_rep1
1.97416	-0.660132	10	15929	01_rep1
5.80647	-0.267466	27	15962	01_rep1
7.95037	1.92605	11	16000	01_rep1
6.70077	0.274614	23	16005	01_rep1
9.11357	2.76998	46	16015	01_rep1
5.7614	-0.273822	27	16027	01_rep1
7.0469	2.31525	20	16032	01_rep1
9.06662	2.79855	46	16037	01_rep1
3.63942	1.9656	6	16052	01_rep1
6.03159	1.40045	7	16054	01_rep1
4.04791	0.457987	35	16072	01_rep1
4.02959	0.417051	35	16073	01_rep1
1.07769	-0.366154	12	16086	01_rep1
1.43186	2.64497	37	16103	01_rep1
7.53308	0.765273	1	16108	01_rep1
8.40002	2.65691	28	16135	01_rep1
2.76426	0.119659	2	16136	01_rep1
5.10768	1.30923	30	16143	01_rep1
0.159572	2.36305	38	16171	01_rep1
2.1457	1.62494	21	16174	01_rep1
8.50369	2.60189	28	16175	01_rep1
0.989944	-1.17533	29	16181	01_rep1
6.42544	2.68822	31	16183	01_rep1
8.88925	2.23701	9	16196	01_rep1
6.73001	0.18788	23	16204	01_rep1
1.19166	0.223058	13	16219	01_rep1
7.71135	2.6962	36	16252	01_rep1
0.756329	0.875419	43	16256	01_rep1
0.0966474	0.22646	41	16264	01_rep1
6.70231	0.804029	32	16274	01_rep1
8.29261	1.45762	44	16282	01_rep1
-0.0208138	0.157097	41	16285	01_rep1
0.0284886	0.923268	17	16297	01_rep1
8.34163	1.56188	44	16298	01_rep1
7.15422	2.41288	20	16300	01_rep1
-0.0604557	0.206405	41	16303	01_rep1
7.98263	2.03351	11	16319	01_rep1
6.45714	2.04566	25	16325	01_rep1
8.28842	1.46129	44	16407	01_rep1
6.76903	0.154592	23	16412	01_rep1
3.25655	0.941121	40	16416	01_rep1
5.82634	-0.277441	27	16425	01_rep1
0.155259	0.905182	17	16443	01_rep1
7.05082	2.32803	20	16454	01_rep1
2.45774	0.835782	8	16460	01_rep1
3.45954	-0.15535	33	16480	01_rep1
3.5213	-0.266598	33	16511	01_rep1
0.810199	2.60525	15	16516	01_rep1
-0.0390533	1.74295	49	16540	01_rep1
3.54378	-0.836461	26	16545	01_rep1
3.37228	-0.182991	33	16554	01_rep1
3.87581	0.39215	35	16578	01_rep1
7.50823	0.780729	1	16597	01_rep1
0.0284114	1.70484	49	16608	01_rep1
8.52748	2.58999	28	16618	01_rep1
4.25234	-0.479698	50	16636	01_rep1
4.24873	-0.380805	50	16660	01_rep1
3.3141	1.07049	40	16661	01_rep1
6.41261	2.61891	31	16673	01_rep1
0.130616	2.36662	38	16701	01_rep1
2.6882	-0.0449905	2	16723	01_rep1
7.45955	0.781667	1	16734	01_rep1
2.4125	0.720086	8	16737	01_rep1
4.24702	-0.851818	14	16747	01_rep1
9.08042	2.77224	46	16748	01_rep1
6.74165	0.152865	23	16753	01_rep1
2.45621	0.846477	8	16758	01_rep1
0.766894	1.97066	22	16761	01_rep1
1.89085	0.104281	34	16762	01_rep1
1.09106	-0.292609	12	16769	01_rep1
3.6053	-0.814211	26	16791	01_rep1
1.92067	0.140909	34	16802	01_rep1
2.77046	0.048461	2	16804	01_rep1
0.141161	0.967913	17	16815	01_rep1
5.19529	1.21516	30	16826	01_rep1
2.72969	-0.682254	42	16852	01_rep1
6.48077	1.93727	25	16871	01_rep1
-0.00936454	1.79647	49	16888	01_rep1
6.48432	2.65509	31	16910	01_rep1
6.69834	0.297088	23	16931	01_rep1
3.62421	-0.896881	26	16968	01_rep1
6.60045	0.213704	23	16986	01_rep1
8.92376	2.16042	9	16998	01_rep1
2.70691	-0.686339	42	17017	01_rep1
4.90644	-0.803413	39	17027	01_rep1
4.88	1.97031	16	17076	01_rep1
1.87971	-0.513897	10	17077	01_rep1
6.60823	1.91806	25	17081	01_rep1
8.35902	1.44283	44	17082	01_rep1
0.849228	1.78705	22	17083	01_rep1
0.0542629	0.189961	41	17094	01_rep1
4.2368	-0.923657	14	17104	01_rep1
1.33449	2.51734	37	17112	01_rep1
4.19939	-0.977276	14	17132	01_rep1
1.23092	-0.359701	12	17135	01_rep1
9.12364	2.78644	46	17152	01_rep1
6.62504	2.05146	25	17195	01_rep1
2.6622	0.0305561	2	17199	01_rep1
5.95366	1.55413	7	17205	01_rep1
6.73288	0.998274	32	17209	01_rep1
3.98316	0.38346	35	17221	01_rep1
4.95767	0.252843	19	17233	01_rep1
3.68036	1.67905	6	17240	01_rep1
-0.079182	1.60972	49	17261	01_rep1
6.45696	2.63789	31	17271	01_rep1
3.29787	0.876494	40	17287	01_rep1
1.8336	0.0636204	34	17296	01_rep1
2.73321	0.0503271	2	17297	01_rep1
4.93111	0.234052	19	17314	01_rep1
0.420297	-0.00213117	18	17322	01_rep1
4.20391	-0.278985	50	17324	01_rep1
1.19789	0.314969	13	17325	01_rep1
7.21259	1.49299	4	17340	01_rep1
0.0934634	1.03847	17	17363	01_rep1
4.975	0.290723	19	17397	01_rep1
0.509948	-0.446489	48	17407	01_rep1
0.00209422	1.72194	49	17409	01_rep1
6.64627	0.787104	32	17429	01_rep1
1.88673	0.182607	34	17461	01_rep1
0.00237572	0.981678	17	17463	01_rep1
9.11933	2.75207	46	17493	01_rep1
2.4171	0.844741	8	17518	01_rep1
2.36683	0.744441	8	17526	01_rep1
0.785133	2.5556	15	17538	01_rep1
6.96467	2.35903	20	17561	01_rep1
3.4282	0.961018	40	17593	01_rep1
3.56735	-0.259374	33	17596	01_rep1
2.00242	1.84405	21	17608	01_rep1
3.84529	0.440139	35	17624	01_rep1
2.51654	0.73582	8	17628	01_rep1
0.733554	0.935107	43	17637	01_rep1
-0.0594067	1.7638	49	17648	01_rep1
5.17953	1.3035	30	17653	01_rep1
4.87952	1.96396	16	17662	01_rep1
1.86427	-0.591994	10	17665	01_rep1
3.5266	-0.924977	26	17693	01_rep1
5.79047	0.669234	5	17702	01_rep1
4.24556	1.27605	47	17709	01_rep1
4.9132	0.258644	19	17721	01_rep1
3.33313	0.880636	40	17723	01_rep1
5.68361	0.634014	5	17738	01_rep1
1.10424	-0.34911	12	17740	01_rep1
1.42788	2.67568	37	17756	01_rep1
6.47832	2.04586	25	17766	01_rep1
0.43613	0.0191423	18	17801	01_rep1
3.54477	1.85669	6	17824	01_rep1
0.0516025	0.187243	41	17831	01_rep1
2.05786	1.74018	21	17838	01_rep1
0.548127	0.0250555	18	17846	01_rep1
8.87623	2.25067	9	17858	01_rep1
1.89482	-0.511207	10	17859	01_rep1
1.93411	-0.674024	10	17884	01_rep1
0.561459	0.856382	43	17917	01_rep1
3.69973	1.9402	6	17923	01_rep1
-0.171621	1.77638	49	17930	01_rep1
5.87168	2.12249	45	17945	01_rep1
0.591481	-0.53257	48	17950	01_rep1
3.5523	-0.891578	26	17965	01_rep1
2.46523	0.810603	8	18002	01_rep1
1.1252	-0.318678	12	18006	01_rep1
0.0984914	2.24139	38	18010	01_rep1
8.36322	1.55468	44	18026	01_rep1
3.48573	-0.943397	26	18040	01_rep1
6.78766	0.894515	32	18052	01_rep1
-0.167661	1.65133	49	18064	01_rep1
8.41652	2.66177	28	18091	01_rep1
1.35918	2.55579	37	18099	01_rep1
8.43073	1.58265	44	18108	01_rep1
3.94792	0.389913	35	18113	01_rep1
6.03133	1.46938	7	18118	01_rep1
-0.104285	-0.348342	24	18136	01_rep1
3.4874	-0.88728	26	18140	01_rep1
0.565024	-0.596744	48	18168	01_rep1
5.95565	1.53661	7	18184	01_rep1
3.30783	1.0408	40	18194	01_rep1
7.39544	0.777301	1	18216	01_rep1
-0.0730948	0.137131	41	18221	01_rep1
3.84293	1.71836	6	18224	01_rep1
1.20452	0.364025	13	18246	01_rep1
5.69685	-0.209279	27	18261	01_rep1
6.62612	1.94434	25	18272	01_rep1
6.46295	2.69707	31	18280	01_rep1
5.94492	1.47677	7	18282	01_rep1
1.80942	0.127286	34	18301	01_rep1
3.46735	-0.155337	33	18318	01_rep1
5.03396	2.03187	16	18324	01_rep1
1.07146	-1.07229	29	18329	01_rep1
4.16343	-0.394753	50	18331	01_rep1
2.68694	-0.0667035	2	18352	01_rep1
3.41632	0.938367	40	18380	01_rep1
6.61103	0.183935	23	18382	01_rep1
4.31645	1.29637	47	18422	01_rep1
4.93016	-0.731973	39	18425	01_rep1
6.98982	2.3643	20	18427	01_rep1
0.562691	-0.0427084	18	18438	01_rep1
0.4416	-0.0623259	18	18442	01_rep1
7.4557	0.836822	1	18445	01_rep1
-0.0166163	-0.318455	24	18463	01_rep1
1.07068	0.302038	13	18468	01_rep1
3.28389	1.03431	40	18501	01_rep1
0.0305442	-0.348195	24	18519	01_rep1
0.686286	1.7115	22	18528	01_rep1
0.0341839	0.158762	41	18540	01_rep1
4.24932	-0.382246	50	18555	01_rep1
2.69156	-0.744344	42	18566	01_rep1
0.0174687	0.927331	17	18578	01_rep1
7.22772	1.61503	4	18592	01_rep1
6.66546	0.843697	32	18594	01_rep1
1.98814	0.0967512	34	18640	01_rep1
8.91902	2.13868	9	18649	01_rep1
8.45309	1.46317	44	18653	01_rep1
6.45654	2.0445	25	18673	01_rep1
0.607172	0.788202	43	18678	01_rep1
4.84249	2.07258	16	18681	01_rep1
5.959	1.50473	7	18686	01_rep1
5.75108	-0.387374	27	18693	01_rep1
0.537283	-0.475458	48	18714	01_rep1
5.94696	2.31547	45	18725	01_rep1
4.15026	-1.00243	14	18739	01_rep1
7.30235	1.58664	4	18766	01_rep1
5.7228	0.660694	5	18785	01_rep1
4.18276	-0.96811	14	18789	01_rep1
-0.105645	-0.340942	24	18800	01_rep1
1.09162	-0.318438	12	18801	01_rep1
5.13568	1.36459	30	18805	01_rep1
3.5807	-0.942161	26	18807	01_rep1
6.58046	2.08008	25	18808	01_rep1
2.85027	-0.653936	42	18809	01_rep1
8.01748	1.94942	11	18822	01_rep1
6.06161	1.43823	7	18826	01_rep1
7.2362	1.51503	4	18830	01_rep1
6.61833	0.170908	23	18833	01_rep1
6.98623	2.36489	20	18882	01_rep1
1.96745	1.87985	21	18883	01_rep1
5.9739	1.54975	7	18896	01_rep1
4.32812	-0.953266	14	19043	01_rep1
0.168258	0.949796	17	19046	01_rep1
9.08958	2.79596	46	19055	01_rep1
3.94729	0.344652	35	19068	01_rep1
0.568668	-0.0430755	18	19097	01_rep1
3.8588	0.399276	35	19111	01_rep1
1.15884	-0.254828	12	19122	01_rep1
2.35899	0.75003	8	19128	01_rep1
8.88333	2.28814	9	19132	01_rep1
3.93473	0.411559	35	19141	01_rep1
6.99807	2.38642	20	19149	01_rep1
4.90832	0.341462	19	19154	01_rep1
6.7131	0.922614	32	19157	01_rep1
5.74842	0.611188	5	19173	01_rep1
0.693738	0.981768	43	19186	01_rep1
1.84148	0.100928	34	19208	01_rep1
7.49204	0.835663	1	19221	01_rep1
4.15469	-0.431533	50	19270	01_rep1
3.87232	1.73594	6	19278	01_rep1
2.88249	-0.677521	42	19287	01_rep1
2.47148	0.863094	8	19318	01_rep1
0.52366	-0.0587363	18	19345	01_rep1
4.27977	-0.456835	50	19356	01_rep1
5.06404	-0.644964	39	19374	01_rep1
0.654742	0.925797	43	19375	01_rep1
0.0199518	0.0972527	41	19393	01_rep1
0.0638848	1.05448	17	19417	01_rep1
3.63158	1.67917	6	19442	01_rep1
3.9436	0.352483	35	19458	01_rep1
4.03535	0.38882	35	19468	01_rep1
1.09185	-0.312457	12	19470	01_rep1
1.89508	-0.641189	10	19471	01_rep1
5.02773	-0.706375	39	19515	01_rep1
5.12752	1.18727	30	19516	01_rep1
3.45018	-0.837231	26	19529	01_rep1
5.0124	2.09157	16	19548	01_rep1
4.97569	2.09943	16	19551	01_rep1
0.529926	-0.0597153	18	19559	01_rep1
6.03045	1.56539	7	19564	01_rep1
3.61694	-0.911372	26	19576	01_rep1
2.82411	-0.771452	42	19585	01_rep1
5.04176	1.95324	16	19588	01_rep1
0.415465	-0.00339001	18	19595	01_rep1
0.143221	2.33281	38	19639	01_rep1
0.980333	-1.3067	29	19642	01_rep1
1.22231	-0.254983	12	19645	01_rep1
4.26294	-0.454036	50	19653	01_rep1
5.81293	-0.235893	27	19664	01_rep1
4.24048	-0.431384	50	19667	01_rep1
7.92998	1.98268	11	19714	01_rep1
4.9858	0.211232	19	19740	01_rep1
3.27667	1.00626	40	19752	01_rep1
3.89886	0.350637	35	19769	01_rep1
7.15681	1.51062	4	19777	01_rep1
6.77332	0.850035	32	19828	01_rep1
3.51009	-0.877726	26	19847	01_rep1
0.499863	-0.461616	48	19858	01_rep1
4.95387	-0.652789	39	19866	01_rep1
6.71469	0.947233	32	19886	01_rep1
7.67406	2.60997	36	19891	01_rep1
-0.0260315	-0.345971	24	19914	01_rep1
6.39871	2.64151	31	19924	01_rep1
8.41131	2.72762	28	19925	01_rep1
6.59603	1.96904	25	19929	01_rep1
3.42765	0.961343	40	19940	01_rep1
4.05281	0.376276	35	19979	01_rep1
6.04438	1.59223	7	19988	01_rep1
7.73159	2.60935	36	19993	01_rep1
5.77284	-0.345083	27	20004	01_rep1
8.91131	2.21085	9	20036	01_rep1
6.74528	0.856732	32	20051	01_rep1
6.38695	2.60649	31	20079	01_rep1
5.88962	2.1844	45	20082	01_rep1
6.77485	0.232335	23	20108	01_rep1
6.53834	2.04341	25	20118	01_rep1
6.53649	2.04482	25	20130	01_rep1
4.90485	-0.687164	39	20160	01_rep1
7.21043	1.5916	4	20176	01_rep1
1.91408	0.20287	34	20181	01_rep1
2.00932	-0.68714	10	20183	01_rep1
1.24135	-0.320347	12	20206	01_rep1
6.09045	1.49844	7	20212	01_rep1
5.05677	-0.744461	39	20223	01_rep1
4.96394	-0.650919	39	20236	01_rep1
7.09373	2.50594	20	20258	01_rep1
4.25947	-0.936736	14	20301	01_rep1
6.07404	1.5619	7	20302	01_rep1
7.45045	0.772137	1	20309	01_rep1
0.051622	0.816141	17	20310	01_rep1
4.22505	-1.0375	14	20311	01_rep1
0.529292	-0.522041	48	20337	01_rep1
5.7707	0.475613	5	20339	01_rep1
3.86074	0.334155	35	20362	01_rep1
3.53622	-0.837941	26	20382	01_rep1
5.77782	-0.247561	27	20385	01_rep1
0.73034	0.870802	43	20418	01_rep1
4.31323	-0.997411	14	20431	01_rep1
3.46586	-0.301828	33	20452	01_rep1
4.88823	-0.766859	39	20463	01_rep1
5.74396	-0.32844	27	20467	01_rep1
4.23081	-1.01715	14	20479	01_rep1
2.78047	-0.779103	42	20498	01_rep1
4.23402	1.19259	47	20514	01_rep1
1.16183	-0.349899	12	20515	01_rep1
5.95613	1.40669	7	20527	01_rep1
6.58388	2.02009	25	20538	01_rep1
3.34185	0.974881	40	20544	01_rep1
4.30063	1.12157	47	20556	01_rep1
2.78527	-0.756288	42	20582	01_rep1
3.64317	-0.898719	26	20617	01_rep1
5.90112	2.14169	45	20633	01_rep1
5.04512	-0.780606	39	20642	01_rep1
6.66405	0.202358	23	20647	01_rep1
-0.0633211	0.196015	41	20676	01_rep1
4.0463	0.359401	35	20700	01_rep1
5.76226	0.567292	5	20729	01_rep1
2.37759	0.760704	8	20745	01_rep1
7.5534	0.752659	1	20752	01_rep1
0.893137	1.84444	22	20760	01_rep1
3.49057	-0.810353	26	20799	01_rep1
1.92353	-0.706664	10	20815	01_rep1
6.07909	1.46007	7	20832	01_rep1
4.16941	-0.888654	14	20845	01_rep1
3.51803	-0.225746	33	20871	01_rep1
4.13844	-0.931321	14	20894	01_rep1
4.02813	0.410629	35	20897	01_rep1
8.37584	1.55509	44	20908	01_rep1
3.36894	-0.192454	33	20920	01_rep1
5.72933	0.498746	5	20925	01_rep1
3.64061	-0.820143	26	20927	01_rep1
2.88837	-0.755079	42	20934	01_rep1
6.68955	0.296815	23	20941	01_rep1
3.88792	0.447437	35	20944	01_rep1
5.0483	1.21092	30	20946	01_rep1
2.72404	-0.059812	2	20950	01_rep1
5.91329	2.21608	45	20954	01_rep1
6.01867	1.53054	7	20969	01_rep1
1.14821	0.339744	13	20973	01_rep1
8.85147	2.2351	9	20983	01_rep1
9.07367	2.7984	46	21006	01_rep1
7.30814	1.58679	4	21011	01_rep1
4.14107	-0.979063	14	21024	01_rep1
2.01182	0.112291	34	21053	01_rep1
3.44143	-0.186794	33	21063	01_rep1
7.73017	2.61696	36	21070	01_rep1
5.64386	0.604795	5	21075	01_rep1
3.66537	-0.861742	26	21105	01_rep1
0.052448	0.260477	41	21136	01_rep1
4.87903	2.01939	16	21207	01_rep1
1.07213	-1.31438	29	21223	01_rep1
2.49611	0.765909	8	21230	01_rep1
3.50483	-0.199786	33	21254	01_rep1
2.83613	0.0754411	2	21310	01_rep1
5.02425	-0.735562	39	21312	01_rep1
5.03352	-0.645348	39	21315	01_rep1
4.17143	-0.436721	50	21343	01_rep1
5.77373	2.21593	45	21348	01_rep1
6.70928	0.191359	23	21377	01_rep1
3.49886	-0.321473	33	21388	01_rep1
8.01098	2.11224	11	21396	01_rep1
4.20766	-0.274272	50	21404	01_rep1
0.932304	-1.22074	29	21433	01_rep1
5.01312	-0.777724	39	21447	01_rep1
4.22735	1.15044	47	21469	01_rep1
7.51275	0.725791	1	21492	01_rep1
2.42382	0.892438	8	21499	01_rep1
1.86967	0.173944	34	21506	01_rep1
6.77671	0.192029	23	21554	01_rep1
0.0333727	0.160759	41	21577	01_rep1
1.50669	1.17144	3	21643	01_rep1
7.65108	2.69954	36	21681	01_rep1
1.43895	0.95219	3	21715	01_rep1
4.89416	2.10401	16	21731	01_rep1
2.79411	-0.724251	42	21741	01_rep1
0.534046	0.0191337	18	21753	01_rep1
5.81321	0.593961	5	21759	01_rep1
4.36381	1.17409	47	21771	01_rep1
7.20839	1.62542	4	21776	01_rep1
1.8504	-0.530201	10	21778	01_rep1
3.53432	-0.278583	33	21818	01_rep1
1.47875	0.93308	3	21828	01_rep1
1.13032	-0.348518	12	21834	01_rep1
7.73189	2.52405	36	21835	01_rep1
6.07634	1.45823	7	21843	01_rep1
3.4787	-0.899011	26	21847	01_rep1
1.13767	-0.272495	12	21858	01_rep1
1.05961	-0.297883	12	21862	01_rep1
-0.0698724	0.177272	41	21868	01_rep1
1.15004	-0.391972	12	21870	01_rep1
6.51901	2.10203	25	21881	01_rep1
3.75561	1.88854	6	21886	01_rep1
2.76084	-0.0376362	2	21887	01_rep1
6.00876	2.22498	45	21903	01_rep1
4.30369	-0.978445	14	21904	01_rep1
4.31859	-0.354104	50	21922	01_rep1
0.0483408	0.262545	41	21931	01_rep1
1.00726	-1.28447	29	21944	01_rep1
6.40735	2.67643	31	21951	01_rep1
4.22726	1.30012	47	21975	01_rep1
2.80718	0.00964068	2	21976	01_rep1
9.07814	2.70788	46	21986	01_rep1
4.8745	1.97447	16	22002	01_rep1
5.02855	-0.796619	39	22020	01_rep1
4.91077	0.25439	19	22024	01_rep1
6.9901	2.42268	20	22055	01_rep1
5.66955	0.577626	5	22064	01_rep1
1.96141	0.214585	34	22071	01_rep1
1.20566	0.235902	13	22094	01_rep1
-0.0222298	0.275988	41	22096	01_rep1
5.20666	1.27827	30	22120	01_rep1
5.06773	1.30241	30	22169	01_rep1
4.91718	2.04281	16	22184	01_rep1
-0.0349544	-0.34771	24	22194	01_rep1
0.75895	0.80342	43	22217	01_rep1
8.37873	2.67939	28	22246	01_rep1
1.89501	-0.553507	10	22251	01_rep1
2.87304	-0.792184	42	22260	01_rep1
1.86118	0.0480711	34	22283	01_rep1
4.36186	1.17547	47	22299	01_rep1
0.599736	0.860838	43	22301	01_rep1
3.49851	-0.146095	33	22308	01_rep1
0.0817487	2.29184	38	22322	01_rep1
4.22831	-0.473058	50	22323	01_rep1
1.46165	0.954366	3	22350	01_rep1
2.39235	0.716005	8	22370	01_rep1
0.0790064	0.840511	17	22373	01_rep1
1.15116	-0.385749	12	22390	01_rep1
0.0567066	0.248342	41	22397	01_rep1
6.51746	2.01635	25	22415	01_rep1
0.0401387	0.910511	17	22417	01_rep1
1.12159	-0.402495	12	22426	01_rep1
4.9108	2.09343	16	22443	01_rep1
2.64745	0.0730166	2	22455	01_rep1
6.65097	0.970791	32	22468	01_rep1
2.43121	0.887038	8	22476	01_rep1
0.810913	1.68019	22	22496	01_rep1
0.48581	-0.0434151	18	22507	01_rep1
6.39166	2.7177	31	22513	01_rep1
8.8865	2.12504	9	22540	01_rep1
4.24714	-0.884785	14	22541	01_rep1
4.14768	1.2169	47	22548	01_rep1
2.82261	0.0093436	2	22565	01_rep1
7.08938	2.36956	20	22579	01_rep1
6.80188	0.886204	32	22635	01_rep1
0.662503	0.977249	43	22637	01_rep1
0.740356	0.789096	43	22645	01_rep1
2.37348	0.767126	8	22650	01_rep1
4.1473	1.12204	47	22683	01_rep1
0.769028	0.934913	43	22689	01_rep1
0.725252	1.6881	22	22692	01_rep1
1.08298	0.307211	13	22706	01_rep1
3.54583	-0.212458	33	22723	01_rep1
2.33166	0.815303	8	22732	01_rep1
1.13988	-0.323199	12	22739	01_rep1
4.85316	2.03618	16	22746	01_rep1
4.96149	-0.780084	39	22750	01_rep1
6.69675	0.2914	23	22761	01_rep1
1.85211	0.205562	34	22764	01_rep1
9.11915	2.77318	46	22776	01_rep1
1.87536	0.0435612	34	22789	01_rep1
0.657222	1.91025	22	22825	01_rep1
0.851906	1.82848	22	22850	01_rep1
3.58158	-0.825986	26	22889	01_rep1
5.78987	-0.336052	27	22896	01_rep1
9.10924	2.75535	46	22899	01_rep1
1.05001	-1.2671	29	22903	01_rep1
0.463736	0.0702109	18	22928	01_rep1
0.914687	-1.27823	29	22946	01_rep1
7.23655	1.5264	4	22975	01_rep1
1.03477	-1.24456	29	22998	01_rep1
0.625776	0.888832	43	23014	01_rep1
-0.15653	1.63883	49	23017	01_rep1
0.632158	1.77584	22	23024	01_rep1
1.87424	0.219515	34	23042	01_rep1
1.47395	1.00596	3	23053	01_rep1
-0.126928	-0.306993	24	23059	01_rep1
0.645003	1.71984	22	23062	01_rep1
5.64252	0.644517	5	23071	01_rep1
3.65934	-0.830885	26	23096	01_rep1
2.43792	0.813241	8	23274	01_rep1
0.937689	-1.29722	29	23304	01_rep1
0.5594	-0.555456	48	23328	01_rep1
1.27466	0.37535	13	23366	01_rep1
1.18751	-0.247351	12	23385	01_rep1
6.77671	0.852871	32	23405	01_rep1
1.886	-0.625544	10	23433	01_rep1
1.13639	-0.310177	12	23500	01_rep1
6.42985	2.59844	31	23519	01_rep1
1.89119	-0.581543	10	23525	01_rep1
6.51501	2.68009	31	23542	01_rep1
1.22811	0.421308	13	23597	01_rep1
2.68513	-0.0701153	2	23618	01_rep1
1.40435	1.08059	3	23672	01_rep1
3.31583	0.919233	40	23675	01_rep1
0.928739	-1.06901	29	23683	01_rep1
2.7431	-0.685316	42	23692	01_rep1
2.74484	-0.728346	42	23716	01_rep1
3.65193	-0.828394	26	23728	01_rep1
3.3979	-0.206214	33	23767	01_rep1
6.62132	1.94273	25	23814	01_rep1
5.02159	-0.757492	39	23839	01_rep1
5.03106	0.171215	19	23854	01_rep1
5.04034	2.02681	16	23861	01_rep1
0.488718	-0.528889	48	23895	01_rep1
1.50854	1.10622	3	23910	01_rep1
1.09031	-1.18809	29	23929	01_rep1
3.59229	1.72987	6	23934	01_rep1
2.74422	-0.655249	42	23936	01_rep1
5.84657	2.26423	45	24006	01_rep1
4.97488	2.12729	16	24038	01_rep1
5.20941	1.27202	30	24047	01_rep1
4.89391	-0.709389	39	24051	01_rep1
6.50704	2.71894	31	24053	01_rep1
-0.018206	-0.245549	24	24126	01_rep1
4.14519	-0.417666	50	24130	01_rep1
2.36773	0.858863	8	24157	01_rep1
2.69242	-0.737211	42	24186	01_rep1
4.91851	0.157702	19	24210	01_rep1
1.15589	-0.273221	12	24220	01_rep1
3.50053	-0.105378	33	24272	01_rep1
1.26603	0.336752	13	24286	01_rep1
2.383	0.759654	8	24296	01_rep1
1.50011	1.12915	3	24297	01_rep1
4.32697	-0.914975	14	24314	01_rep1
0.0183131	-0.35301	24	24317	01_rep1
1.24969	0.297855	13	24332	01_rep1
0.939279	-1.19269	29	24334	01_rep1
7.07218	2.44684	20	24358	01_rep1
2.4546	0.853817	8	24448	01_rep1
2.8878	-0.665669	42	24458	01_rep1
3.5048	-0.309994	33	24463	01_rep1
8.4147	2.63283	28	24484	01_rep1
6.4477	2.72036	31	24489	01_rep1
0.167028	0.938995	17	24532	01_rep1
-0.00788457	0.837597	17	24552	01_rep1
3.28707	0.920522	40	24560	01_rep1
5.99265	2.17631	45	24564	01_rep1
4.99863	2.07708	16	24591	01_rep1
4.98965	2.14442	16	24595	01_rep1
1.15734	-0.254902	12	24666	01_rep1
7.25049	1.52962	4	24694	01_rep1
3.50372	-0.234575	33	24698	01_rep1
1.1105	-0.244718	12	24715	01_rep1
3.48912	-0.844499	26	24750	01_rep1
8.80183	2.25045	9	24856	01_rep1
5.08484	2.03135	16	24908	01_rep1
-0.05711	0.964741	17	24917	01_rep1
1.10615	-1.27325	29	25662	01_rep1
8.86885	2.23554	9	25671	01_rep1
0.867895	-1.18033	29	25747	01_rep1
6.43829	2.72022	31	26026	01_rep1
-0.0871068	0.15914	41	26051	01_rep1
2.44764	0.834785	8	26105	01_rep1
5.00269	-0.68832	39	26113	01_rep1
-0.0584168	1.76516	49	26121	01_rep1
7.75675	2.72897	36	26132	01_rep1
6.99272	2.46292	20	26134	01_rep1
6.11043	1.40853	7	26141	01_rep1
5.73474	-0.225171	27	26196	01_rep1
9.1191	2.7546	46	26198	01_rep1
3.55315	-0.838039	26	26219	01_rep1
1.97546	0.15313	34	26244	01_rep1
7.25392	1.59864	4	26248	01_rep1
5.00926	-0.676283	39	26249	01_rep1
3.31795	0.939734	40	26258	01_rep1
4.89483	0.185607	19	26266	01_rep1
6.72635	0.900506	32	26273	01_rep1
4.34499	1.23159	47	26279	01_rep1
4.23948	-0.399055	50	26299	01_rep1
2.87607	-0.7892	42	26307	01_rep1
2.83965	-0.00373285	2	26323	01_rep1
5.7951	-0.281553	27	26324	01_rep1
4.92737	0.132116	19	26338	01_rep1
9.07456	2.72872	46	26353	01_rep1
3.62553	-0.909876	26	26364	01_rep1
6.38888	2.63264	31	26375	01_rep1
6.65502	0.255371	23	26382	01_rep1
1.24026	0.431136	13	26383	01_rep1
4.1956	-0.474892	50	26398	01_rep1
3.6147	-0.974881	26	26419	01_rep1
4.13098	1.21739	47	26422	01_rep1
5.97411	2.21447	45	26478	01_rep1
5.02613	0.280922	19	26494	01_rep1
5.82879	-0.262745	27	26495	01_rep1
0.554206	-0.589213	48	26521	01_rep1
4.30928	-0.330483	50	26564	01_rep1
8.85391	2.19738	9	26571	01_rep1
4.2794	-0.897793	14	26583	01_rep1
5.68296	-0.226007	27	26590	01_rep1
9.11932	2.74508	46	26628	01_rep1
1.22595	-0.254186	12	26639	01_rep1
0.780492	1.86133	22	26641	01_rep1
1.10859	0.421203	13	26665	01_rep1
0.7038	1.85088	22	26678	01_rep1
1.07137	-0.29104	12	26694	01_rep1
8.94103	2.17251	9	26697	01_rep1
8.05318	2.01951	11	26708	01_rep1
2.46978	0.878778	8	26721	01_rep1
5.79833	0.583611	5	26729	01_rep1
8.46279	1.57933	44	26734	01_rep1
8.98471	2.19196	9	26736	01_rep1
5.11744	1.31724	30	26744	01_rep1
8.09074	2.00026	11	26753	01_rep1
-0.087579	-0.280224	24	26760	01_rep1
6.67811	0.890207	32	26765	01_rep1
4.15236	-0.874506	14	26819	01_rep1
-0.104773	-0.282885	24	26857	01_rep1
-0.0935639	-0.284436	24	26869	01_rep1
-0.0496126	-0.367897	24	26887	01_rep1
7.64017	2.57435	36	26890	01_rep1
7.05225	2.51511	20	26903	01_rep1
8.03879	1.94221	11	26929	01_rep1
5.01329	2.07435	16	26963	01_rep1
5.82813	2.19524	45	26966	01_rep1
3.42272	0.89613	40	26977	01_rep1
5.04118	1.26954	30	26979	01_rep1
3.43543	-0.253946	33	26994	01_rep1
0.470488	0.108007	18	27015	01_rep1
0.51057	0.00649967	18	27019	01_rep1
7.67236	2.6531	36	27054	01_rep1
5.0499	1.96288	16	27059	01_rep1
5.08247	1.25451	30	27062	01_rep1
-0.0948349	0.18318	41	27088	01_rep1
-0.0559794	1.79939	49	27102	01_rep1
0.123026	2.2438	38	27106	01_rep1
0.821984	1.83181	22	27112	01_rep1
1.12932	0.409794	13	27118	01_rep1
7.79413	2.63026	36	27120	01_rep1
5.80875	2.13422	45	27126	01_rep1
2.67665	-0.0362484	2	27171	01_rep1
-0.186786	1.6495	49	27178	01_rep1
6.5125	1.97428	25	27188	01_rep1
5.20167	1.20927	30	27201	01_rep1
1.64867	1.0372	3	27222	01_rep1
6.60084	0.90116	32	27223	01_rep1
0.414324	-0.530863	48	27236	01_rep1
-0.0707693	1.04821	17	27238	01_rep1
0.750962	0.79647	43	27242	01_rep1
1.83283	-0.707293	10	27259	01_rep1
1.13529	0.225434	13	27262	01_rep1
3.94857	0.412419	35	27304	01_rep1
0.520198	-0.572103	48	27331	01_rep1
-0.0445974	0.925854	17	27345	01_rep1
6.75137	0.987576	32	27352	01_rep1
0.814856	1.94428	22	27357	01_rep1
-0.0754127	1.80518	49	27367	01_rep1
6.99358	2.493	20	27391	01_rep1
1.91126	-0.57599	10	27419	01_rep1
1.57264	1.16518	3	27421	01_rep1
0.548894	-0.478336	48	27429	01_rep1
8.32026	1.54185	44	27430	01_rep1
2.71587	-0.807011	42	27442	01_rep1
1.85799	0.165924	34	27443	01_rep1
0.638882	0.900554	43	27449	01_rep1
2.45895	0.698429	8	27464	01_rep1
2.4733	0.700184	8	27467	01_rep1
-0.063367	1.72767	49	27479	01_rep1
7.23886	1.63297	4	27523	01_rep1
5.70561	-0.347489	27	27544	01_rep1
4.2034	-0.270771	50	27591	01_rep1
6.40957	2.60649	31	27605	01_rep1
6.09817	1.52204	7	27608	01_rep1
0.403874	-0.539685	48	27620	01_rep1
3.57784	-0.957592	26	27633	01_rep1
1.95002	0.0840683	34	27634	01_rep1
1.96735	-0.522447	10	27661	01_rep1
1.83417	-0.577244	10	27677	01_rep1
1.8126	0.0894658	34	27738	01_rep1
4.32724	-0.965179	14	27758	01_rep1
2.00668	0.123483	34	27767	01_rep1
1.92622	-0.514102	10	27770	01_rep1
0.0773032	0.253753	41	27777	01_rep1
2.7745	-0.752649	42	27779	01_rep1
2.44561	0.806476	8	27788	01_rep1
4.92957	2.00295	16	27830	01_rep1
3.74337	1.68964	6	27872	01_rep1
3.65369	1.68605	6	27944	01_rep1
4.23193	-0.471557	50	27963	01_rep1
0.10004	0.16609	41	27968	01_rep1
6.71724	0.264101	23	27970	01_rep1
-0.00341569	-0.298637	24	27973	01_rep1
2.69884	0.0900331	2	27990	01_rep1
6.63179	1.99221	25	28014	01_rep1
1.21851	0.383595	13	28030	01_rep1
0.014282	-0.268148	24	28039	01_rep1
0.4772	0.0271022	18	28044	01_rep1
6.72686	1.00791	32	28053	01_rep1
1.13958	-0.362469	12	28058	01_rep1
1.9981	-0.530277	10	28083	01_rep1
6.49058	2.66768	31	28091	01_rep1
4.23908	-0.971438	14	28106	01_rep1
6.98456	2.42424	20	28151	01_rep1
0.0599866	1.05612	17	28156	01_rep1
4.93138	2.09128	16	28217	01_rep1
0.587586	-0.540564	48	28221	01_rep1
1.49363	1.03906	3	28294	01_rep1
7.70358	2.67453	36	28321	01_rep1
4.28415	1.07855	47	28341	01_rep1
2.23222	1.81212	21	28355	01_rep1
9.1257	2.76855	46	28513	01_rep1
0.753511	0.829731	43	28526	01_rep1
7.65116	2.61865	36	28542	01_rep1
9.14916	2.75549	46	28619	01_rep1
6.37859	2.67535	31	28621	01_rep1
1.87925	-0.748748	10	28635	01_rep1
7.40613	0.81521	1	28649	01_rep1
8.47548	2.7098	28	28668	01_rep1
3.47044	0.99667	40	28674	01_rep1
6.61234	0.849974	32	28680	01_rep1
1.07726	0.35632	13	28731	01_rep1
5.14029	1.22173	30	28774	01_rep1
7.01068	2.40331	20	28777	01_rep1
7.0682	2.49148	20	28820	01_rep1
5.16074	1.3491	30	28832	01_rep1
1.82091	-0.587452	10	28855	01_rep1
3.21632	0.977124	40	28862	01_rep1
3.57079	-0.175128	33	28867	01_rep1
7.59989	0.866316	1	28898	01_rep1
-0.0603322	-0.322796	24	28910	01_rep1
0.0796925	0.857929	17	28923	01_rep1
1.57492	1.08481	3	28952	01_rep1
1.22957	-0.363701	12	28971	01_rep1
0.616155	0.982087	43	28982	01_rep1
3.76549	1.7686	6	28984	01_rep1
-0.0926646	1.70417	49	29004	01_rep1
7.15492	1.56328	4	29011	01_rep1
0.0142436	0.206378	41	29013	01_rep1
2.64915	-0.00654815	2	29014	01_rep1
4.9666	-0.764141	39	29016	01_rep1
0.140666	2.24338	38	29042	01_rep1
0.0533178	2.26472	38	29052	01_rep1
7.78035	2.66845	36	29085	01_rep1
5.70065	-0.282938	27	29089	01_rep1
1.14969	-0.223878	12	29104	01_rep1
3.3001	1.08234	40	29116	01_rep1
2.09305	1.68893	21	29126	01_rep1
5.86378	2.16257	45	29127	01_rep1
2.74558	-0.761025	42	29153	01_rep1
0.533984	-0.0121666	18	29154	01_rep1
1.45127	1.0209	3	29175	01_rep1
4.99903	0.172715	19	29179	01_rep1
2.02055	1.88369	21	29190	01_rep1
2.78138	-0.750291	42	29193	01_rep1
8.06188	1.95948	11	29201	01_rep1
-0.199835	1.75805	49	29205	01_rep1
4.9564	0.248276	19	29238	01_rep1
3.46305	-0.897729	26	29248	01_rep1
2.81257	-0.733225	42	29268	01_rep1
8.35621	1.60222	44	29291	01_rep1
-0.101893	-0.306854	24	29292	01_rep1
7.93161	1.97637	11	29298	01_rep1
8.00981	2.03563	11	29318	01_rep1
8.54476	2.6536	28	29362	01_rep1
2.76292	0.031328	2	29372	01_rep1
4.23344	-0.278601	50	29382	01_rep1
2.89471	-0.778574	42	29403	01_rep1
1.18877	-0.236968	12	29416	01_rep1
5.79945	0.626192	5	29429	01_rep1
4.96078	2.06878	16	29436	01_rep1
-0.00882586	0.924247	17	29453	01_rep1
4.24426	1.13522	47	29457	01_rep1
7.97112	1.93846	11	29489	01_rep1
-0.0710099	-0.330566	24	29493	01_rep1
6.09986	1.49052	7	29505	01_rep1
3.46212	1.04029	40	29529	01_rep1
6.4718	2.63193	31	29531	01_rep1
5.13112	1.35809	30	29538	01_rep1
6.39748	2.66665	31	29561	01_rep1
7.1025	2.3924	20	29612	01_rep1
0.0956155	0.175196	41	29614	01_rep1
2.86659	-0.800847	42	29619	01_rep1
5.79966	2.14459	45	29681	01_rep1
0.603449	0.898115	43	29708	01_rep1
7.48816	0.82098	1	29742	01_rep1
1.53553	1.10393	3	29746	01_rep1
3.82906	0.369077	35	29760	01_rep1
2.81074	-0.0230584	2	29774	01_rep1
8.50667	2.63782	28	29794	01_rep1
4.21986	-0.455658	50	29800	01_rep1
8.36989	1.5887	44	29815	01_rep1
-0.00879163	0.19954	41	29832	01_rep1
4.85924	0.22155	19	29865	01_rep1
2.18764	1.83548	21	29879	01_rep1
6.61832	0.956166	32	29882	01_rep1
5.81764	2.2058	45	29908	01_rep1
4.26788	-0.876813	14	29925	01_rep1
0.477593	-0.49805	48	29938	01_rep1
7.14893	2.40606	20	29947	01_rep1
5.65718	-0.24596	27	29964	01_rep1
8.00183	2.10352	11	30000	01_rep1
5.69987	-0.347041	27	30012	01_rep1
1.19703	-0.391854	12	30047	01_rep1
6.03209	1.44113	7	30049	01_rep1
7.42938	0.906609	1	30060	01_rep1
6.56375	2.08148	25	30077	01_rep1
5.99351	1.5071	7	30080	01_rep1
6.60687	0.264192	23	30092	01_rep1
6.73913	0.989575	32	30093	01_rep1
8.05298	2.04063	11	30140	01_rep1
4.25768	-0.418995	50	30161	01_rep1
4.91433	0.231094	19	30169	01_rep1
6.50545	1.96891	25	30182	01_rep1
7.08521	2.415	20	30186	01_rep1
1.90397	0.166398	34	30191	01_rep1
4.97566	0.307132	19	30195	01_rep1
6.52335	1.95207	25	30210	01_rep1
2.07548	1.84518	21	30212	01_rep1
5.09965	1.22268	30	30237	01_rep1
0.456961	-0.561299	48	30262	01_rep1
3.6617	1.69737	6	30278	01_rep1
1.2479	0.393733	13	30280	01_rep1
2.4389	0.801132	8	30288	01_rep1
2.03385	-0.694582	10	30310	01_rep1
1.83826	0.185774	34	30323	01_rep1
4.2922	1.15364	47	30331	01_rep1
3.44613	-0.146644	33	30377	01_rep1
8.32025	1.58933	44	30378	01_rep1
7.25168	1.5038	4	30402	01_rep1
5.96525	1.53011	7	30445	01_rep1
6.50071	2.72203	31	30453	01_rep1
3.73772	1.63153	6	30466	01_rep1
3.85845	0.392536	35	30479	01_rep1
8.26883	1.51041	44	30486	01_rep1
8.46152	2.64704	28	30489	01_rep1
6.10149	1.50508	7	30491	01_rep1
1.44203	0.974452	3	30494	01_rep1
6.63589	2.01194	25	30503	01_rep1
3.50293	-0.230407	33	30561	01_rep1
5.08542	1.34946	30	30569	01_rep1
6.39687	2.65162	31	30577	01_rep1
4.99792	-0.774407	39	30586	01_rep1
5.03799	1.25695	30	30590	01_rep1
7.73095	2.74218	36	30596	01_rep1
7.77255	2.66215	36	30600	01_rep1
0.485443	-0.448198	48	30606	01_rep1
6.60652	2.03693	25	30613	01_rep1
6.69317	0.147791	23	30625	01_rep1
4.00191	0.306961	35	30631	01_rep1
5.79409	0.52513	5	30635	01_rep1
8.08167	2.07969	11	30649	01_rep1
4.86692	-0.738465	39	30691	01_rep1
0.448911	-0.554458	48	30694	01_rep1
2.07242	1.80658	21	30697	01_rep1
5.87102	2.15811	45	30733	01_rep1
3.5116	-0.295993	33	30763	01_rep1
4.99624	-0.743358	39	30774	01_rep1
6.96066	2.4313	20	30779	01_rep1
2.49272	0.830593	8	30784	01_rep1
2.15506	1.67581	21	30812	01_rep1
1.85218	-0.619144	10	30843	01_rep1
7.12406	2.4505	20	30850	01_rep1
1.84217	-0.537949	10	30880	01_rep1
3.94365	0.374051	35	30910	01_rep1
3.93196	0.48633	35	30914	01_rep1
7.20066	1.5081	4	30920	01_rep1
5.19875	1.28926	30	30923	01_rep1
7.0669	2.47541	20	30934	01_rep1
0.863403	1.71239	22	30941	01_rep1
4.27743	-0.891446	14	30963	01_rep1
1.56016	1.1185	3	30970	01_rep1
3.88386	1.80727	6	31027	01_rep1
5.82506	-0.305127	27	31046	01_rep1
4.88504	0.307398	19	31052	01_rep1
0.0209204	1.00813	17	31055	01_rep1
4.30233	-0.87855	14	31082	01_rep1
0.989219	-1.27454	29	31083	01_rep1
6.6489	0.928172	32	31086	01_rep1
1.59432	0.983289	3	31091	01_rep1
6.48376	2.67563	31	31107	01_rep1
7.6614	2.65601	36	31109	01_rep1
0.109705	2.33794	38	31149	01_rep1
6.63874	0.921647	32	31186	01_rep1
7.18909	1.48039	4	31228	01_rep1
4.22273	1.33422	47	31232	01_rep1
-0.0389763	1.74007	49	31252	01_rep1
0.0808917	2.27855	38	31263	01_rep1
8.00851	2.1174	11	31269	01_rep1
5.67276	0.621489	5	31280	01_rep1
3.92961	0.516017	35	31281	01_rep1
4.99901	0.154948	19	31282	01_rep1
0.601341	0.899395	43	31283	01_rep1
8.82114	2.15726	9	31303	01_rep1
6.40844	2.59415	31	31304	01_rep1
6.39891	2.74128	31	31329	01_rep1
5.78849	0.474707	5	31332	01_rep1
7.10518	2.43666	20	31352	01_rep1
0.0545461	0.154061	41	31356	01_rep1
1.82199	0.158225	34	31357	01_rep1
1.98505	1.76653	21	31365	01_rep1
0.708899	1.67107	22	31371	01_rep1
7.61497	2.58664	36	31372	01_rep1
2.74663	-0.724054	42	31395	01_rep1
5.98301	2.28323	45	31432	01_rep1
0.925733	-1.19978	29	31438	01_rep1
7.75534	2.67843	36	31452	01_rep1
0.715796	0.833994	43	31456	01_rep1
5.69527	-0.266522	27	31462	01_rep1
6.48267	2.69934	31	31463	01_rep1
4.98442	0.159533	19	31469	01_rep1
0.149959	1.04204	17	31470	01_rep1
4.28634	1.10281	47	31487	01_rep1
0.579875	0.0432477	18	31515	01_rep1
0.479696	-0.507784	48	31529	01_rep1
7.7048	2.53809	36	31538	01_rep1
1.8372	-0.603062	10	31557	01_rep1
1.44478	1.06465	3	31560	01_rep1
3.70679	1.84704	6	31565	01_rep1
6.05676	1.40624	7	31605	01_rep1
8.40561	1.616	44	31645	01_rep1
4.21845	1.30004	47	31647	01_rep1
-0.107279	-0.265197	24	31650	01_rep1
7.49231	0.845653	1	31656	01_rep1
1.98296	-0.723336	10	31660	01_rep1
5.91899	2.15371	45	31664	01_rep1
0.79694	1.85684	22	31672	01_rep1
8.7886	2.23138	9	31689	01_rep1
5.03434	1.23597	30	31745	01_rep1
4.93429	-0.703828	39	31772	01_rep1
4.19039	1.27744	47	31807	01_rep1
5.77236	-0.239933	27	31816	01_rep1
2.78628	-0.693705	42	31824	01_rep1
5.15677	1.31432	30	31841	01_rep1
3.52564	-0.918053	26	31843	01_rep1
3.57774	-0.904632	26	31848	01_rep1
4.16096	1.14737	47	31851	01_rep1
2.81518	0.0545296	2	31856	01_rep1
4.88026	0.194881	19	31859	01_rep1
6.74904	0.134979	23	31860	01_rep1
3.66733	1.8653	6	31867	01_rep1
7.67891	2.64112	36	31894	01_rep1
0.444265	-0.0357909	18	31933	01_rep1
2.14408	1.65655	21	31956	01_rep1
0.615182	0.949701	43	31972	01_rep1
8.34592	1.61557	44	31973	01_rep1
5.70397	0.648031	5	31988	01_rep1
8.3946	1.54184	44	32000	01_rep1
3.90472	1.81457	6	32033	01_rep1
4.1473	-0.349984	50	32039	01_rep1
5.76901	0.531229	5	32071	01_rep1
0.0346508	0.223741	41	32082	01_rep1
8.0845	1.95444	11	32129	01_rep1
2.72888	-0.0301065	2	32151	01_rep1
7.82736	2.6104	36	32154	01_rep1
6.96341	2.45612	20	32179	01_rep1
-0.0528601	-0.247818	24	32186	01_rep1
1.55897	1.09313	3	32198	01_rep1
3.41943	-0.214123	33	32205	01_rep1
4.23746	-0.384249	50	32206	01_rep1
5.77094	-0.213643	27	32258	01_rep1
8.44193	1.58238	44	32260	01_rep1
0.0358879	0.186414	41	32284	01_rep1
4.27643	-0.368556	50	32292	01_rep1
0.711468	0.93725	43	32300	01_rep1
8.37748	1.54218	44	32304	01_rep1
1.1422	-0.221384	12	32316	01_rep1
6.64194	0.961198	32	32320	01_rep1
1.58817	1.00199	3	32327	01_rep1
3.77606	1.88216	6	32329	01_rep1
-0.0596737	-0.373951	24	32341	01_rep1
3.59818	1.92962	6	32346	01_rep1
8.79035	2.15568	9	32362	01_rep1
0.0239196	0.109213	41	32363	01_rep1
7.41307	0.861145	1	32396	01_rep1
1.81467	-0.599319	10	32444	01_rep1
4.86153	-0.731277	39	32446	01_rep1
3.43437	-0.298298	33	32465	01_rep1
3.61127	-0.807362	26	32480	01_rep1
5.10107	1.24844	30	32481	01_rep1
8.53731	2.69916	28	32497	01_rep1
2.38309	0.710958	8	32515	01_rep1
8.39593	1.60067	44	32517	01_rep1
8.0994	1.96541	11	32535	01_rep1
0.623985	0.887981	43	32540	01_rep1
1.58824	1.09021	3	32555	01_rep1
5.95324	2.28184	45	32571	01_rep1
3.53488	-0.326241	33	32574	01_rep1
5.85653	2.21212	45	32576	01_rep1
7.22664	1.61192	4	32590	01_rep1
2.41506	0.83364	8	32601	01_rep1
1.34545	2.53073	37	32603	01_rep1
-0.021234	-0.310064	24	32613	01_rep1
5.10615	1.17491	30	32646	01_rep1
0.692425	0.90267	43	32651	01_rep1
4.15246	-1.00446	14	32663	01_rep1
1.85531	0.0427862	34	32686	01_rep1
3.62752	1.78833	6	32736	01_rep1
0.769981	1.88724	22	32743	01_rep1
1.49135	2.51109	37	32756	01_rep1
4.9501	-0.700851	39	32766	01_rep1
3.89447	0.326467	35	32787	01_rep1
4.1908	-0.310469	50	32799	01_rep1
7.44985	0.887818	1	32803	01_rep1
4.26364	-0.292279	50	32814	01_rep1
8.49188	2.62148	28	32818	01_rep1
7.78094	2.7162	36	32838	01_rep1
0.625016	1.82872	22	32872	01_rep1
0.677817	1.72022	22	32878	01_rep1
2.36825	0.801928	8	32900	01_rep1
0.102737	2.23536	38	32902	01_rep1
1.58191	1.00023	3	32917	01_rep1
-0.0946159	-0.281932	24	32923	01_rep1
1.12208	0.376302	13	32924	01_rep1
4.26772	-0.272003	50	32926	01_rep1
1.29911	2.60711	37	32937	01_rep1
7.68705	2.68574	36	32946	01_rep1
6.68623	0.956335	32	32970	01_rep1
0.6348	1.71311	22	33035	01_rep1
8.32504	1.53934	44	33039	01_rep1
4.30211	1.1453	47	33042	01_rep1
8.92504	2.17455	9	33063	01_rep1
5.04251	2.01836	16	33083	01_rep1
5.73649	-0.252627	27	33084	01_rep1
5.9636	2.1786	45	33100	01_rep1
6.65819	0.996157	32	33103	01_rep1
7.49807	0.704211	1	33114	01_rep1
0.196021	2.29388	38	33120	01_rep1
8.39576	2.60852	28	33123	01_rep1
7.21256	1.52043	4	33136	01_rep1
5.18695	1.19153	30	33152	01_rep1
5.18072	1.2389	30	33156	01_rep1
1.18171	0.389027	13	33158	01_rep1
3.85302	1.8319	6	33165	01_rep1
0.516965	-0.0303149	18	33166	01_rep1
6.06143	1.40424	7	33175	01_rep1
8.93144	2.22414	9	33195	01_rep1
4.97133	2.10872	16	33210	01_rep1
0.792445	0.912037	43	33216	01_rep1
4.92945	0.22053	19	33218	01_rep1
1.55752	0.958089	3	33226	01_rep1
4.27668	-0.893686	14	33231	01_rep1
0.949918	-1.18193	29	33237	01_rep1
7.1811	1.60394	4	33244	01_rep1
2.41577	0.848702	8	33251	01_rep1
8.56291	2.66835	28	33264	01_rep1
2.03099	-0.594216	10	33274	01_rep1
8.3615	1.46733	44	33288	01_rep1
7.24334	1.62081	4	33295	01_rep1
9.13149	2.77443	46	33310	01_rep1
2.81844	-0.705445	42	33312	01_rep1
0.0374437	0.194498	41	33334	01_rep1
6.43828	2.63592	31	33339	01_rep1
2.89697	-0.778239	42	33346	01_rep1
8.46618	2.69462	28	33359	01_rep1
3.45552	-0.151042	33	33367	01_rep1
2.3329	0.78257	8	33370	01_rep1
8.03344	2.01731	11	33384	01_rep1
5.98242	2.27795	45	33392	01_rep1
0.458816	-0.00198174	18	33394	01_rep1
3.44935	0.963556	40	33410	01_rep1
5.77275	0.557182	5	33411	01_rep1
6.01184	1.57951	7	33453	01_rep1
1.06497	-1.13226	29	33463	01_rep1
4.30156	1.29847	47	33466	01_rep1
1.51345	1.12554	3	33486	01_rep1
4.9458	1.99985	16	33489	01_rep1
4.25234	1.32793	47	33509	01_rep1
3.61399	1.98716	6	33514	01_rep1
5.05822	1.29982	30	33518	01_rep1
6.43748	2.5949	31	33519	01_rep1
6.55207	1.9263	25	33536	01_rep1
1.08477	-1.25886	29	33557	01_rep1
0.710808	1.68783	22	33563	01_rep1
5.6794	0.626229	5	33567	01_rep1
1.23387	-0.291677	12	33568	01_rep1
5.88597	2.10989	45	33605	01_rep1
0.476725	-0.579395	48	33606	01_rep1
2.17026	1.72744	21	33608	01_rep1
6.79659	0.872755	32	33610	01_rep1
1.07677	0.369208	13	33612	01_rep1
-0.142346	1.73417	49	33617	01_rep1
7.1265	2.46129	20	33618	01_rep1
3.44918	-0.908422	26	33635	01_rep1
6.63301	2.07816	25	33646	01_rep1
4.26332	-0.353912	50	33704	01_rep1
[truncated: 8,001 more rows]

## Sheet: Expression matrix
protein	Explant_DVP_01__A1	Explant_DVP_01__A10	Explant_DVP_01__A11	Explant_DVP_01__A12	Explant_DVP_01__A13	Explant_DVP_01__A14	Explant_DVP_01__A15	Explant_DVP_01__A16	Explant_DVP_01__A17	Explant_DVP_01__A18	Explant_DVP_01__A19	Explant_DVP_01__A2	Explant_DVP_01__A20	Explant_DVP_01__A21	Explant_DVP_01__A22	Explant_DVP_01__A3	Explant_DVP_01__A4	Explant_DVP_01__A5	Explant_DVP_01__A6	Explant_DVP_01__A7	Explant_DVP_01__A8	Explant_DVP_01__A9	Explant_DVP_01__B1	Explant_DVP_01__B10	Explant_DVP_01__B11	Explant_DVP_01__B12	Explant_DVP_01__B13	Explant_DVP_01__B14	Explant_DVP_01__B15	Explant_DVP_01__B16	Explant_DVP_01__B17	Explant_DVP_01__B18	Explant_DVP_01__B19	Explant_DVP_01__B2	Explant_DVP_01__B20	Explant_DVP_01__B21	Explant_DVP_01__B22	Explant_DVP_01__B3	Explant_DVP_01__B4	Explant_DVP_01__B5	Explant_DVP_01__B6	Explant_DVP_01__B7	Explant_DVP_01__B8	Explant_DVP_01__B9	Explant_DVP_01__C1	Explant_DVP_01__C2	Explant_DVP_01__C3	Explant_DVP_01__C4	Explant_DVP_01__C5
A0A075B6H7;A0A0C4DH55;P01624	428864	286129	811347	204687	356810	197332	431193	574828	370986	210569	277753	250038	407283	337511	373457	316258	415515	354000	450764	300440	248102	930280	424667	114123	229644	366750	224918	189252	401428	280154	281736	244286	229467	339717	215168	255006	173979	250517	254873	249264	730922	411898	300222	477509	428879	436415	295447	277180	359457
A0A075B6I0	NA	NA	23768.5	8359.98	9979.84	7539.08	NA	10026.7	NA	NA	NA	12616.5	14218.6	8025.93	9290.01	NA	11281.4	8691.41	NA	5120.54	7546.5	28934.6	12217.8	3446.44	11165.8	17014.5	6248.41	NA	8648.66	NA	10031.4	NA	NA	NA	NA	NA	NA	NA	NA	11788.9	8166.94	12491.6	NA	16004.8	13492.4	NA	9500.88	7755.09	NA
A0A075B6K5	7341.36	10037.5	22646.8	12116	21669.6	21733	33049.9	25980.3	22474.8	14557.8	15191.7	17755.3	18003.7	15405.9	17866	21921.5	16643.3	23685	11631.2	18955.2	30040.1	46133.9	17551.7	8665.15	24986	14183.4	18881.6	12306.3	18595.1	NA	10478.4	11987.3	13111.3	6735.67	24208.9	17171.3	11937.1	13637.8	13619.6	21287.7	9285.85	18013.4	19419.6	28718.1	17227	21244.5	13364.3	17730.3	19696.1
A0A075B6P5;P01615	35604	42505.3	99309.8	23539.7	54016.3	38366.1	45446.7	50269.9	43954	39352.8	41023.3	30636.3	33689.4	41212.9	47101.5	42603.6	46685.3	48136	27541.6	33882.7	42086.1	103226	59599.6	25373.4	31756.1	55406.5	32881.1	35251.2	49721.9	25332.3	28168	14930.9	26953.8	34567.9	36968.7	39880.6	22782.6	29827.8	31464.4	53457.3	47526.5	51439.6	42807.1	41671.5	73726.8	51198	23768.4	22765.2	26751
A0A075B6R9;A0A0C4DH68	NA	NA	18602.8	10001.6	NA	7254.5	NA	26567.9	10825.1	NA	NA	NA	NA	NA	NA	NA	4643.68	NA	NA	7595.91	NA	23077.3	12247.7	NA	NA	6614.78	6273.44	NA	5432.92	NA	NA	NA	4601.04	NA	NA	7855.7	NA	9000.55	NA	NA	8533.93	NA	NA	10605.3	8322.19	NA	NA	NA	NA
A0A087WW87;P01614	NA	NA	NA	NA	NA	NA	NA	NA	NA	NA	NA	NA	NA	NA	NA	NA	NA	NA	NA	2429.74	NA	NA	NA	NA	NA	NA	NA	NA	NA	NA	NA	NA	NA	NA	NA	NA	NA	NA	NA	NA	NA	NA	NA	NA	NA	NA	NA	NA	NA
A0A0A0MRZ8;P04433	235439	126835	513076	87835.8	217054	144003	292196	233245	204894	110231	173692	196577	106121	209041	162897	140905	232115	232129	278509	186515	141644	644989	314272	144226	194889	231348	97992.3	187393	231615	95157.4	143668	140145	148575	159213	111921	205797	112771	200066	127788	119867	345142	177349	196326	314220	312531	271144	177326	183976	188393
A0A0A0MS15	14915.7	7165.17	32142.3	13371.7	10175.5	7832.32	16147.4	23655.4	12089.8	10704.1	17269.1	9421.81	17461	14152.6	14666.1	11206.6	19302.2	26716.6	5423.41	12878.2	10692.8	46041.6	15861.5	10850.7	10255.5	13341.5	16280.3	19822.9	21568.8	22871.9	14001	11423.5	10589.3	10782.2	15442.4	12262.2	12254.5	11550	7787.18	19281.8	29793.1	7825.25	21430.7	26171	14954.3	43427.8	7373.27	21249.6	16217.1
A0A0A0MT89	NA	5229.74	9552.79	NA	6146.17	5283.64	NA	NA	4301.84	NA	NA	NA	NA	4487.62	7948	NA	NA	13154.8	NA	NA	NA	10821.7	7189.14	NA	2456.54	7785.08	4833.3	NA	NA	NA	7878.44	2350.5	NA	3423.18	NA	NA	NA	NA	NA	NA	NA	NA	NA	8038.84	NA	NA	NA	NA	5133.68
A0A0B4J1V0	NA	4766.39	NA	3541.05	NA	NA	NA	3672.76	NA	NA	NA	NA	NA	2096.79	4573.11	NA	8748.55	NA	NA	NA	2639.84	3706.09	4506.04	NA	NA	NA	NA	NA	NA	4167.48	1814.92	NA	NA	NA	NA	NA	NA	NA	5003.29	NA	15885.3	NA	NA	NA	NA	14906.6	NA	3180.9	NA
A0A0B4J1X5	97859.5	95591.9	185537	107767	166473	61125.7	134470	78084	135335	76854.1	92526.7	69757.9	87153.6	92881.1	90929.7	86959.1	93910.9	89481.4	126001	74136	86141.1	278154	85456.7	55486.1	77457.4	112438	67223.1	69624.3	106565	100802	84192.9	40718.9	69449.9	63999.9	127522	96037.8	105702	97947.8	59774.6	106490	189513	87868.7	76479.7	163252	135883	184467	89911.4	73520.4	93232.4
A0A0B4J1Y8	NA	NA	NA	NA	23069.8	32686.4	21535.6	NA	20942	8252.74	NA	NA	10820.5	32575.5	15674.3	22280	NA	31734.5	NA	37926.3	NA	NA	NA	6608.92	NA	9390.54	NA	4066.91	17444.4	10117.1	43004.5	NA	NA	NA	11140.2	22455.7	7538.94	NA	NA	NA	15004.9	NA	8969.01	14136	30642.1	21530.3	33281.9	NA	NA
A0A0B4J2D5;P0DPI2	473343	444517	351313	533223	616342	481544	479377	387840	541918	435562	520426	532422	475854	565139	526973	501763	480011	555656	468753	630265	480524	447932	445631	486809	504235	459168	504401	273458	493479	442388	560318	439597	478372	395134	386691	426590	435669	501113	703411	440364	214565	451975	444241	372712	466372	191871	575442	441762	494565
A0A0B4J2D9;P0DP09	NA	NA	NA	NA	NA	NA	NA	NA	NA	NA	NA	NA	NA	NA	NA	NA	NA	NA	NA	NA	NA	NA	NA	NA	NA	NA	NA	NA	NA	NA	NA	NA	NA	NA	NA	NA	NA	NA	NA	NA	NA	NA	NA	NA	NA	NA	NA	NA	NA
A0A0B4J2F0	NA	17546.9	14482.2	19521.9	19283	9613.64	14198.1	14426.8	14017.6	18020.9	8824.76	11697.4	8812.56	16280.9	16025.1	8847.2	17443.7	20097.8	32594.1	14988.4	17490.2	20540.1	16659.9	NA	17648.9	18897.8	16317.9	18271.5	18320.8	17826.7	20963.8	15530.3	21921.2	16021.7	14030.2	17465	17683	12490.2	18427.2	15287.1	NA	14323.4	10163.4	20834.4	11369.1	11000.6	14667.4	17975.9	9618.74
A0A0C4DH25	6738.71	9690.75	27495.4	NA	15534.8	10924.4	20400.6	15767.6	6848.06	NA	8409.82	7987.83	9414.37	12252	14021.6	14520.8	17521	14682.8	13321.9	10121.7	7018.75	47587.8	17922.3	3912.02	8526.89	14574.5	6557.3	8908.64	20829.6	NA	5874.56	5138.83	8923.4	NA	5336.49	9743.89	12812.3	20013.6	7316.43	5144.02	37939.5	NA	5950.6	20153.5	16693.6	32115.2	6608.96	2184.14	10667.1
A0A0C4DH36	NA	NA	NA	NA	NA	NA	NA	NA	NA	NA	NA	NA	NA	NA	NA	4204.97	6503.43	NA	NA	NA	NA	6142.27	NA	NA	NA	5767.13	NA	NA	NA	3841.71	2596.93	NA	4497.45	NA	NA	NA	NA	NA	NA	NA	NA	8558.73	NA	NA	NA	3372.94	NA	NA	NA
A0A0C4DH38	6584.86	12032.3	30728.9	7891.77	10129.7	12759	16612.2	14111.9	10950.7	12902.8	7768.63	5791.99	17779.7	12657	7242.94	8608.44	5853.97	12773.9	9564.73	4163.73	7454.17	45239.6	10683.8	9578.33	10543.3	15051.9	14061	15271	12223.4	15197.6	9077.63	6725.16	12857.5	5447.97	12508.7	12160.5	12984.6	10049.5	5426.05	17729.5	19403.3	7969.49	13364.3	17676.7	9108.32	25532.4	5699.02	13773.4	8381.02
A0A0J9YX35	2822.49	8441.28	26460.6	4482.03	11110.4	7860.29	3228.72	NA	7738.2	14974.3	5230.74	NA	NA	NA	18964.6	NA	18690.7	13175.2	NA	NA	NA	20972.4	NA	NA	NA	NA	6189.56	NA	7505.36	NA	7944.97	NA	NA	NA	10802.7	20089.5	NA	9710.56	NA	15566.1	8771.51	10538.2	18311.9	28199.6	8105.42	10946.4	9157.26	14771.8	NA
A0A0U1RQE8	NA	16158.9	NA	15414	19237.3	13053.2	25131	19938.8	28225.5	13701.5	9735.47	25111.8	8649.05	12212.9	18137.1	9824.78	15529.3	12291.6	14487.3	18380.7	13859.5	NA	24833.1	19054	14969.7	9255.03	20756.1	11326.9	35021.1	20862	14923.2	17682.4	11283.3	11580.8	12978.3	17755.6	9378.33	8754.23	18146.5	14478.9	NA	12139.1	12781.4	12383.1	8375.3	NA	15752.2	12327.4	11132.3
A0A0U1RRL7	11140.6	14737.2	9020.61	12643.7	6608.53	11025.7	10394	11070.6	13633.9	12678	11174.4	12933.8	NA	10201.6	14556.9	12680.9	10719.8	15005	14424.5	9077.36	11404.5	9015.31	14759.2	9381.08	16052	11146	10863	5496.83	9486.26	10219	11499.5	8424.02	10499.5	14048.9	13167.6	14189.8	11862.8	4940.09	12858.4	9920.15	5571.62	15068.5	7503.43	9157.54	13225.8	12956.3	7721.14	7024.29	6480.55
A0A2R8Y7D0	NA	40791.3	NA	NA	NA	NA	NA	NA	NA	23567.3	NA	72568.5	NA	NA	22698	NA	NA	NA	NA	24734.3	NA	25493.1	NA	NA	NA	NA	NA	NA	19629.8	38036	15280.3	53425.9	NA	NA	NA	NA	NA	NA	NA	NA	NA	NA	NA	NA	NA	NA	NA	26132	NA
A0AV96	37247.8	41468.9	31558.6	45680.5	48625.3	60041.5	41913.6	53504.7	38149.6	41620.4	47981.3	48104.9	46581.5	41711	49841.7	52982.6	71126.9	49034	61948.6	49996.4	55732.3	44586.9	51583.9	53510.5	54991.9	51944.7	51495.2	45663.3	44944.1	62252.7	52141.9	56697.5	36017.1	32973.3	69877.5	42940.9	45033.2	36565.4	67793.3	79127	37784.6	79186.3	53130.9	33114.4	69640.9	20763	43113.5	43661.7	45998.8
A0AVT1	306895	288214	343462	277525	294024	315902	275111	287364	301091	254270	248555	274470	283207	288150	261721	264651	294768	319665	262641	282126	277188	265704	229428	211897	267095	276621	299052	367581	288535	227028	317978	320656	280331	272892	255968	289892	280199	232279	281485	289680	315895	262922	241437	264197	275636	285776	310976	270724	303480
A0FGR8	83449.8	86615.2	85057.8	81495.6	79631.3	92209.9	63815.2	81729.2	89053.5	87499.7	72644.7	96968	99715.3	106914	81263.8	93202.3	84715.7	72319.8	85795.3	90407.7	66816.2	71374.4	78407	58005.6	73119	96777.4	82995.1	112129	87922.8	78796.4	83814.5	84287.1	103791	74136.4	82027	91769.7	85400.2	75157.5	79142.1	81433.9	113790	75206.6	74164.8	101422	63817.2	106414	80447.1	96549.5	87456.2
A0FGR9	NA	55615.1	NA	NA	NA	NA	NA	NA	NA	NA	NA	NA	NA	NA	NA	NA	NA	NA	NA	NA	NA	NA	NA	65874.6	NA	53017	NA	106835	NA	29640.2	35027.6	100024	NA	NA	31368.9	NA	NA	NA	NA	NA	NA	NA	38222.2	NA	NA	NA	NA	NA	NA
A0JNW5	12306.9	9697.11	7233.03	7292.46	17286.5	12093.1	NA	NA	15123.4	8701.74	11880.9	12509.9	13838.2	NA	17913.1	16173.3	11482.1	13078.1	NA	11681.9	14851.9	9325.68	14243.6	6442.06	8902.08	NA	9464.13	NA	11597.7	13509.8	11222.8	11784.7	10308.4	13182.1	10414	13582.2	17360.4	13822.3	14259	10434	21200.6	7221.84	9065.03	11204.5	8054.93	NA	8574.84	9598.72	6476.92
A0MZ66	403330	314921	438499	307823	397917	322596	333336	496940	316546	344432	426067	329486	403851	396910	300699	396042	426338	405037	401167	369636	373866	449467	308267	270586	355484	335664	352466	418448	258829	332261	317233	309199	349854	394537	318392	303124	367187	398905	420024	315297	325479	383560	306930	419646	443007	415807	350797	396412	390848
A0PJW6	53025	NA	5634.79	10582.2	NA	7474.71	NA	11558.1	7530.85	9113.13	12125.9	11194.4	NA	NA	13543.9	NA	31074	NA	NA	NA	13138.4	NA	12444	NA	NA	NA	9268.7	NA	12778.4	14224.5	10487.4	4856.95	11936.5	NA	8940.97	15450.7	8275.39	NA	13296.2	NA	NA	8453.17	NA	NA	NA	NA	14846.4	NA	13518.5
A0PJX8	NA	8749.54	NA	11367.1	9424.89	8024.83	NA	7292.56	6790.5	10295	NA	18041.7	14455.5	7697.05	6100.79	20233.6	10191.9	9485.79	NA	8971.41	NA	NA	11931.5	6614.88	17611.8	NA	8612.88	NA	NA	9118.06	7916.95	7468.78	15411.3	9763.85	NA	6968	3556.82	NA	10070.7	8846.13	NA	9827.69	13127.4	7090.17	9055.58	NA	6216.89	8593.28	6772.55
A1A5D9	NA	NA	NA	6670.87	NA	NA	NA	NA	NA	NA	NA	NA	NA	NA	NA	NA	NA	NA	NA	NA	NA	5632.2	NA	NA	NA	NA	NA	22990.2	NA	NA	NA	9627.93	NA	9216.77	NA	NA	NA	NA	NA	NA	NA	NA	NA	NA	NA	NA	2796.28	NA	NA
A1IGU5	12812.9	NA	NA	9787.36	NA	11945.8	NA	NA	NA	NA	6952.66	NA	12383.2	NA	7491.59	NA	7306.08	11955.8	NA	NA	8693.55	NA	9746.64	10425.2	6291.34	11809	7804.14	19780.2	NA	NA	6365.85	26765.7	NA	14607.1	11184	10441.5	NA	NA	NA	4627.03	14965.1	4555.38	NA	NA	NA	NA	7839.38	8858.09	NA
A1L0T0	268568	300115	155224	293125	260057	284242	206380	247118	304563	327573	247778	271008	225843	203256	233546	234644	238102	235765	261279	226269	291963	197391	267470	270838	271200	305481	249443	282117	245130	236363	238437	226680	316737	382168	278748	233559	234209	262709	266856	268579	194583	302429	252610	208929	223181	163401	279725	270352	275267
A1L170	18022.8	26194	33738.1	25389.9	40105.9	11340.9	20152.1	28830.3	27738.2	18994	23866.4	29249	17027.4	28763.6	23906	26222	NA	31026.1	23788.8	28252	33010.8	26799.1	11052.7	16425.9	21567.9	20030	15379.5	21377.8	11371.6	15447.7	27364.3	18614.9	22342.4	10603.6	12141.4	NA	15134.6	24038.2	21704.4	18500.2	14901.7	17265.3	23304.6	19838	29028.9	NA	18504.8	30420.3	13704.7
A1L3X0	NA	NA	NA	NA	NA	NA	NA	NA	NA	NA	NA	NA	NA	NA	NA	NA	NA	NA	NA	NA	NA	NA	NA	NA	NA	NA	NA	NA	NA	NA	NA	NA	NA	NA	NA	NA	NA	NA	3872.66	NA	NA	NA	NA	NA	NA	NA	NA	NA	NA
A1X283	16076.3	NA	4848.08	NA	11390.3	NA	2875.3	12038.3	NA	NA	NA	5062.64	8889.96	7232.63	11724.5	7588.33	15885.4	15242.7	NA	NA	8469.05	15568.7	15407.1	NA	7619.49	NA	NA	7849.74	5241.2	NA	12322.5	7941.93	NA	5324.43	3888.07	NA	NA	NA	6807.22	11621.5	15662.3	NA	NA	19368.4	NA	17741.3	NA	NA	8075.46
A2A3N6	NA	NA	NA	NA	NA	NA	NA	NA	NA	NA	NA	NA	NA	NA	NA	NA	NA	NA	NA	NA	NA	NA	NA	NA	NA	NA	NA	NA	NA	NA	NA	NA	NA	NA	NA	NA	NA	NA	NA	NA	NA	NA	NA	NA	NA	NA	NA	NA	NA
A2RRP1	132089	161255	94720.1	172742	134132	143156	137605	135736	184647	160173	141447	162440	132333	125798	153281	140157	134963	147157	128689	143256	119211	110007	112855	160302	146156	148653	162744	128273	162504	128621	144818	114513	185486	156228	157607	168144	165352	151740	144285	155352	183496	154268	115807	122041	115404	119271	136783	177123	157287
A2RUC4	12459.6	17554.3	4486.63	12586.9	NA	13361.4	9505.82	NA	NA	21425	10981.1	NA	7478.29	12416.3	9388.31	NA	10216.9	12163.2	NA	11923.2	10024.3	NA	NA	NA	12084.2	NA	NA	62319	NA	NA	12915.1	NA	NA	NA	12703.8	11139.7	11495.5	NA	NA	20362.5	NA	12205	10729.6	NA	NA	NA	9065.62	NA	12072.2
A2RUS2	NA	NA	NA	NA	NA	NA	NA	NA	NA	NA	NA	NA	8386.07	NA	2749.19	NA	NA	NA	NA	NA	NA	NA	NA	NA	NA	NA	NA	NA	NA	NA	NA	NA	NA	NA	NA	NA	NA	NA	NA	NA	7005.97	NA	NA	NA	NA	NA	NA	NA	NA
A2VDF0	154653	173168	143031	192855	179788	194021	245897	131665	182692	214169	192239	241168	155156	182433	177886	246869	184293	167714	164998	132081	183124	147031	195072	224742	134573	147354	161795	193054	136806	195476	146649	137309	194703	135725	158090	149862	150647	163648	146032	209138	186786	189675	154975	139820	159492	201442	207072	144759	190250
A3KMH1	872494	1.29299e+06	871546	1.25712e+06	1.12091e+06	1.13183e+06	1.15751e+06	1.00164e+06	1.22136e+06	1.00021e+06	1.26098e+06	1.16542e+06	1.00016e+06	1.14189e+06	1.11405e+06	1.24082e+06	1.14054e+06	1.1276e+06	1.05379e+06	1.1795e+06	1.09826e+06	1.1613e+06	1.10084e+06	1.184e+06	1.23602e+06	1.03174e+06	1.29453e+06	680048	1.09378e+06	1.12515e+06	1.25726e+06	1.08192e+06	1.14771e+06	1.20071e+06	1.12611e+06	1.0243e+06	949868	1.12207e+06	1.29513e+06	1.10209e+06	554252	1.02616e+06	1.10396e+06	828468	1.14473e+06	574647	1.10267e+06	1.05407e+06	1.12673e+06
A3KN83	18506.7	31878.6	21736.9	26905.4	29990.2	43054.2	23730	39735.3	NA	31181	46901.9	34687.1	34746.6	34934.7	29223	38945.7	40059.8	28158.7	31823.1	28553.6	33088.9	39881.6	33441	39531.2	29468.7	34014.2	34655.4	26719.5	44561.3	19858.3	28734.5	27457.9	28820	NA	38783.5	38893.4	28696.9	32377.5	39702.2	23162.4	38203.1	41027.2	35026	30829.7	44787.5	NA	36033	36582.5	43865.2
A4D1E9	33557.1	41273.5	31181.1	51301.5	53244.7	45871.5	40707.4	29459	53325.8	38362.1	42412.5	52680.1	22487.4	52541.7	41745.4	56216.7	47544.8	60794.8	32781.9	38452.8	41113.2	41491.7	37106.7	57014.9	46559.7	32787	60860.3	31003.1	47327.5	56275.4	46863.1	53931.3	45484.2	50977.6	58822.8	78460.1	52305.8	40312.3	54571.7	26430.1	39703.5	44830.9	41222.1	44689.5	44018.7	NA	39608.7	52506.1	45423.4
A4D1P6	100001	133974	90051.9	69083.7	82989.7	99577.8	67992.9	113850	104612	76177.3	74535.4	59683.8	122199	88242.2	88331.6	83142.9	77659.3	80902.3	70134.8	83308.8	93706.5	129423	118534	117211	89207.1	95438	98183.5	105197	98055.8	88662.2	86257	100164	100202	69996.1	108803	90178.1	114435	94637.2	63395.8	115250	121250	71060	78102.2	88843.5	81201.5	122509	90294.8	110500	83549.9
A4D1U4	NA	25214.4	NA	19508.7	12055.2	24621.2	29317.9	25943.3	20107.2	21357.9	31628.3	23744.5	21599.2	21011.2	19421.4	19481.4	30159.2	NA	30370.2	16258.7	NA	25386.3	17618.5	22110.7	29130.6	27672.2	27208.9	25146.7	23130.8	25129.2	18904.8	28555.1	23551.9	23528	24121.6	33874.7	21031.7	40155.1	24491.5	30313	28657.7	32762.3	25248.5	29271.4	15639.3	8566.85	12284.6	27477.6	18764.5
A4D2B0	NA	NA	3210.55	NA	NA	NA	NA	6473.47	NA	NA	NA	NA	NA	NA	NA	NA	NA	NA	NA	NA	6813.16	NA	NA	4265.11	NA	7015.66	NA	4650.67	NA	NA	NA	NA	NA	NA	NA	NA	NA	NA	NA	6902.86	5927	3203.16	NA	2511.3	NA	NA	NA	5313.89	NA
A5D6W6	NA	NA	NA	NA	NA	5344.6	NA	NA	NA	NA	NA	NA	NA	NA	NA	NA	NA	NA	NA	6679.38	NA	NA	NA	NA	NA	NA	NA	NA	15937.1	NA	NA	NA	NA	NA	NA	NA	NA	NA	NA	NA	NA	NA	NA	NA	NA	NA	NA	NA	NA
A5D8V6	NA	9064	11529.3	11962.8	13558.7	13291.1	11817	15841.2	7081.23	5588.96	9618.67	7592.51	5972.58	12237.2	12329.8	15983.4	7292.21	7765.59	9787.41	12790.2	12450.3	9036.16	10522	17625.8	7900	8645.6	7365.91	8651.39	7212.87	16808.7	15127.1	20954	10725.3	NA	16873.1	19451.7	NA	12996.1	14198.8	9232.83	NA	8360.66	8952.41	16531.3	12703.8	NA	7705.07	15309.6	10459.5
A5D8V7	94122.5	85834.6	92443.9	104212	77614.6	96851.4	82101.9	90676	78457.6	100174	93594.4	96617.8	88843.8	99531	70520.4	88452	103695	84912	111977	94724.5	103843	98096.5	95287.1	111857	85355.5	79659.9	105964	79388.3	91100.7	104453	92719.3	95512.6	111771	86232	85958.4	88598.1	134236	105206	97983.5	86166.3	74370.9	81807.2	97407.3	75345.9	77069.2	125220	92566.3	86729.4	65596.7
A5PLN9	26261.8	17812.5	24812.3	27112.2	17055.6	25654	22789.5	23160.5	15832.8	27021.8	17161.3	21327.4	33581	19749.3	17068.8	27798.4	24800.5	17944.8	22463.8	25019.3	19397.5	29716.8	23182.8	18394.9	28674.7	NA	30872.6	25051.3	35958.5	22859.7	20405.6	13953	25765.3	22347.4	25777.8	17096.2	26092.1	21465.8	19836.1	26041.3	29104.8	16670.3	33484.3	23203	29445.7	22680.9	24112.3	20943.9	22251.6
A5YKK6	214600	208081	252425	202409	167052	223725	197649	236245	199243	195813	191596	220524	244351	165552	202430	185162	200151	217352	230864	208841	184412	200938	213291	225553	228823	224059	190903	290251	183904	162265	183570	199774	219523	172480	215637	232986	225707	242168	180494	214737	259927	180073	228902	238835	202183	294603	204994	211708	213721
A6NCN2	NA	NA	NA	NA	NA	NA	NA	NA	NA	NA	NA	NA	NA	NA	NA	NA	NA	NA	NA	NA	NA	NA	NA	NA	NA	NA	NA	NA	NA	NA	NA	NA	NA	NA	NA	NA	NA	NA	NA	NA	NA	NA	NA	NA	NA	NA	NA	NA	NA
A6NCS6	355249	310693	374913	352770	283617	332822	246214	349800	296365	335988	263756	274450	437687	309401	256229	268483	335005	278076	346712	272080	427916	278347	306811	310169	299128	226614	322994	376266	264581	223848	283727	291049	323180	276685	295549	266821	295734	347071	302603	295597	310606	243655	358995	391010	261534	412474	297391	341737	244118
A6ND36	21055.2	NA	NA	NA	20332.7	19106.7	NA	NA	NA	NA	NA	NA	NA	NA	17722.5	17673.5	NA	NA	NA	NA	NA	25592.1	NA	NA	16488.6	10026.2	8089.78	NA	NA	12308.7	NA	5201	12085.2	NA	5889.9	NA	NA	NA	NA	11316.1	NA	NA	NA	9500.24	NA	NA	NA	NA	NA
A6ND91	882571	881051	814694	879170	819369	910360	689384	752827	811854	794787	878496	829348	842241	875186	671953	817213	860761	925603	792371	1.07585e+06	841226	900360	914426	1.06476e+06	871012	701332	1.0324e+06	471146	789104	758492	917464	736627	981826	798466	875896	791175	949555	733321	931752	861543	589279	903208	828264	706900	967972	588088	890467	751955	675186
A6NDB9	341744	368428	342213	362336	354402	320915	234532	369130	357296	381226	357655	340227	465301	303777	355774	322638	286913	370560	365320	355179	469496	291277	334748	340905	363904	330222	389886	308871	235443	272837	396928	305164	402033	352282	374787	345394	359777	326943	360540	278373	308515	317450	395245	382502	366994	289025	363022	324661	286745
A6NDG6	81553.6	40483.2	93056.9	23232.8	46024.4	67424.8	81157.1	41479.3	54501.1	50426.3	53702.3	59306	51965.3	47458.9	46314.4	57750.3	61226.7	63242.5	60935.1	56139.4	45750.5	49386.6	64043.6	65959.3	44988.6	53623.1	29875	43567.6	44177.9	45162.5	56361.6	34611.6	41378	46307.3	49148.1	50996.5	37596.2	61269.5	50035.5	78959.6	48858	55072.3	61627.5	56434.8	62146	62759.5	64560.8	44369.2	54548
A6NDV4	NA	NA	4942.44	12725.5	9947.66	16332.2	6253.66	NA	NA	NA	NA	NA	NA	NA	8766.74	NA	NA	NA	9998.93	NA	NA	NA	9178.16	12596.3	NA	9225.44	6736.17	NA	NA	NA	10854.5	NA	15189.3	NA	12825.9	NA	NA	11860.8	7334.75	3212.66	NA	11881.6	NA	9872.25	NA	NA	2921.99	NA	5273.12
A6NED2	NA	17619.3	26789	17999.1	17746.1	21079.1	14329.7	19934.9	27930.1	18248.3	29466.7	21904.2	NA	27051.4	18031.4	22334.9	25543.5	26062	22156.7	19607.3	17642.8	26646.8	20032	22063.9	23819.4	26701.8	26146.6	12256.7	19426.9	22415.2	22219.2	30700.9	24540.6	20198.8	20611	36065.5	23798.3	16215.9	26358	22886.2	NA	29556.9	31696.1	12969.1	NA	15760.7	25982.5	26751.4	25795.8
A6NEL2	NA	5004.88	5793.95	9932.38	8055.51	NA	NA	10611.7	2899.8	NA	2470.03	NA	NA	NA	NA	NA	10716.6	NA	NA	NA	7235.01	10057.1	3871.92	6110.94	NA	10748.4	5235.73	5807.77	NA	4137.28	6656.78	NA	3925.64	5281.05	8061.9	2004.49	NA	NA	6963.55	NA	NA	NA	NA	7992.1	NA	5652.42	NA	7160.89	9021.48
A6NFQ2	12227.9	15248.4	11640.3	10543.3	16936.9	16585.8	17286.9	12104.9	21379.6	15118.7	16017.3	18242.4	7487.14	19137.9	15663.7	11365.9	13836.5	10625.4	13166.9	20829.4	20123.2	15641.5	29784.4	22136.7	10963.8	17406.4	15000.5	15696.8	13985.2	12158.6	19517.9	21578	10762.7	17197.7	15500.4	16105.1	17040.1	16827.5	16325.3	16428.7	NA	17827	19133.2	15796.3	10824.1	NA	10440.6	18222.4	14197.2
A6NFY7	NA	2700.34	NA	5868.85	NA	3254.16	NA	NA	3276.85	3412.45	NA	NA	6527.17	NA	NA	2659.47	NA	NA	NA	NA	NA	NA	12758.8	NA	11760.5	NA	4925.44	NA	4642.04	NA	NA	3981.93	2111.08	NA	12824.5	NA	8513.45	NA	NA	NA	NA	NA	NA	NA	5236.58	NA	NA	NA	NA
A6NGR9	NA	15284.5	NA	NA	NA	NA	NA	NA	NA	NA	NA	NA	NA	NA	NA	NA	NA	NA	NA	NA	NA	NA	NA	NA	NA	NA	NA	NA	NA	NA	NA	9457.36	NA	NA	NA	NA	26623.5	NA	NA	NA	NA	NA	NA	NA	NA	NA	NA	NA	NA
A6NH11	44058.8	46654.4	43384.7	47043.1	40462.9	46226.4	45802.4	30392.1	46315.5	53029.7	42763.8	45203.4	25921.5	34076.1	43554.7	40349.2	59462.4	60104.8	62513.8	50684.3	52806.8	48759.3	88203.1	64386.8	63023.1	52504	49530.9	26391.2	40661.1	64273.8	44566.7	54152.4	57589.8	26744.1	50101.2	44398	86243.6	40240.3	64871.1	53154.7	39161	41852.1	41506.1	39999.8	55913.6	NA	52488.3	41423.8	37435.5
A6NHR9	30274.2	24695.7	22320.5	27644.7	22377.6	28498.5	21637.9	36668.8	20873	28476.4	36462.5	25894.6	41470.7	26322	23034.3	31178.1	30251.8	21427.8	31759.4	19910.9	21486.7	38216.5	26730.4	27924.4	30523.2	27850.9	27780.9	77804.2	28445.5	41369.6	25750.4	24217.8	28706.9	14459.3	27388	14426.6	17997.7	31280.1	36810.5	48892.4	43406	40793.6	23897.3	25950.3	44220	47190.9	36833.7	21387.6	28189
A6NI28	NA	3298.47	NA	NA	NA	NA	3824.79	NA	NA	5642.35	NA	NA	NA	4756.69	NA	NA	NA	NA	NA	4204.99	NA	3768.69	7117.35	2111.94	NA	NA	1394.57	NA	NA	2523.9	2082.51	NA	NA	NA	1845.91	NA	NA	NA	NA	4790.45	6967.49	NA	4615.14	NA	NA	NA	2180.36	3780.39	NA
A6NI79	NA	NA	NA	NA	NA	NA	NA	NA	NA	NA	NA	NA	NA	NA	NA	NA	NA	NA	4011.76	NA	NA	NA	NA	NA	NA	NA	NA	NA	NA	NA	NA	NA	NA	NA	NA	NA	NA	NA	NA	NA	NA	NA	NA	NA	NA	NA	NA	NA	NA
A6NIH7	10734.2	7302	NA	5165.55	11140.9	NA	7181.57	10845.5	NA	6377.78	8615.33	9256.43	6581.55	5441.04	8871.93	13557.9	19009.4	3905.41	17007.3	6020.62	8585.46	NA	12311.1	6656.45	7811.39	11493.5	NA	15722.8	NA	NA	6806.31	7789.96	10174.8	5781.53	6957.31	NA	4849.53	8180.63	5485.08	12008.4	6890.2	8336.27	9393.97	10871.9	8260.42	NA	4191.51	9234.24	4050.74
A6NJ78	7840.63	NA	NA	11665.2	NA	NA	NA	6541.84	6343.65	9180.22	5833.78	10940	NA	5326.46	9958.19	NA	9642.52	7008.62	12169.6	8536.86	NA	9198.73	14296.8	10059	13157.7	8438.86	16218.2	NA	9532.98	NA	7554.15	8718.22	8868.9	NA	8689.63	9792.04	26680.4	9031.75	14918.2	13094.9	15235.8	7831.15	12363.7	NA	NA	NA	5375.45	6355.52	7222.95
A6NK44	NA	NA	6031.45	NA	14726.6	10409	NA	NA	NA	7355.58	NA	4295.76	NA	NA	NA	22256.4	4976.57	9068.64	NA	9174.13	NA	18562.5	NA	NA	10449.7	19532.1	11479.3	NA	4663.1	21584.8	8742.21	NA	NA	NA	12284	8933.44	1470.88	NA	NA	5784.24	NA	NA	8128.73	NA	5274.53	NA	6029.76	NA	12962.9
A6NK58	3665.05	8787.52	NA	NA	NA	4614.74	NA	NA	NA	NA	7890.54	9278.07	3231.44	3592.85	7010.55	9344.93	NA	4269.27	NA	NA	NA	NA	5160.65	15845.5	8705.8	NA	6262.71	NA	NA	NA	9492.16	NA	7308.83	NA	6165.78	4754.32	7455.33	NA	NA	5424.9	NA	NA	NA	NA	NA	NA	NA	4921.83	4087.23
A6NKD9	9039.71	16515	15835.1	17421.1	9918.79	9572.91	14781	14598.5	13695.7	22073.3	19397.5	24565.5	18895.7	19444.4	10588.6	22058.6	15086.9	11349.7	17659.5	15939.6	18196.3	11473.8	18796.4	21421.4	22081.2	14741.3	20705.9	NA	20752.6	9307.02	16786.5	24708.2	14056.9	18248.4	14122.2	20237.6	15589.1	21950.6	16094	17461	NA	21784.7	15602.2	12298.1	18268.7	17100.5	16829.6	14913.8	22837.7
A6NLP5	321264	217931	230020	228489	245866	239787	162038	170556	233321	202377	249169	266174	245978	197010	197946	230525	282943	230778	200439	218282	240534	308675	267714	291760	250996	196658	234774	167058	171764	236491	252152	215534	243926	212269	244590	177338	301029	259621	210214	265568	299598	254263	289056	212795	296212	216522	243437	166680	175464
A6NMZ7	19770.3	41385.8	75315.9	25491.2	17655.1	49796.3	48557.6	20382.7	12388.6	NA	25087.6	51714.4	30267.3	19253.5	32818.6	40883.1	28644	22839.5	NA	33295.8	29078.3	57607.4	28982.6	36834.5	27219.9	32554.7	34193.4	43734.1	15842.1	30264.7	16714.7	39111.9	NA	NA	NA	17467.2	34039.3	NA	NA	22934.4	46240.4	30405.7	27008	31976.1	29642.6	23281.7	20885.9	NA	NA
A7E2V4	NA	16564.5	10631.6	9093.29	17349.7	14752.6	18196.6	NA	16495.6	10077.5	15889.8	7377.3	11129.5	15545.8	NA	16614.7	24204.4	13093.4	NA	10399.6	NA	NA	15506.6	22452.5	10338	11594.5	25307.7	22738.4	16159.2	20043.7	10999.1	20561.3	14656.9	11540.4	6993.18	16733.3	NA	20109.4	16681.8	16863.9	15367.2	14701.3	16974	12911.7	NA	19462.5	13903.8	5905.51	16190.5
A7E2Y1	NA	NA	NA	NA	NA	168403	212579	NA	166283	NA	191163	NA	NA	NA	NA	NA	162092	NA	NA	NA	NA	NA	111296	128883	171481	157437	NA	NA	NA	NA	155461	NA	NA	131555	138407	NA	183439	73934.7	NA	NA	NA	93067.9	NA	NA	171579	NA	NA	136057	NA
A7KAX9	NA	9853.89	NA	NA	NA	7735.82	14446.1	13481.4	8311.67	12627.1	NA	NA	NA	NA	NA	NA	16937.5	NA	NA	NA	NA	NA	14810.5	NA	NA	NA	NA	23636.9	NA	NA	NA	17148.5	NA	12536.3	NA	NA	11766.4	NA	NA	12642.3	36568.6	NA	9031.31	16025.5	NA	NA	12225.9	NA	NA
A8K2U0	84048.9	886864	154302	115258	50830.8	98603.9	135498	798830	380408	101349	180508	164449	170719	430313	148739	135349	102353	NA	226039	90239.8	304639	185129	86989.8	406308	63274	320725	56644.6	1.39809e+06	84713.3	200207	294003	2.85378e+06	94328.1	2.1292e+06	529385	118987	240049	334507	339139	127793	192602	NA	198354	97866.7	150104	1.02235e+06	296930	292706	100945
A8MQ03	NA	NA	NA	NA	NA	NA	NA	NA	NA	NA	NA	NA	NA	NA	NA	NA	NA	NA	NA	NA	NA	NA	NA	NA	NA	16549	NA	19232.1	NA	NA	NA	NA	NA	NA	5098.21	NA	9526.58	NA	11300.6	NA	NA	NA	NA	NA	NA	NA	NA	11702	NA
A8MSI8	5598.28	4434.42	NA	NA	NA	NA	3313.17	NA	NA	7985.6	6153.46	10597.1	NA	NA	NA	NA	NA	6426.62	NA	8858.1	11482.8	NA	NA	6134.08	NA	NA	14170.1	NA	4447.57	NA	NA	NA	NA	NA	NA	NA	NA	NA	9391.55	NA	NA	3394.8	NA	NA	NA	NA	NA	NA	NA
A8MTT3	NA	NA	NA	NA	11933	NA	NA	NA	NA	NA	3340.76	NA	NA	NA	NA	NA	NA	4094.92	NA	NA	NA	NA	NA	NA	NA	NA	NA	NA	NA	NA	5388.76	NA	NA	NA	NA	NA	NA	NA	NA	NA	NA	7115.16	NA	NA	NA	NA	7397.73	NA	NA
A8MWD9;P62308	66376.2	82592.8	57692.3	59687.4	46183.2	94649.1	57229.5	103326	74665.2	85526.7	72295.5	80719.1	47172.9	89458.2	83379.5	105739	78031.4	71913.9	75827.2	95731.6	70512.4	66147.9	68731.5	69666.4	82523.5	52185.7	82237.8	93582.8	64660.7	70772.8	95459.3	77390.5	54064.1	55021.9	99460.4	65323.8	57057.1	49710.1	71696.6	67495.6	86323.7	112112	90818.9	60198.3	64897.3	58137	95611.8	50839.9	80923.5
A8MXV4	119313	171847	126071	195915	144417	197001	194797	118117	190644	139716	167669	168889	120561	198860	162320	196062	138941	173845	147318	168473	155268	111098	184476	164387	158426	220778	161519	108542	195546	162016	198202	210195	169435	194296	156037	190058	159151	132341	159251	197513	191709	155701	195738	101623	169664	68833.7	161299	191792	199398
A9UHW6	8626.58	11958.9	5290.44	11893.3	3914.24	5211.49	7436.81	8017.91	11619.9	7874.87	10695.4	11359.4	8100.22	6384.2	9923.04	NA	NA	6965.2	4817.12	11183.4	10187.8	NA	5420.76	4739.11	6102.86	11056.8	9461.34	3168.49	NA	14784	8651.1	4418.25	7160.89	7129.15	12331.2	6403.01	12070.6	8999.86	6067.37	5225.89	7676.81	NA	3998.94	3675.3	NA	NA	5612.38	11591.4	14087.1
B0I1T2	8018.57	2894.59	10121.8	NA	1904.82	NA	11402.9	7451.8	NA	5209.36	6808.21	NA	8864.11	5149.77	7420.02	NA	5538.25	NA	1694.04	4385.24	NA	14491.2	8802.71	NA	10321.2	NA	NA	14569.2	5633.35	NA	NA	NA	NA	NA	6232.03	5264.7	19552.6	NA	NA	2758.32	34113.4	NA	5739.95	9924.62	NA	15919.9	NA	14960.9	1639.05
B2RUZ4	NA	NA	7120.59	6442.09	NA	NA	1162.56	NA	NA	NA	NA	3773.93	NA	NA	NA	NA	4249.48	NA	NA	5228.55	NA	NA	NA	NA	1958.43	NA	2562.52	NA	5576.86	NA	2533.02	NA	NA	NA	NA	NA	NA	NA	NA	3894.29	NA	NA	NA	2861.16	NA	NA	NA	NA	3117.98
B3EWG3;B3EWG5;B3EWG6	NA	NA	NA	NA	NA	NA	NA	NA	NA	NA	NA	NA	NA	NA	NA	NA	NA	NA	18849.3	NA	NA	NA	NA	NA	NA	NA	NA	NA	NA	NA	NA	58974.9	NA	18944.2	15582.3	NA	NA	NA	NA	NA	NA	NA	NA	NA	NA	NA	NA	NA	NA
B7Z1M9	NA	NA	15500.7	13252.5	NA	12008.2	NA	NA	NA	5842.69	NA	NA	NA	NA	NA	15280.2	NA	NA	NA	NA	NA	10397.3	NA	NA	NA	NA	NA	NA	11947.5	9287.17	11951.5	NA	9147.22	93683.3	NA	NA	17451.3	12918.8	NA	NA	NA	10862.2	NA	15467.3	NA	7822.84	NA	NA	NA
B7ZAQ6;P0CG08	76510.9	115353	81177.1	114335	126865	77223.1	82795.9	63865.3	103850	118265	81964.2	108346	99229.7	123655	84943.7	88383.1	93666	83105.7	84942.4	106531	76993.7	75707.5	89042.8	79978.8	97907.5	103780	85276.1	77320.8	112664	111203	90466.1	114398	120732	112455	105052	88870.3	103293	104009	93088.1	105568	76978.1	116907	90171.5	101057	141984	26640.1	88508	123439	90535.3
B7ZBB8	14101.6	NA	NA	6087.64	NA	7318.65	NA	NA	NA	NA	NA	8687.7	NA	14848.8	NA	NA	14850.2	NA	NA	NA	NA	NA	NA	15444	NA	NA	10208.1	NA	7734.09	NA	NA	NA	9705.18	11410.7	8694.84	NA	NA	NA	NA	NA	NA	NA	11695.9	11218	NA	NA	8885.39	14656.9	12969.7
B9A064	59683.7	40693.6	90109.3	76863.8	78950.3	56555.7	92038.1	92534.9	82080.5	75555.5	75908.9	47127.4	124570	46157.9	72459	68400.7	112975	57270.1	65069.4	41047.2	68548.1	155686	64054.3	54715	43654.8	94284	69512.8	85775.4	77776.5	71267.8	29522.1	74883.9	43593.3	78102.1	55925.2	83830.7	54110.5	48798.1	18091.1	69761.1	85749.3	65684.1	67910	98301	105595	166597	66904.2	68020.1	65484.3
C4AMC7;Q6VEQ5	36044.9	24474.1	26491.2	15891.1	35146	30424.7	32110.8	21517.9	30231.7	20960.5	26831.3	19113.3	14389.9	31740.8	20522.3	17328.7	19101.4	28190.9	23482.4	22872.9	NA	23806.4	22743	21170.9	17732.6	23927.5	15074	35726.5	26402.4	29267.6	21851.4	22295.2	30036.9	12095.8	19874.7	10605.1	21161	15049.5	22287.9	33126.7	42514.7	10271.3	30620.2	33611.8	21584.3	26385.8	25983.5	34924.5	17862.7
C9JJH3	NA	NA	NA	NA	NA	NA	NA	NA	NA	NA	NA	NA	NA	NA	NA	NA	NA	NA	NA	NA	NA	NA	NA	NA	NA	NA	NA	NA	6205.31	NA	NA	NA	NA	NA	NA	NA	NA	NA	NA	NA	NA	NA	NA	NA	NA	NA	NA	NA	NA
C9JLW8	NA	6678.64	NA	NA	10309.6	NA	NA	NA	NA	16946.2	NA	NA	NA	12765.3	NA	NA	NA	11106.3	NA	NA	NA	NA	13590.3	7762.86	NA	NA	NA	NA	NA	NA	NA	NA	NA	NA	NA	7202.6	NA	NA	5050.81	NA	11943.5	5506.39	NA	6604.78	NA	7925.77	11258.2	NA	NA
E9PAV3	533407	435155	435595	422107	447633	461035	483388	518515	519970	433896	450682	407126	387242	427269	365238	409186	398880	548947	434683	424593	478718	452456	499780	496733	421965	379850	467746	463951	464203	395995	436237	641742	434342	463524	450302	396239	522590	461538	451915	497651	399594	429782	420453	443372	490202	412241	549828	434756	483897
E9PRG8	7577.26	16195.9	14644.9	10166.1	17530.5	17611	8027.96	11581.1	16384.1	15253.5	9608.82	11106.9	7189.01	18325.6	15540.1	12766.5	16116	14356	16768	12085.1	13752.9	9699.82	15722.9	14598.9	10728.9	6922.05	16251.2	7425.68	17197.8	15302.4	16062.4	11524.6	5556.85	NA	19822	10144.2	10615.9	8542.74	11077.8	14813.2	29302.9	21316.8	18803.3	15128	11621	18534.3	9231.87	10008.2	15477.1
H7BZ55	NA	18636.3	NA	NA	NA	NA	NA	12263.4	NA	NA	NA	19286	34366.7	NA	15222.2	NA	NA	NA	7802.79	NA	NA	13163	NA	NA	NA	NA	NA	NA	9144.32	NA	NA	NA	NA	NA	NA	NA	NA	NA	12473.6	NA	NA	NA	20310	NA	NA	NA	NA	40915.4	18890.8
L0R6Q1	35891.1	33177.6	26789.3	36422.6	24747	46659.5	26587.3	30343.5	30861.7	35474.8	31850.7	27262.1	21744.7	31699	37072	30351.4	25718.1	34215.7	46482.1	36292.8	27180.4	31432.1	42823.1	34685.8	41675.9	36103.9	40380.4	49378.1	28429.3	48495.3	31032.9	46598.1	35137.1	54055.9	36806.9	24818.9	38701.9	46442	35539	32055.9	35349.6	35120.9	47040.2	23555.7	30601.8	17272.8	26070.4	45098.7	33463.9
M0QZC1	NA	NA	NA	NA	NA	NA	NA	5186.96	NA	NA	NA	NA	NA	NA	NA	NA	NA	NA	NA	NA	NA	NA	NA	NA	NA	NA	NA	NA	NA	NA	NA	6023.64	NA	NA	NA	NA	NA	NA	NA	NA	NA	NA	NA	NA	NA	NA	NA	NA	NA
M0R2J8	NA	NA	NA	NA	NA	62501.9	NA	NA	NA	NA	NA	NA	NA	NA	NA	NA	NA	NA	NA	NA	NA	68742	NA	NA	NA	NA	37041	NA	NA	NA	NA	NA	NA	NA	NA	NA	NA	NA	NA	NA	NA	NA	NA	NA	NA	NA	NA	NA	NA
O00115	81464.7	59380.6	67743.2	45166.6	59728.6	32332.7	94705.4	50427.2	47762	55224.4	48042.1	37443.8	59411.1	50434	71743.1	58293.7	64057.9	60733.7	26785.1	53261.4	28793.7	78914.2	100439	65144.2	37414	75620.2	32935	69810.1	86836.3	77162.7	43030.2	42058.5	35045.1	37831	55637.5	70333.2	37749.4	34465.5	48659.9	64805.1	40647.8	43374.7	38331.8	52989.4	50065.5	62161.2	65153.4	56833.7	100207
O00116	353151	523229	257557	562511	502372	486439	465277	354255	468635	549443	502332	459684	276008	466814	483400	500451	404189	452087	401816	452147	449352	386216	441862	383985	508420	459453	555134	344139	462654	467622	439871	483672	516781	607210	501571	423293	414463	394853	452953	500128	262076	410375	388726	317103	373714	184391	478630	541559	550420
O00124	27177.1	40784.5	22348.3	62183.6	39553.9	35915.2	26169.7	NA	59784	43511.7	23329.9	23797.6	23379.4	38182.3	31122.8	30422.9	17609	29629.9	30155.7	39559.7	37571.5	29154.8	21866.9	34215.1	31350.8	30939.1	27709.8	33960.9	24875.5	41008.3	31902.2	44643.4	51482.3	70451	44749.1	45949.6	27791.5	23425.4	37067.5	25966.1	29301.1	38193.7	42952.4	23590.2	31266	NA	20693.8	50785.6	37840.6
O00139	7565.63	7556.67	8182.42	13245.8	10114.7	9646.2	14121.8	8188.37	NA	9423.53	NA	11710.3	8871.62	13312.1	12537	11172	13530	10639.5	16659.8	13229.8	15519.8	14227.8	18131	NA	7222.7	3784.55	7052.96	15899.2	6198.8	4039.87	9725.32	10908.9	5163.82	6206.17	17642.3	10626.5	13534	10325.3	8081.7	15632.9	17950	13812.9	12339.2	15082.3	5401.25	12931.6	7504.17	7634.26	8150.03
O00142	144645	151284	141855	190871	167106	173845	156801	162020	171516	140613	149722	172734	144533	136453	143536	166077	175139	156023	147158	221023	133139	148712	138900	205840	149092	175973	140336	142859	241901	138761	131706	192482	185057	172494	180108	178781	144566	149123	155526	135840	177344	171636	156433	132014	118735	132058	145748	186476	166906
O00148	20812	18080.3	26270.9	21820.1	23425.5	35022.2	19339.8	30875.5	15954.1	32917.3	19254.2	16607.4	21237	23732.3	20594.3	20945.7	26805.5	27733.4	23712.8	25820.1	19476.1	15964.5	28758.4	27129.4	24971.9	23799.1	25454.7	54529.8	29727.9	25804.2	29584.4	27077	19719.4	15318.8	30524.6	22926.5	16802.1	30246	21764.8	19059	34292.6	35759.3	22504	34580.6	30116.7	27419.9	22673	20187.8	27872.7
O00151	543635	625668	761021	618507	662032	568151	574518	678949	653330	591955	599146	599774	823849	742847	782422	589260	615734	590938	593960	628591	718839	593872	561610	443801	589084	529410	642030	617024	517903	406441	607904	529607	561876	559756	586734	663643	772812	472463	543856	518359	577993	607459	577246	749537	662285	624056	604412	561934	650628
O00154	145956	116953	108822	127146	110357	125686	93642.6	117186	85740.2	129434	130408	120121	120651	147346	108338	119387	132481	128633	127861	125287	85196.1	142096	115657	116123	124401	100913	137887	96350	94304.1	125108	194057	188333	102553	134609	126106	114180	91359.8	109703	136025	120813	123619	153277	147444	78583.5	123360	114741	126569	99765.6	139813
O00159	645469	565827	762042	589501	581856	511205	540313	604813	550559	547650	480310	511334	677494	581695	501441	579369	676536	543718	647266	574343	616933	643400	562634	578285	585330	574284	577431	852617	576496	663875	488704	575762	577469	611020	647608	603051	617596	647736	424736	565412	1.0007e+06	589853	596384	728162	542852	1.01468e+06	559294	599163	561272
O00160	101607	60606.8	151379	50153	39771.2	44547	62674.1	94147.9	35343.8	107075	68592.3	39980.4	128122	57253.6	73745.5	37752.5	87603.8	62447.7	36896.6	51051.8	38257.2	150098	106033	43740.9	51117.6	27750.1	67859.2	256188	46415.4	74111.9	21653.5	55976.7	39856.5	72702.6	70603.6	60363.4	83204.3	62610.4	23372.7	95079.4	336695	NA	60562.8	194652	42130.7	233350	56889.3	38577.1	60078.7
O00161	120978	86129.6	155871	70155.1	80487	70351.8	94656.7	117108	116609	107063	105710	90272.5	175046	103552	92330.8	82480.7	101207	107549	129996	80289.3	103348	114366	99817.7	108706	76057.8	57281.5	69805.6	163366	83110.4	86124.1	75918.9	93483.5	89665.6	108707	85092.6	102096	119901	83498.6	72429.5	94949	198628	81407.2	120998	150047	108350	202497	69215.5	85967	100233
O00165	60911.9	66289.9	38332.4	75372.3	61306.9	92695.6	64220.2	60237.1	59787.2	53959.9	82430.7	65643.9	44679.3	46705.9	62458.3	67026.2	54119.2	51514.5	68615.3	60552.7	70295.6	30544.4	66874.8	68014.6	67659.1	66133.4	69260.5	43690.1	74682.9	61585.6	85737.2	70778.1	71904.1	64349.8	61900	63562.8	54871.1	61336	73369.3	61052.8	34184.2	60428.3	66062.6	36757.9	55022.2	45819.4	51731.7	80355.1	68035.2
O00168	342488	357334	398852	287679	311373	322293	291376	378658	295296	277971	312940	242003	403073	310948	252943	341015	196877	307590	280282	315444	391664	284941	311537	298761	295448	308606	319118	331253	227886	273113	278496	266825	341557	288870	307756	232067	343556	317920	317901	236376	381648	244856	335054	331545	313639	312784	271543	291641	241237
O00170	96684.3	56781.8	108746	43356.5	69551	63523.5	46080.3	79065.3	61380.1	63066.8	78899.7	53709.1	42990.1	64045.1	61109.6	77113.7	82386.5	49828.3	58646.6	63191.2	70337.1	78866	56841.4	72389.3	77916.7	51197.1	35818.6	47952.5	60602.5	67021.7	68413.4	53322.6	34166.9	57687.3	46010.2	71540.4	56738.2	61082	62341.7	64798.1	97913.4	76122.1	55457.4	102103	49489.7	78105.5	67610.2	73349.8	85988.9
O00178	23552.4	20776.2	15977.1	20570.3	7966.82	10615.7	18341.4	NA	19613.8	15716	17189.4	15527.7	15001.5	15183.4	10652.8	19892.7	14159.6	19246.3	25279.2	19620.1	19955.9	17028.2	15981.2	8077.23	19045.8	21691.9	12021.7	24924.2	14758.6	15003.1	14693.3	20986.2	8999.77	17661.2	16746.3	19941.9	13172.6	17653.1	14757.6	5900.06	27770.6	4560.54	13540.6	15593.6	13110.4	35839.9	18625.6	14797.2	14864
O00182	117668	40659.8	166222	17905.3	40475	42629.7	44025.5	77090	40561.5	54202.6	47966.7	18144.4	97883.7	25100.1	56371	12814.5	88204.3	64242	29098.7	49748.3	40848.3	79159.3	58589.7	32135.6	42362.4	22319.3	35311.1	235928	28792.8	40167.5	17674.8	15013.5	33322.5	40617.9	39061.2	46791.2	54253.5	63167.4	19934.2	48939.3	315865	22960.2	37196.3	85272.7	28964.5	176281	42743.5	43596.8	42560.9
O00186	110369	107462	108010	111025	106214	104911	104516	105469	155777	101811	110324	115172	126117	108524	88271.6	128950	105129	95217.1	148691	116727	155939	122266	126840	109599	135021	123645	112536	181283	148215	132386	109299	128772	114558	126612	114924	129485	94107.5	84754	108344	101395	146990	128470	114400	129474	85454.3	105341	118598	116135	117655
O00187	61713.7	129912	95865.9	138024	162387	151572	741154	120649	271605	144731	70847.7	76081.7	41450.3	181763	244640	182354	89991.3	70264	92208.7	80079	97835.1	60970.6	65017.9	NA	148325	103668	75462.7	66775	785634	277612	116447	72733.4	122331	169908	53709.4	173193	45949.1	72450.6	109449	73690.1	NA	93382	79805.2	59103.9	37236.6	NA	106121	129672	328106
O00189	12859.3	NA	NA	NA	NA	NA	NA	10446.7	NA	NA	NA	3636.79	NA	NA	NA	NA	NA	NA	NA	5768.97	NA	NA	NA	NA	2323.15	NA	2927.74	NA	NA	2440.01	2650.81	7896.34	NA	13228	2534.21	3419.32	NA	NA	NA	3564.29	NA	5495.32	5095.06	5240.56	NA	NA	NA	NA	3765.9
O00192	20533.1	22714.3	21029.1	16160.5	31799.4	17475.1	20504.6	25677.1	20673.3	NA	15020.6	20466.1	21630.7	10430.1	11075.7	28600.2	21099.2	22715.9	19667.9	18952.1	14820.4	8911.25	17954.3	NA	NA	19321.1	13761	NA	14336.5	18211.9	30096.4	14864.4	6022.75	11569.6	20413.1	22318.6	20098.9	21886.4	11773.7	19361.9	NA	15934.6	12502.6	28780.2	23766.9	42800.8	28855.6	13216.6	16922.5
O00193	31722.5	13466.2	37720.8	14421.8	30340.2	20192.4	22775.4	19023.9	20137.7	16073.4	26495.6	11089.4	18842.9	32767.2	17820.6	31924.5	18244.9	19978.6	20624.2	30845.6	29909.7	33597.4	33898.1	NA	23826.1	21216.2	26473.4	NA	20490.8	8438.87	23907.9	8355.19	20135.7	NA	20808.5	18682	5034.53	18424.3	25439.8	26337.2	NA	17639.2	16758.6	27241.5	34199	24012.1	33133.2	16634.9	25074.2
O00194	NA	NA	NA	NA	NA	NA	NA	NA	NA	NA	NA	NA	NA	NA	NA	NA	NA	NA	NA	NA	NA	NA	NA	NA	NA	NA	NA	24013.4	16063.1	NA	NA	11852	NA	NA	NA	NA	NA	NA	NA	NA	NA	NA	NA	NA	NA	NA	NA	NA	NA
O00203	228454	242371	294993	229429	217647	221161	257889	235425	227565	227030	239805	202601	270065	236509	251043	238019	251148	256124	286619	228346	204754	245199	265231	274828	254688	243031	248730	387931	264975	235915	243408	252277	216132	226398	244986	230880	327457	306741	225316	263670	275633	249455	245941	229632	224003	238973	234349	200391	265947
O00204	6664.6	NA	NA	NA	NA	NA	NA	NA	NA	NA	NA	NA	NA	NA	NA	NA	NA	NA	NA	NA	NA	NA	NA	NA	NA	NA	40806.9	47009.6	NA	NA	12903.2	60630.6	NA	25840.9	NA	NA	NA	NA	NA	NA	NA	NA	NA	NA	NA	NA	NA	NA	NA
O00214	79525.8	59109.5	70471.1	53558.1	62555.9	85343.1	61753.3	65376.1	72678.7	76157.4	98530.7	85355.1	72436.1	88502.9	72034.2	84252.9	76105.8	76924.2	46149.4	56131.2	75373.8	93543.8	73839.3	68132.7	69910.2	69136.9	55847.8	77166.4	87262	69771.2	55256.5	59240.8	56378.3	58058.2	76538.9	50236.5	66945	89549.6	61342.7	82967	69403.7	93268.4	68209.1	66667.1	63431.2	59579.1	84092.1	74280.1	81373.7
O00217	323688	357582	226719	377481	351081	318736	293889	284750	296538	308165	333857	380416	231567	263432	357809	370114	307663	376089	277754	347161	346696	266897	382824	417698	320343	355158	374854	195183	319928	294745	329969	376662	358178	332642	414865	273431	334713	297272	393357	308833	226530	385517	358647	294225	346214	179235	378710	362231	311139
O00231	821894	810207	803054	882260	894036	821155	763106	766675	791658	840550	803507	860604	786173	863850	739720	762365	784289	840373	867652	876895	709594	776686	834085	780347	857940	785411	788903	622734	811372	881783	796321	842583	965405	828952	840950	824392	848782	754125	882084	861821	799382	812461	850949	671168	876993	804139	835417	791185	713646
O00232	531501	603995	454803	544326	476931	584046	492079	543784	517364	595370	495590	548281	487525	458834	530555	543915	482450	585126	529232	446948	531767	517672	451748	525868	500394	492730	537428	384620	488371	438397	519179	524665	563597	524233	503928	526256	529705	538323	469875	479864	462374	560844	497080	448318	523717	461256	534646	494347	483087
O00233	118281	143174	98002.5	86814.8	77432.2	124070	105834	135382	125122	122176	103694	92145.4	64967.9	117984	114329	98042.2	101577	106495	81285.1	102740	123395	83558.2	78847.8	97448.4	90222.4	98556.6	81905.3	106848	84697.7	91821.4	102399	84506.9	121857	80945.1	102140	145448	103321	81066.8	89183.6	98278.7	94101.9	98268.3	88300.7	129294	76114.9	79068	99391.2	107956	118069
O00244	10446.2	14759.3	8260.44	6776.34	9639.74	9402.75	14286.2	9488.73	14331.7	5320.56	11088.3	15474.8	13789.1	19392.5	11976.1	18633.3	15343.5	13602	11120.8	10189.6	15078.1	12871.6	11304.8	15688.9	7251.76	16123.5	6837.92	9936.1	11398.5	12204.7	13617.5	15104.8	9961.02	15754.3	9533.6	16089.8	7807.64	10015.6	19764.7	9856.45	2569.94	10886.2	13023.5	12873.6	17318.7	12937.5	13463.6	15734.1	18995.7
O00257	10576.6	NA	NA	17043	NA	13973.8	9261.09	85041.2	NA	NA	NA	14375.3	NA	NA	18351.2	10870.7	10125.1	NA	51336.1	13370.9	10921.8	10812.8	12553	13276.1	15291.6	16415.8	18943	11771.3	34332.6	17353.7	8698.69	13182.3	13416	NA	NA	NA	NA	NA	NA	13147.5	7918.79	10716	11210.3	17746.7	10350.3	61070	12162.3	13829.9	14384.6
O00258	7775.99	12640.3	NA	9358.55	6481.34	6399.55	NA	7767.27	6879.49	9347.7	10501.2	NA	10638.4	8789.87	13960.5	NA	NA	8621.13	NA	NA	NA	NA	11685.6	9498.37	8905.05	NA	NA	11211.9	7786.85	17715.2	7600.98	12355.4	7489.19	NA	17762.7	12728.3	8751.88	NA	6865.56	8143.88	NA	6053.05	12991	8114.44	9153.75	NA	NA	10606.4	7551.13
O00264	1.2173e+06	1.47653e+06	944876	1.74115e+06	1.51355e+06	1.10739e+06	944490	779887	1.47526e+06	1.30692e+06	1.27723e+06	1.31406e+06	1.21362e+06	1.25683e+06	1.28533e+06	1.42312e+06	1.07595e+06	1.18411e+06	1.24665e+06	1.29294e+06	1.19098e+06	1.13211e+06	1.40623e+06	1.29031e+06	1.23853e+06	1.3056e+06	1.53017e+06	712686	1.02173e+06	1.37047e+06	1.25977e+06	1.29074e+06	1.88438e+06	1.75078e+06	1.50522e+06	1.39994e+06	1.45099e+06	1.392e+06	1.33827e+06	1.13318e+06	919954	1.58047e+06	1.23863e+06	1.06056e+06	1.446e+06	797775	1.22508e+06	1.73318e+06	1.33233e+06
O00267	43408.6	72247.2	66802.5	80394.4	69604.4	98060.7	69465	105278	62818	79177.5	83735.3	86669.8	50584.9	62301.1	68657.4	76103	60708.2	67970.4	87496.2	92153.9	63880.2	63575.4	66713.4	60544.4	81083.3	78962	84230.7	48193.7	74730.6	90143.2	89252.7	85377.9	56037.3	36891.9	75762.2	84067	54563.5	95373.3	76690.1	67837.4	55697.2	121298	74859.3	67998.9	91156.2	106965	71604.6	69608.1	72281.9
O00273	76555.4	55880	48059.9	45591.5	62075.6	42322.4	46239.6	55119.1	42949.4	52631.4	66781.5	48658.1	53170.1	65268	60472.5	55072.5	65461.3	59827.4	56051.5	52148.8	52825.5	40469.1	45235.8	58222	34987.6	47930.4	63284.4	77959.2	66268.3	49142.2	51814.1	63487.1	65055	54493.8	62464.6	55571.1	41595	46829.5	43191.2	57452.5	71148.2	51661.7	65326.3	70161.1	48393.7	53664.4	61359.7	50382.9	53052
O00291	100545	98438.6	107976	81112.5	89559.4	76419.2	50541.1	86898.4	77706.3	79303.6	128200	78269.9	72407.8	72175.3	76649	53492.4	85365.9	94354.4	66535.3	78763.3	97753.8	118130	52506	89765.7	72850.8	69380.8	92514.8	74745.3	58160.2	76669.6	103641	49111.1	83007.5	96869.4	65151.5	50381.3	64475.6	97727.1	80259.3	58443.8	104788	86052.7	77662.3	118531	96036.2	285957	77405.8	74886.7	83589.2
O00299	759196	473482	1.00559e+06	429209	586994	470703	589992	566699	480384	500421	563030	443028	758471	496945	460354	475041	571288	525415	461719	547749	433351	842353	638403	466652	496812	477311	492913	1.03969e+06	548104	600059	396723	714574	435142	892411	518343	481037	568238	548423	430761	483064	1.07731e+06	431342	498048	814432	457343	1.08025e+06	559524	476674	549578
O00303	421951	457415	378628	451829	418446	468046	445436	373875	411083	380433	382479	447299	430440	417373	408057	384580	418565	464485	310605	391875	398261	374323	423718	438881	446176	398849	459390	421908	428372	406240	361320	469550	436234	410584	338308	436396	443379	485336	367513	393441	427593	413673	422682	428454	463805	412656	415044	433842	466423
O00330	55755.7	82486.1	84541.7	80680.8	76813.4	89271.8	105130	72299	77242.9	89197.6	85526.2	74208	71193.4	72965.8	80533.6	71159.5	90280	66810.5	109870	71993	72284.5	81488.5	57614.2	80071.1	95903.1	73500	71752.1	39500.8	76520.3	88957.5	83966.5	70194.8	69031.9	91611.1	79297.7	70747.5	51537.7	98525.8	74115.8	67964.3	72366.6	54691.7	79097	64089.2	58615.3	50786.1	100718	78261.8	91091.6
O00338	23156	6907.72	NA	NA	NA	NA	51693.9	22443.5	28628.1	20460	NA	NA	55596.4	11258.3	23104.8	21539.8	NA	13109.2	51073.1	NA	NA	13600.2	NA	21524.2	21413.8	19728.5	NA	49232.5	27289.2	27773.5	7293.31	11894.5	NA	NA	23199.3	NA	32077.8	NA	NA	NA	21224.6	NA	23167.5	22542.8	16179.4	36667.8	22956.1	NA	23478.5
O00339	NA	NA	13915.9	18373.8	19553.1	NA	17905.3	NA	14094.3	15735.4	35986.2	NA	6587.68	NA	12036.4	8865.35	16164.6	NA	NA	17158	18800.1	NA	12473.7	NA	11761.2	17286.2	NA	16587.3	NA	10582.7	NA	NA	NA	31410.8	NA	NA	9971.8	18013.1	14745.5	13806.6	NA	NA	23541.7	8518.6	6351.72	19683.3	13171.9	12391.3	18130.6
O00391	65728	56148.3	66242.9	91129	22357.7	67117.5	82605.3	183443	104208	62729.8	31452.9	NA	70065.8	59895.6	72618.9	43618	59829.7	23106.6	49683.3	104896	73139.6	80326.4	93891.8	59645.7	31704.2	71952.9	47274	97694	47997.4	52893.7	49152	65545.9	NA	76253	106184	NA	47128.9	73654.4	59782.3	58178.4	59516	61022.9	73968.2	72550.5	60321.2	131434	32555.4	72047.2	43745.4
O00399	NA	NA	NA	NA	NA	NA	NA	NA	NA	NA	NA	NA	NA	NA	NA	NA	NA	NA	NA	NA	NA	NA	NA	NA	NA	NA	NA	NA	NA	NA	NA	NA	NA	NA	NA	NA	NA	NA	NA	NA	NA	NA	NA	NA	NA	NA	NA	NA	NA
O00400	50089.8	84052.6	48510.6	60056	90509.7	53182.9	26047.4	41131.4	77169.9	82174.5	48545.9	73018.3	49869.4	37488.5	45816.7	44642.7	43963.2	49179.5	46253.4	37220.1	59010.8	44565.2	60099.5	62939.7	70128	57954.6	47657.2	57444.4	56267.5	69632.3	55035.7	47629.2	73609.2	58451.4	48028.1	42866.8	38672.6	70071.4	71703.5	57368	69653.3	61380.3	59721.1	44663.4	52350.7	31236.4	60010	76392.6	62771.8
O00401	65930	41433.6	86356.8	61023.2	63940.2	64032.7	70392.8	52242.7	77567.5	61964.4	66694.9	64936.4	91897.9	67028.3	76018.9	76844.5	52719.3	63364.6	88496.7	57942.9	70883.9	60193.9	40167.7	79407.7	53888.8	64313.9	43822.3	77708.9	73760.8	59934	77627.8	68938.7	36517.1	76361.5	62085.8	56102.1	70362.4	59191.6	77902.5	38735.9	61745.2	47203.1	71910.5	86351.2	66742.3	78843	72896.9	63785.4	44189.4
O00408	10889.7	7368.22	24499.3	9465.07	NA	10948.5	23390	20184.7	15176.4	16150.1	8125.38	5634.3	18873.1	6251.7	13307.9	19736.2	15120.3	7819.65	21306.4	9049.48	NA	27401.2	NA	6511.53	9863.36	7818.02	16342.7	24038.6	11056.5	13033.9	15549.8	4715.41	12707.9	8927.2	14440.4	10497.9	11156.8	NA	11851.2	13540.1	72088.5	NA	16327.9	22027.6	NA	54209.8	10644.7	14930.7	NA
O00410	376100	383786	376344	401012	365554	455988	359564	365008	366629	435675	360046	423450	382216	345789	350477	400526	365218	395313	431701	324341	405468	305928	419768	379512	409305	405976	435702	399161	378533	403384	401551	442327	405079	427755	401580	396275	373913	446202	361675	414679	354489	394127	398787	358581	350937	369154	369990	359807	348721
O00411	28658.9	23995.4	50667.8	32934.3	32019.4	38643.3	44120.9	33807.9	50960.6	27607.7	46048.9	39312.7	NA	22548	35097.2	34942.8	41407.7	44744	33100.3	34498.3	40718.4	NA	20242.4	42042.2	39463.7	26122.8	20851.8	14440.6	37485.9	44194.3	36348.2	29024.7	49351.6	30955.3	28788.4	26272.1	33235	57763.3	31652.7	37294.3	61655.5	31249.6	37571.5	19464	33621.2	NA	55465.7	23013	32915.4
O00418	13300.8	21994.1	28842.8	12613.8	20031.7	21867.6	25485.4	21793.8	21203	21354.9	18892.2	17896.4	21330.7	17034.2	13575.6	18084.4	16659.6	24879.7	NA	22995.5	20375.7	34015.5	25364	20829.1	16465.5	24173.3	20227.9	NA	NA	18421.6	23599.9	NA	18690.1	13097.1	11769.4	24803.4	23740.8	11493.1	17748.1	17767.7	25094.6	21900.8	18542.6	19881.8	23176.8	NA	11259.4	24694	21037.9
O00422	38670.3	39397	31931.5	43581.2	45349.3	73362.8	42008.2	71392.3	12366	53198.6	47596.7	50815.2	54349.7	53311.3	49506	82906.1	53786.7	55691.4	47902.1	66660	41908.2	33146.2	38571.2	38013	48940.8	43185.4	72687.5	24907.8	87877	35887.7	87934.4	48578.5	44901.1	47099.2	49609.9	51380.3	32597.7	28059.2	46525	55339.1	43713.5	67631	46160.2	33164.8	47683.9	32372.4	47696.4	37216.4	54909.7
O00423	53325.7	32328.3	55148.7	36112.1	34739.6	27925	37190.7	49667.3	39876.3	18290.5	26082.5	17563.4	46955.8	40972.8	27324.9	26029.2	41642	37785.2	NA	33488.7	28445.9	49569.4	35609.1	30198.6	22515.6	37189.9	40105.6	52370.7	43279.1	34964.6	34658.2	33159.8	23844.9	32749.5	35041.6	47363.6	38058.9	46789.3	35955.7	45563.5	68995.7	26145.7	47031.6	56861	19814.2	80113.8	42025.4	31704.1	28973.2
O00425	NA	NA	NA	NA	NA	NA	NA	NA	NA	NA	NA	NA	NA	NA	NA	NA	NA	NA	NA	NA	NA	NA	NA	NA	NA	NA	NA	NA	NA	4912.83	NA	16536.4	4128.51	NA	12457.8	NA	NA	NA	NA	NA	NA	NA	4029.12	NA	NA	NA	NA	NA	NA
O00429	198593	203763	199654	198372	162955	187555	198273	200059	193344	179745	219591	175261	203879	173302	159599	184439	181932	173370	206609	188721	209532	236647	224143	237291	183144	191376	207491	175320	171411	180073	188140	168642	196598	201624	213303	177081	191670	175828	198283	225682	211030	191588	186792	200799	166372	192358	201175	189643	204107
O00442	53277.2	58288.5	60338.7	51206.4	65669.9	69283.5	92589	48673	60368.7	49744.2	52848.2	59078.8	48645.2	66396.1	41305.2	45931.2	65433.8	58618.9	83251.2	42101.7	80586	50489.5	69736.1	45504.6	56082.2	60362.2	50701.2	52470.2	65729.1	64098	51541.3	66754.9	47368.9	59225.5	54039.8	47788.5	72144.6	61514.4	47231.6	54736	71824.6	61240.5	56944.4	47276	56366.5	58957.6	52041	55834.8	53850.6
O00443	38831.6	30406.5	39497.8	19664.7	39217.8	33845.3	51269.6	23881	31355.4	26888.7	42976.3	70564.2	28478.2	26817.6	31933.7	36740.3	32956.9	29369.4	16826.9	35582.9	38739.7	42973.7	40444.5	39596.4	32966.8	NA	36055.1	41227.8	25907	30960.2	32058.4	38290.4	31405	53556.7	30297.4	52543.8	30525	56723.2	28295.5	28050.1	49119.9	24912.4	29007.1	27319.8	22082	72273.2	27090	29026.5	30689.6
O00453	20464.4	7970.2	19312	NA	5423.92	NA	8784.29	20180.1	7875.79	11715.3	12940.1	NA	NA	7710.92	11360	8429.18	13935.2	6337.38	15184.5	13253.1	5405.81	22267.7	21986.9	NA	NA	NA	5877.5	37953.8	7550.86	3673.62	NA	NA	NA	14300.5	15699.3	12382.1	NA	4190.35	NA	9653.09	19391.2	5281.18	14574.4	19972.8	8939.31	12154.5	13672.1	NA	NA
O00461	139063	82851.6	112833	84132.9	81416.2	71512.6	96578.6	77618.5	69490.2	85747	92826.7	109377	97247.3	112398	102467	90372.2	99917.1	80925.3	88307.3	100027	78498.5	91952.8	90132.8	127529	95047.4	108192	99990.3	76255.5	101969	106768	92215.5	77174.4	116122	73794.6	91287	83324.9	104526	117465	122704	84863.2	61743.9	80904.1	76831.3	74597.6	114431	97616.7	90365.9	90189.9	98625.2
O00462	23123.1	18889.4	18983.5	21925	18719.6	19395.5	27683.8	23650.1	20000.9	21554.4	20220.5	26245.1	21569.2	22998.6	31710.6	18079.2	17739.4	20134.4	35333.7	10402.5	16724.6	34982.7	23864.4	22826.9	15880.1	18162.7	23629	27136	32674.8	26511.7	19748.3	18523	21260.1	24067.2	20145.9	17476.8	19303.5	18160.9	19878.7	32899.3	17144.1	12760.1	27840.4	17893.7	16406.6	17545	18573.4	19898.3	24612.4
O00468	98674.8	144125	119512	126225	129417	73143.7	86557.7	171221	131479	132381	129429	128514	167095	142413	143320	142326	100528	146627	208063	150713	171985	210053	83333.8	74881.7	101805	129396	100169	196310	110653	119591	89222.6	120169	123906	95192.2	125142	131089	155715	93041.6	108014	78261.6	150251	120090	135106	174244	88105.6	246820	140412	135202	117532
O00469	27009	46879.9	22015.9	36282.5	32719	37918	45629.4	15494.8	50246.6	44859.5	50654.8	44685.6	18589	36893.4	46489.9	40425.5	42753.1	36713	10074.1	16296.8	40081.1	17794.8	33372.3	30782.3	53389.2	54339.4	33091.5	41101	62211.9	51355.9	40700.1	43174.8	55027	40979.6	40040	47008.9	42547.6	50187.1	55975.7	22636.2	NA	39025.3	42436.7	45917.2	NA	NA	24077.2	64767.9	72927.5
O00471	65509.2	53003	61247.8	60505.3	56345.5	66196.7	37622.4	57960	66105.3	66515.7	58440.7	58542.6	61348.5	50682.1	61140.1	60641.6	60368	65590.5	40569.1	66965.9	75499.8	68436.8	71180.8	40587.1	63023.1	67601.1	51590.9	69805.5	57430.4	60864.4	48940.5	52753.1	52327.3	60966.6	61811.8	74189.4	85263	79746	53381.1	54836.9	72306.2	47871.9	59731.6	63193.3	44101.8	71036.7	48282	40230.8	54113
O00478	36895.5	30206.5	62888.3	46048.8	42176.6	35990.5	68946.3	32812.9	38018.6	44296	55941.5	25907.4	45079.7	46111.1	54433	55592.2	36227.6	48335	44968.4	62007.9	52963.3	63637.3	68565.6	15246.9	47040.8	35077.6	28095.5	32727.8	50100.4	54866.2	33450.2	36478.2	35613.4	55780.5	40340	40549.2	39859	50055.4	39679.7	43277.2	54293.1	33850.2	42829.1	62802	35134	67515	55458.6	52790.1	48726.6
O00481	NA	4795.29	4266.39	NA	NA	NA	4570.45	NA	NA	NA	1959.92	4773.25	NA	4316.85	5169.23	4469.82	8161.3	NA	NA	NA	8211.85	9475.37	3566.61	NA	NA	6413.98	NA	NA	5747.26	3553.73	NA	1502.97	3227.8	4828.01	3070.98	6397.19	12502.8	2971.18	3484.4	NA	9280.74	NA	4563.01	9164.17	4572.68	10583.2	2683.87	NA	NA
O00483	331276	516254	424232	669019	546398	482369	558948	526357	535665	482353	497314	615021	368407	582727	546734	631417	590862	425486	637188	305784	526639	419263	300204	399620	594798	412239	652733	214671	601903	395574	527124	400126	513564	422732	485302	465797	325376	481100	572188	496959	207749	365710	448605	413975	584951	236657	596215	502574	493292
O00487	369042	294471	300240	270987	355691	332041	340149	306410	351032	347457	353297	302587	294783	364350	328102	307206	281173	348722	348627	316522	277178	322199	508071	212278	339862	362908	248537	246663	303418	217442	299890	245419	227816	430012	303089	333039	245275	321873	354918	285555	258998	348101	279572	308994	265640	303889	336036	361258	307348
O00488	NA	NA	NA	3446.94	NA	NA	1168.18	NA	1580.71	NA	4202.01	NA	NA	2496.06	NA	NA	NA	2427.92	NA	2399.75	NA	NA	NA	NA	2114.13	1649.99	2337.93	NA	2980.13	1168.61	7235.49	2936.95	NA	NA	1689.48	NA	NA	NA	NA	NA	NA	4452.8	3133.39	356.229	6149.28	NA	1960.3	NA	5155.34
O00499	88561.5	98283.9	79340.4	92181.9	100743	117861	80212.3	85265.2	81136.7	79766.8	85176.3	69026	72379	73735.8	70476.1	117322	104676	77677.3	108308	80079.7	125037	68852.4	82162.5	97315.9	104022	80017.9	106360	81419.6	112794	71254.7	88032.5	104251	93309.5	77653.8	102220	77276	123440	117336	91831.8	87044.9	107769	105264	88150.7	90159	67819.1	117219	99305.5	102699	89699.8
O00505	NA	NA	NA	NA	NA	NA	NA	NA	NA	NA	NA	1845.92	NA	NA	NA	784.619	1545.12	NA	NA	1195.83	NA	NA	NA	NA	NA	NA	NA	NA	NA	NA	NA	NA	NA	NA	NA	NA	NA	NA	NA	NA	NA	NA	NA	NA	NA	NA	NA	NA	NA
O00506	11093.3	17292	12730	19397.9	12825.5	12651	15481	NA	11964.2	12671.7	16213.6	11535.9	13141.1	11189.2	12649.9	10780.6	16464.3	17543.2	10853.8	13097.2	17288.2	16782.8	25726.3	13246.3	11657.1	20045.6	22074.4	7510	9874.95	16669.7	17477.4	6501.14	12000.1	13340.1	20474	19422.4	14226.2	9957.86	12342.3	15716.3	8142.31	15899.3	11848.4	20623.9	21949.5	18198.3	17974.5	17180.3	13964.3
O00507	21115.9	NA	36349.7	61045	NA	23044.5	NA	17865	16950.1	NA	NA	15214.4	NA	17848.6	29743.5	NA	NA	NA	NA	65143.5	10832.6	NA	30662.8	NA	NA	22229	NA	31972.9	18460.6	24936.3	37894.5	NA	36972.7	NA	NA	NA	NA	28532.4	21373.9	NA	NA	47129	50700.6	NA	NA	NA	NA	NA	NA
O00515	138809	136054	130443	145692	141685	144576	145467	196805	122372	209288	135861	129337	161196	111512	143576	141964	142338	129726	170932	158867	200992	103637	118846	127651	127824	184447	145409	100622	156211	159669	124955	121222	204975	141838	213288	161739	139339	102103	179082	139506	89347.3	170272	147262	151102	159391	126000	136488	183769	132970
O00519	52443.7	76662.3	56107.1	74216.6	83092.5	55871.9	32175.2	125203	79650.6	77598.2	56058.9	77427.4	56651.1	48173.6	77459.8	48173.4	91645.2	48617.5	91800.1	61007.4	55089	71060.7	63371.4	68740.2	57364.5	67887.3	75472.9	76732.4	37012.2	56501.6	67491.9	81797.8	84530.6	83422.9	79349.4	68883.1	47905.2	72742.2	70301.5	52306.9	50045.7	96147.5	73389.5	63640.3	54390.2	NA	75363.7	87704.4	78835.9
O00534	129589	150244	134297	116338	106618	132281	113760	170966	120158	134416	118111	139962	151032	121410	110085	88822.4	104909	116021	154504	125307	107565	122208	129684	152876	128612	131928	151135	135258	110958	110740	118893	138566	135291	150933	138498	131585	141657	93911.4	133393	127739	170380	103066	139951	126209	121711	107081	102708	151962	119546
O00541	53992.6	37707.1	40385.1	66443.3	43702.4	44998.5	48423.7	59640.4	44089.1	51210.4	39222.6	48453.2	26408.1	61832.3	88285.9	52011.7	46544.6	55295.9	35711.5	59670	72104.9	32233.7	36124.2	37844	47283.9	49906.7	44892.5	29648.8	45159.8	52992.1	72510.5	35105.1	40649.1	65931.9	48988.1	70923	32641.6	65418.3	59235.2	50667.3	56109.8	66830.2	57002.8	53079.6	75320.5	55274.1	39911.9	45537.6	67369.3
O00560	29864.6	25569.9	25001.8	18247.3	21177.5	25880.7	56333.1	26289.5	27207.4	33891.4	22010.2	16963.6	38848.7	34368.4	45225.7	39106.4	35820.2	23670.4	37636.2	21859.6	37882.1	24581.9	25529.3	34291.9	34283.4	24917.7	17061.5	49530.7	82140	28755.3	20602	24439.3	22718.3	17569.1	26671.6	24643.4	35482.9	41214.5	15432.4	57108.3	34665.7	NA	22949.8	31380.9	11725.4	49812.9	19362.9	21216.4	44644
O00562	42268.7	42645.4	25612.6	30366	41163.1	48547.9	31944.6	35519	38380.9	40093.9	28251.8	26259	45507.2	26923.1	36147.1	27901.6	40972.8	32425.5	33198.9	36278	34178	39220.4	43404.4	39784.8	29774.2	39858.5	33790	57287.5	36403.2	21706.3	52382.2	29388.9	38352.7	38393.1	39604.7	34625.4	30432.4	53944.6	29957	28993.1	36141.7	43845.8	34220.8	42781.9	43792.5	105705	34038.4	39836.5	34052.3
O00566	NA	NA	NA	NA	NA	NA	NA	NA	NA	NA	NA	8119.03	NA	NA	4338.59	NA	2407.01	NA	NA	4879.53	NA	NA	NA	NA	NA	NA	NA	NA	NA	NA	NA	NA	NA	NA	NA	NA	NA	NA	4129.58	5838.14	NA	11177.7	NA	NA	NA	NA	NA	NA	4553.36
O00567	259451	280800	251560	336316	408237	512791	254697	465071	383536	365149	360294	412374	237691	581059	566376	298713	371975	353829	404918	456600	310891	280745	257021	371535	421860	381827	406663	299460	343012	461484	611038	278730	226385	114028	535260	548333	95592.4	240077	306850	478743	416759	686845	600195	401870	584634	327669	431679	327846	451954
O00571	691129	730218	767754	839557	708571	844826	761352	950526	757899	743376	757706	862180	860314	753516	788469	682511	776754	753676	774049	734551	785526	662209	765140	778037	798928	738401	767654	1.03235e+06	828570	652988	712051	1.13923e+06	827394	837069	763107	764256	886775	801836	742254	766725	900729	659867	653436	808528	694805	663998	726301	727915	782470
O00584	140865	83879	209851	83597	69299.1	67132.9	81359.3	65459.9	75087.9	70529.9	78250.5	81419.9	135574	106492	82528.2	57967.9	101608	103560	58822.7	101451	58172.8	131585	96252.2	86147.4	82980.9	66428.8	70416.2	232690	100420	115701	71447.1	85612.2	51590.4	69610.9	92929.9	87764.5	113031	119636	80359.2	81206.9	250944	41812.6	92927.7	152580	56811.9	144710	81519.4	110327	82795
O00592	1783.74	NA	NA	NA	6384.68	NA	NA	5374.19	NA	3887.42	NA	NA	3743.3	NA	NA	NA	NA	2306.48	3351.72	NA	NA	9256.9	NA	NA	NA	NA	NA	NA	NA	NA	NA	NA	3011.52	NA	NA	NA	NA	NA	NA	NA	NA	NA	NA	7144.78	NA	9951.07	NA	NA	NA
O00623	11563.7	NA	NA	NA	NA	9872.13	14024	NA	7703.98	NA	NA	NA	NA	5898.11	4220.89	9057.03	NA	NA	NA	NA	NA	NA	NA	NA	NA	NA	NA	NA	NA	NA	NA	NA	NA	NA	NA	NA	NA	NA	NA	NA	NA	NA	NA	NA	12682.3	NA	NA	NA	NA
O00625	134372	118375	130812	143057	106269	140737	145369	112434	137008	83679.1	129148	132900	84253.2	155974	140347	129212	153435	116581	169773	64314.1	145649	122838	143375	109370	136556	138504	161564	139617	128518	135508	112975	127221	118162	125523	136996	155599	129264	143227	142079	134881	87259.7	118279	129282	127943	155605	198628	139645	90416.7	135889
O00626	NA	NA	NA	NA	NA	NA	NA	NA	NA	NA	NA	NA	NA	NA	NA	NA	NA	NA	NA	NA	NA	NA	NA	NA	NA	NA	NA	NA	NA	NA	NA	NA	NA	NA	NA	NA	NA	NA	NA	NA	NA	NA	NA	NA	NA	NA	NA	NA	NA
O00628	NA	16943.5	14247.9	5482.15	23050.3	9978.94	11185.4	NA	NA	5872.07	6602.03	6692.08	8424.94	NA	NA	10130.3	14840.2	14535	9143.29	7610.61	14049.6	NA	8316.28	10671.3	8473.94	35722.9	NA	NA	NA	22193.9	23634.9	8235.85	13195.2	14179.3	17559	NA	10336.1	NA	10728.3	NA	NA	NA	14690.3	20959.3	52480.8	NA	NA	9310.24	4892.95
O00629	108342	113229	87815.1	96552.8	82428.4	150984	120243	129319	93729	137354	142347	122058	90481.4	135040	153083	144281	157557	118164	108775	156918	92595.5	104689	144341	128650	127835	122732	168205	115620	114989	153982	154484	160814	94165.8	84861.4	165957	120285	86187.4	105453	118588	148120	106565	202397	137185	108773	158082	98876	132971	96195.9	122030
O00635	NA	5578.56	NA	NA	NA	NA	NA	5284.46	NA	3383.17	NA	NA	NA	NA	NA	NA	NA	NA	NA	NA	NA	NA	NA	NA	3102.04	NA	NA	NA	NA	NA	2108.46	NA	NA	NA	3206.95	6802.24	NA	NA	946.958	NA	NA	NA	4360.27	3146.29	NA	NA	NA	1444.74	4170.63
O00712	25441.1	24856.6	14861.1	14749.5	13279.3	31387.2	15790.7	37289.5	14131.1	28446.7	21370.4	20240.8	25176	24282.7	15998.8	26330.3	21177.3	21252	27728.5	24669.5	25372.5	21846.7	10980.3	32884.6	21350.5	20086.8	22805.9	21256.5	18609.9	23568.3	32394.1	18420.2	22721.3	7015.26	31155.2	36803	NA	12054.7	22950	26651.6	35762.4	22673.7	35249.6	19863.2	19681.1	NA	16982.1	25958.8	21745.4
O00743	51846.3	52357.7	51684	41702.1	41249.8	44256.4	43794.1	42343.4	55500.6	40870.9	63082.1	61045.2	33315.8	57079	37566.1	53558.7	46913.4	56285.4	37784	49595.6	43031.1	40758.9	52063.1	39227.8	39736.1	54880.2	41419.4	74194.4	41643.6	41638.6	45482.1	52099.3	36617.9	45244.8	51931.9	40535.7	52220.4	36865.3	46386.9	56940	52600.2	42082	50075.3	50047.1	42266.8	43140.4	41231	53510.4	47948.3
O00748	4.81793e+06	9.99008e+06	3.21392e+06	1.04367e+07	1.02461e+07	5.79055e+06	9.12929e+06	5.09455e+06	1.18894e+07	1.26936e+07	4.85707e+06	8.17474e+06	4.66396e+06	6.20895e+06	8.87763e+06	7.33252e+06	4.15625e+06	4.59148e+06	5.89532e+06	4.79128e+06	7.12874e+06	3.66214e+06	4.52222e+06	5.21005e+06	6.79908e+06	9.78849e+06	5.88974e+06	3.9152e+06	6.29568e+06	9.07542e+06	5.2741e+06	6.96719e+06	1.48611e+07	1.58634e+07	9.31948e+06	1.14108e+07	5.24148e+06	5.15e+06	7.66129e+06	4.97489e+06	2.45627e+06	1.38343e+07	5.94904e+06	3.65477e+06	5.91419e+06	1.82883e+06	5.66963e+06	1.47943e+07	1.08115e+07
O00754	165151	169837	134835	129541	150173	110577	121437	103981	111679	109881	116123	138858	120477	143054	123614	99545.7	116243	158607	134365	111448	107673	140178	146770	160700	95429.4	119809	172609	186594	109818	124723	118183	130713	124380	102717	96391	139419	143850	139277	116674	124998	156658	110204	110579	125678	101300	126980	80208.7	115999	124154
O00757	507052	364986	463172	265835	453589	320270	333374	358044	370784	505732	501236	450841	443855	549171	457775	414939	362075	686565	468843	444691	395455	554855	520472	528704	442603	323985	411792	347661	270460	349889	435850	248845	302954	288968	568600	336782	410835	447199	434617	533604	377054	312622	427772	464675	460635	516561	395576	358734	334036
O00763	1.10638e+06	1.16471e+06	993448	1.22997e+06	1.15429e+06	1.13026e+06	1.22461e+06	897047	1.20849e+06	1.16197e+06	1.25649e+06	1.29405e+06	1.0891e+06	1.1062e+06	1.05172e+06	1.13892e+06	1.17122e+06	1.24241e+06	1.07336e+06	1.16677e+06	1.12479e+06	881861	1.12776e+06	1.30339e+06	1.1989e+06	1.16736e+06	1.173e+06	959334	1.08328e+06	1.14801e+06	1.26745e+06	1.09981e+06	1.39223e+06	1.3147e+06	1.1776e+06	1.15437e+06	1.13966e+06	1.25884e+06	1.38081e+06	1.13503e+06	778962	1.14103e+06	1.1237e+06	894741	1.11449e+06	612375	1.12427e+06	1.03899e+06	981455
O00764	281008	262502	290214	259664	269314	287891	230465	321753	235320	217591	330567	244077	317101	261228	306857	256384	257361	250525	231206	282887	233768	340415	261419	250265	307313	279729	270873	324094	306944	302584	287517	231183	218080	252464	280414	284801	348164	305682	278263	303177	276173	270565	266323	309020	270702	351076	229990	208400	253621
O00767	41695.5	30425.3	32869.3	41823.7	33975.6	50227.8	73402.1	23966.5	36984.3	39569.1	35128.2	32779.7	55997.9	46177.1	33924.7	42219.3	49599.3	37284.1	54391.3	37515.1	40293	35128.7	60632.1	39930.6	39702.3	33599.9	31079.6	54430.1	49085.7	52549.9	27244.2	33572.2	51326.4	53485.8	42683.3	27435.1	70377.8	33278.4	52137	59279.8	53477.2	32475	46102.4	32262.5	37501.1	67093.2	25980.7	40928.7	30181.2
O14495	35774.3	41242.4	44602.9	22730.9	32845.3	21924.2	39788.3	33376.4	25619.4	27853.2	29250.4	32254.6	39563.2	32249.5	19424.3	33525.8	28791.6	23762.4	19576.7	30380.3	29647.5	43129.6	36242	42292.9	28598.4	20179.4	41378	65997.8	24814.1	20403.4	26884	26651.3	29017.4	23164	35213.6	18956.8	45769.1	28368.1	28246.8	35596.5	72237.4	21117	28787.4	52934.3	28482.7	41025.1	34332.4	36589.1	29852.1
O14497	12733.2	8503.3	9010.6	10052.6	7184.49	16548.9	6723.13	5061.01	NA	13559.4	11977.4	6945.31	NA	8599.03	13194.5	15572.7	12753.5	9595.52	NA	11313.7	NA	15707.4	10122.7	13160.4	12120.6	18164.9	12923.9	9980.2	13990.9	10364.3	15458.3	8183.35	13796.7	10279	15776.9	14884.5	7399.62	5471.07	10748.2	11158.2	27259.4	22481.6	9313.13	20979	23254	13439	11577.3	NA	10188.7
O14498	NA	NA	NA	NA	6831.89	NA	NA	NA	NA	8541.04	NA	NA	NA	11861.7	NA	NA	NA	8561.25	NA	NA	NA	NA	4802.93	NA	NA	NA	NA	NA	NA	NA	NA	NA	NA	NA	NA	NA	NA	NA	NA	NA	9028.33	NA	NA	13224.3	NA	NA	1320.28	NA	NA
O14521	14534.9	28723.3	NA	28600.3	24137.6	31509.6	23368.5	26757.6	24056.1	16501.5	28722.5	25380.9	27107	21024.9	21089.6	19441.4	23872.3	18911.4	21974.7	21519.1	24606.1	34525.8	21112.3	38569.3	32566.2	29972.5	24294	56761.2	17639.2	34453.5	32281.1	40277.1	27481.6	33011.5	34151.3	34174.5	29771.1	16642	33142.8	18990	18392.4	22229.3	30073.8	20891.3	18338.8	NA	18758.1	28525.9	25353.5
O14523	5035.88	5984.28	2651.22	6697.64	5410.62	4672.32	5533.39	4800.53	4577.47	7533.29	1858.03	5581.63	10518.1	11209.7	5947.87	5521.82	2170.66	NA	6158.33	4364.36	4244.22	9626.96	5423.05	4121.3	5689.71	2677.86	2625.95	8366.77	10398.3	6614.01	4843.14	6212.26	4424.7	10096.5	4570.39	7383.26	4549.87	4597.64	4049.16	2810.74	7092.65	4211.47	5460.37	5748.96	5389.6	9884.76	2923.76	5375.6	4602.3
O14530	7471	11917.7	NA	NA	6181.89	9624.93	6990.77	11970.5	4199.08	7902.51	6878.22	4960.23	9538.81	2693.67	15947.2	4121.63	4761.89	9177.64	5806.38	NA	18047.4	2455.92	8786.08	6958.89	5076.99	NA	12418.5	6088.25	9316.62	9136.66	5568.95	9255.77	5874.21	10806.9	11048.4	11013.5	7406.98	NA	4220.61	9837.85	12580.2	10522.9	14815.5	6210.57	6718.39	NA	NA	4552.55	3008.71
O14548	189205	162204	143069	250880	261344	180797	266418	131247	288620	170392	245515	206341	183337	225700	177970	242857	200124	278002	287114	212030	195895	157689	208924	176624	252137	173071	197142	132156	194973	197264	221793	172334	158039	213896	164104	248208	219333	168704	194185	175899	102695	131616	174252	170935	199516	107087	291027	195014	254532
O14558	17198.1	16741.1	19609.7	13744.7	14389.5	NA	55854.4	16258.3	35027.3	41482.3	11962.6	12355.5	32896	46642.6	58861.6	29209.6	26675.2	21535.5	35026	NA	35604.3	63177	14164.9	21873.6	11691.8	32909.5	NA	25529.3	42992.6	46576	NA	NA	NA	7768.46	36995	7781.24	28049.3	23372.4	22649.6	9628.55	NA	12871.5	16758.1	39312	NA	113146	7507.41	34714.7	44643.6
O14561	19930.9	28401	18184.5	22813.6	16867.3	21208.6	21305.2	14682.7	35936.6	22332.6	22710.6	14906.5	25002	36787.2	20232.5	26739	12454	16093.8	12895.9	22968.1	18413.4	19939	9427.78	10289.1	23477.2	14995.7	32851.9	5043.95	22928.2	14185.8	25152.6	22232.8	21437.6	13528.7	39518.7	NA	13501.1	32470.7	27360.6	21845.6	NA	23251	9140.1	17354	20601.1	NA	34543.9	17193.7	23601.6
O14562	23607.3	27787.8	34189.1	37126.3	26051	23126.2	17985.4	23393.4	14151.6	21578.6	19901.3	24910	20564.8	19010.5	20464.3	26359.1	17498.8	13663.3	28734.2	18651.8	21476.4	26894.1	22098.5	23678.8	21385.7	23464.6	24791.5	31282.8	30363.2	19822.3	20934.5	16812.8	21055.2	20882.4	27776.7	19686.8	25628.7	16440.8	26241.7	24756	13223.3	19182.8	23883.2	17880.5	25351.8	30057.4	25869	31112.1	23755.1
O14578	39746.4	NA	38705.2	35187.4	39090.4	35388.1	39662.8	47117.8	35028.9	42613.1	34400	36470.7	NA	41908.1	34528.2	34405.9	47937.2	40182.1	41204.5	32261.3	35926	NA	NA	15530.7	NA	25800.9	44053.6	NA	39596.6	20191.8	41929	9075.08	40227.3	26128.1	30340.8	34880	16605.2	NA	44942.7	25223.1	16087.1	15949.1	18343.6	36402.9	NA	NA	36968.5	49212	49976.3
O14579	378385	417919	409258	376784	370337	443592	460261	317799	432253	345256	456377	434618	340153	412467	340727	337322	400948	367079	354586	361358	464437	352102	443824	464200	431625	359125	387734	477673	343249	421334	433153	446161	371512	377549	359103	422837	476580	436256	414403	420790	379415	332654	462425	374984	393014	377528	431425	371981	376851
O14602;P47813	59778.8	46948.4	54425.4	51018.3	50474.4	52120.3	52445.9	61847.6	58198.7	55386.8	56658.4	55246.6	41516.4	78313.5	60091.2	56528.3	53949.1	62442.9	95413.1	64422.3	47110.6	65874.8	63892.9	56203.6	55797.6	50343.2	58012.5	35645.4	57137.4	45913.9	60137.2	66984.1	71719.1	50706	42193.5	53785.9	69943.4	52190.2	42703.6	72403.4	42455.6	66822.5	55185	60195.2	62381.2	76946.7	62823.5	46366.6	38508.3
O14617	173695	166551	158343	158364	176560	179826	167726	148133	150795	148024	161265	153310	178883	152556	149183	173015	178258	167860	177528	162169	138079	168265	156176	132727	175596	164650	167026	218994	189898	185013	161821	173250	137056	173607	167474	162916	152307	174516	177952	163903	145728	158925	142351	184992	140127	190018	199654	168211	189219
O14618	143064	89121.5	102434	109309	82640.7	107833	100069	78169	119568	79039.4	124699	99470.7	106496	96549.7	75602	98189.7	124298	96911	110178	74272.6	122839	122349	84880.3	123796	106230	103255	98332.7	97596.4	109501	114591	102393	95818.8	123981	89825.3	98435.1	64396	133369	92896.8	109261	90486.8	105323	62712.2	132908	106671	100841	134029	107942	87644.2	90683.1
O14639	78641.1	80777	89244.7	54493.5	88907.3	80110.7	81700.7	106359	93260.1	97331.2	68574.7	80238.7	112693	60943.9	102943	56343.3	80190.8	66422	95681.5	63400.5	103577	83202.7	71012.7	116568	99356.8	115005	92355.2	207570	58879.8	84265.6	83159.4	127313	89560.1	119799	100756	87545.9	114374	101561	100226	67569.1	91397.9	63067.7	94835.1	63510.9	69331.9	76876.2	74348.4	63709	100317
O14647	NA	2466.05	NA	NA	NA	3543.18	NA	3929.63	3767.52	7959.32	NA	5330.21	NA	NA	9290.02	NA	5552.69	NA	NA	7605.75	NA	NA	3442.15	NA	5421.33	NA	2317.87	NA	NA	2303.99	5493.48	5834.5	3982.87	NA	1637.53	NA	NA	4441.48	NA	2678.83	NA	3477.99	3181.58	NA	4056.47	8528.54	8047.18	NA	4524.07
O14653	76531.1	41692.1	57285.2	77842.6	78373.1	65707.4	98877.5	64565.4	102536	65458.3	74264.2	78252	51343.1	87169.6	78489.8	63573.8	79824.6	83020.4	82263.6	55756.5	53169.4	76138.7	92306	73460.2	75861.2	94439.5	67653.2	42100.3	67275.5	101813	62285.7	78619	64125.2	76901.7	78548	80770.1	49378.9	74889.5	47577.2	77490.1	30691	84961	50931.2	71783.1	83299.4	93834.8	51665	82663.7	76071.3
O14656	116267	172776	111571	147634	186378	114206	246578	106316	161738	160364	92623.9	99828.5	106096	127137	158063	124853	107409	88995.2	121533	68912.5	97399.6	116422	97233.6	93678.4	122353	166417	113426	123724	161480	145954	96536.2	89127.4	134723	154831	126824	171071	106015	136225	146425	101598	81330.9	133147	139323	101815	129987	63104.5	100808	167067	209974
O14657	37096.3	50381.6	55102	59317.7	77166.6	37709.8	170653	57395.7	99795.6	62506.3	17368.5	54003.3	43985.8	51137.5	83606.1	66822.3	41390.5	41208.2	50468.4	37045.9	59797	69345.7	59584.7	42414.4	50030.1	63351.7	40439.6	49173.5	101008	90110.7	36207.8	54384.8	71381.8	74468.6	61803.7	92423.3	53240.6	45093.1	35099.8	35139.7	36037.6	38024.5	48650.9	46750.6	35285.9	28745.3	32658.1	85701.6	126097
O14662	23445.6	15827.3	25300.1	13578	13485.3	12054.3	22709.2	11297.1	12244.9	11255.6	8359.04	25324.3	18702.5	13140.3	8287.83	13218.1	16226.5	11379.4	16067.2	10273.4	11280.2	15686.2	26891.2	16955.9	18963.1	14486.6	12415.8	19996	9767.19	10502.7	9562.86	20422.2	11207.4	5750.47	14076.8	9393.86	11331.6	23579.6	20550.9	19971.3	16224.4	7820.12	17033.6	14993.6	12417.2	15607.4	14711.4	13974.4	10400
O14672	22809.8	38116.4	33923.6	19164.6	43216.1	19775.1	37310.1	15247.1	23407	25371.4	36463.7	22613.1	26652	30158.5	17610.5	22869.2	33821.4	26323.9	21842.2	25386.1	41157.5	25909.2	20787.3	20977.3	27555.7	27886.5	23817.3	49257.9	23646.3	23337.2	13682.5	31412.7	28231.5	32504.9	32160.5	31931.2	23377.2	34904	21381.3	20713.8	27718.8	18081.8	17181.2	31699.1	15414.9	40216.7	36584.3	25796.8	28524.3
O14678	127091	151644	107926	198156	137013	140489	133996	127093	135369	157872	124993	171768	139906	143562	133657	120181	124567	143315	185392	139758	156722	125279	132196	140445	145970	157031	160410	98256	148434	114522	127902	132702	200193	144181	146422	162636	147697	141071	152987	139129	182721	147669	107593	148513	95239.5	135920	143004	191499	159556
O14681	68890.7	75407.7	54890.6	97409.6	92179.5	79203.8	57462.9	71523.8	85433.2	87271.8	67425.8	78167.6	59946.7	63146.9	61999.4	84887	74743	87275.8	75872.7	109973	81462.5	78076.8	73766.6	98602.9	93341.1	83672.1	77224.2	69392.9	75949.2	78279.1	74667.2	97015.2	115315	102930	88984.4	73048.3	60097.5	112613	76903.7	75279.9	61743.2	72457.3	89375.2	73215.3	89301.1	92182.9	86712.3	96787.7	76439.1
O14683	9353.46	8146.89	15475.7	NA	8921.42	NA	NA	NA	NA	NA	1960.51	NA	6698.5	10070.3	5312.8	NA	4126.37	5393.54	NA	NA	NA	23316.9	6738.68	15761.6	NA	NA	NA	NA	NA	NA	7680.06	NA	NA	NA	9986.98	NA	NA	NA	NA	3429.77	NA	9773.37	NA	11606.2	NA	NA	NA	NA	NA
O14684	NA	NA	NA	NA	NA	NA	NA	NA	NA	NA	NA	NA	NA	NA	NA	NA	NA	NA	NA	NA	NA	NA	NA	NA	NA	NA	NA	NA	NA	NA	NA	NA	NA	NA	NA	NA	NA	NA	NA	NA	NA	NA	NA	NA	NA	NA	NA	NA	NA
O14727	5188.47	NA	19134.3	5198.44	NA	6305.68	NA	16441.6	3587.81	7255.67	6498.84	8589.24	7672.4	6846.67	3198.26	NA	9709.02	NA	6001.98	8399.6	NA	8492.1	7667.92	6641.24	5266.31	NA	4456.77	8581.82	8310.03	NA	2605.25	NA	NA	NA	8109.66	8056.45	NA	NA	8165.3	5580.91	NA	5114.47	4239.22	6079.59	NA	NA	4144.99	3965.3	5784.11
O14730	8933.76	NA	9153.45	5582.28	NA	NA	5582.15	NA	NA	2058.26	15486.1	4990.1	NA	11843.7	NA	13666.2	6121.4	14249.7	4509.82	5149.85	NA	NA	7476.36	NA	6978.18	NA	11698.5	NA	9596.78	NA	13515	NA	6321.64	NA	NA	3760.7	3440.04	9539.12	6634.5	NA	NA	8967.33	NA	6441.03	10027.8	NA	NA	NA	NA
O14732	48920.9	135140	64905.6	32181.2	NA	36251.4	50894.6	173267	120617	52553.8	35286.5	55870.4	34615.8	25928	24067.7	41176.7	28493.7	21742	62854	28896.7	75914.4	54954.5	NA	58320.9	41015.7	106091	9491.78	491693	35777.4	117844	60144.7	240316	30842.7	84203.5	108269	39962.5	84994.2	24441.8	76108.5	26203.4	77873.4	39842.6	53047.5	51685.9	48429.4	43638.5	27234.9	62674	42226.1
O14733	9137.89	NA	NA	NA	NA	NA	NA	NA	2093.88	6116.67	3675.93	3746.68	NA	3382.43	NA	NA	NA	7219.62	NA	3784.77	NA	NA	NA	NA	NA	NA	3964.5	7346.18	1642.74	NA	4428.97	NA	NA	NA	NA	NA	NA	NA	3692.91	NA	NA	NA	4800.31	7690.7	NA	NA	NA	5752.76	3388.87
O14734	225614	302851	169279	307217	289301	346488	265639	198229	277454	393406	274996	297604	208473	241134	292426	266016	245245	219212	334505	225058	281695	182912	194639	254548	318680	248686	261918	147695	294124	348422	263765	206977	306026	283240	260006	272452	205229	191060	333718	232921	138124	277859	170496	197186	172322	125985	194175	301967	301610
O14735	89399.4	129079	74492.4	136955	105700	75069.5	79482.2	96676.6	89252.8	117924	98019.2	93381.8	83912.9	83971.2	85380.7	108611	74410.8	65211.9	120762	60800.5	87482.9	74569.5	90929.4	106476	102558	102696	110719	111243	51086.7	99903.4	73420.2	95569.9	121241	116964	80507.4	77687.1	64366.7	92683.8	72799.3	70141.4	67622.5	120228	97083.6	86413.5	70482.8	80565.1	106348	100328	92285.5
O14737	174679	183711	132229	140782	137372	145439	143572	148818	153105	189820	129735	174273	144279	150780	144611	151910	128756	156764	167651	158022	158042	105827	145410	103042	136311	98463.1	166198	120543	183982	127074	153730	132428	133412	102707	105211	160297	183107	164299	142095	165007	135980	116376	150802	138817	158898	188403	142019	186871	147753
O14744	124711	131712	107593	108836	99828.3	140078	107560	98545.4	128351	102378	117575	116289	97511.2	105635	110354	127503	104073	129962	118341	126163	124353	107031	92642.5	158208	121260	113568	128935	140572	127648	137474	109460	124468	102548	123339	138251	137210	147391	99271	123458	124660	164747	128699	104272	99473.6	136438	119879	96737.6	113846	73880.1
O14745	779201	806576	903857	756858	767721	716758	794830	727296	734304	802488	756596	745709	798734	780679	640490	780538	755740	760155	769420	867984	790786	733428	756732	769886	686324	604901	760582	701366	704109	635622	739843	814784	787011	703255	723442	762082	837792	706594	830207	770533	762686	697195	790250	647643	757664	775638	897245	672297	702419
O14756	1.718e+06	2.11315e+06	1.86112e+06	2.27668e+06	1.79652e+06	2.04202e+06	1.32097e+06	1.48325e+06	2.04607e+06	2.05726e+06	1.90482e+06	1.86739e+06	1.99917e+06	1.59383e+06	1.71455e+06	2.079e+06	1.72756e+06	1.70524e+06	1.82157e+06	1.92908e+06	1.82157e+06	1.93761e+06	1.50035e+06	2.1484e+06	1.93414e+06	1.97534e+06	2.0196e+06	1.08775e+06	1.37977e+06	1.33021e+06	1.8491e+06	1.52249e+06	2.5287e+06	2.25923e+06	1.70438e+06	1.43353e+06	1.76274e+06	1.87772e+06	2.02598e+06	1.64469e+06	1.37495e+06	1.93203e+06	1.87041e+06	1.58028e+06	1.94206e+06	834989	1.97188e+06	1.89249e+06	1.72979e+06
O14772	13393.3	8780.08	NA	5230.06	8899.64	NA	5236.24	9308.18	5714.26	5050.57	6844.36	5933.62	NA	4608.52	7714.95	NA	6539.22	7643.33	13487.4	10168.3	5298.93	6832.24	6644.47	4266.84	6052.68	7317.58	NA	NA	NA	5047.88	9443.6	40078.3	5429.21	5549.29	5269.12	11521.9	7431.49	7827.43	4018.86	10416.4	NA	NA	NA	7553.06	NA	28164.2	NA	3336.33	NA
O14773	129223	146064	83257.9	99505.3	132791	104658	121697	199134	45720.1	108160	39854.6	107887	63417.2	152782	164386	55724	120007	92815.1	44244.5	39400.4	91024.5	164321	155670	161307	127795	135732	110894	290976	135697	146918	83724	95953.6	46134.8	77214.4	102966	93644.6	130494	141300	65386.3	235590	274672	78479.5	119297	118146	92329.5	54018.8	139564	114769	134203
O14776	104015	90605.1	81431.7	101525	116192	165750	121389	158709	83288.1	135791	124095	128473	105361	140418	162249	125347	130322	140030	167305	167762	112700	70183.1	109487	99227.2	115338	140558	174857	126517	108674	164106	174907	137271	117704	47930.8	142014	141693	77797.3	93969.2	151147	182388	148706	193009	134492	103659	170036	103681	115841	107200	120553
O14786	31902.9	37316	44200.5	30665.7	29047.9	26272.7	32675.4	30526.9	30423.3	35505.5	23135	20243.1	17665.5	32675.6	23727.4	25065	35420.1	33676.1	44546.1	34171.1	22207.3	42868.5	21780	30364.4	17604.9	27306.5	15698.3	53467.6	26595.2	29863.2	19396.3	24380.6	21593.8	32594.8	24175.9	13640.9	46382.3	36063.1	20002.3	38541.4	46310.4	17631.1	41058	37455.8	22400.6	48044.5	30931.3	29934.3	20317.9
O14787	23757.5	20192.3	22538.6	22434.5	16674.4	24611.2	24607.5	25133.1	12428.5	21570.6	18545.8	15791.6	36299.6	19259.8	19310	12937.8	28380.3	17909.3	17789.8	7619.9	18099.5	13095.5	33545.4	18300.7	16760.4	26273.9	16291.6	36329.4	18522.8	21214.6	17186.3	19816.3	18464.4	12359.8	22059.8	12274.3	24323.2	15827.7	17033.7	25769.2	15031.8	27694.3	19460.3	22445	19647.1	24309.3	27777	22008.8	17636.1
O14791	22954.3	29353.4	18189.6	20784.3	26455.6	16334.7	29064.9	15635.3	28550.5	23412.7	18369.7	18099.7	NA	19192.7	20573	25043.6	15801.2	23346.9	13300.9	17233.5	25844.9	18447.5	38746.7	15096.2	13946.9	14268.4	17924.1	18467.2	15568.6	19426.8	15625.5	13488.1	33419.2	26829.1	19607.5	22299.4	18958.3	17162.5	19508.3	15736.6	NA	13742.4	12337.4	12196.5	19084.6	18974.8	15553.8	23633.5	28767.4
O14795	13535.9	23271.6	18227	17669.4	23954.1	21143.3	15130.2	30080	10956.5	27879.2	26160.8	30932.9	24661.9	22447.9	12374.9	14423.5	29006.7	14901.3	28978.8	27792.8	22583.2	25319.6	31900.4	27582.4	18231.5	12220.1	27164.4	32140.3	17201.3	14968.9	22643.2	20304.6	13150.9	19136.1	25791.8	18534.4	36072.3	15971	24104.6	22684	5536.62	16535.7	13199.6	26941.3	18509.5	NA	18215.1	24172.4	16896
O14818	1.80577e+06	1.68931e+06	1.66479e+06	1.25289e+06	1.58534e+06	1.46859e+06	1.61174e+06	1.72902e+06	1.54789e+06	1.41692e+06	1.49013e+06	1.39981e+06	1.58481e+06	1.62904e+06	1.43288e+06	1.56489e+06	1.68151e+06	1.44436e+06	1.2123e+06	1.67748e+06	1.50354e+06	1.62244e+06	1.55405e+06	1.69741e+06	1.42863e+06	1.77649e+06	1.4253e+06	1.76677e+06	1.40881e+06	1.52192e+06	1.5391e+06	1.68804e+06	1.28313e+06	1.66497e+06	1.81119e+06	1.31458e+06	1.6827e+06	1.51777e+06	1.77706e+06	1.72439e+06	1.59219e+06	1.6128e+06	1.62586e+06	1.41446e+06	1.50644e+06	1.40879e+06	1.52307e+06	1.47097e+06	1.49244e+06
O14828	29038.5	40553.4	41452.3	37365.6	42227.7	29895.8	39436.3	31640.6	41508.7	32136.8	39416.5	30359.3	39629.1	38736.4	36559.3	38498.6	36004.3	23873.7	51555.5	36384	37011.5	55823.1	35502.5	42084.8	22768	27675.7	22182.3	30875.2	38523.7	39545.7	26780	21453.7	31905.5	35882	26689.8	35697.5	24336	42673.7	33382.6	36647.2	21255.6	30996.4	43885.7	29906.8	42751.5	46485.2	42187	33085.2	37401.3
O14832	139490	142706	91662	157877	138825	148682	152493	83712.7	177527	115230	146921	124408	126270	142104	123431	188150	153332	140382	97067.3	187786	129306	113613	154665	143703	169199	168145	170764	100042	141319	114355	168803	104703	150456	150785	146539	137065	127057	144511	172309	141977	57830.9	103295	129254	104715	121628	45249.2	184947	165744	128121
O14841	680921	583470	668316	524358	652681	556464	652720	615148	622489	431622	713914	633332	543235	761647	545309	637943	626570	725982	652525	692696	610039	539936	763110	643930	596488	561914	651137	469852	677933	547110	680988	574237	562057	635216	647541	615438	598336	578456	697261	623302	516938	639568	587757	549157	848825	534671	600865	593081	510641
O14874	174171	181283	165121	214508	201317	158917	200506	140581	212368	144782	216319	213913	139784	224548	200593	213158	227736	213560	161477	185339	191710	163928	199020	154673	202955	189495	192723	132399	155363	115128	189852	127614	174737	167873	154835	137970	117782	230911	225332	189434	66171.5	143232	170235	130921	199510	105216	224690	163439	233751
O14879	57714.2	67044.2	74550.4	58934.5	48240.2	52807.9	64867.3	74141.8	61847.9	53249.8	56113.4	41790.2	56427.5	55114.7	43934.4	60035.5	57828.8	69471.3	54456.4	49883.8	58526.1	42181.1	51410.5	79778.5	57484.7	69568.8	45827.2	64114.2	58073.8	55332.1	53120.4	52893.7	56577.1	61185.5	49005.4	40865.3	80880.9	55896.6	49835.3	50772.6	74641.8	52714.9	57442.9	57982.1	55984	64856.8	77945.9	62489.6	50605.8
O14880	531346	386376	423692	476269	549712	424719	535263	452827	468650	329430	613197	545462	448166	535483	428056	568035	444598	602848	472688	524068	476142	457498	458558	429770	521798	449065	422708	316783	405710	395038	476482	369261	395522	540673	430988	386855	368132	493929	459698	515449	278057	412638	429578	289723	609285	261552	535255	445288	411309
O14896	17426.5	22877.6	12315.1	10932.5	22055.8	9767.22	19909.8	7134.09	11032.6	NA	NA	10318.2	NA	10549.8	9862.3	18636.2	12030.3	7374.25	NA	6079.12	NA	15181.7	9942.86	9649.66	17302.2	17431.7	8106.66	NA	7982.85	12072.8	9715.05	13248.4	13308.1	13710.6	8769.16	13170.8	21330.3	9689.85	10962.7	21639.8	NA	23179.8	22054.5	17357.5	15344	NA	16077.9	8645.79	11470.4
O14908	37022.7	28652.1	24656.2	47193.7	32305	42471.5	32071.6	30759	29633.8	36200.7	28212.8	26618.8	24951.3	21565.4	21755.9	38206	42393.3	38552.4	31043.1	27789.1	37986	41483.7	19423.8	56985.8	54372.5	38479.7	25503.9	50254.8	28172.9	34428.4	27434.6	49687.1	33084.2	45282.6	36433.5	27698.3	15500.2	24672.9	32925.5	35685.4	62162.3	44778.2	24843.3	39071.7	31193.5	68414.8	25533.4	34111.4	33900.2
O14910	70270.2	89513.1	120525	95889.1	128950	101311	85074.9	82133.3	114041	109767	87053.8	70139.4	126566	97618.7	113689	90261.1	77143.6	71459.3	85857.6	102404	128345	64106.2	79975.6	97513	108021	84056.5	102599	59253	103193	106820	103540	84689.2	116102	99263.6	92158.9	102780	76139.9	96606.7	109658	76843.6	103480	102091	114029	99880.6	87328	89094.8	106807	110095	75688.1
O14920	18206.7	17901.1	25002.2	21224.1	15885	17439.3	17984.7	21482.2	25887.9	13673.7	14534.4	12871.2	26879.4	12059.2	10418.8	17306.5	26098.8	20024.8	56625.5	24409.2	10901.9	NA	22477	12502.1	13914.2	20486.8	19857.3	48139.8	16541.5	19012.4	15469.1	18718.4	31471.1	15372	14967.5	12955.4	14488.9	26486.5	16296.9	16312.7	21611.2	13877.6	19761.2	24122.9	15385.3	30319.2	15286.5	16960.4	17214.5
O14925	25511.1	22794.3	26526.6	35914.2	41276.5	42017.7	32023.2	34297.5	38101.2	28673.4	36170.8	39077.4	31290.8	48691.7	43392.8	42353.8	37047.8	39212.2	30479	44533.5	46566.7	33061.8	34050.5	23604.9	45501	38987.9	35616.9	NA	29182.7	26826.9	41839.8	21248.9	39000.6	40111.1	30067.6	33791.8	31889.6	31303.8	37168.6	30862.8	17038.5	35149	25580.3	33495.2	36575.1	NA	46038.5	32082.2	33717.3
O14929	NA	12215.5	8711.6	3383.46	8398.62	5017.47	NA	NA	7545.75	NA	11323	11823.1	NA	8801.4	NA	5065.63	8241.9	5571.37	NA	15987.2	NA	15732.5	8355.71	5414.77	18067.8	5769.19	4982.84	13959.7	NA	3023.49	8421.6	5892.64	NA	8687.9	8181.03	NA	NA	3457.32	NA	NA	NA	9246.32	10106.9	12264.6	8782.95	5231.95	13166.5	5293.98	9733.76
O14933	126032	139120	122100	119112	98963.3	127257	150165	167721	129403	146721	112515	117912	147381	100362	102382	126477	143797	143473	123710	116336	85571.6	107722	117924	141860	136454	102143	125078	140298	82161.4	105874	99549.9	112465	77874.8	102537	143803	116792	150974	135694	142309	120229	148247	116578	128489	118552	136316	136625	156701	140879	130625
O14936	136141	146063	141622	158425	149152	110019	116502	161365	143505	158851	133397	138963	161309	135840	144672	144752	96399.5	125708	106107	145390	135376	118580	133449	101871	128148	142483	139342	147657	127863	153883	131289	124345	164970	162755	122458	104310	135132	159579	131417	111084	156949	118875	142330	148363	143525	122700	142469	149973	141863
O14939	NA	NA	NA	NA	NA	NA	NA	NA	NA	NA	8650.88	NA	19780.6	NA	51621.2	NA	NA	NA	20677.6	NA	NA	11021.2	NA	NA	65136.1	15830.9	NA	NA	NA	NA	NA	21313.4	NA	17198.3	NA	10177.7	NA	NA	NA	NA	NA	NA	NA	NA	NA	NA	NA	NA	NA
O14949	223987	318388	195863	330426	288087	293763	335237	251688	314202	236262	359608	320792	220578	275109	257308	319599	222993	346491	234786	300816	230701	230906	225336	269453	242713	247031	406041	104331	329108	197753	300771	218951	299038	257955	245491	272346	248500	193332	336108	255151	141983	262977	225826	209833	267271	77260.5	345055	279168	283675
O14950;P19105	645268	551365	966277	693422	841705	626823	694301	834439	742698	675109	708650	708678	1.02102e+06	668872	805433	654306	733197	707738	840010	681305	1.0032e+06	780293	752199	568161	551720	685271	692064	689033	612162	617026	680026	786633	708379	880127	740676	563809	544001	776572	584965	625273	894999	677533	692743	881187	739610	1.3687e+06	701904	679630	716689
O14960	NA	3895.37	NA	3256.56	8508.3	3079.14	7090.51	NA	5778.64	10598.7	NA	5397.47	NA	5667.85	2844.67	3732.7	7522.9	2717.49	NA	1238.76	NA	NA	NA	NA	5520.07	6049.57	NA	3824.54	3355.68	6410.55	1971.66	NA	6765.74	8084.54	NA	5551.48	2529.07	NA	2345.45	NA	NA	5157.9	NA	NA	4405.47	NA	NA	5465.55	8035.32
O14964	93682.7	80530.8	87155.1	82077.4	84925.9	79689.4	99880.8	88734.8	84869.9	84472.9	85397.3	63742.1	98024.5	95810.5	82083	109154	65444.1	94507.4	70172.1	88939.2	81980.9	89891.5	85925.8	61483.8	62467.4	77796.5	70680.2	89792.5	75355.6	69541.9	79451.7	128290	62378	80374.3	79122.4	65777	89108.2	88964.2	69335.3	57570.6	92410.4	74827.2	79098.7	62391.6	73430	93870.7	84746	77067	70838.3
O14966	40245.9	39522.4	47554.8	39496.4	33220.3	49879.2	42677.3	16121.3	41230.8	29472.8	34551.2	33332.6	NA	30373.8	38639.6	34643.6	27861.8	29047.4	NA	31730.6	40230.2	26639.8	38903.3	39728.3	21476.3	31301.9	34023.7	32953.9	46407.8	31691.8	NA	28695.9	32817.9	33343.2	8299.6	29569.2	30970.9	25457	34580.7	27800.1	NA	46447.4	23823.4	18361.9	42136.2	NA	34597.2	33629.6	26679.4
O14967	58701.9	87656.3	54202.3	92428.7	64812.2	94160.2	161526	55534.7	93179	102283	80350	70070.6	89661.3	88663.9	66735.7	106545	95179.8	70727.2	81752.3	79168.9	86475.7	46633.6	70159.9	60245.4	79079.9	72417.7	88325.6	48043.1	134327	105105	65995.3	58209.5	107665	98880.2	74658.2	94909.4	54227.4	60628.2	75978.5	71162.3	55213.9	75556.4	44751.3	79046.2	104366	50104.2	81283.1	91763.5	108528
O14972	28759.3	39357.6	30412.1	35670.5	40652	28705.6	28040	41447.9	21775.1	29971.5	24606	36725.6	29156.7	43837	39693.6	29426.3	22603.3	26463.8	39141.9	36312	31322.9	24875	39849.3	47353.4	34972.3	46480.3	36416.7	52909.6	27493.3	33619	25445.6	27098.7	23611.9	38463.1	38607.6	22787.9	46720.4	36110.4	32264.2	45104.9	47624.1	28115.1	36106.6	44611.4	22754.6	16238.2	25407.4	35769	34763.2
O14974	139445	114814	172648	113370	117682	102455	112247	153943	95704.7	124979	104280	99224.5	132003	114538	96095.6	108401	111148	94378.1	180272	106626	143652	140833	108241	84433.1	88392.2	97030.4	99883.9	124079	110244	115970	92102.8	74004.3	120172	108370	85614	124711	80880.3	77066.3	110747	93152.6	142611	71966.2	106013	161645	155193	131986	104378	106208	107114
O14975	2.568e+06	3.04258e+06	2.24529e+06	3.71409e+06	3.05891e+06	2.82282e+06	2.16679e+06	2.18322e+06	3.34653e+06	3.40343e+06	2.84551e+06	3.11972e+06	2.6277e+06	2.72322e+06	2.68987e+06	2.70241e+06	2.45926e+06	2.85712e+06	3.03907e+06	2.33677e+06	2.95922e+06	2.61066e+06	2.59682e+06	3.01694e+06	3.10332e+06	2.93263e+06	2.85989e+06	1.71264e+06	2.24338e+06	2.63629e+06	2.70324e+06	2.45134e+06	3.64696e+06	3.43782e+06	2.88546e+06	2.55748e+06	3.01249e+06	3.21827e+06	2.60261e+06	2.65143e+06	1.60506e+06	3.35644e+06	2.80171e+06	2.14281e+06	2.71358e+06	1.21418e+06	2.70292e+06	3.26033e+06	2.67274e+06
O14976	86269	110671	112640	101769	99890.5	96193.8	95297.3	103606	97680.5	90128.5	97572.2	97579.9	83500.8	92180.9	99443.2	98473.9	99569.7	117373	100950	97411	107559	103312	89948.8	81333.9	109972	95074.7	98502	132338	75464.6	87786	110979	133044	91278	83346.3	94943.6	106130	111747	79372.7	110294	99562.5	145213	78656.2	102740	104460	104759	68399.4	100397	101484	109914
O14979	151675	203034	198040	152690	194768	295552	156227	294177	152739	217541	220679	213490	169857	229443	216678	214044	233395	218302	235092	232842	184422	214606	166717	182946	181883	191799	269885	205019	208929	249579	273149	230873	148827	121344	254598	207481	178055	187569	196045	265987	385747	312321	243460	244647	237259	274894	247846	176221	191990
O14980	532957	418621	457360	445608	455718	497828	406904	482882	396727	494714	434104	466321	364192	415411	459169	431101	527405	476971	431071	462909	461601	492068	547749	446199	446671	438472	537162	433145	516107	484828	497634	476672	474257	329409	510483	454700	391784	422368	431786	563594	521948	588983	473240	443253	581752	375461	429956	378088	414515
O14981	14275.3	25301.6	21703.9	29413.6	19674.1	33933	29467.8	38087.8	24304	24145.9	29214.2	25209.9	NA	25627.4	27616.9	35114.4	33286.3	21774.7	19580.8	26294.6	29420	29362.2	26908	22926.6	36715.1	32356.3	26771.2	29331.5	27728.4	37185.4	30729.5	26830.1	38506	28047.5	23977.7	43368.7	42870.7	20665.3	28736.6	27288.6	35352.1	51753.5	35785.6	29968.6	41164.9	20163.8	23808.8	24235.5	18215
O14983	NA	NA	NA	NA	NA	NA	NA	NA	NA	NA	NA	NA	NA	NA	NA	NA	NA	NA	NA	NA	NA	NA	NA	NA	NA	3954.32	NA	NA	NA	NA	NA	NA	NA	NA	NA	NA	NA	NA	NA	NA	NA	NA	NA	NA	NA	NA	NA	NA	NA
O15020	632895	648246	631329	578269	613813	625140	393669	664450	580999	544067	621501	645495	748362	549325	577712	626879	660857	645668	537505	707068	774287	689740	643808	694767	598777	599362	590753	846233	450298	495334	640887	811926	627516	794856	625884	574228	750618	728541	652875	526463	721927	464718	688483	644054	679296	684588	684237	455830	473202
O15021	NA	5000.28	NA	NA	NA	NA	NA	3082.16	NA	NA	562.461	NA	9445.89	10914.9	NA	NA	NA	NA	NA	NA	NA	NA	NA	NA	NA	NA	NA	NA	NA	NA	NA	NA	NA	3576	NA	NA	7749.52	NA	NA	NA	NA	NA	NA	NA	NA	NA	NA	NA	NA
O15027	483417	459318	383042	448335	487334	435096	451853	362961	477605	379444	455921	414205	444433	506007	427445	471328	396761	428467	436653	450537	385630	415366	517361	421611	476808	433747	464783	302936	464840	403909	412265	334106	395191	405237	437872	515035	490169	443851	481609	367706	281906	419706	375460	403039	507001	249340	437199	410146	498638
O15031	148389	109487	160291	103456	107926	98740.8	190256	130098	125679	97385.6	108501	119332	156791	140611	139738	141289	133062	123183	127802	127083	146014	138643	139425	132993	131230	115533	121698	181343	183829	129627	100762	145741	108045	130725	110667	118649	117969	169649	111656	125694	190802	94962.5	141006	137078	113334	170143	116194	124350	125435
O15037	NA	1874.39	NA	NA	2435.83	NA	3478.11	NA	NA	3032.36	NA	730.726	3369.24	NA	NA	NA	2824.54	NA	NA	NA	NA	3037.2	NA	NA	NA	NA	2118.12	NA	NA	NA	2769.43	NA	NA	NA	1868.43	NA	NA	5057.38	NA	2879.03	NA	NA	NA	NA	NA	2778.81	4691.57	NA	NA
O15040	NA	NA	NA	NA	NA	NA	NA	NA	NA	NA	NA	NA	NA	NA	NA	NA	NA	NA	NA	NA	NA	NA	NA	NA	NA	NA	NA	NA	NA	NA	NA	NA	NA	NA	NA	NA	NA	NA	NA	NA	NA	NA	NA	NA	NA	NA	NA	NA	NA
O15042	38275	37374.9	32085.2	34912.6	44505.5	70944.5	33758.7	53436.1	35677.2	51713.3	51042.9	36036.4	24264.4	36506.9	34188.9	63534.1	46465.4	38768.9	38349	51073	36513.2	48000.1	37913.3	37005.9	38822.4	31332.7	55169.9	31040.9	33748.8	39030.1	53365.8	47896.2	44342.9	21975.1	38399.9	46859	22355	30721.2	35094.2	58894.1	32641.9	75174.6	51879.2	45471.2	73018.9	26758.6	31883.7	36587.9	49605.7
O15047	NA	6672.54	NA	3710.28	NA	11273.2	NA	NA	NA	6562.59	6091.57	18192.4	NA	NA	11703.2	9104.75	2098.19	6451.35	NA	NA	NA	NA	2548.28	NA	NA	8949.41	6201.51	NA	7336.65	4480.32	6135.05	2639.29	6458.75	NA	11216.4	4204.61	6158.86	NA	2492.03	2563.68	NA	7420.89	NA	NA	NA	NA	NA	4512.86	NA
O15050	NA	4043.24	NA	NA	NA	2526.02	NA	6189.67	4715.73	2973.74	6663.99	7750.87	6230.31	7054.21	4978.63	5279.98	8908.3	NA	2471.03	1491.32	6681.3	NA	4719.15	5106.8	3663.51	5993.42	5695.53	3641.58	4731.53	5359.77	5185.12	NA	6354.62	2609.53	5439.58	5461.82	NA	6424.45	5046.91	NA	4298.17	7094.41	6259.43	7148.44	2900.1	6470.96	NA	3996.71	5068.91
O15056	19750.4	NA	7278.35	NA	28030.5	14273.5	NA	NA	8295.9	12179.4	7562.89	6475.76	NA	NA	23128.2	16736.5	NA	NA	NA	NA	NA	NA	17474.4	13632.2	NA	NA	NA	NA	9227.84	NA	NA	3646.73	6985.88	NA	NA	15873.8	NA	9249.55	9729.26	13607.6	NA	15377	8248.4	NA	NA	NA	17098.2	16947.2	24355.3
O15061	1692.31	NA	NA	NA	NA	NA	NA	NA	NA	NA	NA	NA	NA	NA	NA	5494.4	NA	NA	NA	NA	NA	8173.2	NA	NA	NA	NA	NA	NA	NA	NA	NA	NA	NA	NA	NA	NA	NA	NA	NA	NA	NA	NA	NA	NA	NA	NA	NA	NA	NA
O15067	337521	313751	343543	320717	293652	319217	305838	410544	338183	294022	331882	284372	357600	256316	334030	364476	328910	361083	270812	340559	326943	347661	311481	296943	306346	248071	299988	339739	313691	312583	388005	287828	329911	294082	300820	258293	246003	360202	305296	270636	348531	281378	294373	340511	303553	419589	317476	312756	306230
O15084	16945.5	22517.5	11676.8	21341	27580.2	27364.9	21608.9	24327.3	15212	24315.1	23848	22931.8	36732.4	20223.9	22488	25400.6	14709	25208.4	50193.9	30598.9	26812.8	23425.3	19523.9	18709.9	24658.2	18151.3	31858.7	30599.5	23187.7	21019.4	14649.3	14150.2	22664.3	14996.2	16253.8	29352.9	23701.6	22458.9	26606.5	33973.6	18834	30207.5	24349.2	21822.1	27730.4	NA	20505.6	37843.2	33120.3
O15085	NA	16249.7	39051.4	6993.7	14956	21584	18784.3	12480.7	20513.8	19362.6	21053.4	22089.6	31997.8	19312.7	17985.2	16746.8	27570.5	22978.4	11855.2	18685.2	21077.5	30393.7	14669.1	22681.6	18698.6	24282.8	13168	41728.6	15823	25895.5	26239.9	27519	33633.3	14368.3	21653.5	25855.6	21497.9	18802	17739.9	19195.5	26690.4	15573.1	19892	18900.1	24724	28569	25271.2	21829.2	19825.9
O15091	28248	36006.9	42537.1	34105.2	33050.6	46129.9	32014.9	19843.6	26568.2	46655.8	28740.8	37426.5	29303.7	29013.9	27761.6	24025.8	31340.1	28086	40500.1	38912.7	31900.7	28432	30915.6	51193	36175.8	50850.5	39042.8	34853.3	37129.7	27305.2	34759.6	26439.4	39493.5	29386.7	41245.4	30434.1	27393.2	47845.9	42663.9	40834	26167.7	40940.6	40033.5	41996.6	32228	8312.02	31018.4	29218.3	34329.6
O15111	18379.4	7722.43	10795.7	7589.95	6629.11	14629.2	14536	7130.18	11306.1	11433.9	10894.8	NA	16867.7	12801.7	9347.13	9715.46	NA	10486.3	7063.04	6005.9	6902.25	9981.6	NA	11385.9	12331.3	10652.2	8998.94	19785.2	8780.17	15017.2	11950.4	9648.81	12401.8	14177.4	14258.6	8480.71	NA	10205.2	5345.67	6443.01	20645.1	10617.8	12402.6	16617.3	14309.9	18411	8160.38	14644.7	13896.1
O15116	5992.72	10411.6	13749.7	5777.74	NA	10349.5	NA	13626.3	NA	10598.5	5737.31	3910.29	11561.7	NA	10439.1	11884.9	7809.82	6996.54	12786.8	6643.17	NA	6167.83	9528.8	18621.7	4934.62	8731.02	8072.73	13233.5	NA	NA	8378.38	8376.53	2693.02	4775.68	10944.1	9594.29	4484.92	NA	8243.2	11991.2	22110	7302.13	11782.8	9971.19	6740.8	NA	11111.8	12216.3	7306.3
O15118	NA	29862.1	19711.8	NA	13945	24696	11632.1	NA	17004	18620.4	6003.15	NA	NA	NA	10503.8	NA	13875.7	NA	8859.01	12521.3	12111.3	14046.2	13175.4	26642.2	27762.6	19833.9	NA	63236.1	27007.2	24106.1	12536.5	17204.9	11150.9	NA	11008.3	20300.5	15838	NA	16590.4	8718.65	NA	NA	15974.5	20190.8	7016.35	23434.7	7944.2	NA	23054.1
O15120	183878	167436	114143	227528	185375	169858	147718	157416	195622	196622	175876	200983	173351	160307	158678	166965	130031	150416	135257	169692	152844	223226	167022	176680	135459	202864	147746	158804	174938	163382	151836	141426	198368	213970	150414	163649	211130	149941	195323	137742	64985.3	160341	172305	143279	141806	144108	159767	170730	166163
O15127	57785.8	49020.9	74886.2	36764.7	40879.8	29228.3	65516.2	40761.1	41505.5	34063.8	44561	34345.3	64175.5	55825.6	66453.5	62855.4	55168.6	43594.8	39810	59561.8	45074.2	60654.4	63238.7	44282.6	55569.2	29637.9	39328.4	133855	53071.7	48889.9	40754.9	42255	61362.5	49080.6	58835.5	45752.8	55558.9	57101.3	44359.9	63223.9	77829.3	38063.4	45682.5	122058	52365.3	68839.5	44988.6	48696.6	51329.8
O15143	143081	114922	210571	123595	120224	90980.7	151053	114829	99821.6	134149	119773	92157.8	190147	139132	143232	95486.8	169617	123976	153184	114069	100859	162422	187791	101647	89685.8	107045	112470	202259	139870	96972.9	89641.6	62305.5	82685.5	91689.7	127292	115860	113291	99588	110516	146245	296199	86680.2	122727	178687	110797	163187	127021	110659	147458
O15144	734222	663176	1.15947e+06	604651	752457	539525	746849	674873	678828	681747	691097	531425	1.05425e+06	718464	631304	597004	837631	667288	545490	617454	743551	999959	746632	730213	673128	501605	591735	1.19258e+06	711988	640814	543826	848391	581138	761634	599268	616786	731229	727873	591823	613954	979510	485349	702138	1.03806e+06	625070	1.08127e+06	656190	660910	785771
O15145	343203	292100	421885	284905	360734	250241	351962	433359	338029	323307	328263	318580	444287	278094	306221	280571	355867	343000	339406	304233	346450	454573	395177	294775	332791	297858	286537	580076	363125	323739	257997	467004	329936	325664	387229	322673	495301	342953	275664	317744	768970	263890	343879	499134	296185	523941	308525	347788	361499
O15156	NA	NA	NA	NA	873.205	NA	NA	2579.78	NA	NA	NA	NA	NA	5245.3	NA	7371.24	5301.65	12842.8	6251.3	1730.86	NA	NA	NA	NA	9243	9019.7	8968.56	NA	NA	NA	5302.13	NA	NA	NA	NA	NA	NA	NA	7098.44	NA	NA	22916.2	NA	NA	NA	NA	NA	NA	NA
O15160	22189.2	22360.9	21628	22898.7	26778.4	32747.3	30338.5	29448.1	14847.4	23785.9	14797	18804.1	23146.4	21748.3	17182.3	19569.2	21984.6	22033.7	20683.5	19184.9	29625.8	13237	10341	13932.3	29355.6	22579.7	22283.3	22278.9	18743.1	28087.7	21881	20756.4	18722.7	19563.1	40580.8	24493.2	18781.4	31643.4	19614.6	15622.7	25552.9	39476.8	23904.5	26005.6	32552.1	15615.9	27313.4	34374.9	26802.3
O15173	842716	1.31688e+06	871619	1.03704e+06	972286	1.01993e+06	933792	849154	1.15325e+06	1.03079e+06	770766	1.06869e+06	919989	1.04932e+06	1.06641e+06	1.26219e+06	909728	879607	923176	982656	1.07899e+06	816482	879187	918638	1.05784e+06	1.02092e+06	843978	817817	956831	1.22639e+06	914527	916182	1.30897e+06	1.40979e+06	1.10604e+06	1.19289e+06	974772	1.04585e+06	1.02542e+06	1.01651e+06	661272	1.0226e+06	894160	973126	973829	516594	839400	1.37373e+06	1.1894e+06
O15211	8450.52	NA	10081.2	NA	10210.5	5763.09	NA	8973.41	NA	NA	4023.43	NA	11454.7	NA	NA	4574	7862	7585.02	NA	NA	NA	5944.6	NA	10533.7	6946.1	NA	10097.2	20446.1	NA	NA	NA	8103.21	5081.47	7029.15	NA	6138.04	NA	NA	NA	6226.11	17527.6	5153.25	NA	6876.73	8225.63	19461.5	13236.4	6078.28	7332.09
O15212	99827.9	73146.9	93993.3	96525.5	72983.3	90425.4	105745	93650.6	68737.6	73157.5	83373.8	90251.1	75119.2	66347.4	71481.8	76847.2	90865.5	102500	105496	89927.8	86824	94086.9	80235	68747.7	82145.2	76197.5	96988.2	85962.4	77520.9	84280.2	84398.7	66231.7	82963.2	69613.9	90571.5	108203	90261.7	105975	88398.7	84912.1	78410.5	68410	91915.7	73071.9	84437.8	59241.1	72895.5	90485.8	81352
O15213	6639.1	9468.6	NA	8295.44	8291.9	15634.9	NA	8860.61	9301.75	12565.1	NA	NA	NA	14881.5	15913.2	9693.41	NA	10960.7	NA	NA	7931.94	3474.41	3927.33	3324.53	9022.74	8110.61	12695.6	NA	8266.18	12640.9	13528.6	5255.26	2543.31	NA	10727.5	14080.8	NA	NA	5952.35	10290.1	NA	13447	9933.69	11526.7	9781.79	NA	10865.8	6680.95	12292.6
O15226	NA	9062.96	NA	NA	NA	7936.37	8951.34	18667	7732.54	5904.45	18978.7	12036.3	9080.95	15295.2	17274.7	NA	NA	12512.2	16290.8	NA	NA	19095.6	NA	NA	NA	NA	8784.62	NA	10552.5	14895.7	15776.4	13908	NA	15321.2	NA	14772.1	11662.7	NA	NA	16817.2	17223.9	17284.4	NA	16008	23723.5	6271.37	11738	16105.7	28551.9
O15228	96275.5	119066	57124.7	93654.8	91934.2	87271.9	66070.3	55685.8	92681.6	85857.1	82055.2	95323.6	57076	65056.2	79792.2	82712	74245	78059.3	95877.9	76044.7	90568	82079.8	76540	114206	86074.3	75924.8	107999	71395.6	90390.4	91196.8	82049.7	76763.7	69137.8	99839.1	81181.5	69811.4	77579.8	100354	63564.5	113005	NA	102308	99694.9	63963	60212.4	60344.6	100989	72753.2	102667
O15229	397779	528909	323021	511961	394138	490525	354137	412350	454458	415442	561546	487334	370274	319131	376668	476043	380738	565685	461064	460825	415829	473926	505397	457112	554939	429624	607692	194971	372025	341330	497913	384523	487959	500352	434646	387628	350061	407660	487406	460384	192904	490003	368352	378407	325682	219725	536082	371585	369686
O15230	136824	168969	201414	150774	163309	82705.9	129211	197259	105117	119898	168585	79470.5	186495	161811	146361	157895	171904	108881	169114	170880	129961	209640	122891	128249	162770	150841	113036	119890	115859	113097	96904.1	120353	151338	108881	124626	124490	132331	86949	107227	113940	207304	122027	145094	165218	141861	237437	117906	102426	122144
O15231	25510.9	NA	12954.1	13369.4	NA	14584.6	NA	17009.8	18486.9	11952.9	NA	NA	30974.2	NA	13903.9	NA	12451.5	10440.1	NA	14306.3	NA	18564.8	22725	NA	NA	NA	NA	149980	9004.85	4638.82	NA	188674	9683.33	118519	NA	25322.1	10913	23522.2	NA	3348.82	44756.4	NA	15900.2	NA	NA	87267.5	23010.4	18497.3	11887.8
O15239	9997.69	8991.14	4921.66	9960.18	12670.1	5927.84	5583.06	3423.56	15237.9	2012.06	7000.87	11738.1	NA	4780.4	9541.72	13400.5	5229.58	11879.8	NA	NA	8432.48	8362.74	NA	8277.51	3941	5786.07	3979.8	NA	7646.54	3852.4	5132.02	2521.31	4571.98	8406.45	5662.46	4154.71	2180.97	NA	7778.56	1952.08	NA	2416.33	4292.48	4256.16	7995.89	NA	6959.8	NA	7814.63
O15245	253867	245396	270464	187567	269704	203412	207067	236116	217992	180766	263294	233299	237468	240680	154708	250467	241089	275605	198980	281698	263784	238928	246466	267395	166520	231601	255755	193416	190067	218449	271586	236590	194038	196590	244080	221255	266831	223097	226970	220091	286468	205339	198652	224155	247439	281376	242291	239891	144655
O15247	77500.8	30807.1	127626	45249.4	39442.1	38547.5	37387.5	64647	26525.9	24175.6	39713.2	NA	74535.7	29836.5	39525.4	24315.9	52872.4	53355.3	32404.2	43571	32924.5	89944.6	33689.9	20867.6	34781.4	27739.2	36921.3	149213	46555	30756.7	16880.6	42355.1	42660	32925.8	30633.3	45359.8	55365.3	69930.5	18346.4	40473.7	188678	22868.5	31947.8	122434	NA	153594	35401.3	NA	38330.2
O15254	638473	868242	457376	832818	739323	785636	793022	586934	791066	774347	868989	814787	643486	761570	685492	806083	680634	696984	665017	762657	627931	563946	723655	679965	946526	751702	819343	463399	839483	802329	731213	750959	871095	967867	765309	760114	550223	638436	771816	843981	252747	855823	705966	446657	560878	397647	717102	736064	838765
O15258	165245	281898	204074	284287	220950	244711	225207	191189	265197	254835	215155	232949	198288	205840	199097	255647	224959	225085	181701	200651	156956	166746	207580	213546	259192	209198	223474	189066	219904	235236	204442	212219	290001	262703	234097	271048	230976	198702	322919	184657	115614	229208	176861	210084	192847	178332	182236	246314	283519
O15260	517540	551936	530634	542526	650474	534895	587116	388522	614806	627853	576575	686170	424403	509085	529321	701685	473399	586048	506298	408018	589400	428943	451648	673021	480884	479541	574355	472055	469693	512866	467125	490078	589847	631023	484766	509385	565124	484519	576366	504476	455214	552702	459427	533986	574654	368443	511428	591987	623521
O15264	NA	NA	NA	NA	5849.76	NA	NA	10854.1	NA	6692.71	NA	NA	NA	NA	7642.38	NA	NA	NA	NA	NA	NA	9911.54	14595.1	NA	NA	NA	1731.2	30548.9	NA	NA	NA	42981.3	NA	25097.1	NA	NA	NA	5817.09	NA	NA	NA	NA	NA	10753	NA	25619.5	7817.13	NA	NA
O15269	33266	34852.3	41050.7	24823.2	37406.1	31394.9	24952.4	25746.4	38804.1	27906.2	38676.4	29049.6	30429.4	28751.1	34517.8	25151.7	39062.1	32580.7	20800.3	27419.3	44471.7	41526	24360.5	35987.7	26376.3	38062.1	24813	90403.8	29432.8	36901.2	26556.2	41545.9	28365.6	58273.5	37417.3	33888.7	21478.1	17954.6	32909.1	28896.3	47291.9	41232	30449.4	34365.2	23948.1	32085.6	29105.1	36263	34792.9
O15270	NA	7508.46	9834.93	NA	NA	NA	NA	8881.3	NA	NA	9766.92	8896.52	NA	7462.42	NA	NA	12633.5	13867.4	NA	10371.6	10745.7	9975.51	7737	6773.18	8672.95	11040.2	6216.16	25766.2	18841.7	5495.1	9567.85	13778.2	8156.89	NA	NA	15815.2	NA	NA	7370.24	14565.6	NA	7561.66	19656.5	NA	3552.83	15929.5	8246.53	NA	NA
O15294	41349	66511.8	35620.5	35182.7	89507.1	60561.2	65061.3	92173.4	61403.5	48646.6	53113.4	41663.9	31147.7	62117.5	58047.7	56587.1	55294.9	62559.2	55704.3	37365.5	66830.6	51129.7	35934.8	57739	64228.5	63323	58556.6	66999.5	48871.3	69710.9	62299.7	76090.9	56045.7	59506.7	53523.3	50056.4	38157.5	37200.3	50923	57177.1	101453	66094.6	43257.5	43454.7	73853.2	64856.9	46211.3	57818	50365.2
O15296	NA	NA	NA	NA	NA	NA	NA	NA	NA	NA	NA	NA	3507.68	NA	NA	NA	NA	NA	NA	NA	NA	NA	NA	NA	NA	NA	NA	NA	NA	NA	NA	NA	NA	60740.2	NA	NA	NA	33594.8	NA	NA	NA	NA	NA	NA	NA	NA	NA	NA	NA
O15304	NA	NA	NA	NA	NA	NA	NA	NA	NA	NA	NA	NA	NA	NA	NA	NA	NA	NA	NA	NA	NA	NA	NA	NA	NA	NA	NA	1034.58	NA	NA	NA	NA	NA	NA	NA	NA	NA	NA	NA	NA	NA	11700.8	NA	NA	NA	NA	NA	NA	NA
O15305	239117	218663	175369	201006	210541	229608	236443	174835	189632	211579	194285	183316	198855	218632	186544	211427	224730	209074	226949	185060	211763	186899	238360	180325	207066	206386	217423	160651	237363	224655	220593	243079	210012	170982	219618	227870	239429	205075	243172	221579	235040	186939	204706	241709	241757	220720	230963	163536	226710
O15321	14223.8	22019.1	16992.7	21185	21037.7	18564	17497.2	25167.7	21042.2	10032.4	17798.9	19900.3	29361.1	14813.9	22264.8	17075.6	31220.4	23930.3	28573.2	23082.4	20301	31019.9	12643.2	36900.5	23540.1	32559.8	21854.8	20688	25100.9	14229.5	17644.4	29130.6	27999.1	17607.6	24326.9	21283	34952.7	26464.7	18436.3	25761.5	22383.8	7860.96	17678.5	19286.9	14726.1	NA	24789.5	27101.1	23729.1
O15347	105762	56391.8	88857.8	89531.4	81416.4	105547	71747.1	152951	103347	124424	194758	129101	45219.6	73166.7	103721	122042	84209	151295	92701.1	112091	122450	64484	95137.1	77944.1	113281	111596	124582	36219.2	85215.2	93194.6	180094	85193.6	80355	56180.5	177892	105931	46292.2	108041	119921	164039	43234.9	159590	107384	73476.1	125787	26472.3	112264	71820.2	95672.5
O15355	97023.8	120809	104391	104541	109619	182311	87913.9	175346	106135	126617	120866	126113	100714	115867	133709	94804.4	178602	118355	111916	153959	87139	75833.7	111971	149681	146555	129888	143069	104998	103435	161996	178663	129893	108480	85826.4	150878	104625	110590	113750	148981	167575	137583	192286	121594	121809	169176	86705.4	108663	101339	126722
O15357	18466.8	10257.8	14538.2	25160	NA	14103.2	19303.5	17581.7	6921.35	18209.4	32990.5	12114.1	27226.2	36859.4	10705.9	6464.52	23524.9	14056	NA	18418.2	19261.5	18202.6	11210.7	23877.3	18618.8	20223.2	6221.35	14766.9	19477.8	12775	10108.7	4385.06	18858.2	28221.7	13583.3	11898.1	NA	4763.81	4396.9	10877.6	13791.8	14538.1	13278.2	17897.8	12970.2	16265.4	9583.39	12768.9	12279.3
O15371	322028	392212	357274	371412	406258	340847	371233	325373	366396	339986	357963	365823	382877	367000	318049	348436	336054	387684	372728	359566	368988	346185	346707	398638	348823	304533	354785	406030	332640	397285	307190	394153	376223	393666	344704	332307	366156	327078	314917	357222	303609	340109	344180	356294	357447	384111	374400	356104	392880
O15372	235025	195346	255761	239176	219466	201753	237990	181540	243359	217743	228758	243267	195836	239438	193486	190176	224552	151822	199186	266461	247357	222866	289798	260548	212972	241305	249391	140820	197724	232260	211642	237734	157073	247139	214608	213257	232791	219731	182223	193040	118531	172313	169157	219066	247068	199459	198051	212312	263006
O15382	73192.9	57235.3	87857.5	51356.2	71968.6	46620.6	58115.5	78741.8	51336.2	44005	78528.1	48441.6	46030.2	65571	78663.9	103872	50480	41885.5	48107.7	49259.6	75735.7	43468.5	49516.5	63204.7	57697	66160.4	48143.8	40727.7	82427.4	63996.9	69429.5	85287.2	61055.6	49785.9	44019.3	67797.1	24415.1	NA	49666	57511.2	42914.9	70257.3	80630.8	72747	44121.5	78048.1	53157.6	73781.7	54805.2
O15397	6625.01	6446.74	14148.5	6841.4	15651.2	9063.53	10195.1	12048.4	13058	5574.54	7864.58	6226.52	8739.97	9118.12	7486.86	10861.7	8223.92	12054.1	9521.24	9666.77	11584.3	10660.6	15971.4	15151.4	9738.59	13386.9	10080.7	NA	7766.42	13282.9	14287.1	9424.71	10730.8	6958.46	8058.53	10713.5	9436.9	16325.5	10712.7	12779.1	5389.07	11541.1	11920.3	9121.97	12343.9	NA	15163.8	10017.5	13520.6
O15400	102308	98418.7	183878	85834.9	99240.8	73098.7	142022	71660.2	100747	105225	116852	98862.5	141467	108237	120648	81325.1	96382.6	112960	59063.3	82038.9	123472	175531	129101	97839.7	97710.5	47591.8	91169.6	235980	102603	129433	89648.6	87884	86613.8	96119.6	68300.6	74612.6	105157	98517.5	61361.7	111578	215478	51554.9	68486	195687	88052.4	180527	90065.2	105838	153174
O15417	NA	NA	NA	NA	NA	NA	NA	NA	NA	NA	NA	NA	NA	NA	NA	NA	NA	NA	NA	NA	NA	NA	NA	NA	NA	NA	NA	NA	NA	NA	NA	NA	NA	NA	NA	NA	NA	NA	NA	3698.73	NA	NA	NA	NA	NA	NA	NA	NA	NA
O15427	NA	NA	NA	4910.89	NA	NA	2192.41	NA	2254.88	NA	780.48	NA	5452.04	NA	NA	NA	NA	3904.02	NA	NA	NA	NA	3104.19	NA	6057.64	NA	2088.75	7725.82	3437.08	NA	NA	NA	891.063	NA	NA	NA	NA	NA	NA	1022.73	5062.3	NA	NA	8273.1	NA	3860.31	NA	NA	2254.05
O15438	329694	299760	303121	324209	267861	237021	331347	210796	293193	290194	321936	285552	282523	329639	306389	324707	268752	309849	318004	295502	364336	272467	326562	284865	261519	281600	295169	246687	343402	295036	288945	277282	285645	256373	307567	368716	316079	310141	292898	302722	246790	269276	297620	284106	329417	272946	273469	311508	336598
O15439	7495.45	6251.49	6449.89	NA	6352.64	NA	NA	NA	NA	4601.21	10112.5	4794.26	NA	4714.31	6410.11	14469.4	6251.7	4678.69	NA	NA	NA	NA	NA	NA	2527.06	NA	4446.16	NA	2758.98	NA	5444.47	3887.98	6753.17	NA	13375.8	6778.8	15841.7	4471.72	7819.82	11056.7	NA	NA	14901.7	NA	NA	NA	5107.2	NA	6689.78
O15455	17212	NA	NA	7045.12	4471.85	5571.02	10485.6	12273.4	6705.5	NA	10224	7643.7	3017.93	8648.27	9674.63	5732.32	NA	11034.7	13104	6356.85	9683.43	10982.7	9370	11778.9	7118.85	6530.94	7839.93	NA	5056.98	11416.5	3343.76	11646.3	7264.35	NA	5117.46	22083.7	NA	NA	NA	13399.1	NA	NA	NA	NA	4504.08	NA	10476	11985.3	8850.33
O15460	35008.5	NA	33637.9	14820.4	34525.4	19967.6	23206.4	39218.9	20313.2	33137.7	30815.6	NA	33260.5	24159	34162.2	23674.3	10638.5	39166.9	37328.3	19849.7	38661.6	24465.6	32484.7	23663.1	8957.87	29347.9	21270.7	28973.5	33319.5	40134.6	NA	54006.5	30343	21714.3	28901.7	26782.8	25628.6	27533.3	28783.3	29946.4	NA	25908.9	20152.6	29472.1	33644.6	58534.4	29565.8	30113.1	25863.2
O15484	48267.9	39396.4	53956	36392	36026	21482.1	48101.2	43534.3	41313.3	48499.2	34279.6	61261.5	54470.3	47537.8	43623.7	48506.5	60350	48673.7	45467.5	69651.3	46483.6	46594.6	53810.3	63502.6	45077.4	45627.8	40963.1	53966.2	62526.6	49918.5	47822.9	40522.9	52903.3	53440.9	61235.3	48442.6	31177.4	44263.2	41634.2	50503.8	36783.2	33968.9	65609.6	57147.7	65501.7	45640.6	48929.5	38549.3	41406.1
O15488	36744.7	46827.5	31239.3	65463.8	43185.3	42964.2	28078.1	53622.9	42997.7	42897.9	39973.2	23239.2	42316.9	145248	35482.2	58876.4	41908.4	41310.6	32509.5	24930.2	70974.8	53148.6	49837.2	41878	31037.9	41218.5	45248.5	21644.4	29652.4	31252.7	32211	26953.9	52445.8	49241.4	38158.9	45771.5	38966	47810.5	31172.1	36375.2	25956.7	31696.8	51717.9	23387.2	53487.8	123413	30057.7	49247.4	44663.4
O15498	22552.3	29923.9	53969	27455.7	31638.1	NA	29004.9	23314.3	28212.3	12243.7	33901.6	30414.5	52571.9	21208.6	23737.9	25111.6	22733	28849.9	23166.4	46892.9	30573.3	28873.3	34139	22086.7	21903.4	22004.5	18586.4	64390.3	25778.3	31768.1	24238.9	NA	20012.2	39195.1	NA	17007.4	28954.4	24234.4	21363.4	21519.4	36061.8	11325.8	37680.9	35276.8	5791.07	96952.2	27864.5	24589.6	36672
O15511	251583	162345	326220	143169	174082	175413	186796	150184	155227	165664	173932	157594	220914	159843	242356	178103	193181	179834	297200	184032	135760	286828	197907	163531	169581	124003	168634	240135	164712	114476	148325	194266	143978	179437	132200	189143	154714	176478	166980	118290	364245	225114	167388	249447	142664	290244	189355	142828	177566
O15523	58357.2	48073.8	63348.4	30291	57528.7	57719.8	51072.9	33650.8	42942.4	51225.7	50243.4	43930.1	50452.4	28028.2	45056.1	55100.3	51119.4	44996.4	49334.4	63458.5	43179.2	61093.8	52649.1	57926	52961.9	62995.3	53273.6	84480.6	47461.9	49639.8	65240.6	48616.8	62071.9	46262.7	43424.9	39090.8	37622.2	48370.7	53788.3	54754.1	26433.2	50057.4	49793.5	57056.9	44876.7	31334.5	53521.6	57980.8	52076
O15530	33415.5	25762.2	38075.3	22412.3	25452.1	34531.1	31519.1	41998.3	45942.9	22381.4	30841.6	22169	36759.4	33810.6	35804.7	33567.6	34696.5	26060.2	37061.2	29375.4	32345.9	28076.1	31902.2	16679.6	37485.4	26875.5	25077.3	47035.4	34385.6	23168.9	29745	37964	28097.2	33584.8	26119	35917.1	32795.9	29411.3	26398.2	30099.3	49866.8	18979.5	40483.7	53044.7	20362.2	52089.8	36873	41790.1	28543.8
O15533	48348.8	109760	87746.8	101295	68559.2	80788.6	53006.4	81212.9	60711.1	100838	52862.2	55068.7	88261.7	65261.5	82480.9	50395.8	53024.4	48999.6	73082.9	65340.3	106632	90894.5	69502.3	57918	91715.1	83289.5	82121.3	115916	93865	64293.2	63437.1	68059.2	106965	106335	40845.3	98517.5	68521.9	52557.9	59758.8	70053.7	117365	45018	65094.6	77958.5	42378.4	69890.2	62524.6	119398	74072.1
O15540	NA	NA	NA	NA	NA	NA	NA	NA	NA	NA	NA	NA	NA	NA	NA	NA	NA	NA	NA	NA	NA	NA	NA	NA	NA	NA	NA	NA	NA	NA	NA	NA	NA	NA	NA	NA	NA	NA	NA	NA	NA	NA	NA	NA	NA	NA	NA	NA	NA
O15551	29698.9	16428.6	10021.3	14967.7	13778.2	7922.36	12523.7	30517.2	9727.73	16500	20612.9	18102.6	18884.1	20892	24972.2	23041.2	17631.5	18825.2	22875.6	24463.5	19231.6	18568.5	8402.31	30377.2	18833.3	23228.2	18592.2	23609.5	21854.5	27792.5	18748.1	16361.6	15882.9	18733.3	11367.3	26251.3	19455.1	11793.4	18831.6	11717.4	9273.96	14914.1	15351.8	18038.9	21446	9712.84	15251.7	23537.4	16981.3
O43143	403982	385108	331714	362362	406825	627958	337576	444158	343388	400782	413768	441242	338685	498488	467915	470119	474315	506845	437424	585152	331573	405394	441943	425675	471896	405883	479407	374860	417050	415907	582488	417002	345348	228270	423318	447885	244631	401458	458932	474710	357177	676355	491978	489786	587988	300691	468392	394996	508770
O43147	NA	3263.01	NA	4344.82	NA	2616.86	NA	NA	NA	4371.98	2777.59	NA	3368.61	4727.15	5472.76	NA	NA	NA	NA	NA	NA	NA	NA	NA	3331.36	1889.68	2818.89	NA	NA	NA	NA	NA	4598.49	NA	1037.83	NA	4029.88	NA	6684.47	NA	NA	3162.1	NA	NA	6357.34	NA	NA	4215.68	1880.55
O43148	26382.7	27513	9274.58	20224.4	22608.7	46334	35318	29099.8	16715.3	32702.3	30059.8	20206.3	14083.4	35465.9	43459.1	30184	29924.1	33257.5	41235.5	22614.8	25102.8	18349.5	21051	24468.6	25142.3	19646.3	50962.7	9780.34	30491.9	23152.2	46092.3	44773.9	24167.9	12700.3	36905.5	31965.5	NA	15585.4	25715.1	34428.1	23393.4	77407.8	31770.2	13873.8	34828.2	33740.7	22989.4	28635.8	29623.4
O43149	53842.3	54866	79605.7	62688.9	83017.6	40713.1	56219.2	56314.5	48126.6	60978.7	48819.5	40578.8	53836.2	95375.9	48576.8	51295.6	52317.1	48356.3	66603.2	67325.1	44806.9	69404	74446.3	52594.8	50265.5	59076	60257.6	109090	38907.7	59030	50961.4	62628.1	73951	72726	68705.8	28510.8	103601	79922.8	61784.5	42454.7	98874.5	53768.1	55371.8	70141.7	47833.1	97835.2	57777.3	62149	61367.4
O43156	8269.27	7874.53	15265.5	6937.16	10188.9	10827.1	NA	4878.88	10740.1	5945.55	NA	9761.85	12352.3	NA	8658.46	NA	8990.76	NA	12604.6	3074.22	NA	15952.6	9059.02	19558.6	18410.9	19559.2	16141.2	9280.45	NA	8506.46	10109.1	NA	7110.68	NA	3052.09	NA	NA	10957.1	11258.9	NA	NA	4474.42	3218.87	13345	NA	9953.18	13284.7	7801.35	9918.59
O43157	51720.1	31767.8	50916.4	47393	35054.7	32653.3	39917.1	47258.9	44537.5	33465.5	41984.3	38806.2	44267.3	35682	33638.7	26279.4	43762.2	39531.3	40862.1	50554.4	49581.9	43987.5	41463.2	51309.2	42796.2	39526.9	35405.2	87627.2	45734.9	43419.4	28651.3	52802.4	43003.5	38808	52912.2	20341.8	45630.2	51568.6	41721.9	28241.2	62563.1	46038.9	34664.3	45574.3	37651.2	20057.2	45177	39702.5	40854.7
O43159	38950.2	22156.3	32802.3	52863.5	45033.7	49239.7	25119.9	31731.7	31274.2	32770.9	38550.7	55566.3	17647.1	42138.1	50345.1	32925.6	41122.5	50410.9	34267.3	45703.8	25861.8	23734.2	26527.6	24167.8	38978.1	29188.2	56845.8	NA	41975.1	57856.6	67339.3	33482.1	28076.8	21698.8	56601.1	51718.2	30161.8	24048.5	35854.1	49613.5	40436.3	63995.8	55750.9	41350.8	54246.4	36689.2	48948.9	36640	49998.6
O43166	NA	NA	NA	4372.77	NA	NA	2339.72	4672.06	4249.7	1559.46	3907.68	4189.63	NA	3031.24	3423.32	2507.55	NA	4126.09	NA	4347.91	5979.95	3981.18	2854.35	3759.01	1540.11	4970.63	1251.44	NA	NA	2865.15	1690.07	NA	4165.66	5776.83	2607.2	5502.43	NA	NA	3270.95	5329.62	NA	6635.57	5617.18	2687.52	NA	NA	2856.42	3239.6	5328.84
O43169	143893	175829	167128	161778	188996	142027	152339	105153	156301	175651	145006	132380	157535	138576	133287	151357	107868	146454	126749	181607	138173	149864	134516	139795	142377	140430	145116	137898	117540	127214	130318	125169	183323	180616	148117	142870	146380	171476	142639	132083	112261	144244	133792	128906	140249	121207	153982	161544	168547
O43172	76999.1	138873	114165	84814.6	107653	123301	82468.8	118624	87131.5	103492	129732	103990	55948.4	103410	92982	158399	136646	109906	116425	113169	95974.4	65199.4	94186	134138	108983	137126	146085	67773.1	97005.5	126117	191018	116439	115778	55276.9	154070	116126	91611.1	69721	103257	127122	80872.5	211828	163460	83516.2	142333	80384.9	106725	85130.1	97880.5
O43175	998295	892895	1.00302e+06	817876	713650	1.00561e+06	568670	930692	802382	813351	734627	782433	833384	821325	561039	947470	849361	880249	696553	1.01009e+06	980021	723246	767883	911330	761458	792965	880316	725941	537416	758256	1.03888e+06	684260	964727	908088	798722	553550	890374	1.03097e+06	800177	975075	873332	902168	826372	864672	752275	595109	798584	928465	573736
O43181	35992.6	34845	44615.4	57851.3	41844.6	30698.4	30930.1	51236.4	40151.5	48720.6	68435.3	30833.3	43197.9	66074.9	44146.4	68008.4	36691.7	57857.8	46777.5	56866.4	33772.4	40123	50594.2	38051.8	50997.7	32428.7	52920.4	21685	32226	29321.7	36348.4	54930.6	45703.2	38873.8	42313.4	32958	23919.4	53937.3	43892.7	26028.3	12364.8	51162.6	26848.9	33585.5	39685	26059.6	47953.7	45481.6	40968.8
O43236	17204.7	12293.4	30515.5	26152.7	9196.58	NA	23927.7	NA	15290.4	24491.2	10149.6	15888.9	43343.7	29426.6	20270	29031.2	24409.7	13190.8	31554.6	20745.5	17781.9	28854.6	26313.9	14563.1	24854.6	16154	19345.6	14842.1	33658.5	NA	9981.2	12096.4	15342.1	27493.5	9883.26	5894.51	NA	26632.8	23073.5	18906.1	40589.8	18204.7	36004.2	27471	39641.9	59712.5	NA	26105.9	24480.5
O43237	97353.9	151239	121715	131305	156238	121949	144336	200067	110984	139054	98942	98221.8	185896	113931	91382.3	141470	122339	103065	141312	162097	154220	100027	128734	135304	150738	99593.7	113323	166437	121245	147209	119132	194058	147353	144543	152086	138023	164026	182159	113446	112340	217305	150974	141538	141276	119871	187435	109269	106975	117797
O43240	NA	11121.2	NA	12301.9	NA	NA	3634.31	11271.5	5769.21	4884.95	110169	NA	6426.18	NA	NA	NA	NA	NA	NA	3667.22	NA	10533.4	NA	6544.1	NA	NA	NA	74317.5	NA	7219.2	NA	42651.1	NA	19179.7	4315.62	66951	NA	NA	4183.22	3938.54	NA	NA	2735.08	NA	NA	NA	NA	9403.25	NA
O43242	1.25164e+06	1.30618e+06	1.20906e+06	1.32054e+06	1.51856e+06	1.32774e+06	1.30903e+06	1.34305e+06	1.31585e+06	1.43514e+06	1.31189e+06	1.42796e+06	1.36998e+06	1.50635e+06	1.31117e+06	1.45766e+06	1.35961e+06	1.39664e+06	1.11208e+06	1.32597e+06	1.39614e+06	1.38136e+06	1.31676e+06	1.27897e+06	1.43216e+06	1.39954e+06	1.46967e+06	1.08194e+06	1.44268e+06	1.31075e+06	1.30786e+06	1.35183e+06	1.32803e+06	1.35433e+06	1.32469e+06	1.32283e+06	1.07161e+06	1.37736e+06	1.53929e+06	1.24017e+06	1.20809e+06	1.5017e+06	1.30985e+06	1.29158e+06	1.39242e+06	1.23051e+06	1.52028e+06	1.41131e+06	1.35137e+06
O43251	20863.4	13217.9	14007	17909.9	24735.8	28475.5	20386.5	15779	13292.1	30406.2	21678.6	NA	19484.5	20957.7	20054.6	15920.2	10184.2	18378.9	NA	17517.4	21118.4	NA	19973.4	30968.8	15817.4	23716.4	29716.8	15536.7	NA	21735.6	29373.3	12704.6	22710.7	16088.4	34252	33055	38466.4	28032	22486.7	22899.8	12933.3	43958.4	19827	19696.8	21083.4	NA	17564.9	11497	16419.4
O43252	69130.1	47604.1	89327.1	73013.3	97533.3	79616.3	111854	79458.6	63420.4	56057.7	80654.9	75173	54822.7	83220.6	80550.6	75298.8	49605.8	71679.7	61951.1	64699.6	66520.5	74497.6	65431.1	45764.1	48834.6	58705.3	59412.8	68759.1	69071.9	55774.6	64774.6	73502.9	75142.1	48678.8	51102.4	67474.3	77506.9	85249.5	73654.4	73471.7	122618	77896.5	60892.8	69362.4	98566.5	98102.4	61476.2	87129.5	88808.1
O43257	NA	NA	NA	2080.76	NA	NA	NA	NA	NA	NA	NA	NA	NA	NA	NA	NA	NA	NA	NA	NA	NA	NA	NA	NA	2158.19	3066.66	780.319	NA	NA	NA	NA	NA	NA	NA	NA	NA	NA	NA	NA	NA	NA	NA	NA	NA	3750.21	NA	NA	NA	NA
O43264	48396.9	49743.1	29846.4	57443.6	44824.1	45320.8	69727.7	61057.5	48749.3	63319.2	49465.5	55562.8	51133.7	46016.3	58816.3	53562.6	39299	47982	70073.9	45599	31807.3	40169.3	46018.5	50492.9	57509.3	56367	48051.4	39853.7	49651.6	58587.8	52998.7	36360.5	45484.5	63046	56768.5	48241.1	51232.8	44192.5	50544.9	43458.6	35649	46876.3	58579.6	53549.2	50202.5	65079.6	43898.9	73891.2	49725.7
O43272	61646.4	52730.9	98498.1	49426.5	64083.9	70313	56317.8	77413.5	63595.6	60099.8	53922	103787	78630.2	67970.4	42296.6	68901.4	68776.9	75501.7	42384.4	72745.2	64227.2	60744.9	58024.8	64972.4	76110	70628.6	72889.4	34059.8	44976.7	53336.1	75780	90656.9	63140.6	95397.8	55377.2	76522.3	50332.6	63690	84647.3	74683.8	28115.2	48621.9	46293.8	89134.4	31682.6	NA	98990.1	58862.2	31178.6
O43278	NA	NA	NA	NA	NA	NA	NA	NA	NA	NA	NA	NA	NA	NA	NA	NA	NA	NA	NA	NA	NA	NA	4148.19	NA	NA	NA	NA	NA	NA	NA	NA	NA	NA	NA	NA	NA	NA	NA	NA	NA	NA	NA	NA	NA	NA	NA	NA	NA	NA
O43286	4018.5	1889.77	2294.21	4791.48	5526.84	2841.96	NA	4656.49	3531.09	3847.54	4010.83	2165.31	3266.37	2904.18	6652.69	NA	NA	6050.02	5149.73	2966.85	4952.71	5562.76	4061.79	8957.17	3510.54	5221.32	6687.29	4525.6	6139.26	5422.65	3297.56	6912.5	2804.8	NA	6096.12	3500.13	8299.69	7129.88	3347.12	4734.84	9368.27	NA	3406.97	NA	3192.41	NA	968.107	3655.24	NA
O43290	67941.7	84185.6	73910.7	52241.9	62007.8	95625.5	73026.6	87164.5	72531.6	73204.6	86426	82643.2	51289.8	78994.7	83007.9	76985.9	67608.8	88468.2	33591.7	109641	59446.2	67300.9	61011.9	63899.3	73319.3	66006	81943.4	66159.4	64059.4	55832.6	109639	60015.1	84236.1	53276.6	80657.4	57060.9	69419.9	75188.9	72985.1	97637.5	71139.9	117238	86427.5	63640	116073	61647.9	79427	72043.3	84690.5
O43292	49497.4	89131.9	89228.4	105540	82392.4	83858.5	90089.9	66604.8	90992.8	89438.1	85743.8	66762.6	88286.9	67915.8	84740	106811	83215.1	73010.6	81769.9	64319	85067.8	73408.4	74703.8	86377.4	87447.9	83383.9	82138.5	80372.2	89456.1	78978	65961.4	95155.2	99561.4	91604.7	84031.9	87873.6	86453.7	92497.5	71157.8	80910	92790.8	81222.9	63314.8	69389.4	79833.7	100885	62780.4	91830	86230.1
O43294	15982.7	5215.23	19182.7	5622.25	16191.9	8229.22	26944.8	11164.5	12623.1	8486.16	9541.75	7961.7	18947.3	19513.9	12573.9	9217.43	13302	6260.29	NA	NA	20661.8	13183.1	14753.6	12471.9	10146.9	11785.4	NA	15919.7	12273.3	16173.9	NA	7823.57	18145.1	NA	8978.01	14836.1	15866.1	11799.2	NA	NA	8643.86	NA	16565.6	27240.7	12126.8	49272	15714.8	9819.23	9747.91
O43299	NA	6574.71	NA	3607.05	NA	2596.15	6686.06	7763.71	NA	4615.75	6392.45	8468.66	4720.18	5624.12	7786.47	NA	4905.78	5552.59	NA	NA	5538.74	6953.36	11606.1	5975.48	4001.75	5672.77	4073.09	9607.43	3612.56	9582.08	4876.3	7205.55	4754.13	7131.52	5916.6	6749.06	6285.74	7835.38	4341.22	3403.45	14295.1	NA	3045.04	5260.93	NA	6380.49	NA	9641.37	5746.45
O43301	NA	4749.92	NA	9121.9	2511.3	2380.32	14725.4	8974.83	7432.81	11747.8	11248.1	5183.09	NA	4590.55	9067.12	13672.1	9966.99	NA	5057.91	NA	NA	8352.95	6072.85	NA	NA	NA	NA	NA	9169.27	10480.6	6029.35	14218.3	4121.03	NA	4350.46	NA	NA	NA	9057	8287.81	14370.8	NA	6233.29	7564.01	NA	17713.6	8422.94	6403.9	14497.1
O43310	10640.3	4048.34	NA	10968.9	8995.79	4622.16	7763.19	NA	6121.01	7502.03	7573.81	7930.43	NA	6089.1	7506.14	5352.58	7764.66	6907.33	NA	4319.1	3897.93	11580.1	8021.62	11550.7	17505.1	6844.76	12077.7	12543.7	3287.84	18866.1	5235.16	3342	11183.7	NA	NA	4936.68	19718.2	4697.16	10005.8	10032.9	NA	6274.33	8027.09	12792.3	7742.52	9613.7	6577.07	6118.33	5770.51
O43312	45004.5	51778.1	46587.7	51469.5	59622.9	50061.1	50424.1	47582.4	58854.9	48423.3	51890	53837	73601.4	60258	50827.2	53972.5	51114.8	50704	56188.1	76359.5	61403.9	65774	41465.9	38115.5	55735.2	59597.1	56493	61145.7	62760.8	37289.4	41767.7	40574.5	50464.9	35366.3	61994.3	60665.8	45299.1	43053.1	42370.1	48584.3	107242	92720.8	45459.1	46353.8	35634.2	48753.5	43357.8	56891.2	51192.6
O43314	23441.6	11384.5	16045.8	30430.7	23804.4	12795.9	16057.8	14845.8	14930.5	21173	13347	18343.8	9950.93	18553.8	17980.7	20048.9	13862.8	18545.8	13724.3	11318.5	15225.4	17500.8	25703.5	30559.1	15595.1	28694.4	12732.2	22484.2	26955.8	31183	18144	12256.7	17235.5	13922.1	16130.9	14165.2	12283.6	22914.7	16794.4	22954.1	NA	17931.3	20637.2	22907.2	10444.8	10876.5	16544.6	29945.6	15563.3
O43315	87942.6	75721.3	122042	72726.4	85609.4	82423.5	57426.6	87924.8	57234.2	76748.6	64395.9	83185.1	123883	72322.6	57326.9	90594.4	89903	74224.6	101347	78801.1	68944	81281.2	64493.6	81065.1	102371	88926.7	92956.1	63655.8	74215.5	70689.3	75932.7	71817.5	102605	98866.8	89470.9	56968.8	83832.1	108034	67481	100831	125852	65006.9	103912	85063.5	66207.8	124593	58964.8	78133.2	51616.2
O43318	23171.6	17440.4	23633.7	25273.7	24954.5	14426.7	20472.5	24002.8	20281.9	15635	16245.6	20430.2	23096.9	26458.2	23875.2	26288.5	11408.9	20719.8	26034.2	18851.7	26450.4	18273.4	21406.8	21141.2	18871.8	22888.7	24011.8	28569.5	17982.3	22723.3	19238.4	18426.4	23825	28212.1	22669.6	25881.5	25277.7	31705.8	20267.9	18974.2	38943.8	15292.3	29376.6	23168.8	13489.2	24170.9	19969	16181.9	14909.4
O43324	142880	90893.9	99903.8	135203	144677	78516.4	85113.2	127547	100630	89444.1	89419.8	99477.5	117971	132319	125964	132687	103262	100074	114743	97937.2	102748	85700.2	118720	133091	107553	103613	97300.5	79192.6	117335	103697	136158	129585	95030	109545	124736	133126	130806	97158.3	117131	112905	131709	119070	98321.2	121138	112513	120828	115704	108306	102805
O43325	18099.9	25893	18561.8	34955.4	11242.9	19956.9	32479.6	14792.2	21553.1	23377.2	26220.4	12228.1	13017.2	29923.7	24251.9	33578.3	33303.2	29335.3	13225.2	32101.9	20014.4	35202.2	25166.5	37493.9	30175.1	6955.42	15558.1	12169.8	15642.7	18818.4	27944.5	22825.7	24392.1	23805.1	27459.6	NA	33567.4	29618.9	26859.5	12885.6	NA	21306.4	32854.5	21180.9	24445.6	NA	27624	26713.1	18901.3
O43353	NA	NA	NA	NA	NA	NA	NA	NA	NA	NA	NA	NA	NA	NA	375.771	NA	NA	NA	NA	NA	NA	NA	NA	NA	NA	NA	NA	NA	NA	NA	NA	NA	NA	NA	NA	NA	NA	NA	NA	NA	NA	NA	NA	NA	NA	NA	NA	NA	NA
O43379	NA	NA	NA	NA	NA	NA	NA	NA	NA	NA	NA	NA	NA	NA	NA	NA	NA	NA	NA	NA	NA	NA	NA	NA	NA	NA	NA	NA	NA	NA	NA	NA	NA	NA	NA	NA	NA	NA	NA	NA	NA	NA	NA	NA	NA	NA	NA	NA	NA
O43390	270343	357444	435097	312218	341327	552144	368564	464861	285575	448769	400082	421245	325080	444471	457662	451444	476738	468360	435685	486930	348655	379621	444658	360149	399327	343353	528935	377257	414781	491110	531601	424208	333916	243236	479886	460125	206707	352223	392717	582395	480398	709930	479520	399772	565789	410317	436321	344317	456569
O43395	50217	87125.1	63029	61646.9	83892.5	105472	76306.3	104756	75056.9	105593	106179	70107	74021.1	120326	110239	91072	59551.9	100292	105120	102710	48236	88726.4	70536	80360.1	87912.9	91839.2	98516.9	105588	99382.2	96131.9	98404.8	78880.3	59641.6	80060	153034	88006.2	63431.6	75598.9	78446.6	102690	81861.8	155296	114539	72737.5	127945	94991.3	78489.6	99225.8	94279.6
O43396	400236	502988	464657	444083	435069	469004	519546	496575	485390	471455	468979	488926	453101	506776	519135	483272	394073	462847	587030	333128	449993	457260	484561	407312	435853	466563	390491	465234	485530	445087	471415	519563	447438	472621	375642	427496	486674	451236	430018	434933	341291	513601	403750	419552	475528	424642	551722	492675	494123
O43399	216585	143303	234731	132181	158749	140638	173253	151733	161714	117927	110875	121203	226798	169525	165361	116034	139601	136734	151495	170678	176791	196551	146241	150134	135557	127584	155790	199279	147941	158010	134476	162474	137834	145254	125827	147794	163011	164680	126077	141396	287984	96420.6	135067	240437	83310.6	255876	150803	147196	162510
O43402	23298.8	24756.2	30717	22838.3	17961	15232.9	27536.2	18739.4	31752.6	11085	22042.3	27442.7	15502	22130.1	22988.9	15450.7	27509.9	21278.3	15228.1	24379.4	30791.5	26688.3	31126.6	9720.24	26729.2	21492.4	22748.1	62018	21962.2	7664.84	20221.2	20799.7	22272.2	22160.9	19607.9	15394.7	13739.2	19627.2	23525.6	26964.2	12406	33213.4	16556.2	26479.8	17594.6	3432.59	30263.1	18070.9	26293.8
O43414	27284.3	22170.3	NA	16032.1	17910.2	20145.4	22442.4	25256.5	17198.7	18923.6	NA	27866.7	24541.8	26097.6	24008.4	23087	23029.8	NA	48005.8	37912.1	32136.8	24916.3	NA	22080.1	27018.1	25253.5	24674.3	28968.5	15045.6	19781.9	19653	10330.7	11911.3	NA	28074.5	29671.7	14306.8	22421.4	25942.4	17355.2	14148.5	26209.2	21852.9	15011.4	27112	33699.5	25056.2	26911.5	NA
O43426	18394.2	4299.66	12190.4	6470.62	11297.2	9135.83	11724.4	6155.77	NA	10085.6	5993.72	5115.95	6216.44	7608.53	9810.1	NA	12585.2	12604.5	5186.06	13385.2	10365.8	5481.59	9859.36	6674.23	7318.95	7990.11	NA	6002.64	NA	6209.52	8316.57	18315.9	13109	6031.28	7966.1	NA	4226.41	NA	7936.3	12101.7	14632.3	5644.14	7158.64	9270.39	15761.3	13380.4	5692.9	10921.9	NA
O43427	25902.6	NA	27199.9	25126.7	15359.4	20822.9	14736.5	33213.6	22947.3	24299.1	25649.9	16735.2	23953.3	20299.3	21313	19897.3	26256.1	19957	27310.5	23913.1	23189.9	24369.5	25883.1	18592.5	21843.4	17646.6	26653	42397.5	48683.2	11778.1	23552.3	23531.5	21630	17172	32811.2	25589.2	38469	NA	14142.6	22482.1	57042.7	29159.7	30921.1	23150.3	18898.3	36309.6	20068.4	23002	19108.2
O43432	152694	124060	126530	132082	117508	129402	132694	119697	97251.3	112520	106916	124682	106099	103502	144902	157196	154364	120995	137459	113900	114680	106540	140120	166316	132233	127193	138409	180836	132105	131712	105131	137918	147322	110619	120369	125287	148010	143646	134259	134333	130753	138484	144910	163820	100746	102950	136909	137462	121427
O43447	20085.3	24954.6	18401	20545.1	24571.3	40266.8	40598.7	47226.7	23277.2	27302.3	33461.1	38836.7	23331.8	24057.7	35112.2	30867.5	34134.2	33697.5	39117.8	38926.4	23473.8	52761.5	29103.5	28179.5	34775.9	35710.9	46297.8	44461.5	46182.8	38124.8	37874	34658.6	35316.4	19906.9	46080.9	33831.8	28169	29906.1	35958.1	42931.4	52980	46760.3	39140.8	38645.3	36504.6	40458.7	26741.6	30123.3	37234.5
O43464	142219	154821	129016	173552	171559	179257	118391	136341	126258	151354	112865	149474	165125	133723	153860	137638	147062	152903	188534	156082	179542	138428	138897	151881	160078	132019	125310	87094.7	170472	137359	150519	122682	150355	152860	164223	159939	111392	153795	138244	162773	67537.5	165588	155935	96126.8	142368	116895	141289	136394	155999
O43488	898114	776304	821337	797952	902250	808380	687782	673414	759459	745896	799110	739730	823460	903742	679389	740126	941429	835765	764437	751575	785574	818215	768160	576654	757434	732957	869628	657845	781745	654651	833932	518573	602020	742249	661797	716607	616130	863907	788106	793292	715558	729117	738863	717837	812328	734725	895506	853211	758502
O43491	463338	296529	544123	209928	283297	216856	423294	408304	249292	352161	333959	234627	484411	335615	297879	285174	344693	321381	213136	298178	231988	432785	327077	210360	274296	253137	288297	617430	345703	245526	235872	253367	292988	252950	279168	276105	339357	292992	266671	269094	637616	183379	246337	621335	243779	731141	302286	345489	377806
O43493	66977.5	48853.7	44684.5	52235.6	63159.4	47458.6	57653.8	35169.1	51526.7	54153.5	42183.2	69031.6	61309.4	48123.9	47509.1	58244.2	48955.2	56507.1	56083.7	35727.9	73342	60457.3	45313.6	58676.1	56470	46000.3	80582.2	42059.1	87115.8	65810.9	41697.3	45166	43526.7	37639.3	42245.5	29528.5	87346.5	55225.5	59984.3	43291.9	45824.5	40031.3	37182.8	67669.9	66622.9	34171.8	68867.1	44581.6	83368
O43505	NA	NA	9529.27	3129.94	1889.36	6538.09	2584.53	4881.88	5204.15	5998.1	5515.62	8782.14	10186.6	9436.72	NA	9336.5	9519.85	4886.73	4670.9	4285.1	9558.58	7639.64	2724.63	5508.27	NA	10645.2	12238.9	8085.77	4512.19	6973.37	10869.7	NA	4360.59	7498.49	4272.44	12401.5	2552.68	7564.19	10467.4	4785.5	7213.05	6928.3	7559.82	6491.41	12247.7	NA	2910.52	9010.64	6001.97
O43516	71480.8	26838.4	106059	13557.5	16306.3	14333.3	35096.3	38018.2	34629.4	13163.6	26207	17746.9	72331.6	28701.5	34138.4	15152.5	47694.4	50028.2	23933	32891.5	NA	95050	67158.4	17347.7	21315	NA	10665	77326	36250.3	20409.4	NA	32306.3	19390.9	25830.8	29732	21159.1	19108.5	NA	13273.7	25239.2	110292	NA	34861.5	82918.9	24225.6	76305.4	27239.6	39610	18276.2
O43520	16476	14624.3	19546	19394.6	10971.3	8770.13	15062	19330.3	18408.2	8847.68	12102.5	13126.2	11194.1	14351.6	13664.2	15663.4	15373.1	19328.2	26085.3	16763.7	22844.9	11307.2	22475.7	14461	18204	17262.9	16146.9	20577.4	20334.8	16243.2	13173.4	20344.5	15195.8	20287.7	15615.1	14779.3	15400.9	10400.6	20419.5	11492.8	15938.2	13816.1	19553.8	18152	13089.7	19027.1	14837.2	17707.4	13332.9
O43548	38963.6	79024.6	43757.7	NA	NA	NA	44589.8	221705	90582.3	12038.3	NA	NA	NA	18736.9	NA	NA	NA	14436.8	26409.5	NA	48169.7	60190.3	NA	34434.5	NA	109038	NA	321474	NA	102798	96844.4	189091	NA	68151.3	69367.1	40219.2	108839	NA	41475.9	NA	41166.1	211722	137563	15537	7955.57	NA	NA	27950.5	NA
O43556	12157.1	NA	15288	13577.9	8951.74	NA	10742.2	12663.4	8231.64	NA	NA	8045.93	NA	10835.1	NA	17473.5	5846.63	9030.18	NA	NA	NA	NA	NA	NA	10279.5	13500.3	8944.38	6193.03	9575.95	11651.1	NA	NA	NA	NA	NA	NA	NA	NA	NA	11789.1	NA	NA	NA	16167.3	8882.85	13990.3	8411.01	9357.03	10072.1
O43567	NA	NA	NA	NA	3157.37	NA	NA	10297.3	6976.07	3988.41	NA	NA	NA	NA	NA	NA	6140.98	NA	NA	NA	NA	NA	NA	NA	NA	NA	NA	11069.6	NA	NA	NA	NA	NA	NA	NA	NA	NA	NA	NA	NA	NA	NA	NA	NA	NA	NA	NA	NA	NA
O43583	101196	84345.7	97876.7	92338.4	103599	83481.1	91315.7	79161.1	96175.6	98119.7	84789.6	70322.6	129364	88436.7	99803	82685.5	106995	97774.2	107421	93800.1	97230.1	100425	83369.6	100560	80241.7	71638.5	105543	73097.4	78427.8	81604.3	89632.1	35614.9	112542	96712.2	81209	125207	83898.3	62806.7	77494.5	53617.1	76674.2	67892.9	58018	89544.9	91551.7	50944.1	80253.5	107794	85794.7
O43592	62418	89688.3	63313	77283.4	77491.7	80673.5	84218.3	73803.1	60750.5	68138.9	73724.1	91803.6	61074.9	82542.3	72809.8	69075.7	80887.3	68127.1	86852.4	81836.6	65667.2	65433.4	71084.1	57513.7	72713.7	77944.7	80386.1	47927.5	73163.1	77128.2	97038.2	94228.8	73516.1	65976.5	74736.9	85982	65315.3	96665.8	65233.9	64340.5	72427.2	93289.3	77530.7	74127.6	79104.3	68603.1	67414.4	94797.7	70536.5
O43598	72397.3	55633.8	61637	86532.7	79515.8	86324.8	80769.1	111492	54208.6	83397.1	86679.5	102316	99211.7	73675.2	71910.2	57944.3	109795	80530.6	92535.3	89755.7	91532.3	76137.8	71415.6	92987.7	82999.6	103945	64356.2	83806.5	75759.3	107829	81759.2	87644.7	85163.6	85029.4	85600.7	103934	92950.5	89638.1	99473.7	75633	145809	75724.3	102296	83929.9	73329.1	104110	61595	84064.7	71838.4
O43615	355321	391686	361629	461628	379381	412448	324591	320604	348005	406056	356136	375923	326554	372592	361231	365610	320168	368840	426357	485364	380593	323520	292909	458083	412885	300837	369557	238405	349695	380193	381184	325351	317575	382116	349820	341235	298136	365702	398769	387566	300419	343522	363109	295535	351258	234047	490149	342708	343515
O43617	192882	149595	168012	118453	144428	121106	131263	144497	139771	123345	78862.2	135386	151181	139218	92724.6	119896	163692	152291	132141	108648	140311	132551	97075.5	107882	120003	125288	131137	178612	101902	106207	122980	89137.2	128596	135380	122788	117875	113569	95762	116831	98972.1	99581.6	127294	102984	132524	106639	148374	102269	139371	116670
O43633	70695.8	70694.6	64540.6	58553.7	61088.8	61600.3	77155.5	45727.4	68695.7	62168.7	70064.9	72485.5	66125.7	77071.8	67141.1	70135.1	65455.6	79940.3	55585.1	65940.7	52230.5	100428	62085.4	68136.9	71938.7	45170.2	81964.7	63127.6	49445.6	50945.3	65115.5	70170.9	87297.9	47780.3	57085.5	49642.9	39875.1	44233.9	66404	71833.7	48624.3	60376.3	63793.1	75853.4	84353.4	91249.6	60303.2	43482.9	63190.5
O43639	NA	NA	9218.91	NA	4128.63	NA	13725.8	NA	9762.39	NA	NA	NA	16427.6	9067.54	NA	4645.95	NA	9200.04	NA	NA	13965.2	11623.2	NA	NA	2246.85	NA	NA	14824.6	14515.6	NA	NA	11869.2	5461.33	7972.32	7451.76	5969.08	NA	NA	5255.95	NA	22421.4	NA	4800.84	12566	6775.96	16157.4	7629.33	NA	NA
O43657	6898.56	8433.18	7183.44	4299.03	NA	7171.49	8190.25	4459.1	NA	8595.52	6225.42	6918.93	NA	7327.16	7272.02	11314.7	3518.01	NA	7341.76	7026.11	NA	6171.54	NA	7141.39	5422.81	NA	NA	5595.31	7991.46	1946.6	3875.07	NA	5584.41	NA	6417.12	7948.08	2327.7	4893.37	4023.34	5848.41	14323.3	NA	NA	8226.65	NA	11250.3	2786.61	6734.06	4609.64
O43660	20534.1	27625.6	31158.1	16924.9	15679	43349.1	27308.5	56058.4	17930.8	25289.4	19198.9	30342.9	20986	39264.8	34617.4	35474.8	14006.6	17485.9	28665.9	21623.7	NA	27538.5	25550.4	24235.9	35360.5	46291.3	28356.4	35830.3	37467.9	27616.7	35042.9	26421.1	28854.6	31064.3	38878	21314.3	23095.5	21788.4	25637.6	31460.7	32257.6	34639.7	23033.7	29288.2	43430.7	34503.7	28938.2	26536.7	22193.9
O43663	37875.8	50716.4	55005.7	43644.2	48041.2	46927.4	28351.4	69184.3	36696.2	48778.7	48364.9	48926.7	54235	48965	40380.1	44786.7	31380.8	41841.5	45296.7	42442.3	52564.3	52274.4	32990.8	57328.6	32202.9	39814.2	61983.5	43710.4	49834.3	51498.8	51207.3	46027.4	48775.6	45980.4	49287.5	46684.4	46157.5	37202.4	41557.2	56452	56099.2	65688	48165.4	42221.5	62954.5	62812.5	48492.4	53838.1	43683.9
O43670	35949.1	32725	79572	48839.9	62116.8	70672.3	52045.2	79999.5	51933.6	73409	89726.6	74535.1	64966.9	65906.1	74265.7	73006.5	80399.7	67072	31526.2	59565	53728.7	37941.3	73062.7	67745.4	57992.5	60313.3	36166.1	32972.9	65363.1	50541.7	89623	53944.9	70492.3	31359.4	51115.8	37409.9	44138.5	43271.1	76232	57925.7	54342.4	94730.5	78494.7	59345.9	91173.8	47506	46636.9	48710	53972.8
O43674	153052	193764	141423	202477	175602	201930	138103	194721	180175	172211	189942	218979	161266	169914	120243	196935	124254	161020	83499.7	174628	181204	166483	120608	148378	220210	177043	192436	156389	182008	147734	173236	109653	178402	160176	149955	117358	150332	140507	209634	161874	76592.1	156756	125904	147288	160797	68816.6	190516	131932	130846
O43676	111822	86411.3	95403.3	97531.8	108390	106442	109194	100588	123824	95745.3	146289	145055	65317.9	136206	65895.1	116536	96513.7	101706	101178	124361	114888	91676.5	90075.9	88971.8	141251	106971	97056.8	86555.9	103282	63623.7	93121.7	85350.3	86141.8	91142	134487	116915	95018.1	126738	113800	110834	NA	109003	108349	91470.4	130166	35153	104799	118291	71946.6
O43678	78821.6	134018	122685	134297	99560.5	149883	96793.6	109099	138353	83517.5	158104	137631	154513	96011	81446.3	104646	95775.1	144050	73236.2	130520	134261	93861.6	150351	150004	134404	147156	148688	70267.1	86256.7	104327	149797	150728	102160	129391	102073	98992.3	118935	110943	211731	142107	109068	122788	115907	110447	136884	73126.7	143241	120320	78593.8
O43681	266514	245844	280305	268175	214404	234242	178438	208056	240373	259007	214326	181877	256325	232959	211126	235033	248324	202680	234645	246346	192367	174534	264086	250609	190621	231275	245177	289435	240255	226531	229252	249556	262947	325685	265981	230316	263019	261560	212602	247625	354982	251338	239912	270167	217802	321083	188631	286599	202350
O43684	167483	167509	218041	154586	237189	250834	193329	240425	186454	223179	253910	197057	164424	224045	221884	268643	217870	212451	257495	265415	153625	224281	237188	159484	225737	239181	229859	202944	199883	222621	252810	188557	145403	99379.5	203572	208340	136076	164789	201626	246717	229469	336206	267304	212998	300466	222673	187090	169719	222608
O43704	319376	213744	284453	208788	208306	221478	388750	189292	247396	267701	248603	217425	259381	289438	242019	240768	308369	262890	300490	191622	243771	275412	297991	228086	230721	264209	183304	214603	360026	272426	229276	207173	217950	222215	203357	222276	237228	256092	242948	246712	222003	165765	257277	182743	255148	151415	255103	206104	234142
O43707	6.48739e+06	6.50212e+06	7.81028e+06	6.62448e+06	7.22221e+06	5.75314e+06	6.85868e+06	8.13928e+06	6.8445e+06	6.68078e+06	6.37989e+06	6.60943e+06	8.61137e+06	6.61776e+06	7.02991e+06	6.7378e+06	6.3496e+06	5.98121e+06	6.54685e+06	6.27426e+06	8.28108e+06	6.27722e+06	5.86244e+06	5.76008e+06	6.29057e+06	6.32841e+06	6.1696e+06	6.53073e+06	6.42028e+06	6.46797e+06	5.91871e+06	8.08848e+06	6.37599e+06	8.28447e+06	5.97135e+06	6.41639e+06	6.76008e+06	6.31838e+06	5.78678e+06	5.49668e+06	7.05673e+06	5.1853e+06	6.23956e+06	7.4547e+06	7.27608e+06	8.91991e+06	6.99119e+06	6.38633e+06	6.26055e+06
O43708	1.10449e+06	837859	839019	848444	798860	917023	565569	818702	842103	825820	738750	870294	878255	745578	606899	852697	854273	1.08815e+06	737616	760864	712681	963904	781546	1.11983e+06	785272	785998	913064	763392	623068	735687	1.0012e+06	725411	1.09384e+06	755145	860903	823190	975798	789942	968958	803339	775682	811521	995527	797905	907669	721735	859231	753640	711854
O43716	173825	95884.5	75498.3	101952	100132	83998.1	84705.4	72972.8	81877.2	86807.5	89594.2	86510	71197.2	76680.7	85354.9	87922.8	78647.6	87518.7	69039.4	82191.2	110002	63609.7	83016.3	83782	79456.5	88006.5	95131.5	64680.8	90048.8	87809.9	69444.5	85127.7	87710.2	92142.6	93055.1	83181.6	93083.1	79273	72640.7	85575.9	79579.2	76582	98283.6	69531.4	61846.8	69979.2	102151	101237	97760.5
O43719	39763.5	31070	43411.1	26485	46669.6	44454.1	30896.8	50374.8	28564.9	42821	34108.2	34198.2	19455.5	37062.5	36202.3	44732.1	23281.2	43013	67074.2	59093	42642.6	31048.5	32129	25045.1	27889.8	24998.6	51970.3	NA	21189.7	45145.2	41142.1	35410	24011.1	3094.26	25656.1	37498.5	28696.1	25261.2	32899.8	45393.4	51517.7	53016.5	52882.9	15935.1	54849.6	25766.7	45646.7	35750.4	34336.6
O43731	NA	12419.2	5055.17	15791	8983.41	14212.3	18809.7	9706.79	9113.63	9313.16	10049.2	17844.4	5413.79	12964.2	15959.8	12933.2	16249.3	10754.9	12233.9	6990.69	12347.2	19452.4	21748.3	15517.1	14895.1	23186.2	18138.9	7133.69	15239.7	17203.9	12037.9	11922.1	12183.3	NA	12016.3	13014	23121	15845	14382.6	12158.8	NA	7733.76	15664.9	12620.9	8216.34	15324.8	14738.1	11788.8	13132.3
O43741	160596	123773	87927.7	126652	119356	111537	91338.4	91750.1	112336	101300	131436	116140	119854	136828	116417	123114	119568	114845	115948	122788	157321	91526.3	141106	143269	114707	137046	137735	101435	116349	141163	135198	161621	137144	148665	120390	171340	134414	179383	162553	131688	63801.8	128872	138031	96276.8	96480	92189.2	96064.6	137166	129261
O43747	268812	286608	333647	268067	244542	256162	263911	243395	217967	265056	234041	258228	230774	276521	208606	237973	266335	252850	213746	277612	232926	234724	251277	251362	255985	215357	273694	295925	278538	266724	211570	255172	255977	230357	204564	249225	253818	268268	241694	286153	307881	246005	246497	240437	302739	205004	298146	258582	262578
O43752	11161.8	NA	19102.2	NA	4827.59	1423.82	4109.64	NA	NA	5647.37	2268.17	8557.9	9293.66	8280.63	NA	NA	3434.8	NA	NA	NA	5115.67	6918.54	3222.19	NA	4516.27	3761.69	6053.29	NA	4640.33	NA	3920.96	8181.59	4166.24	NA	4957.6	NA	NA	NA	NA	5109.86	6585.42	NA	3621.88	3635.98	NA	NA	5174.22	6937.96	6007.66
O43759	NA	33170.6	NA	NA	NA	NA	NA	8646.3	NA	7367.13	NA	NA	NA	NA	NA	NA	NA	NA	NA	NA	NA	NA	NA	9829.64	NA	NA	NA	25163.6	NA	NA	NA	NA	NA	NA	15266.7	NA	NA	NA	19204.6	NA	NA	NA	13879	NA	5258.17	NA	NA	13383.5	NA
O43760	96562	105557	88657.3	69345.9	80683.8	41733.3	59293.2	52247.6	62648.5	67524.2	64094.4	44642	83659.3	55393.2	41401.4	50386.1	79422.2	72625.9	47680.2	56523.4	66394.7	96233.4	54867.3	79494.7	59692.5	82294.9	57473.5	291589	44962.5	64483.6	57453.3	86881.2	28505.3	69163.5	75799.8	66100.4	98740.5	72831.8	84165.9	54323.9	55131.6	56480.9	81196.4	85491.6	66623	123701	81641.9	57071.9	86477.6
O43765	42903.7	35956.4	65332.4	43338.5	52637.5	35917.6	46168.9	50574	52598.8	46051.1	50940.4	40225.3	40479.2	32419.9	43370.7	35031.1	42944	37361.2	28628.3	40991.7	34235	53866.1	45692.2	26047.6	43046.3	36600	27862.7	38391.9	42096.5	27418.2	38841.9	41918	37030.4	38641.9	28446.7	33607.6	32984.8	33596.1	37169.6	34627.3	37315.8	46170.8	32990.3	46274.6	51843.6	28096.7	45744.5	32021.7	47438.9
O43766	NA	17234.6	13783.4	26513.6	14358.4	17079.8	21029.6	12618.2	16144.9	18539.9	28110.6	16544.9	18008.1	16092.1	11064.3	35217	14924.8	15453.9	34517.6	19211.4	12300.6	11339.3	21647	18274	22947.5	15500.1	17108	NA	14818.5	11552.6	15993.2	18768.2	19319.6	18168.4	12018.1	10989.4	23008.8	15267.3	18679.5	8711.95	9362.5	11394.3	15538.9	18769.2	20016.5	NA	19569.6	19241.5	16781.6
O43768	36403.2	37485.6	42062	29154.7	25295.6	34621.3	33257	30568.3	33995.4	39907.2	42501.1	23106.3	43615.5	33074.2	35142.6	36546.2	38525.1	34244.4	40539.1	27937.7	30975	66576.8	31279.4	37237.8	28881.7	20835.8	44837.8	32956.6	40122.9	30652.4	25086.5	21100.5	33222.8	27763.5	28376.1	32381.2	32116.4	38196.3	33807.9	27846.9	59662.6	22743.4	33946.9	32429.4	40436.5	67666.5	44994.6	41160.5	33670.7
O43772	543171	647921	505372	698737	606361	638100	699618	535736	615415	639588	743228	664152	486616	654681	649501	681846	632893	658007	643700	803919	616235	626436	656167	675811	745078	704271	560864	381338	611388	462643	635275	573685	592487	565448	606660	578610	522198	634010	732711	659971	292532	540410	584001	536880	603883	262134	631714	595755	620223
O43776	643961	491128	611277	552055	502489	528196	507757	509680	585114	544678	565540	499143	611352	538739	575306	552502	661630	554136	457937	472194	564678	546006	631392	495136	526701	490093	461569	565669	560595	504645	476449	704698	567779	565705	540962	514244	602076	509921	478141	531281	662560	478091	560489	555253	511511	655046	510911	562808	572926
O43790	32236.8	NA	8182.01	90347.5	NA	87764	NA	NA	NA	NA	NA	NA	79942.1	NA	32399.2	NA	NA	NA	6571.32	NA	49236.3	NA	NA	NA	NA	19332	NA	108451	8608.03	28680	20727.1	243716	187457	12774.7	NA	NA	NA	NA	34222	NA	NA	NA	49153.1	22352.7	7517.15	24686	NA	52144.1	693753
O43795	1.41498e+06	1.45727e+06	1.59269e+06	1.58692e+06	1.63078e+06	1.5315e+06	1.48833e+06	1.60813e+06	1.4882e+06	1.38165e+06	1.55099e+06	1.47613e+06	1.65903e+06	1.55715e+06	1.48253e+06	1.6979e+06	1.60395e+06	1.51604e+06	1.50743e+06	1.69905e+06	1.75014e+06	1.62771e+06	1.55937e+06	1.63445e+06	1.52988e+06	1.5204e+06	1.62647e+06	1.5298e+06	1.54388e+06	1.54596e+06	1.39777e+06	1.44319e+06	1.65747e+06	1.47817e+06	1.55719e+06	1.48968e+06	1.90721e+06	1.53476e+06	1.48648e+06	1.46175e+06	1.35853e+06	1.47371e+06	1.72344e+06	1.56299e+06	1.54798e+06	1.66571e+06	1.60655e+06	1.47329e+06	1.3486e+06
O43808	41205.4	60961.5	18509.8	69547.2	37492.3	51864.9	44279.9	26936.5	34849.6	69351.2	34558	54918.3	54179.6	33284.2	54250	58722.8	42015	39220.4	41336.8	39568.6	52690.1	40845.9	36624.3	56525.6	51342.3	58096.7	44561.1	24520	36731.1	60246	55143.5	39897	62708.2	60324.8	65187.1	42998.9	34230.9	26297.5	49477.3	60420.3	NA	57405.3	46762.5	27289	42653.5	29138.5	46458.6	45863	54423
O43809	78304.3	92813.2	66861.6	67068.3	64538	113137	70849.1	104967	77048.3	81266.1	86046.9	67143.8	110874	70073.8	84313.2	100617	73894.2	82561.6	85518.5	99594.7	56963.8	70100.1	77231.3	53799.5	71763.6	57216.7	101510	44839.7	68497	68294.5	90001.4	76481	58677.6	33941.1	57056.2	65400.6	44046.6	96153.5	79778.1	71710.3	53537.7	128316	51437.1	60968.7	88149.6	73658.1	59425.9	71473.1	79807.4
O43813	426987	358022	364177	251508	367088	316841	426473	377420	397135	345135	389776	384539	454370	451994	356604	423071	380281	413706	447517	426817	359168	423688	365127	382280	374663	340677	227047	226875	367257	390888	422287	358974	359942	377248	231700	327897	397487	286674	432699	368755	248999	357438	327576	352142	418237	418281	436790	355850	422551
O43815	NA	14407.7	12816.9	3325.71	9526.05	19201.3	11422.1	10743.1	16312	14271.6	9612.65	17120.6	15811	16564.3	NA	14261	19509.3	13074.5	17457.3	8653.61	15389.5	22731.5	15840	10812.6	22468.1	19221.7	18431.7	16509.5	17762.6	21347.1	8677.23	22182.2	21443.3	18440.4	15504.9	21822.6	9077.37	13886.4	12485.3	9200.35	27214.3	8020.63	8177.47	14323	9678.45	34059.7	13104.8	13433.8	15640.8
O43818	45617.1	39500.9	32734	39383.3	63384	84940.3	30184.4	55288.6	51719.8	51250.6	46436.9	58954.3	42343.2	71388.4	65600.6	35810.4	56263.8	60929.8	36512.8	60557.4	39806.4	36856.3	39688.1	33782.6	49665.7	47261.7	63064.3	23915.3	47578.9	49753.6	78009.4	58488.2	25548.4	NA	62831.9	42677.6	NA	48903.3	50503.8	42517.1	73178.4	45346.4	62817.5	54162.8	71442.7	NA	51748.2	62700.3	83919
O43819	26806.7	32325.8	22990.1	23981.6	69111.1	30064.2	21853.8	31355	26713.6	30019.7	36107.4	38088.7	17595.9	40585.3	38178.7	31493.6	37316.8	28576.3	40371.8	39551.1	36837.4	26222	38702.1	34891.8	29801.2	35728.8	46324.6	49350.4	39236.5	26534.7	42779.8	51227.7	51878.9	38657.3	29954.9	50710.8	29439.4	33619.9	32028.9	30698.2	7544.61	40235	35100.3	44592.4	21269	26609.5	49118.7	35373.9	41201.5
O43822	NA	NA	NA	4309.73	NA	2192.6	NA	NA	2498.06	NA	1619.64	NA	2752.61	3799.95	NA	NA	NA	NA	NA	4048.09	NA	NA	5083.44	NA	NA	NA	NA	4489.54	NA	NA	2966.21	NA	NA	NA	NA	1689.9	NA	NA	2076.49	NA	NA	NA	NA	NA	NA	NA	4541.35	NA	NA
O43823	NA	1976.87	NA	NA	NA	9414.48	NA	8728.88	5087.2	NA	5557.44	NA	NA	5906.64	NA	10049	10759	10205.8	6046.33	8351.1	NA	2460.33	5927.98	NA	NA	3077.01	6952.97	NA	NA	NA	7840.73	5713.66	NA	NA	5187.76	4195.96	NA	NA	3618.63	6522.12	NA	6049.03	NA	7987.51	8088.47	NA	4283.62	NA	7551.5
O43824	18659.3	15251.2	NA	30851.6	23094.8	18421.3	11460.6	NA	13523	17081.8	15005.2	17505.1	16454.4	11147.9	17925.1	13659.8	25907.2	21406.1	17505.1	17322.7	18855.3	NA	19942.4	41455	16687.4	NA	23966.8	NA	24474.7	16441.4	11527.2	20270.1	26891.3	25944	25162.3	10036.6	20787.1	23391.5	16537.8	13550.4	NA	12826.4	NA	NA	10662.5	16026.3	30059.9	28399.7	18818.1
O43826	214577	434224	221071	457979	345474	307432	292897	213397	444777	364877	288185	369648	261171	255954	347691	335872	266329	303557	321952	274099	383084	198491	239885	264835	343873	329070	280757	196867	212760	380576	270173	291294	449605	356394	332755	316361	250095	266528	376446	247511	154660	351533	232485	272737	285302	218188	324984	416781	312647
O43837	248739	348187	279138	362497	338405	385606	312668	333277	350491	351178	364848	365520	326977	305661	305358	306720	258870	347668	316627	287477	287483	246373	319154	300542	352070	372304	417528	237488	313009	354342	301083	438201	295336	322112	354998	295977	273238	272100	371850	262532	263154	338212	300097	338051	298466	215120	354030	321947	322583
O43847	137053	100582	95868	113940	112668	132941	84480.3	137534	90446.7	110286	93138.5	94479.9	93166.4	110340	79554.8	99688	112558	117224	118159	111163	104838	128778	116141	114441	99100	109817	86620.8	143824	93026.1	114661	112742	138338	118532	124004	140599	102809	111204	107195	105197	129922	132545	111557	141941	106778	155383	105489	119008	103490	99303.2
O43852	561192	542467	564719	611877	531298	463573	542987	370011	725186	605933	472676	445679	496093	481392	569531	506472	406999	419410	334154	472364	395227	494067	424293	363577	418584	440330	357672	611594	484620	651737	382082	396520	587406	619504	564626	590909	368896	430337	505110	440511	541117	590014	409652	491274	456775	539791	507522	824857	731287
O43865	52198.4	57448.9	42697	56620.3	45360.4	44910.5	55195.1	60154.6	47022.4	50215.1	45512.5	42010.8	49269.6	48037.5	47109.1	61829.4	56664.1	41360.6	50942.1	64058.4	50651.9	76573.7	43778.9	41371.6	52852.7	47450.5	58876	78428.9	49495.2	63319.9	57348.3	64306.7	48255.2	50960	51601.6	40506.2	70368.3	62519.8	50419.2	57779.1	94098.9	40538.4	65570.3	54065.6	34434.3	74363	62816	51257.3	51899.6
O43895	NA	NA	NA	NA	NA	NA	NA	NA	NA	NA	NA	NA	NA	NA	NA	NA	NA	NA	NA	NA	NA	NA	NA	NA	NA	NA	NA	NA	NA	NA	NA	NA	NA	NA	NA	NA	NA	NA	NA	22885.8	NA	NA	NA	NA	NA	NA	NA	NA	NA
O43896	55866.8	44545.8	33377.7	37565.2	44863.8	39341.1	35254.7	57250.5	45419.5	39252.7	45411.6	57569.9	35799	73235.7	30802.6	30689	47523.5	49710	33248.3	38517	48520	27601.4	26865.3	36706.4	39828.6	42394.2	37447.6	35844.4	59474	35932	65098.2	37251.7	40229.7	46302.6	30787.1	63265.3	46308.3	48557.4	46980.9	48239.8	47219.2	32038.1	48825.7	42645.2	36933	52909.7	47239.7	39460	35320
O43903	44838.8	11350.8	27439.6	10137.3	22995.5	16754.3	25342.8	13154	19097.4	15465.8	NA	16942.9	20854.1	25778.3	9103.52	16387.8	17649.6	8164.68	NA	5372.49	NA	NA	20732.5	8639.4	3489.41	16563.4	10462.9	NA	8625.05	23340.1	27064.7	9565.73	NA	16561.2	14114.1	NA	NA	4476.23	16271.1	12785.4	NA	11386.4	12058.3	15926.7	14436.5	NA	11127.6	8818.22	24358.1
O43913	NA	9483.08	NA	6404.71	2165.74	6104.62	3666.61	NA	8978.93	9518.23	4985.21	8373.21	NA	NA	NA	11557.4	4717.52	5040.54	5037.33	NA	NA	NA	6198.31	10756.8	6422.09	6003.88	6243.81	NA	NA	7525.74	6052.67	NA	6760.26	NA	7212.3	9582.23	3337.71	NA	12029.1	13934.5	10117.7	7406.78	7457	5364.95	3555.82	NA	13253	6197.67	NA
O43920	45638	95987.5	71839.6	136406	94010.2	90130.1	87706.2	55243.2	68405.9	54288.7	86755.9	72119.7	108826	80945.3	68004.5	74176.5	95775.9	68935.9	103396	78486.2	87237.5	51922.5	81789.7	91597.8	102466	58321.8	66972	49545.5	52469.3	62921.7	76487.4	74574.5	83490.3	45495.1	66690.9	73549.8	87662.9	53461.3	124324	60538	53355.3	34548.3	56693.5	70076.1	43464	43955.5	72934.2	76451.2	50477.8
O43924	18358.9	12185.2	6795.25	16242.9	NA	12126.2	21801.6	7709.89	11407.6	13586.1	15882.1	10842.7	16387.4	8975.78	11909.7	NA	17755.8	8815.49	13273.9	11512.7	NA	21428.4	18804	17924.7	24476.5	19620.4	14606.3	17186.3	NA	15592.9	21225.2	13003.8	14213.5	19371.6	19090.7	26253.4	NA	7256.98	18673.1	10459.5	NA	18514.2	10176.7	20390.9	NA	13506.3	10352.7	5507.78	6492.16
O43933	85749.9	136395	77844.4	155116	115844	138542	114677	94291.1	117594	150516	133901	130522	74771.6	115194	94034.9	120536	101721	120802	95463.9	147842	116507	95643.1	114295	156623	133366	116018	139768	89051.4	127016	119861	115392	111934	158765	126143	142705	127095	115486	105220	154875	118032	107665	131760	118800	80750.8	104379	31020.9	111611	135421	123544
O60216	26885	40392.9	34978	37654.5	30527.1	53833.3	32575.7	49868.3	19803.6	41041.3	29463.4	23523.5	32236.3	39680.4	23825.5	35466.8	30571.1	26554.2	36344.8	38532	22496.3	35178	26778.1	35331.4	25405.9	37986.6	45705.1	32992.7	38829.9	39453.4	37905.7	41692.9	30514.5	15109.3	44584.8	46279.4	9133.91	39928.4	22214	44990.4	43649.6	41005.9	43622.9	40012.8	49251.5	NA	31291.9	47884	26879.3
O60218	2.44288e+06	2.46904e+06	1.92356e+06	2.18967e+06	3.00331e+06	2.65618e+06	4.44361e+06	2.27877e+06	2.71199e+06	3.47156e+06	2.35289e+06	2.67089e+06	2.57568e+06	3.62614e+06	3.32138e+06	2.75639e+06	2.93933e+06	2.59233e+06	3.56656e+06	1.83496e+06	2.39769e+06	2.0905e+06	3.95127e+06	3.17356e+06	2.94978e+06	3.2435e+06	2.67715e+06	1.99281e+06	4.78501e+06	3.87602e+06	2.44981e+06	3.82485e+06	2.12743e+06	2.02583e+06	2.82166e+06	2.88029e+06	1.94215e+06	2.62413e+06	2.26975e+06	2.73191e+06	2.31476e+06	3.34689e+06	2.07542e+06	2.59993e+06	2.94903e+06	2.6105e+06	2.67833e+06	3.09108e+06	4.44011e+06
O60220	321111	284300	189097	241207	284425	304672	280931	175418	297572	265803	332249	291663	178789	318922	285759	264873	245628	317164	243260	347497	222980	203640	321676	306544	349876	256149	240862	130364	264657	209132	317384	188346	327437	277247	252167	237907	210374	330048	260219	293280	112013	321949	201751	228932	253799	97856.5	282330	283128	269941
O60229	NA	3248.34	NA	NA	5365.58	6895.74	NA	NA	3484.32	NA	3437.66	NA	NA	NA	NA	NA	NA	4772.58	NA	NA	NA	NA	NA	NA	NA	6027.19	NA	NA	2003.49	6664.07	7728.05	6147.72	NA	NA	NA	3841.47	NA	NA	5575.49	NA	12071	6653.14	NA	NA	NA	NA	2289.68	1977.14	NA
O60231	39475.8	35728.4	22430.9	47095.9	42781	54474.5	30060.3	60562.5	33780.9	41900.8	46284	43206.1	42264.2	36775.1	54132.7	42813.9	40771	42308.5	42159.9	40062.5	48654.5	30971.5	35162.7	47163.5	44608.3	44875.1	47572.9	145826	39629.9	38326.7	53490.6	46289.3	27844.9	48881.3	61067.6	49185.7	7275.71	25977.1	32087.5	59791	30006.8	82687.7	46570.3	48766.6	62580.9	28024.7	36201.8	37712.9	41115.8
O60232	42199.4	24959.3	33129.6	23720.6	36962.6	28133.1	30397.4	19214.2	33708.8	29652.7	24775	49856.5	36952.4	27395.4	27605.6	44543.7	28933.9	36805.8	13226.8	28352.6	20915.8	40878.2	14952.7	19745.7	27759.2	16776.6	37356.8	16454.7	24413.4	26265.1	33179.1	9277.89	15817.1	28254	17623.6	16443.4	19824.1	41686.7	57267	18720.4	NA	13461.2	32550.3	27248	45786.1	33896.8	39447.2	15207.5	38764.7
O60234	47196.2	19941.4	90288.8	14143.3	10326.1	10940	15361.4	45081.9	13834.9	30476.8	20895.9	4550.81	52075.7	20771	18881.3	22013.7	35809	36672.3	13879.9	18833.7	9559.42	46947.9	39039	13750.9	8478.09	4861.54	20952.5	89935.4	18194.9	23816.4	8490.08	21060	16954.7	15202.3	25646.2	18631.2	23882.5	21548.8	9013.79	18248.8	179662	12844.9	18600.2	67865.1	12541.7	93750.8	14887.3	22029.4	18513.9
O60235	NA	NA	NA	NA	NA	NA	NA	NA	NA	2589.85	NA	NA	NA	NA	NA	NA	NA	NA	NA	NA	NA	NA	NA	NA	NA	NA	NA	23269.2	NA	NA	NA	69799	4602.18	31593.9	NA	NA	NA	11608.1	7469.97	NA	NA	NA	NA	NA	NA	NA	3350.75	NA	NA
O60237	NA	NA	NA	4226.57	NA	NA	4364.83	3229.03	4412.19	8561.7	3778.47	NA	8417.9	2098.86	418.035	3278.3	NA	NA	NA	NA	NA	NA	NA	NA	NA	NA	2615.23	NA	NA	NA	5871.59	NA	1586.66	NA	NA	4481.9	NA	NA	NA	2093.78	1373.98	NA	NA	5041.81	NA	NA	2951.55	4107.06	5232.49
O60238	NA	NA	NA	NA	NA	NA	NA	NA	NA	NA	NA	NA	NA	NA	NA	NA	NA	NA	NA	NA	NA	NA	NA	NA	NA	NA	NA	NA	NA	NA	NA	NA	NA	NA	NA	NA	NA	NA	NA	NA	NA	NA	NA	NA	NA	NA	NA	NA	1062.69
O60240	4958.67	8975.64	3216.45	5178.89	7055.54	5575.1	6364.11	9336.03	4189.78	8765.11	NA	NA	7066.19	10276.1	NA	4451.79	8277.28	6485.12	10837.4	3530.13	9284.71	4744.26	2092.79	20377.2	9675.82	6167.11	6202.77	NA	2978.09	3273.64	9585.42	2556.23	4172.38	NA	7391.08	3572.42	3243.35	7811.83	5735.48	4002.66	14294.4	5905.41	4516.8	5257.07	4066.61	NA	5457.55	4898.64	NA
O60244	NA	23213.8	NA	19872.4	9320.44	19068.2	10415.3	21139.6	12596.5	11821.9	15637.8	NA	36415.4	10735.5	19049.2	12234.2	14934.9	7794.64	9657.64	10213.2	8994.05	NA	16173.8	23087.4	12784.1	24569.5	21462.3	15253.8	21420.7	14220	16572.7	14741.1	13391.5	NA	25560.5	17511.8	12612.6	16520.4	15153.2	15154.4	NA	33629.9	17173.7	NA	11119	NA	18904.8	NA	25686.2
O60256	151760	161186	118331	159275	115910	150708	128803	189596	113416	128039	141583	147412	174080	94458.9	146344	146098	132271	109196	126416	125431	170797	180388	118254	205106	136175	171397	173699	151040	158095	157142	124829	161276	138475	158779	164567	138457	150580	174025	150229	169043	173006	112070	167011	151136	139008	210816	146281	151099	107662
O60264	201142	252356	241895	246671	288317	448665	217338	348761	178308	248374	311845	289672	233691	279641	329097	289928	290006	255704	326135	308450	193071	216049	282448	244847	306070	277447	307530	283218	306939	324112	348581	235213	198582	176712	312572	250298	265719	171401	307139	368789	375208	379934	259910	264155	289011	306220	286803	272313	301715
O60271	265370	268157	258401	263558	262367	243054	264735	254876	288161	248861	252866	287019	314268	277500	268103	272952	285431	301326	272764	262384	260827	314589	207588	218187	264914	301446	255945	318842	243421	250079	249053	239679	246573	320097	282926	296489	330414	228572	261352	235149	320881	257116	276180	278432	292941	331603	247634	235916	268203
O60285	37035.5	30754.9	21215.9	31793.8	46559.1	38478.5	30272.3	35277.2	33410.4	38811.7	47191.5	47743.4	21220.6	51094.9	58610	48266.6	27341.7	53239.6	24157.6	45923.1	41713.7	35445	44682.9	36505.7	22269.6	43985.4	50018	19802.6	32872.9	NA	44015.5	24570.6	32524.2	50270.7	23308.3	36111.1	NA	20637	50448.1	41575	14472.9	19473.6	42793.6	39308	58585.5	19781	49621.5	48431.1	45511.6
O60287	368360	114397	178234	133739	144168	139804	178939	255054	151413	148295	127182	178244	336716	164331	124331	137220	205969	165174	158703	136048	186414	166158	107946	215962	158888	135803	158165	635442	127169	115746	257343	113803	83211.4	242802	129678	201600	334285	352131	166028	152106	551640	306858	144247	150746	216165	215008	149431	131369	95248.2
O60291	NA	NA	NA	NA	NA	NA	5273.12	3565.93	NA	NA	NA	7642.77	NA	5232.73	6158.06	4270.99	NA	4919.98	1332.49	NA	NA	5437.68	NA	4477.48	7067.5	11835.1	2414.46	NA	3900.54	NA	NA	NA	6218.88	5482.5	NA	NA	NA	NA	7877.29	NA	NA	NA	2335.47	NA	8067.97	NA	5975.94	7349.16	NA
O60306	76778.1	41131.6	68720.4	40885.9	53438.5	76788.3	43369.4	59240.8	40211	69047.8	58328.6	43032.6	58890.5	61439.3	65828	73451.1	60531.6	65234.5	76927.8	76031.5	73075.3	63553.2	59729	44526.9	58093.1	65600.5	70250.4	37251.9	62924.5	62803.1	76761.3	60708	43232.3	40720.1	67021.3	90427.3	46213.4	72143	51502.4	79009.8	100462	103406	77242.4	59881.2	71789.3	70936.3	49248.5	48207.2	61892.3
O60307	14150.1	13776.4	12728.8	14263.8	NA	20711.2	13612.7	NA	13144.8	7772.34	NA	17082.6	12901.3	11425	21972.1	NA	40759.1	12128	12157.1	16701.1	NA	20789.5	23158.1	NA	43616.2	12320.8	21105.9	NA	14651.5	21317	15413.4	NA	23694.8	24362.2	12055.2	14756.4	NA	18903.6	13494.4	13993.2	22555.6	NA	21123.6	9611.39	17121.7	22749.7	22671.3	NA	16270.7
O60313	332578	392130	359595	360485	402624	380102	395715	314478	432056	323223	367426	402851	312841	422051	327567	401152	382043	386806	393793	413976	406537	360862	404508	349461	369995	360650	389240	329596	367216	389954	404910	348892	330346	399283	311085	389321	404236	345736	384330	324671	242580	375429	393804	386929	266533	272181	396442	371264	352979
O60333	127566	104166	92587.4	115744	70605.4	108293	109570	100882	83377.1	100992	99665	103069	118942	99748.1	113990	86256.3	119023	108158	121730	96054.9	111222	115130	137421	118113	118869	85228.8	132834	154171	119616	151224	103008	122234	146567	118314	124713	111875	113315	85447.5	91442.9	89609.9	126503	87924.4	113001	111109	118665	112045	125893	104169	95376.7
O60337	6147.25	7420.31	NA	3949.64	NA	NA	10852.1	NA	8177.06	NA	NA	4133.35	NA	NA	4353.45	3416.28	6356.82	5417.15	NA	5961.22	NA	NA	NA	NA	2395.43	9212.11	NA	NA	8550.47	3675.35	3041.22	NA	7421.35	142440	8444.67	7617.88	NA	14261.3	6681.82	4045.67	NA	9270.21	5338.66	NA	NA	NA	10653.5	10333.5	NA
O60341	12941.3	11882	21793.2	NA	20644.7	25654	7808.83	34970.9	11107.6	21188.3	26051	18392.9	7835.83	13431.5	14761	12568.9	12521	13090.8	15315.4	18548.2	NA	NA	20070.1	NA	15459.9	23457.8	16778.3	NA	NA	40145.6	14431.7	12925.1	11596.8	16764.1	12103.2	27435.1	11069.8	10679.2	14547.8	11003.7	18014.6	12134.4	28197.7	18362.9	21437	NA	13589.3	10955.8	23430.6
O60343	59017.3	36458.4	57645.8	51367.8	41934	34222.1	44761	34849.1	45393.9	51970.7	38412.3	48338.8	44380.3	56489.2	46500	40143.2	51669.9	44544.7	49769.1	37059.3	46604	43478.5	61828.8	53746.1	31720.8	54329.6	40237.8	59820.9	61431.1	34576.3	53453.7	53235.1	46837.7	36198.4	31759.5	47043.9	27953.4	40953.5	37878.8	46799.9	77880.3	54701.8	45720.6	55192.8	38002.5	46415.1	54150.9	53216	40677.8
O60427	NA	2451.5	NA	NA	NA	4441.51	1778.59	NA	3076.21	NA	NA	3917.85	NA	3184.23	4044.68	NA	NA	3136.51	NA	6337.86	NA	NA	NA	5218.23	3580.92	1602.57	NA	NA	NA	NA	3158.63	NA	NA	NA	NA	NA	NA	NA	NA	NA	NA	NA	3205.32	NA	NA	NA	NA	NA	NA
O60437	701535	708446	590529	723774	622481	571942	601264	1.05627e+06	818158	631804	585751	642206	733435	597553	619592	607712	571855	550918	626246	625041	698353	648705	552544	635102	600324	637960	607043	1.72223e+06	533991	591871	602077	2.70406e+06	705190	4.66101e+06	596918	659427	647195	1.12953e+06	721216	611611	536514	591550	706805	678664	656702	2.18723e+06	1.02832e+06	673256	580744
O60443	27999.1	NA	30139.2	16153.1	25331.3	22181.6	23946.3	37895.8	27105.9	22680.4	19108.6	NA	31563.2	22400.7	26422.8	25652.8	27808.6	19606.2	34917.5	23673.1	NA	27959.6	33746.8	34561.7	15405.8	44501.2	23168.6	29382.3	41030.8	37828.8	27074.2	22111.5	26210.2	24824.1	29776	25824.9	25542.7	NA	22908.3	25793.6	28962.4	19070.6	29783.2	25846.7	39968.4	60028.6	18236.8	26385.7	41283.7
O60447	5697.74	5363.03	NA	8850.52	NA	NA	5941.24	NA	6579.85	NA	NA	5620.33	NA	5519.85	NA	8148.44	NA	6777.59	NA	6016.65	NA	7560.32	9370.81	9441.3	6266.58	NA	4765.78	NA	NA	6282.18	13593.3	NA	NA	NA	NA	NA	8208.52	7542.24	6143.15	3875.23	9911.87	NA	3532.69	9156.18	NA	8135.1	NA	NA	8603.33
O60462	6463.14	1828.1	NA	NA	NA	NA	NA	NA	NA	NA	NA	NA	NA	NA	NA	NA	NA	NA	NA	NA	NA	NA	NA	NA	NA	NA	NA	NA	2172.57	2359.79	NA	NA	NA	NA	NA	NA	NA	NA	634.179	NA	4574.14	NA	NA	NA	NA	NA	NA	NA	2184.82
O60476	14528.7	20662.6	18674.7	26429.4	19156.5	29824.6	20444.6	13113.6	13327.4	NA	9740.71	43433.6	15269.5	4086.56	15999.5	16352	36294.4	26447.1	10891.7	23283.7	5370.1	14629.3	21534.8	43839.6	18558.7	17898.1	19191.4	12431.5	20863.5	35177.3	32541.6	18592.9	17158.3	NA	25684.8	19405.2	46466.7	28813.3	23184.2	20947.2	10269.8	NA	17113.7	14556	26476.8	16171.5	17435.1	25482.1	17397.1
O60479	NA	NA	NA	NA	NA	NA	NA	NA	NA	NA	NA	NA	NA	NA	NA	NA	NA	NA	NA	NA	NA	NA	NA	NA	NA	NA	NA	NA	NA	NA	NA	NA	NA	NA	NA	NA	NA	NA	NA	NA	NA	NA	NA	NA	NA	NA	NA	NA	NA
O60488	1.56578e+06	1.34295e+06	1.45652e+06	1.57322e+06	1.84822e+06	1.23618e+06	1.96217e+06	1.15157e+06	1.81721e+06	1.42476e+06	1.35735e+06	1.35494e+06	1.47441e+06	1.56727e+06	1.51755e+06	1.55249e+06	1.3165e+06	1.70442e+06	1.72626e+06	1.24442e+06	1.28484e+06	1.44408e+06	2.07591e+06	1.29556e+06	1.30702e+06	1.47685e+06	1.22498e+06	1.02716e+06	1.79758e+06	1.53362e+06	1.3161e+06	1.34697e+06	1.614e+06	1.34497e+06	1.41361e+06	1.5878e+06	1.58028e+06	1.39451e+06	1.29715e+06	1.33242e+06	1.30036e+06	1.33751e+06	1.16471e+06	1.22277e+06	1.66539e+06	1.31523e+06	1.49611e+06	1.48983e+06	1.85515e+06
O60493	234702	216819	321082	223719	300294	179019	215850	241409	211516	250241	225040	194962	245554	198368	199449	193272	237885	223932	208514	245331	205574	271075	224701	218876	196324	209454	202764	333096	229498	329187	207942	233439	174533	203517	242444	206241	230040	273548	223923	223881	340368	184081	248028	340300	192808	343339	226086	236398	201901
O60496	48146	15523	61371.2	NA	10124.7	9139.92	11312.4	32064.6	10273.9	14649.3	25864.4	NA	34762.2	18884.1	15988.2	17578.2	33867.3	17924.1	19030.5	12273.2	9362.99	32915.1	36169.8	NA	NA	NA	16229.3	70667.5	16855	8481.59	NA	NA	8372.77	14261.8	16777.7	14520	27715.8	NA	20258.1	20178.8	92445.9	6987.09	14837.5	48802.5	NA	60462.5	17470.4	17238.5	14723.1
O60499	6890.57	NA	8198.75	NA	NA	4230.18	7482.08	2412.11	7665.07	8959.04	8583.48	14501.7	NA	3953.33	12069.3	5463.67	5846.38	NA	NA	7726.48	NA	14437.2	5735.59	11513.2	NA	11129.3	NA	6964.31	5884.69	14559.5	11500.9	NA	13527.8	10232.9	10061.9	8405.99	NA	12268.9	10372	NA	10436	NA	12775.3	8203.86	24343	NA	8326.33	11454.5	20379.3
O60502	101000	54289.8	108467	86753.8	82977.6	70201.3	87838.8	87726.5	88960.4	101648	98802.4	105393	100603	99996.2	78752	88247.1	82253.9	88544.7	92566.4	70180.7	110162	121846	91232.3	81986.2	90362.6	69589.9	99372.6	122391	108347	102638	72801.7	127157	111237	95923.4	77893.9	100447	99032	72872.2	71972.2	82974.9	108715	46357	113108	102851	87803.5	101297	90733.7	116330	80391.2
O60504	185364	155671	118487	139306	124540	134977	131922	141613	166464	115773	145789	133235	174194	152756	129785	134772	122277	145063	123030	167608	123918	150379	106555	170043	130599	146499	123934	222103	102155	140878	116129	157589	121045	124479	161071	130011	147785	144569	156828	104058	223095	118926	144231	150495	139524	298450	141968	123197	134169
O60506	842402	945076	853600	869720	860622	1.18188e+06	931266	943893	821917	1.04524e+06	901074	996414	887997	1.02905e+06	947565	918108	980312	1.10223e+06	906107	935653	950313	871753	1.10897e+06	1.11784e+06	1.06569e+06	930414	1.11616e+06	834559	1.07309e+06	937395	1.17734e+06	957560	802172	798080	972979	965454	837027	1.06995e+06	1.01169e+06	1.33984e+06	917272	1.18589e+06	1.12509e+06	946548	1.2698e+06	841764	950143	836230	1.01569e+06
O60508	30254.4	36683.2	30085.4	37875.9	44117.6	34942.8	31011.9	34057.4	32630.8	50155.1	39932.6	40906.3	32872.4	29487.5	33072.5	34318.1	32652.1	35132.7	24480	49725.3	27007.2	33536.3	31110.9	30871.3	36806.2	34947.5	38369.2	NA	30777.1	37996.3	43072.1	43484.3	29231.2	18848.3	36492.6	20485.2	24100.1	59154.5	33821.4	33909.8	27699.8	58223.9	37128.8	33078.3	45214.5	39629.1	33621.9	35026.7	38063.5
O60513	NA	10177.4	NA	NA	NA	12959.2	NA	8499.93	NA	9333.51	9226.54	NA	NA	12687.2	NA	6361.65	NA	9512.15	NA	3705.86	5638.32	NA	NA	NA	6611	NA	NA	NA	20534	NA	8112.66	NA	5856.44	12773.7	NA	NA	7949.76	7043.46	7348.58	8491.97	NA	NA	5433.68	7297.2	6237.55	NA	NA	NA	NA
O60518	NA	5669.84	NA	NA	NA	3268.13	2623.34	NA	6393.05	3314.69	4533.12	NA	NA	1161.35	3976.43	3815.26	3961.97	7646.53	5960.72	4743.18	3436.3	1687.62	NA	3209.4	3371.83	2411.49	3817.03	NA	2664.94	2834.24	3350.87	5431.75	2651.65	NA	4836.5	NA	NA	NA	NA	7450.23	2387.22	3966.87	3576.78	NA	4753.83	5383.43	8028.99	3479.32	NA
O60524	40917.4	70171.8	57601.7	71070.9	44217.2	56545.9	63971.3	34155.9	75878.1	65467.1	60405.7	77474.8	67921	48769.3	63301.9	72134.2	54116.2	68970.6	63216.2	75414.2	66238	90554.4	69808.1	60007.1	55733	76127.6	74061.9	115310	70668.3	62602.2	65773.3	71390	74947	94441.6	87603.9	74064	65212.2	80659.8	63046.5	34562.4	92717.7	56440.4	70093	65908.7	47714.5	90223.6	71198.5	67374.9	59357.8
O60547	185022	176781	157610	162274	179229	176406	249386	228300	180144	153458	171826	189800	208384	240390	182582	196655	190500	188642	157966	167093	145669	245153	256069	202609	175876	214058	169040	130893	212871	164083	193062	203914	161342	188675	179520	184277	193979	201861	189356	147010	223301	178606	205313	161987	191176	172302	196529	198261	208503
O60551	33194.1	47240.7	35642.4	35528.5	33018.7	31704.1	33333.1	25276.5	34246	31742.6	38991.2	39228.4	46769.3	26278.6	27848.8	39987.9	34549.2	26281.9	33911.8	31749.1	36806.9	15840.3	30814.5	26139.2	29031.8	33901.3	32590	18730.5	48415	39898.4	30165	28472.7	34659	33241.6	30855.3	25847.7	29258.4	58708.7	33980	33308.6	23314.1	37526.7	42557.3	24943.6	28984	16141.1	33873.8	36102.4	39487.8
O60568	100779	68166.7	188331	73856	101109	92267	113588	74490.7	77760.1	58590.2	93770	85775.7	90574.9	79903	96397.4	57795.4	94682.2	81745.1	74600.6	79278	80729.8	103204	106714	65964	98926.8	69458.2	72780.5	109881	81117.2	62702.2	77130.6	74308.3	102148	91086.5	66026.3	83758.4	81944.7	76693.4	75016.7	56133.6	92051.5	88090.8	104731	91958.4	71681.1	74655.3	84755.2	98872.6	86825.7
O60573	18656.7	31333	17618.2	27462.8	26138.3	23469.2	27088.9	25183.1	28027.3	27604.4	26706.3	28807.3	25333.3	26451.2	21898.8	20606.3	21077.7	24223.9	24298	27510.4	19303.6	16633.4	29517.5	16520.6	32222.8	18705.5	31672.9	27393.3	28607.5	20802.9	15975.6	24645.6	24277.8	25285.3	19920.5	26509.1	16592.4	24731.8	19844.2	25100.6	20184.9	25109.9	19270.6	17911.3	17462.6	NA	16341.8	19911.6	26327.8
O60610	577048	547644	628764	549597	537468	494823	476278	528084	443115	523375	489737	606059	570976	487088	467583	489973	524753	514973	535744	479168	597736	510481	462669	455920	515993	450730	547674	544659	481002	440377	517575	597774	544705	634708	509750	511599	553088	522850	534162	508322	542510	477543	563346	471973	502181	723212	522343	521491	505150
O60613	22105.3	40903.2	26782	47180	40584.3	39849.8	47361	20239.7	52347.5	44417.6	33928.3	32135	39140.9	24590.8	23625.6	34887	33793	32319.6	47239.3	31715.6	29167.8	42063.8	25620.4	32914.3	34559.2	33552.1	35464.5	26485.2	29517.6	31850.8	27454.8	31531.5	46049.5	39122.1	29463.3	37094.9	32876.3	29605.9	30846.6	30027.4	23896.4	42361.1	38704.9	36556.8	41516.4	25150.6	37732.8	53372.6	41076
O60645	72351	63567.9	92755.7	67993.5	62490.3	57874.4	63785.8	57146.6	71559.8	46537.9	64596.2	53589.7	58122.9	83887.5	79542.8	74209.2	83350.9	70734.2	55832.6	78782.8	60407.5	96308.3	65331.6	41462.4	57970.7	57495.2	59482.5	122671	68665.8	74585.9	87380.9	71795.8	78102	62115	52538.6	64919.7	89359.6	68893.5	43065.5	66560.5	74114.1	83590.6	62630	93953	76734.5	77989	61063.3	77455.1	76773.1
O60656	1.19398e+06	1.75766e+06	837958	1.56784e+06	1.4389e+06	1.24956e+06	1.37537e+06	1.11306e+06	1.52156e+06	1.75641e+06	1.1471e+06	1.20628e+06	1.10666e+06	1.425e+06	1.51448e+06	1.46249e+06	1.37894e+06	1.1726e+06	1.49953e+06	1.24822e+06	1.28087e+06	1.19633e+06	1.05669e+06	1.41888e+06	1.41954e+06	1.61715e+06	1.35919e+06	988635	1.52806e+06	1.32122e+06	1.32829e+06	1.34545e+06	1.84601e+06	1.68179e+06	1.24364e+06	1.58843e+06	1.43636e+06	1.33046e+06	1.28361e+06	1.56948e+06	737298	1.75177e+06	1.25722e+06	1.08646e+06	1.79423e+06	658793	1.34478e+06	1.87012e+06	1.93766e+06
O60658	NA	NA	5091.35	NA	5231.33	2273.7	NA	NA	3954.38	5160.53	5198.5	6301.72	NA	9701.84	NA	4726.77	NA	4451.39	NA	9633.15	2871.95	7917.72	NA	4491.13	2253.82	NA	5239.77	NA	NA	NA	6300.81	3145.82	2700.53	NA	7380.09	NA	NA	NA	5441.7	NA	NA	NA	1403.44	8740.07	NA	2472.72	3483.63	NA	2839.85
O60664	214001	212970	214912	220355	170836	158635	211259	212420	217084	216155	180803	170324	213449	193676	191692	197949	222150	189834	205862	158408	172974	228881	190541	147279	185326	158445	187952	218369	254833	195042	196338	177420	169299	205548	191792	192388	158828	204457	159172	157342	223700	193382	191144	286150	200741	302359	225824	156480	215496
O60669	4560.29	4915.02	5050.74	5809.08	13266.2	4433.96	NA	4568.2	4838.1	5459.67	5935.64	1473.57	6032.23	4593.36	4966.88	7588.24	7589.63	7622.94	NA	NA	8976.99	1404.64	NA	2698.19	9149.37	4952.83	NA	NA	NA	6669.79	7623.31	4661.93	12927.5	3771.33	4129.45	NA	7681.64	NA	6807.07	5426.06	10930.1	2922.03	7410.3	4920.64	NA	NA	6256.48	6117.44	2690.86
O60683	NA	NA	NA	6724.21	13677.3	8899.46	NA	15910.9	5540.36	7341.83	NA	12318.4	NA	15220.7	15548.9	8712.51	9545.64	12382.3	13965.9	16281.2	12163.3	9260.3	4242.37	8172.15	11017.8	13915	9456.69	NA	7254.16	10113	NA	7168.53	7871.63	11071	13064.1	13632.7	3205.22	6880.23	14492.7	9424.49	NA	14290.3	8115.27	5926.77	NA	NA	13712.5	14700.4	11324
O60684	17542.6	27830.6	22755.4	29724	21733.2	42123.7	20262.7	25775.7	25939.2	33553.3	23967.3	23432.8	24504.4	24512.6	28017.9	19193.8	12681	21287.2	37898.6	25590.6	21637.7	16630.7	41296.4	25216.9	21014.3	14268.7	36699.9	17645.9	21921.4	42587.8	45082.9	31423.8	20828.7	15379.3	28023.7	18792.9	18425.6	31474.8	27176.7	29367.1	53821.7	46812.7	20657.4	28955.9	30820.8	14711.5	23833.5	22425.1	27820.5
O60701	2.91297e+06	2.33809e+06	2.61904e+06	2.49895e+06	2.70509e+06	2.12825e+06	3.07459e+06	1.87287e+06	2.58956e+06	2.48146e+06	2.38016e+06	2.46241e+06	2.63355e+06	3.16644e+06	2.58087e+06	2.63964e+06	2.88967e+06	2.51402e+06	2.6886e+06	2.3331e+06	2.40852e+06	2.37075e+06	2.9658e+06	2.71981e+06	2.61678e+06	2.59245e+06	2.58364e+06	2.36848e+06	3.3888e+06	2.83168e+06	2.44417e+06	2.27565e+06	2.56907e+06	2.41846e+06	2.56124e+06	2.61404e+06	2.95951e+06	3.02008e+06	2.44046e+06	2.83993e+06	2.21226e+06	2.34202e+06	2.80095e+06	2.1087e+06	2.55065e+06	2.62181e+06	2.68498e+06	2.46277e+06	2.59555e+06
O60704	40121.3	19560.3	20585.1	37593.4	22383	24581	37068	22035	25182.6	31120.7	22234.2	28501.6	29230	28816.2	34979	29378.1	29226.6	36615.5	28399	34417.8	29418.6	28981.4	29877.2	44232.3	30902.8	46358.8	37617.8	32091.1	41026.7	31715.9	32594	28461.3	41288.7	29427.3	24579.2	35422.2	35992.9	23014.6	39504.3	38009.4	42977.9	27360.4	29851.9	32193.4	30393.9	NA	31583.6	28875.6	37312.1
O60716	1.31886e+06	1.17724e+06	1.24187e+06	1.0836e+06	1.12894e+06	1.04745e+06	1.06088e+06	1.28577e+06	1.19258e+06	1.14001e+06	1.13059e+06	1.13612e+06	1.28567e+06	1.10423e+06	1.10671e+06	1.35074e+06	948736	1.25243e+06	1.08279e+06	1.08619e+06	1.43936e+06	1.05753e+06	1.23351e+06	1.25882e+06	992524	1.14564e+06	1.2778e+06	1.43771e+06	1.18021e+06	1.03665e+06	1.15228e+06	1.13278e+06	1.1971e+06	1.13216e+06	1.12732e+06	1.06837e+06	1.43265e+06	1.33985e+06	1.0793e+06	1.17047e+06	1.31396e+06	1.11709e+06	1.14788e+06	1.39132e+06	1.25026e+06	1.33185e+06	1.10037e+06	1.05888e+06	995850
O60725	NA	NA	NA	3575.22	NA	4037.12	NA	NA	2965.13	NA	NA	NA	NA	NA	2783.68	5825.55	NA	NA	NA	NA	NA	2692.11	NA	NA	2285.65	NA	NA	NA	NA	NA	3984.15	NA	6238.46	NA	NA	NA	NA	NA	NA	NA	NA	NA	NA	2047.14	NA	NA	2878.63	NA	1455.46
O60739;P41567	143668	133324	172888	107714	162957	134234	127942	146695	130820	146074	142977	155251	190560	225615	186339	146468	190708	154222	150974	157020	134891	210440	159688	92582.5	187363	149215	144423	210963	145026	122068	152877	181948	174517	151248	195447	137973	134975	261926	149397	100550	98435.6	133854	209802	156310	154009	162013	156917	131655	122473
O60749	551621	404790	721529	338186	462302	403186	422672	443165	390848	429577	399620	417143	497018	463701	391943	322898	491964	498971	318909	424737	409354	539471	395813	371061	418915	344597	325459	605263	393280	375914	377746	376708	368791	388685	322297	383056	417519	386605	367472	375257	698977	212309	398035	618914	299435	598690	496661	450454	419934
O60762	256762	288057	224617	279944	270250	244831	200155	181420	286626	311748	243653	276780	206645	175613	185763	247436	235176	213256	181591	257727	245774	241502	202906	246133	217609	234046	240153	161274	226545	255767	246342	201125	252837	309343	265872	206047	206893	209453	260228	188621	189064	262369	264622	190790	217989	183491	188215	317703	226017
O60763	1.25869e+06	1.07415e+06	1.22636e+06	1.13082e+06	1.13012e+06	1.10328e+06	1.25665e+06	922468	1.11014e+06	1.0558e+06	989079	1.13827e+06	1.14512e+06	1.18719e+06	974511	1.15612e+06	1.08703e+06	1.31493e+06	1.11893e+06	1.1373e+06	1.11605e+06	1.03718e+06	1.28941e+06	1.2123e+06	1.05735e+06	1.0195e+06	1.05721e+06	1.08988e+06	1.19767e+06	1.12129e+06	1.01077e+06	975823	1.01118e+06	1.11292e+06	1.08161e+06	1.04905e+06	1.37301e+06	1.1832e+06	1.23502e+06	1.16318e+06	969322	995276	1.08133e+06	1.00749e+06	1.18392e+06	947560	1.24664e+06	1.06703e+06	1.17248e+06
O60783	NA	10773.5	NA	NA	NA	4649.78	NA	NA	NA	4201.24	8109.92	NA	NA	6049.08	13478.4	NA	NA	4332.7	NA	3122.26	NA	8981.72	4382.6	7525.37	6883.11	NA	NA	NA	NA	4480.85	2603.64	3841.38	NA	NA	NA	NA	NA	NA	5559.22	3123.99	NA	8261.1	9168.07	5960.7	NA	NA	3028.57	6043.83	3750.92
O60784	221036	245276	259489	201619	238722	197696	255402	221353	218465	264378	203773	207441	221328	246866	207856	235826	230766	218573	238478	172735	217954	224219	201630	206335	210258	212183	206069	278295	202545	236718	202934	270771	231424	284809	259370	179601	237391	197053	227592	262863	207197	213174	217308	244495	210057	253400	232241	231917	226661
O60814;P58876;P62807;Q5QNW6;Q93079;Q99877;Q99879	1.28514e+06	1.65771e+06	1.9623e+06	1.53196e+06	1.98625e+06	2.90374e+06	1.3587e+06	2.64985e+06	1.1283e+06	2.19375e+06	1.87064e+06	1.89352e+06	1.97616e+06	1.97492e+06	2.27062e+06	1.89126e+06	2.13981e+06	1.7675e+06	1.73669e+06	1.51383e+06	1.68854e+06	2.86725e+06	1.75053e+06	1.52408e+06	2.09329e+06	1.57759e+06	2.25681e+06	1.83512e+06	1.92437e+06	1.50702e+06	1.99197e+06	1.4962e+06	1.7821e+06	1.16541e+06	2.01211e+06	1.81552e+06	1.19047e+06	1.59131e+06	1.97366e+06	2.38269e+06	4.27671e+06	3.05835e+06	1.43213e+06	2.05254e+06	2.33189e+06	2.35534e+06	1.57966e+06	1.83513e+06	1.84637e+06
O60825	30321.5	31847.7	28861.8	NA	16576.8	22266.8	16838.8	NA	18395.7	25847	16063	NA	NA	19411.4	19266.6	38091.4	18380.2	17542.5	20794.9	18469.2	30097.9	31448.4	21172.2	NA	15537.9	NA	15428.9	66526.2	28089.6	28111.9	20395.3	61913.6	18856.4	33455.9	20472.6	31522.9	NA	8998.13	NA	18640.3	29034.6	12330	NA	24244.2	NA	27605.2	32709.9	NA	18652.2
O60826	245688	212899	298455	231776	233601	238983	279880	240157	218643	215643	218259	231733	297045	246955	280907	261950	286787	231967	239723	251169	242435	261236	268639	247588	240284	270502	287911	276597	265240	302391	257796	209497	247256	260082	259320	258937	289969	305218	219349	239092	270919	213782	249005	292238	268713	253506	239848	238884	246848
O60828	7757.44	9703.97	14717.3	NA	10989.9	20008.5	13328.6	23846.9	NA	6632.31	15811.3	12858.4	5542.68	13667.7	8790.3	11597.3	18484.2	16411.1	6633.77	9257.13	9154.22	13564.4	20901.9	19042.2	12543.8	9308.16	8340.91	4114.09	15557.7	18627.4	16875.8	7552.45	6197.83	4020.35	14307.8	11605.8	NA	9328.11	12271.3	21791.9	3751.02	33542.4	9797.89	21892.5	19244.1	NA	10836.8	10074.5	12522.9
O60830	25996.4	12195.8	15671.9	12822.2	20513.7	25791.5	22447.4	NA	8968.4	10288.3	26960.3	27253.9	NA	17234.5	14659.2	18804.2	17566.2	8816.03	19982.4	18834.2	34324.5	NA	18051.8	NA	21847.3	10357.7	20687.3	NA	NA	NA	19762.9	14272.8	31176.1	NA	17340.8	NA	11720.1	19751.6	NA	12788.5	8221.2	7614.39	11186.5	20937.4	14393.3	NA	20228.4	24324.9	NA
O60831	31717.2	34235.6	34644	38484.1	31375.2	28612.5	30016.2	24927.1	36731.4	45180.6	30562.7	29195.2	36065.6	24245.6	33480.2	30993.2	32522.4	22323.3	37332.4	27099.7	24174.2	33109.8	25828.5	34766.7	37782.5	27818.2	33581.5	43334	29648.3	41307.1	34040.5	35587.4	41269.8	32167	29464.5	37929.9	24808.2	44433.4	29766.5	38479.8	38791.3	34498.7	22664.2	41459.3	25777.8	67454.2	27631.5	38562.4	23155.1
O60832	146328	150232	117813	219251	272926	352931	164634	284179	181609	214862	197137	232595	149563	403954	313191	190600	218775	230663	212019	277888	161854	185494	211507	222275	250482	235778	312761	135876	227855	273911	348851	216271	174717	72514.3	330975	302006	81785.1	154279	211014	303907	212179	449588	291844	213396	328697	214162	241293	197063	286303
O60841	164463	182739	214813	192380	181248	180454	190333	140820	156939	143095	193109	178171	195412	201064	141687	201499	213030	225356	196616	207638	198151	194116	249085	204697	192372	206840	155048	168695	261729	171338	196512	200718	172187	164618	147748	176118	214231	216790	172656	148848	183774	179411	214133	178989	153553	95798.9	171641	197896	187025
O60869	92521.6	71173.5	88564.6	80262.4	96550.7	92153.2	118823	99248.9	100508	120561	108535	120449	67267.7	100153	123296	71161.2	103890	105608	91429.9	103304	58947.7	71526.1	105378	91172.3	99365.5	114880	113655	76938.9	101151	96061.9	86508.2	101781	83472.1	80595.3	95117.8	95818	84329.2	75889.4	88735.5	110056	58103	110399	98580.3	115986	98732.3	51347.2	112887	118675	92637.3
O60870	NA	NA	NA	33497.7	NA	NA	NA	NA	23780.2	NA	19994	NA	NA	NA	NA	NA	NA	21231.9	36255.1	21984.1	21269.6	NA	20325	34856.8	NA	25266.7	NA	NA	NA	NA	NA	NA	NA	27245.7	30894.7	30057.6	31906.8	NA	25470.7	NA	NA	NA	26848.9	NA	NA	22672	NA	NA	NA
O60879	71872.4	56242.4	64380.4	83112.9	63864.7	97606.4	70732.1	60648.6	65082.5	81079.2	62221.3	46859.8	36276.9	65131.5	72363.7	73933.5	76031.9	65456.9	51234.2	53758.3	65532.4	74236.4	71698.3	66745	74533.4	65417.5	76863.4	48429	80044.5	48083.6	90854.6	64683	68773.1	77109.7	74978	58760.7	76153.1	59179.2	50633.1	56973	75819	41149.4	65853.3	57013.1	62458.4	53897.9	50850.1	81937.3	70515
O60884	102193	84741.7	82413.2	79800.3	103553	94141.3	84385.1	94648.1	87478.3	82218.6	92495.8	100157	85312.6	92846	92633.4	89214.8	99817.6	85824.4	153709	61940.1	84557.5	78655.9	103432	78579.2	71417.8	80889	89406.8	104576	101058	101094	103393	102259	111289	121590	80923.7	81935.4	107150	121130	110239	131476	122941	86714.9	103984	72094.9	96709.9	74917.6	109712	72871.5	73585.8
O60885	10127.4	18257.7	16791.9	NA	11094.8	15336.4	9232.72	14752.2	8802.16	11133	7560.48	10025	3712.33	11294.1	13283.8	10275.7	17892.2	10386.8	NA	10950.5	7735.79	11174.8	15022.4	15611.2	8721.8	9213.92	8253.72	25558.6	12917	15043.9	14574.9	11565.3	6466.15	3241.21	14842.6	9912.64	12479.7	NA	11252.2	9434.43	NA	11270.8	13727.3	11231.8	12935.9	NA	9105.6	9690.2	14054.4
O60888	470595	453039	425896	393954	329271	492299	432385	531358	453791	402160	417817	448176	433919	441390	389983	593182	465252	420774	541653	337836	475688	387049	296175	446834	589040	356555	531160	304686	349643	439421	369399	309479	569307	403193	316235	353359	587302	531029	447307	464329	611103	448439	349032	427511	420677	497121	461404	290488	282438
O60911	NA	NA	NA	NA	NA	NA	NA	35221.6	NA	19025.5	14534.2	NA	NA	NA	NA	NA	NA	NA	NA	NA	NA	NA	NA	44950.4	NA	NA	NA	28470.1	36202.4	73676.7	NA	NA	35854.9	37740.1	56281.9	79604.6	NA	30882.9	NA	NA	NA	NA	30864.5	NA	NA	NA	NA	NA	NA
O60925	27806.1	21394.6	25370.5	25915	35047.8	20054.7	38813	22334.5	20470	15896.4	29214.7	26905.5	13130.8	32523.6	20542.7	25061.5	36109.6	21588.5	29513.4	23734.2	33400.8	35669.4	8601.11	18568.3	11517.9	25834	21280.6	32316	32330.4	23761.9	28663.7	29110	20020.6	26792.3	29349.9	17017.8	19354.1	20698.4	26511	14319.5	41031.6	14041.3	33454.3	29013.3	24779.5	44701.1	26920.1	26301.9	19107.7
O60927	15473.5	29508.1	26807	20649.9	26631.3	23091.2	27884.9	15069.2	25983.9	10824.3	28432.8	28429.3	14783	26018.8	25158.4	20796	25283.4	27424.7	21170.9	45788.2	21020.7	19866.2	24466.8	14243	22485.9	32115.6	26106.6	9113.02	22736.5	9950.12	34044.6	20473.4	18423.5	17787.8	29474.7	26380.9	11216.8	24398.1	18663.7	25852.4	20283.8	29368.3	20238.5	22856.7	22153.8	23852.1	32695	19545.6	28853
O60934	50450.5	32634.4	29217.1	22421.3	45161	62668.9	45405.9	59452.2	46894.7	39630.8	58710.9	48355.5	36398.1	45459.8	59023.8	57152.3	45955.4	38038.1	60734.1	46044.7	43164.4	18968.1	60030.4	57809.9	47396.1	42007.5	51141.9	59610.5	44151.2	44430.9	68285.8	46288.2	43612.1	28299	55819.7	51086.5	NA	54325.3	51058.8	53479.9	64100.6	94487.2	45524.7	36584.4	54054.6	29482.8	47639.2	43069.4	60366
O60936	125708	115357	100416	94282.9	112890	121010	155344	127282	147703	143206	153723	137765	123076	118784	101809	137368	145007	144361	153374	119422	129978	124265	143251	143406	137310	188345	139091	113152	188193	131826	107113	183863	139713	165909	164180	121668	143908	210701	86504	186982	124424	176887	175324	150117	120694	167510	109883	170839	154166
O60942	13309.8	NA	18681.7	9150.2	12793.4	23753.6	19586.4	17541.9	12010.4	17831.4	17088.9	12442.4	7292.54	14230.8	23709.8	13735.7	18533.1	13446.3	13537.9	17726.9	11395.6	16056.6	10858.3	18612.2	15401.6	15113.8	18667	11882.2	15896.1	14605.6	24234.4	19468.3	16442.2	13363.7	19395.7	24178.9	11790.3	NA	13037.4	16503	24697	27019.3	16945	13511.2	18901.2	17149.5	18344.9	17067.4	12296.9
O75023	25895.2	NA	48995.9	NA	NA	38768.9	NA	29169.9	NA	15048.4	33981.8	NA	30883.3	26812.3	NA	NA	32975.6	27226.5	NA	18224.9	NA	37855.7	31346.1	10011.4	19463.4	46506.4	20042.9	70494.7	NA	22194.9	NA	5308.77	7966.09	NA	NA	NA	33851.1	NA	NA	30580.3	18453	NA	NA	32815.7	NA	35165.8	11392.6	NA	8690.12
O75027	185214	246462	170106	228626	187955	238746	170180	163516	221150	186024	214285	198573	199108	228004	201410	171224	175876	174602	172618	171861	207241	147895	183122	189654	198737	197440	196279	131491	191866	217299	208379	234631	239949	161353	215684	205501	193586	217569	186880	177844	104242	244591	226841	156813	199520	110009	188423	225149	197221
O75063	18402.1	12450.9	11409	41517.3	NA	14948.9	18904	14821.2	9289.88	14274.5	16142.6	27111.7	15896.5	24421.8	12214.1	15740.4	11258.1	18857.3	24214.6	10234	NA	67238.8	15361.2	39826.8	13852.7	24937.2	17867	NA	11542	17514.8	20105.3	21549.4	13122.8	32284	15539.3	NA	20524.8	27794.4	17810.8	14731.9	NA	24221.4	20549.3	15350.8	18641.1	46467.9	19330.8	17638.7	12418
O75064	8513.88	NA	10894.7	7049.53	NA	NA	NA	8085.65	NA	NA	NA	NA	9247.25	4594.3	3693.82	NA	NA	8158.8	NA	NA	NA	17590.3	7882.01	5800.08	NA	NA	NA	19635	NA	NA	NA	NA	2770.56	6214.6	NA	7281.76	NA	5397.09	2921.28	10174.8	13048.5	3883.38	NA	10132.6	4070.62	8189.62	3297.82	NA	5764.97
O75083	1.43048e+06	1.2179e+06	1.61008e+06	1.21884e+06	1.23245e+06	1.15056e+06	1.24756e+06	1.22734e+06	1.15287e+06	1.1944e+06	1.46192e+06	1.053e+06	1.48785e+06	1.35158e+06	1.30624e+06	1.30921e+06	1.14579e+06	1.35628e+06	1.30612e+06	1.29564e+06	1.29447e+06	1.67409e+06	1.29953e+06	1.24081e+06	1.16338e+06	1.232e+06	1.20845e+06	2.41808e+06	1.31039e+06	1.08014e+06	1.24083e+06	1.4435e+06	1.15599e+06	1.57546e+06	1.33235e+06	1.3197e+06	1.46286e+06	1.17801e+06	1.23266e+06	1.16308e+06	2.05076e+06	1.0283e+06	1.26438e+06	1.54245e+06	1.20511e+06	2.01639e+06	1.31304e+06	1.301e+06	1.38178e+06
O75095	NA	NA	NA	NA	NA	NA	NA	NA	NA	NA	NA	NA	NA	NA	NA	3169.37	NA	NA	NA	NA	NA	NA	NA	NA	NA	NA	NA	NA	NA	NA	NA	NA	NA	NA	NA	NA	NA	5458.85	NA	NA	NA	NA	NA	3812.5	NA	NA	NA	NA	NA
O75110	21774.1	13926.5	NA	NA	10671.4	23498.7	16582.7	13061.4	12761.2	16281.5	11407.3	10610.5	11860.9	18294.6	7298.58	2237.06	NA	11936	7150.9	9545.24	10441.5	7530.68	11978.4	4553.82	NA	12620.2	12038.5	NA	13851.6	25988.8	11425.1	8800.29	NA	12917.2	11977.2	9346.99	NA	13563.7	12179	5073.5	NA	11032	9796.64	11151.6	12939.3	NA	7388.05	10206.1	17778.7
O75112	NA	1523.64	NA	NA	NA	NA	NA	NA	NA	NA	NA	NA	NA	NA	NA	NA	NA	NA	NA	NA	NA	NA	NA	NA	NA	NA	NA	NA	NA	NA	NA	NA	2675.23	NA	NA	NA	NA	NA	NA	NA	NA	NA	NA	NA	NA	NA	NA	NA	NA
O75113	NA	14942.1	NA	NA	8016.13	15454.8	4733.25	33647.5	10315.2	7657.93	11226.4	NA	12118	NA	NA	NA	13599.9	12087.2	NA	NA	8211.58	NA	14496.4	NA	11428.3	4803.46	15798.3	25314.3	NA	8378.37	8105.25	7017.31	9377.39	NA	NA	22342.1	9329.86	10931.4	NA	7021.15	20310.7	13401.4	NA	NA	12508.4	10237.2	10128.9	12126.5	NA
O75116	193321	159809	223380	167534	174732	163011	109111	212566	124311	180104	197503	165234	229509	188078	158800	151375	195096	190590	216008	223061	170505	187414	154878	149097	141161	233348	170574	237391	157708	213767	180351	167447	195694	189624	185067	150527	187253	162880	171584	195322	214332	165745	212168	208738	221448	286082	178006	177313	199253
O75122	25323.2	19306.3	36594.8	10018.2	35803.7	23583.5	23257.3	24402.6	23196.9	18865.7	14814	18717.5	23708.9	24261.8	22128.3	36029.4	21763.1	25310.3	19242.6	24491	35631.7	28279.5	23132	22736.8	35365.1	26733.6	14102.6	46646.7	23129.3	16092.9	18579.6	20102.3	20347.6	24198.3	25877.5	32877.5	16438.8	19548.7	27254.9	18316.3	29043.9	26605	18292.9	31910.1	22188.3	45491.4	35516.5	33608.2	27892.1
O75127	40772.6	20447.2	NA	15965.7	28957.7	18308.9	33346.3	20744.3	19684	22850.7	9229.61	32406.5	25261.7	20316.5	17521.8	14446.7	23516.1	21864.4	18453.5	26956.3	26154.4	21971.6	21754.4	25625.9	19470.7	23226.4	21102	NA	23295.8	23088.1	16741.4	17191.2	26632.5	19000	19793.7	26069.3	43353.7	39807.5	18369.3	21035.4	28157.2	32395.5	21407.7	17937.4	24331.9	NA	16288.3	17588.3	21517.6
O75128	40087.2	11529.4	25836.2	18022.1	27061.8	27449.4	46421.6	35778.1	33163.6	26695.5	39455.6	32515.7	19360.8	19686.5	18512.6	27470.9	28756.1	25686.9	16627	27666	33816.6	22958.9	18533.8	27698.2	22315	19767.6	22152.6	33530.2	20828	20587.8	21485	16915.9	38904.2	29588	21642.7	22137.4	37462.1	15776.2	29239.8	19660.2	16759.3	18874.3	33317.7	27042.9	22080.6	24057.1	36196.8	21752	26706.9
O75131	346645	424611	362349	239866	313274	280795	259214	284848	267585	260292	352712	273511	263144	335408	295362	284457	349043	328438	312579	236368	329714	479267	276820	271934	235495	296445	277881	528981	262231	301066	331221	418975	284740	387123	337078	232841	338759	247079	355310	258710	258393	241560	323431	268479	319627	252251	304254	299136	300314
O75140	10836.2	12264.7	3509.59	8895.54	NA	11193.7	8020.24	NA	6986.79	3517.85	NA	12141.9	NA	11620.9	8972.03	6545.09	9756.52	12678.1	7988.69	4626.39	9109.91	11056.3	10891.9	17907	13844.9	12199.9	6480.02	NA	15742	14319.7	10099.6	8212.68	8014.52	NA	6665	15702.5	10084.6	10764.2	11339.6	NA	5894.97	12493.6	5641.17	17910.4	4381.17	NA	NA	NA	8677.61
O75143	13628.2	9998.45	11429.4	15670.3	12801.4	12218.7	23758	NA	10949.4	8800.93	12625.6	16739.8	NA	14069.5	14926.2	NA	16070	13517.2	6638.95	9295.83	NA	19234.7	26588.9	NA	14246.8	9943.09	14682.3	NA	14931.7	17258.7	8358.28	20509.5	NA	NA	NA	NA	NA	5058.63	8907.07	NA	NA	13451.6	14208	NA	11343.9	NA	13082	10606.2	21256
O75144	8211.59	9475.92	3469.13	3755.89	5383.28	NA	NA	5707.9	2416.09	4022.28	3668.94	NA	NA	3597.53	6779.52	NA	6560.28	5678.88	NA	6144.74	NA	7568.99	6928.15	7226.57	6277.61	3279.37	5967.57	11318.4	2711.15	7774.06	NA	2711.95	6654.59	2555.71	8925.75	NA	NA	10719.3	7580.65	10267.7	10314.8	4502.4	NA	6706.85	2175.57	12838.6	5345.03	5923.56	2182.57
O75146	161419	169510	164296	158541	173800	133550	166021	213057	220393	186327	154799	181209	169463	151228	190380	151294	161226	170470	141646	155862	172252	137706	186247	157459	151932	140797	138762	178940	169437	152917	178199	228766	172714	180903	175630	150183	143728	150299	137470	145526	122565	164819	162077	175365	194035	146209	164856	180859	166305
O75147	NA	6767.69	NA	NA	NA	3251.17	NA	NA	NA	NA	NA	NA	NA	3999.47	NA	7035.6	NA	NA	NA	NA	NA	NA	NA	NA	NA	NA	NA	NA	NA	NA	3181.32	NA	NA	NA	NA	NA	NA	NA	NA	NA	NA	NA	NA	NA	NA	NA	NA	NA	NA
O75150	7687.03	13777.9	23738	6255.06	19794.3	22187.1	24007.5	19371.7	22336.5	9584.63	21412.2	25023.3	20606.6	12007.8	15849.2	14626.8	12869.6	21789.2	27094.9	20535.1	7511.1	NA	26095.3	16334.9	18990	11533.4	14306.2	21948	16764.8	13861.1	18288.1	10940	18600.8	11263.6	14773.6	14089.5	16465.6	13156.1	11248.8	14575.7	11259.6	22851.1	15778.6	8428.91	22532.5	NA	10566.2	7222.3	15753.1
O75152	11582.2	32597.2	21091.6	23187.3	34712.6	62715.8	28924.2	48988.9	27890.1	47693.4	32398.9	38501	30715.2	29892.5	34630.1	30498.4	43675.8	27357.6	27315.8	36313.8	17634	39544.6	39054.4	38210	47528.3	26052.1	47935.3	30753.4	48563.4	29464.9	52519.8	43851.3	28483.5	20533.1	41146.6	46629.8	23744	21223.3	42005.3	44573.3	40758.2	65785.8	40145.3	26956.7	39841.4	24884.4	33206.2	20456.1	26642.9
O75153	402211	488079	370615	439196	427393	538308	431125	454774	451339	450536	465980	497511	499848	479967	445952	466187	496243	532237	533801	504557	495406	413106	552909	493457	485494	455643	493083	349057	418887	512417	510751	477527	487054	472092	462692	469005	546093	425810	487185	508283	322340	457237	462483	411955	496534	247751	539827	446508	433248
O75154	NA	5603	11616.5	NA	NA	4604.05	NA	7125.51	NA	6904.86	NA	8933.97	NA	NA	15961	NA	4212.94	8070.56	NA	10650.2	NA	NA	8896.16	NA	NA	9850.82	8530.1	NA	12944.7	17135.5	NA	NA	6921.46	3274.21	7821.85	9869.34	NA	NA	NA	2608.82	21879.8	NA	5283.59	16743.5	NA	NA	2960.08	NA	NA
O75155	NA	NA	NA	NA	NA	NA	5733.8	NA	NA	NA	NA	NA	7419.49	NA	NA	NA	6016.36	NA	NA	NA	NA	NA	NA	NA	7272.87	14684.9	NA	NA	NA	NA	4700.31	NA	NA	NA	NA	4900.31	NA	NA	NA	NA	NA	NA	NA	NA	NA	NA	NA	NA	NA
O75165	156391	114301	204154	90896.3	134503	119090	110296	155342	110656	123354	134507	118500	161564	105099	115538	117707	107914	140640	130916	122712	99686.8	128104	106688	120288	136535	107769	135496	212353	123579	115448	99221.5	134385	129970	113741	118120	114193	147427	120220	101433	157522	236024	90548.5	111123	175235	117620	203256	116439	129545	107161
O75170	60188.3	78872.9	70443.8	85841.9	85365.3	57575.9	85418.8	66187.2	64202.9	65189.2	80236.5	91251	74969.1	71927.5	52566.2	62721.7	63576.9	52999.3	85058	42368.1	72228.2	71932.3	77845.2	34036.5	53306.7	56194.4	59138.8	57092.3	55822.5	50573.1	79676.3	54594.1	64065.1	83606.6	59314.7	64567.8	56214	69236.4	62831.3	61675.4	39511.1	55509.2	85378.5	70343.7	73804.8	73383.4	69211.1	78201.2	56888.9
O75175	90007	28370.3	NA	41281.4	NA	NA	47386.5	NA	NA	34057.4	51877.4	24525.4	NA	57514.5	31948.7	29719.7	NA	24698.1	53983	55925	41338.2	NA	59006.2	29095.8	34156	NA	NA	46147.4	NA	50416.3	56246.4	39981.8	50725.6	70919.3	34244.9	28914.6	NA	54536.1	58871.1	36472.3	121861	45480.5	39814.3	79348.2	45542.4	109249	64037.1	11407	25480.6
O75177	NA	NA	NA	NA	NA	NA	NA	NA	NA	NA	1517.16	NA	NA	1731.04	NA	NA	NA	NA	NA	NA	NA	NA	NA	NA	NA	NA	NA	NA	NA	1257.32	NA	NA	NA	NA	NA	NA	NA	NA	1955.55	NA	NA	NA	NA	1832.77	NA	NA	2530.64	NA	NA
O75179	8879.61	NA	12401.6	NA	4255.54	13489.2	16455.3	10150.4	17010.8	11818.5	NA	14371.3	15307.4	17684.4	NA	11327.5	10877.8	6145.53	NA	NA	NA	NA	17602.9	13356.1	16927.1	10621.5	15891.3	6552.25	9156.7	5251.42	17318.8	NA	15255.5	8395.85	15745.3	12467.3	14707	11360.5	NA	12995.2	NA	12424.9	14990	14874.3	10904.5	10759	13547.7	NA	14706.4
O75185	NA	NA	NA	NA	NA	NA	925.046	NA	NA	NA	NA	NA	NA	NA	NA	NA	NA	NA	NA	NA	NA	NA	NA	NA	NA	NA	NA	NA	NA	NA	NA	NA	NA	NA	NA	NA	NA	NA	NA	NA	NA	NA	NA	NA	NA	NA	NA	NA	NA
O75190	9873.64	9476.66	NA	11013.3	11005.1	7437.07	16097.4	13214.6	15291.4	9458.48	5690.94	6505.81	12653.7	NA	13105.5	15222.2	7535.28	7168.2	14194.7	NA	NA	NA	5754.11	NA	15805.6	7566.43	7268.76	15342.1	13353.7	9229.92	12010	17186.1	10875	16862.8	10544.5	7822.37	NA	NA	9929.04	7112.67	8347.08	17476.5	16523.4	13322.8	NA	32103.6	9553.57	12847	17401.4
O75191	124963	118967	122311	118826	128368	121120	118456	106360	101376	137186	145625	151122	137931	156073	128569	162861	131945	162366	102533	115512	111871	115215	108429	122223	109658	112137	105172	81171	142270	103669	153924	117249	114423	100027	108798	113829	103604	145053	154308	114164	74278	113345	143153	106895	157982	64045.9	143694	134869	112564
O75192	18766	29169.9	19557.3	20024.5	22688.5	23867.2	17833.4	20890.5	38405.4	28888.2	25871.3	19220.5	22181.1	20441.5	18779.2	26540.5	23108.3	19284.4	21021.6	30080.3	12911.1	16394.3	17785.1	23102.3	25250.4	15291.9	30357.9	16767.8	26055.5	17320.5	36084.6	25200.4	22194	22911.8	21701.1	22303.2	27484.7	16748.2	24400.9	28484.4	11307	23946.1	31220.1	16459.6	30391.9	20864.7	22681.1	29068.5	19960.3
O75208	284706	391179	273404	400337	379977	368369	325853	344251	367420	324513	365597	351183	313576	341300	357269	342973	308525	383609	352514	436168	282695	267502	345049	331509	394249	313557	400148	183347	300773	323381	305715	296024	318562	365257	292198	287645	293448	317701	353038	265273	200823	253611	276939	254893	275170	163321	418363	337916	346180
O75223	327176	314352	294715	332349	164152	208840	191767	504767	323095	234704	213282	150107	247946	164279	178352	189156	152982	167799	177222	151475	366577	330669	171488	488987	177231	353066	237237	845656	172175	377579	618505	531434	187618	376826	362705	157178	269146	194374	369853	177213	283120	141900	236643	207253	225886	405971	178066	423251	182365
O75251	246627	272516	268401	345899	373533	311800	305606	291170	246275	257915	431258	307001	286297	272300	288994	259994	227709	310451	294441	324973	335457	240817	301677	289578	313939	240440	343752	199240	284953	176660	313334	200108	279499	274624	194677	244685	265421	226152	346929	243354	202846	239502	248894	249391	282399	175679	363530	288117	258926
O75264	NA	NA	NA	NA	3585.23	NA	NA	NA	NA	NA	NA	NA	NA	NA	NA	2362.76	NA	NA	NA	NA	NA	NA	NA	NA	NA	NA	NA	NA	NA	NA	NA	NA	NA	NA	NA	NA	NA	NA	NA	NA	NA	NA	NA	NA	NA	NA	NA	NA	NA
O75306	720549	781018	639974	711409	718795	805582	739516	689920	799507	738625	896642	787959	480436	700785	612950	812246	659332	734934	717142	671020	822783	622539	811753	817445	785804	680113	797411	499699	606658	588866	779447	686270	680061	779235	674694	565744	677871	679114	785503	728922	482179	707987	665677	601701	702045	476388	783723	679991	752099
O75312	54086.2	50525.4	58081.1	36756.5	49186.8	42613.2	76091	45696.8	52129.8	41304.2	32366.1	52716.3	30875.9	39764.3	48653.2	36330	37993.7	47011.4	51758.8	51196.1	47487.6	34007.9	43208.6	61750.3	48715.9	49948.9	40106.7	38361.7	51588.5	40343.1	41393.6	46203.9	50967.5	48547.8	37337.1	43118.6	52427.4	35578.2	40903.7	63140.8	43086.3	40198	48921.1	54589	42587.7	48672.4	47460.5	49645.8	52400.7
O75323	NA	NA	NA	NA	NA	NA	NA	NA	NA	NA	NA	NA	NA	3721.13	NA	NA	14273	9386.91	NA	NA	NA	NA	9123.27	NA	NA	8981.12	NA	13772.1	NA	NA	NA	NA	NA	NA	NA	NA	8656.55	NA	12178.2	NA	19284.6	NA	NA	19295.3	NA	NA	NA	NA	NA
O75326	NA	27192.2	12211	NA	NA	NA	NA	NA	NA	NA	NA	NA	NA	NA	NA	NA	NA	NA	NA	NA	NA	NA	NA	NA	NA	NA	NA	NA	NA	NA	NA	NA	NA	NA	NA	NA	NA	NA	NA	NA	NA	NA	NA	NA	NA	NA	NA	NA	NA
O75340	142027	133706	162533	140468	149916	149609	118780	226287	146053	123145	166089	133287	187463	142536	139265	125375	153086	166577	156817	175074	136033	164617	160876	263590	143007	133125	161895	215937	159686	169455	122866	187936	140045	131388	179053	148019	218338	128025	131609	171473	188116	151196	161467	148832	131275	188325	115011	152513	142395
O75342	335708	2.37983e+06	433572	182159	48499.3	30111.6	68660	176957	164270	481366	NA	88475.9	NA	NA	44115.4	NA	NA	NA	615171	NA	249746	718484	269760	301211	NA	893575	55199.6	1.80744e+06	NA	597473	356161	1.99979e+06	NA	532504	496884	313320	330762	NA	650368	NA	434579	NA	419041	NA	NA	95152.8	NA	282558	77061.8
O75347	567741	629784	533471	441121	485767	481045	486800	592151	449778	442997	573852	469696	455624	525574	452474	558623	530715	531106	491041	541920	537094	573226	419994	570958	510394	622592	481846	482295	488543	490216	481592	431904	460181	492000	415804	408373	569441	530490	588441	354409	509592	434276	511454	477222	534907	584005	593063	509124	447998
O75348	162238	101576	134927	88609.2	106781	92573.6	115848	133412	97261.1	107669	105553	102033	121666	126507	92587.7	98807.7	111138	129553	71348.4	64632.8	78391.1	136025	121708	78436.5	98161.9	91286.4	105545	132261	94476	91291.2	78788.6	119079	103277	115447	90486	101213	113582	110541	95890	109742	126628	79697.9	101562	143686	112535	127690	120101	100657	111290
O75351	190208	184450	196068	171569	179847	166204	164316	173462	145460	158064	189776	178918	209040	157505	164099	183838	163222	179156	183197	224546	135655	180382	213125	179232	145945	178691	207788	261952	171490	163174	201661	249287	174121	308472	188824	165102	182648	184836	159415	189938	275415	128764	193387	187387	153855	180725	214190	138701	193510
O75352	127726	186519	128719	170126	136233	134460	123675	104679	145274	128471	138527	128359	105212	101713	108274	114203	122336	100827	108674	161275	124813	126428	111542	139844	116740	151784	141121	120401	104961	130716	138614	111056	146740	174137	150127	144107	131365	155825	124142	136101	106205	160246	120636	119540	105915	84192.3	140578	175584	130492
O75356	1.12034e+06	1.93657e+06	950266	2.42807e+06	2.33973e+06	1.5723e+06	1.92305e+06	1.20628e+06	2.37755e+06	2.4085e+06	1.35488e+06	1.85945e+06	1.04397e+06	1.43224e+06	1.87524e+06	1.72056e+06	1.17514e+06	1.55115e+06	1.3793e+06	1.26957e+06	1.75501e+06	907720	1.19572e+06	1.25454e+06	1.82384e+06	2.09598e+06	1.50646e+06	771459	1.73941e+06	2.06891e+06	1.38611e+06	1.31494e+06	2.73483e+06	2.95457e+06	1.68901e+06	2.1669e+06	1.28479e+06	1.4339e+06	1.78114e+06	1.27894e+06	672010	2.4838e+06	1.40492e+06	1.04131e+06	1.23433e+06	513687	1.4127e+06	3.06069e+06	2.22031e+06
O75367	484510	533349	567732	472363	668185	757746	660762	788200	546925	655199	615434	635158	409282	520852	823221	525970	635061	508318	727961	617882	502089	599277	811229	436753	584137	690998	673677	442596	688604	769529	705798	743918	523376	464318	785304	727277	345986	479106	564282	705208	745892	1.1666e+06	520378	570138	934552	605459	531003	638823	579769
O75368	120617	113753	205013	100445	102718	85312.1	108376	135190	102907	96072.5	89445.3	89889.7	156386	111878	112843	100150	127539	93014.5	111651	85494.8	98729.1	165244	137555	85629.1	95041.9	90634.7	83809.9	180058	125579	120701	71184.3	135986	103042	96971.5	109697	101255	105885	106036	69214.2	129861	337847	107167	94889.1	179971	75716.8	222338	88064.4	106096	130143
O75369	6.16135e+06	7.11243e+06	7.04926e+06	6.95243e+06	7.19854e+06	5.66824e+06	6.42823e+06	8.13209e+06	7.34862e+06	6.36958e+06	6.99703e+06	6.68429e+06	7.11326e+06	6.28247e+06	7.16789e+06	6.60373e+06	5.93029e+06	6.0156e+06	6.97459e+06	6.54192e+06	7.9046e+06	6.14658e+06	5.61059e+06	5.89091e+06	6.29962e+06	6.34661e+06	6.44658e+06	6.06278e+06	5.81486e+06	5.99451e+06	5.95548e+06	6.72095e+06	6.76545e+06	6.58987e+06	6.15526e+06	6.67048e+06	6.59219e+06	6.49138e+06	6.15649e+06	5.72691e+06	6.27957e+06	5.95375e+06	6.3418e+06	7.63668e+06	7.23522e+06	7.02532e+06	7.14056e+06	6.81694e+06	6.48086e+06
O75376	39986.3	40909.4	56454.3	40640.5	27218.6	42452.2	45319.8	48297.9	43743.4	37940	32352.7	42776.5	37810.3	34498	42078.8	29046.8	45712.5	39148.6	37978	41567.8	48631.6	42532.9	36553.3	42592.5	39648.1	60377	43865.1	50548.2	40364.1	28991.8	61530	45785.2	28335.9	45169.6	49772	30559.6	23736.8	16356.1	59248.7	42774.1	47724.6	84282.8	49162	62339.6	41474.6	15413.1	22768.9	38656.6	35530.9
O75379	53469.2	43305.1	47312.7	30600.7	45337.2	NA	22711.4	20304.6	34429.9	32964.4	61730	NA	41898.9	40796.6	32043.5	40097.2	32003.3	42116.6	NA	29591	53830.8	41803	NA	63135.3	35545.9	NA	61117.2	NA	36671	129188	41041.2	90711.4	32311.4	NA	NA	73566.4	17446.7	NA	48712.4	75817.2	NA	47078.5	NA	21181	27582.1	25416.3	55095.2	23837.4	21858.9
O75380	78207	103987	87142.9	97315.9	86359.9	114646	62179.6	97199.6	87943	98774.7	118887	121765	59658.5	117148	98553.6	92771.9	88936.3	100967	107810	133242	147174	86714.7	69759.5	90521.2	111133	72085.9	103335	50395.3	96299.1	92605.1	110297	120712	106591	82801.4	96901.5	110214	62468.6	115963	112711	81350.3	77633.2	64704	115931	75156.8	100937	42486.6	119156	109244	76662.5
O75381	47435.7	50593.3	38036.7	54264.5	56236	56796.4	79475.4	30210.5	68074.1	62699.9	66682.7	42220.2	27993.6	61327.6	62777.5	70387	48143.2	35325.5	58502.3	58564.7	54097.5	58664.1	31754.1	47944.9	81902.9	48035.7	49057.3	21937.7	47153.4	49554	55442.3	38464.6	59899.5	66291.8	50227.2	46950.7	30234.2	48267.4	44573.2	49697.2	17029.8	60563.4	53746	35052.7	44084.4	NA	46318.2	53569.7	49046.1
O75382	15515.8	10389	NA	15166.5	7079.08	11803.4	18041.7	NA	12186.9	19039.2	14251.3	11775	15561.2	13140.6	NA	NA	20678.5	20740.8	NA	23806.4	9359.98	NA	8222.91	29957.7	NA	NA	14271.9	5263.93	NA	13222.1	7213.89	13193.1	17354.7	18718.1	14459.5	NA	17417.2	NA	NA	13375.9	14806.9	18755.2	23515.4	21713.4	11892.7	13015.3	7927.94	12994.9	13435.9
O75385	NA	NA	NA	NA	NA	NA	NA	NA	NA	2222.49	NA	NA	6083.22	NA	NA	NA	NA	NA	NA	NA	NA	NA	NA	NA	NA	6048.81	1455.34	NA	NA	NA	NA	NA	2222.36	4791.97	1153.44	NA	NA	NA	NA	NA	NA	NA	NA	NA	NA	NA	NA	NA	NA
O75387	38312.2	52354.7	46042.1	49411.8	39821.2	46390.5	32648	52502.6	33779.4	49051	31382.8	43658.8	41224.2	42715.1	56785.2	44332.8	40945.9	24777.7	49291	46424.8	78261.6	26765.5	14446.4	40747.7	40722.3	35327.5	52855.9	34091.6	38888.1	29199.1	39708.6	31859.2	51393.2	30642.8	29287.3	53260.2	38154.8	19408	51408.6	23642.2	39575.4	24637.5	37524.9	49656.3	47504.9	21072.2	45595.3	56490.1	38103.4
O75390	2.18188e+06	2.17928e+06	1.97453e+06	2.08849e+06	1.87325e+06	1.90499e+06	2.38127e+06	1.85774e+06	1.98416e+06	1.97951e+06	2.02015e+06	2.03061e+06	2.02929e+06	2.22044e+06	2.04109e+06	2.16586e+06	2.26023e+06	1.8934e+06	2.11337e+06	1.95978e+06	1.87569e+06	2.21091e+06	2.18051e+06	2.27701e+06	2.09093e+06	1.9016e+06	2.22467e+06	1.64696e+06	1.9366e+06	1.91882e+06	1.82046e+06	1.77949e+06	2.26112e+06	2.1366e+06	1.79175e+06	1.75568e+06	2.14344e+06	2.53311e+06	1.78112e+06	2.23379e+06	1.67707e+06	1.75784e+06	1.88683e+06	1.93898e+06	2.00876e+06	1.49924e+06	2.21071e+06	1.96082e+06	2.11789e+06
O75391	21281.9	8773.7	NA	NA	7892.47	5542.91	NA	12998.5	6569.06	NA	20670.4	8612.44	9709.2	7638.87	12661.9	NA	NA	13158.8	22178.7	8776.26	11740.3	NA	25429.5	NA	23377.6	13052.5	7577.9	NA	10865.7	NA	11627.6	NA	9951.48	10258.1	11199.8	NA	11838.3	12933.9	NA	6737.34	NA	7813.67	6303.53	13100.9	27116.8	NA	10776	11699.5	16337.5
O75394	NA	6075.46	NA	9448.47	NA	1261.82	2177.38	NA	4615.57	3178.56	3304.21	3393.12	2147.16	NA	1500.37	3981.05	NA	5525.64	1966.16	NA	3796.87	4603.06	3962.57	4098.5	2132.39	NA	NA	NA	1071.64	NA	3601.7	4279.64	3478.96	3789.31	1931.81	6406.65	NA	3901.85	NA	3983.14	NA	4528.28	6060.97	2608.66	4642.42	3372.53	NA	NA	4694
O75396	1.16738e+06	1.2771e+06	954961	1.40589e+06	1.48202e+06	1.36856e+06	1.2438e+06	954515	1.3995e+06	1.38692e+06	1.19838e+06	1.17009e+06	1.13427e+06	1.30799e+06	1.28826e+06	1.40688e+06	1.15033e+06	1.05852e+06	1.26061e+06	1.14066e+06	1.15545e+06	969950	1.11022e+06	1.28186e+06	1.31257e+06	1.40299e+06	1.17509e+06	864684	1.25012e+06	1.18414e+06	1.09865e+06	1.03472e+06	1.5543e+06	1.47061e+06	1.02486e+06	1.21694e+06	1.33943e+06	1.14387e+06	1.24218e+06	1.08036e+06	825002	1.11522e+06	1.11479e+06	1.04236e+06	1.14353e+06	682907	1.10124e+06	1.36677e+06	1.30145e+06
O75400	85765.1	84425.6	88318.3	97173.7	76060.4	159035	82103	140716	62143.5	96114.8	115414	103468	74915.3	106429	106579	115802	91698.8	111836	126137	111432	83717.8	64712.4	115454	103349	100276	102019	119173	53273.6	72801.9	89151.6	137170	105149	92251	56514.4	104120	97359.7	47315.8	79508	108427	107586	106352	145910	112838	91170.2	141544	59907.3	90866.8	76538.4	104508
O75410	29208.2	28422.5	31135	27609.2	20089.6	9810.88	31625.4	18077.6	22945.8	20659.5	18572.4	25993.4	31418.9	26573.2	24010.5	35325.5	24009.2	19797.4	19726.5	17648.4	22663.3	26134.3	28334.4	29053.1	17448.3	19655.1	27896.3	29463.8	32922.7	20991.4	13999.2	13710.7	22781.1	24296.7	15206.7	7535.03	30565.2	14622.9	28545.3	19720.8	31094.1	14662.1	21664.1	26479.9	20286.9	21664.3	21303.6	21870	24270.1
O75414	28410.7	34941.5	NA	21304.3	26117.2	31501	20763	28743.6	25565.2	13591.4	27134.8	28882.7	20636.3	35435.9	24970.6	27908	25018.8	23340	17148.1	32915.9	25294.1	7926.85	30249.9	24259.3	22048.3	20458.3	23333.3	23602.5	26552	20359.7	26024.1	16459.1	25031.5	17874	25416.3	NA	31952.2	26571.3	NA	33666.3	NA	30791.2	19585.4	23064.4	33268.6	NA	36485.5	34857.9	33005
O75427	39546.6	NA	NA	NA	91370.6	NA	59352.7	49700.9	NA	NA	30412.7	NA	NA	98165.9	NA	NA	NA	56604.3	60038.3	NA	NA	NA	52397.6	7196.42	NA	NA	86465.4	NA	65706	NA	76801.3	NA	NA	63367.3	107333	NA	48429.5	NA	110643	96879.6	40934.2	NA	NA	89322.3	NA	NA	NA	NA	87363.9
O75431	35468.6	47003.3	27214.2	66699.8	44908	56025.4	50586.1	40352.4	52652.4	53063.6	61111	43791	35637.7	66249.1	57842.2	49333	39880	52109.8	69641.5	51740.9	41635.8	41365.5	43402	51383.5	40525.8	37048.4	55882.2	37673.8	47248.6	48020.1	41265	58149.8	45188.6	56052.3	28512.7	50089.8	40918.6	43917.7	59134.7	32917.3	NA	59149.4	37970	48440.5	64050.7	15726.1	43905.3	57416.5	43626.2
O75436	346075	315344	472287	238675	307269	281384	335684	462939	352839	282115	292033	289698	337638	292736	260557	279298	313553	298292	396825	261269	277914	437536	321366	326220	270456	321154	302677	679995	310427	326312	278506	398650	296409	342103	244781	279376	321704	345218	293569	334126	426142	234287	352467	418205	256160	412612	340749	340252	306700
O75438	79213.7	76227.4	78934.9	75325.5	98007.8	110967	65797.9	70318.1	84141.2	98174.2	120009	90295.1	98548.8	87379.8	86586.7	78312.1	96136.5	85905.3	102725	110263	102876	87995.4	88993.4	81564.4	138865	94246.8	94691.6	65596	90484.7	64682.3	103204	95355.3	90506.7	103879	80748.3	129797	64028.2	98892.3	117378	110531	111372	118791	72181.3	86850	82464.4	78838.9	104056	84805.4	72339.9
O75439	272607	280885	203778	333955	351718	371641	370392	278549	297913	340776	283805	310374	260227	340655	307915	290440	317162	279335	338391	291370	286297	296619	402490	351741	368984	342868	325522	178756	323107	353068	321964	300518	312443	345221	344153	334845	338650	346070	311459	379212	177164	368052	335230	302532	311601	210514	316271	286581	311067
O75452	2.3555e+06	2.981e+06	2.27957e+06	2.92755e+06	2.79502e+06	2.43577e+06	2.25872e+06	2.35563e+06	3.09744e+06	3.19731e+06	2.35469e+06	2.84985e+06	2.77476e+06	2.29295e+06	2.32407e+06	2.77162e+06	2.50202e+06	2.46485e+06	1.71575e+06	2.79741e+06	3.038e+06	2.23667e+06	2.28088e+06	2.49983e+06	2.88813e+06	2.93765e+06	2.64019e+06	1.63039e+06	2.08455e+06	2.6695e+06	2.77069e+06	2.04171e+06	3.1659e+06	3.60523e+06	2.57358e+06	2.42147e+06	3.19272e+06	3.22117e+06	2.98982e+06	2.22894e+06	1.28371e+06	2.44855e+06	2.34033e+06	2.34288e+06	2.65158e+06	950675	2.76679e+06	2.57912e+06	2.25422e+06
O75475	NA	9304.62	13442.1	10260.7	15356.4	9746.07	NA	NA	7979.14	13428.5	1840.39	15545	7860.37	6513.32	11977.9	NA	15817.4	14365.5	14451.9	13217.6	19740.1	17520.1	6693.24	5752.25	10888.3	11350.2	NA	13549.7	10025.5	9344.9	6542.9	NA	13112.2	NA	12023.6	10925.6	8755.83	NA	14346.3	9997.08	10438.6	14107	10185.7	14475.1	11099.2	25994.6	8875.35	7752.5	8426.06
O75477	156800	171375	95365.5	187183	156849	146434	104421	162205	165081	183087	115482	120896	137065	126183	172288	145667	95101.4	134978	122463	115552	126772	136470	118113	152499	157076	109326	108545	116327	124634	133911	128047	143925	155401	166260	183163	149849	135108	140027	132070	141304	99090.6	150141	107024	101257	99628.1	101563	109325	197557	153899
O75489	888338	1.10591e+06	866555	1.39126e+06	984631	1.12238e+06	865907	1.04476e+06	1.06817e+06	919106	1.1494e+06	1.18338e+06	1.01594e+06	969146	988232	1.16476e+06	950168	1.02286e+06	1.18769e+06	953506	1.06887e+06	861052	1.06286e+06	1.28746e+06	1.15633e+06	964717	1.16056e+06	830502	981717	1.02014e+06	1.0658e+06	1.06671e+06	1.25038e+06	1.04568e+06	1.26112e+06	1.03322e+06	1.10545e+06	1.20478e+06	1.12175e+06	1.29728e+06	838100	976703	1.13328e+06	865244	1.03752e+06	652642	1.11748e+06	1.0442e+06	921994
O75494	66183.7	53589.3	46539.1	59993.3	56795.6	81524.3	55225.7	47978.6	57367.8	42377.8	110578	38878.3	66800.4	58447.2	62511.4	63257	69682	73481.5	50825.8	99024.8	61942.3	70702.7	64014.4	36253.4	76023.7	54819.3	68457.8	25103.1	63069.4	43930	74289.4	55050.9	67654.2	38054.8	70939.8	72499.2	21986.3	97202.7	75755.9	76147	60212.1	118786	49256.6	52225	128470	40075.4	43804.1	45590.4	56433.4
O75503	11282.4	12574.5	9486.29	9544.2	15679.4	15979.3	20262	19326.1	11151.8	18962.8	NA	8430.55	7208.32	6366.19	14520.4	8323.08	14092.7	11339.3	15842.1	6836.32	7442.75	10763.5	21933.7	20356.4	11947.1	13033.3	14296.6	20628.3	14559.9	19135.7	12087.2	9602.58	20374.1	14315.6	13535.6	18627	26199.5	10978.7	15403.4	17424.5	16891.4	12692.8	12329.2	15135.7	2298.16	NA	13387.1	16109.6	15803.1
O75506	37280.5	22660.9	24857.2	12962.9	18043.4	16482.1	26002.4	20336.9	22577.2	17738.9	11336.9	21668.9	14228.6	21713.7	18674.1	23850.9	24315.7	18482.5	13112	14523.1	18239.4	11771.7	9358.25	14434.7	13924.3	9120.79	7448.67	13225.8	20283	13060.6	10604.2	25091	11544.7	23023.2	18000.4	13511.8	27149.6	12584.1	24377.9	16327.3	17876.4	14719.3	26553.3	15381.1	21116.2	47189.1	14463.7	19744.8	21608.6
O75521	803762	1.09583e+06	676120	1.20729e+06	912127	1.1783e+06	1.03246e+06	857900	1.0466e+06	1.02346e+06	967743	1.07942e+06	878406	1.01183e+06	904672	1.13716e+06	882644	1.02688e+06	856227	1.05003e+06	860989	807509	1.05609e+06	992762	1.1188e+06	951665	1.20928e+06	485358	1.07755e+06	1.00735e+06	988014	826113	1.16932e+06	1.05335e+06	1.01446e+06	893899	946333	887282	1.14541e+06	982314	425739	954340	944999	661189	801165	439642	928246	982070	940604
O75525	24688.8	24397	20722.4	27850.9	28217.1	45822.2	31791	29443.7	21127.6	41334.6	27843.9	32844.4	19573.2	30471.7	32521.7	34155.6	36656.8	42366.2	36864.6	34558.1	NA	25133.4	23778.7	33201.1	37246.8	31711.2	41837.9	NA	34874.7	30636.9	51981.6	30331	25109.9	12450	28885.3	26930.4	17727.9	NA	35365	39427.2	45026.8	39992.4	28600	24090.3	42537.4	NA	32490.4	27567.1	24598.1
O75531	124385	146615	165838	115322	114480	121593	136190	181060	129179	149102	139950	117711	144816	134275	158146	145100	116438	127119	169694	117964	152871	165411	131558	152810	135499	132019	141496	176196	138483	151337	128895	134978	120897	81719.8	156837	174162	109227	129248	108612	142559	201287	191493	121618	151930	170451	175339	103892	122640	116413
O75533	222804	245493	255249	215744	270509	395937	238586	421436	237111	282793	341768	311501	147859	312181	370587	331764	309307	369513	325213	373779	244244	221017	337533	302672	356390	331753	382516	238847	326609	355358	425068	314915	264968	164627	362833	334693	174308	225434	344988	405885	391373	531427	345564	331422	428142	240039	320370	289761	289110
O75534	231197	238049	242992	241602	210852	273510	231663	203080	263061	289333	279060	235705	222669	267305	239044	215768	210176	247306	256313	237872	252264	228846	248604	267051	262578	291706	240814	260520	198280	247617	249819	278403	245853	253477	237763	251588	261933	261909	262716	261123	214449	230390	203646	232445	225983	236992	264408	202294	250963
O75553	NA	NA	NA	NA	NA	NA	NA	NA	NA	NA	NA	NA	NA	NA	NA	NA	NA	NA	NA	NA	NA	NA	NA	NA	NA	NA	NA	NA	NA	NA	NA	NA	NA	NA	NA	NA	NA	NA	NA	NA	NA	NA	NA	NA	NA	NA	NA	NA	NA
O75556	NA	NA	NA	89201.7	NA	20905.9	18857.2	NA	NA	NA	NA	NA	NA	NA	NA	15837.6	NA	NA	NA	NA	41389.7	NA	10438.5	70955.4	NA	NA	NA	30107.2	NA	18611.3	9857.08	NA	80041.5	NA	NA	NA	15055.9	NA	19043.1	NA	NA	NA	19284.2	NA	NA	NA	NA	16905.4	NA
O75558	6540.59	6590.68	11070.1	NA	1674.3	NA	NA	8240.21	5641.23	5192.62	4864.41	3704.17	5016.98	2721.99	5924.4	NA	NA	5672.69	NA	NA	NA	10154.3	8601.28	4119.82	4912.54	4833.46	NA	16843.2	3209.33	4532.09	5246.19	6005.1	6623.24	NA	7092.29	6447.19	9849.26	4802.36	NA	NA	19386.6	6938.22	3291.67	8067.03	NA	23082.1	NA	4017.75	5189.02
O75563	28808.3	8780.23	15038.6	14472.3	11080	12584.8	21847.2	NA	14193.9	7391.91	20471.8	13222.5	23456.4	NA	17819.9	8054.71	12858.8	14022.1	10738.2	10713.3	10404.8	11530.5	16689	18750.8	7137.64	21549.9	10582.5	33142.1	13113.7	17876.5	12484.9	11942.2	9348.16	12555.5	12370.9	NA	NA	22175.2	NA	18768.8	32502	NA	7982.77	23385.2	16920.2	16706	6645.71	14157.2	6728.26
O75569	21935.9	12492.4	18514.4	26565	26634.3	13259.4	14309.4	22927.7	21375.2	11766.2	23918.2	21768.2	17844.4	28521.3	20544.8	27140.9	17812.3	23157	21942.5	13408.1	26255	16621.6	7706.24	12840.2	19750	19185.9	18242.9	27314.3	22971	NA	15781.3	33413.4	20522.5	26525.1	NA	24576.6	24016.1	NA	33308.1	17607.5	NA	23404.7	14252.7	24699.1	26187.6	17856	18301.1	22728.2	26850.6
O75570	31112	18758.3	17864	14409	16397.4	17680.9	18382.3	11476.6	13351.7	17893.1	14210	23096.8	26367.1	19468	15760.9	10909.2	20510.9	28177.6	10693.5	21213.1	24602.1	18758	NA	22461.2	16286.3	20818.5	18829.2	NA	16593.2	14538.4	23258.2	10626.4	12397.6	14003.1	16959.8	15512.8	17910.5	9065.52	15044.1	20258.1	16486.3	8377.68	21653.1	14409.1	10806.3	NA	19235.3	13308.5	16754.8
O75592	18039	12783.8	33928.8	45173.9	13198.5	16670.6	NA	67681.4	30162.7	12074.9	20649.2	14177.3	44492.3	14123.5	23639.6	21828.8	18117.4	2307.78	NA	NA	NA	30460.7	30402	NA	19597.1	15314.2	29297.7	29162.3	20516.4	43333.4	13949.8	24047.2	17644.9	31154.6	12124.8	18481.4	37096.2	28996.6	15205	20662.9	41185.2	NA	31785.3	19252	25676.1	17512.5	21023.5	5106.92	NA
O75594	NA	NA	NA	NA	NA	NA	NA	NA	NA	1473.39	NA	NA	NA	NA	NA	NA	3907.74	NA	NA	NA	NA	NA	NA	NA	NA	NA	NA	NA	NA	NA	NA	NA	NA	NA	NA	NA	NA	NA	NA	NA	NA	NA	NA	NA	NA	NA	NA	NA	NA
O75600	103290	112110	87430.8	149819	129579	114649	103044	158023	117167	121750	160113	119900	107502	132154	94997.4	115057	218498	147298	119803	158536	116959	111176	151636	181418	113425	119788	151964	107964	88573.4	129346	112261	105197	134423	117366	118821	156103	111754	149845	186552	163790	89908.9	119514	115685	124119	123907	46644.3	136427	119575	123303
O75604	NA	NA	NA	NA	NA	NA	NA	NA	NA	NA	NA	NA	NA	NA	NA	NA	NA	NA	NA	NA	NA	NA	NA	NA	NA	NA	NA	NA	NA	NA	NA	NA	NA	NA	NA	NA	NA	NA	NA	NA	NA	NA	NA	NA	NA	NA	NA	NA	NA
O75608	257595	256535	188136	230364	166458	207247	206154	257294	235579	204230	249785	183263	210810	229395	223422	248278	164040	212252	186778	197382	246223	217303	190807	294458	234453	202026	197664	368836	222232	252497	238931	269659	195009	224643	245509	227312	308413	203364	280133	253240	195253	196047	220937	189539	227310	217404	238734	223710	239187
O75616	11028.1	4030.2	10962.1	NA	NA	10651.5	7050.13	4372.11	2755.14	6318.98	14725.1	NA	NA	6897.56	5506.81	2230.23	2373.29	9039.49	9364.76	3742.14	NA	5721.62	3345.37	NA	17084.3	4751.03	6263.28	7224.63	7292.64	NA	6945.69	NA	8040.95	6687.25	4035.39	4387.61	NA	6721.81	5689.12	6982.95	NA	6056.32	NA	13298.7	NA	NA	7887.62	4947.09	7763.54
O75626	NA	NA	NA	NA	NA	NA	NA	NA	NA	NA	NA	NA	NA	NA	NA	NA	NA	NA	NA	NA	NA	NA	NA	NA	NA	NA	NA	NA	NA	NA	NA	NA	NA	NA	NA	NA	NA	NA	NA	NA	NA	NA	NA	NA	NA	NA	NA	NA	NA
O75629	71999.8	72201.8	54086.1	59229	37450.1	40301.5	79937.5	62217.4	57472	57277.6	43771.7	64566.7	63665.6	47899.1	77246.8	58174	76385.6	57861.7	72675.3	51165.5	47655.6	72927.8	73172.9	79342.9	52383.1	51460	67709.8	40219.7	79313.7	65210	73108.7	75809.6	58086.1	54065.7	54155.4	57826.5	61440.5	77159.6	42618.7	86242.6	122133	67483	43977.4	51919.6	31406.9	61424	52371.5	61699.2	81802.8
O75635	126529	233478	64887.6	225643	31677.4	47815.9	33255.6	526175	230577	15774.7	30858	28243.2	45289.5	24038.2	67720.2	NA	NA	NA	43561.9	24798.9	130404	43145	NA	160829	24798.4	69349.9	34266.3	210256	24920.7	90493.3	104300	81745.4	20147.7	56364.9	57722.2	NA	60088.8	84836.4	77565.2	21400.4	166115	11534.6	55440	22195.3	43807.4	60898.9	18024.2	56983	44745.7
O75636	NA	1492.64	NA	NA	NA	NA	NA	NA	NA	NA	NA	NA	NA	NA	2506.41	NA	NA	NA	NA	NA	NA	NA	NA	NA	NA	NA	NA	NA	NA	NA	NA	NA	NA	NA	NA	NA	NA	NA	NA	NA	8367.03	NA	NA	NA	NA	NA	NA	NA	NA
O75643	449835	556647	524229	463816	627786	970264	619455	771670	512229	697754	762978	661572	444649	699910	789019	760919	698713	684936	687954	752611	513135	553724	642827	667631	751967	696821	796956	509751	616814	768703	1.01766e+06	638974	544511	346980	818425	713972	434057	563461	700371	988817	742796	1.26293e+06	800072	628558	920541	519138	662321	556218	670544
O75648	30745.7	45417.5	28464.6	52053.4	30167.4	43091.5	41337.9	34008.5	39172.4	53510.9	31285.5	40158.9	23645.8	38770.4	37113.5	29996.2	41709.9	35862.9	45673.4	42637.7	82294.5	34796.9	49361.5	35194.4	46047.6	37433.8	35928.9	25079.3	36192.2	41192.5	43117.3	31902.9	37845.2	38121.3	48726.7	43401.1	51392.6	30096.2	37241.6	53549.9	NA	32772.3	45542.6	21630.2	47623.6	NA	46274.5	38985.9	41309.7
O75663	107498	62441.4	107076	140229	111063	96855.2	132384	115567	88989	72071.3	102722	94707.7	88225.4	109657	112636	112173	79828.9	113190	58164.9	80749.7	103252	134306	66305.8	60477.4	86742.9	99306.6	80489.7	76680.6	93130.5	67185.4	90682.1	70532.9	86265.7	88515.1	88308.9	89457.3	108368	100845	90263.2	88595.4	92627.6	86828.3	61644.9	68942.7	109148	109245	79769.9	79806.5	92393.6
O75674	102635	92268.8	101424	115879	105366	129016	111745	98643.4	95662.2	98537.6	108710	141063	131671	106756	113487	122123	82346.9	109780	108255	110499	119297	90113.8	104441	114672	112165	90399.4	106769	106852	121534	87075.4	112665	106893	99657.8	91714.6	112050	97873.3	107267	91642.4	122656	103351	88793.6	97396.6	101626	91759.2	108787	109851	131044	109451	148422
O75676	NA	NA	NA	NA	2917.5	1975.8	NA	5276.5	NA	NA	1081.2	NA	NA	NA	NA	NA	NA	2678	NA	2395.93	2503.58	NA	3497.63	NA	NA	NA	2158.04	4632.11	2264.69	NA	2125.17	2755.08	NA	NA	NA	NA	1680.33	NA	NA	NA	6650.92	2803.79	4328.8	3602	3329.02	NA	1734.52	NA	1853.79
O75683	39535.3	33364.6	50655.1	35848.9	35442.1	63909.8	34812.4	NA	44829.6	28140	40988.9	41902.6	26161.6	46798.1	43002.1	29837.5	37645.5	37573.3	32849	47540.8	24904.3	32706	30746.3	32727.5	32158.2	34424	38481.2	41872.8	30198.8	33575.9	48026.7	20721.7	27429.6	30166.7	52729.5	41714.7	NA	24907.8	33024.2	42631.5	NA	39240.6	35291.7	38030.2	40919.8	41930.7	22376	35591.2	45789.9
O75688	25190.3	30815.6	45562	35448.4	46865.2	46018.3	34299.2	16897.2	31027.9	30295.4	35229	21709.3	26070.6	48439.8	33755.5	24793.1	30443.8	29440.3	22837.1	49894.7	21417.1	39680.8	45575.2	23096	24097.9	37483	33096.7	26054.6	47838.8	20826	46272	24832.2	22990.4	25760	28159.4	29588.7	42641.9	34790	40262.3	46584.2	22159.6	34416.5	43439.6	31637.9	39091.8	23446.7	46908.3	44929.2	36313.8
O75691	NA	5428.07	9118.95	8642.17	4715.58	9718.16	5955.44	5076.58	6249.83	7303.75	6571.98	4960.15	13090.8	8098.47	10609.2	5693.81	4950.2	8991.27	8044.17	6597.73	NA	6788.24	NA	14242.9	9009.7	NA	8242.17	8788.15	7043.69	6192.39	11219.5	NA	NA	4171.17	5086.06	13647	NA	NA	3010.38	11702.1	5405.94	7322.12	10557.9	7800.96	4918.46	8906.72	5659.26	3825.87	7230.56
O75694	131369	187420	112816	141204	174785	220371	138256	204767	147095	202356	178173	156344	154003	170120	191128	188508	170787	141459	165185	188374	134097	128057	203770	149211	187115	157926	165619	153963	195778	220504	200284	222589	144788	117021	201190	156106	167471	190890	184291	230268	163086	320936	140125	155471	219503	164716	170945	168482	176343
O75695	42382.6	46941	48207.1	55957.6	34300.6	34291.3	50181.1	57820.8	41340.3	45094.7	30875.6	43446.8	36718.2	40117.4	38060	29304.1	46247.6	49895.8	28984.2	42741.3	54203.9	48774.5	56159.4	42964.2	28413	34252.5	58606	98731.9	46497.1	62712.1	43161.6	60385.7	52715.6	50568.9	59590.3	45330.5	38801.8	46358.2	45391.9	61464.5	117825	42854.1	50509.4	70819.4	30616.9	72080.5	30942.1	52997	48253.4
O75712	NA	NA	NA	NA	NA	NA	NA	NA	NA	NA	NA	NA	8770.94	NA	NA	NA	NA	NA	NA	NA	NA	NA	NA	NA	NA	NA	NA	NA	NA	NA	NA	NA	NA	NA	3687.38	NA	NA	NA	NA	NA	NA	NA	NA	NA	NA	NA	NA	NA	NA
O75716	23225.9	31858.4	23514.5	36799.9	29217.5	24267.3	42030.7	28476.5	24233.6	35675.2	27557.5	32291	46273.8	26555.6	28084.5	25686.5	25980.7	16911	34055.8	26882.2	30922.7	29888.8	33401	26612.8	24303.6	17057.8	39463.7	18079.7	29561.6	17916.3	20507.7	32085.8	33969.1	35486.6	28430	26666	23739.9	33705.1	22403.8	26033	NA	34522.9	21007.5	30601.9	25052.4	NA	19265.3	41882.8	27760.5
O75718	41108.7	28663.7	48209.1	31799.3	47655.1	32583	42131.8	11331.9	43908.5	33462.4	32739.9	28607.8	16754	32973.6	37285.4	29101.1	29249.3	46133.7	44010.6	28542	31909.9	23625.7	49058.3	22616.5	36327.9	38705.8	25173.2	29235.5	32076.9	20278.2	31516.2	26069.1	25830.4	52087.8	54622.9	47042.5	24816.7	49075.2	37099.5	27894.4	46469.5	34026.7	22749.3	40141.4	33525.2	24593.6	42480.4	46306.2	27561.9
O75746	17728.6	72518.8	34024.8	35315.8	20077.1	37494.2	29820.6	48443.6	21737.6	31682.4	15355.2	50184	49147.9	28739.9	38131.4	19314.2	38933	27467.9	20378.2	36892.8	36740.5	33982.7	30840.7	54734.5	37588.6	40024.2	42365.8	40725.6	44500.9	24002.5	39856.6	26926.8	38479.5	59435.4	36027.4	35296.8	59772.9	48549.6	49445.9	28500.2	27175.7	30872.4	32839.6	39910.5	24815.7	46455.7	37910.3	47022.1	38034.2
O75751	51942.5	49743.3	43553.5	45123.2	43354.2	31940.1	39636.1	NA	44445.9	51994.6	31684.2	50273.9	38832.4	52312.4	25673	51213.6	60343.4	36493	53156.6	51927.3	60828.1	41835.7	35571.4	41462.8	51669.8	32731.4	54817.4	39727.4	46980.8	34550.4	38607.1	37383.8	51151.6	53994.7	39901	49130.4	41355.2	51803	34356.5	27381.9	61019.6	NA	25649.7	50181.8	50412.3	48839.6	40796.5	46889.3	44022.8
O75764	8602.49	13786.6	NA	15169.1	20397.1	35267.7	10656.4	19940.9	16407.6	22477.6	33663.8	11300.3	15566.7	19723.5	27237.8	27996.1	16109.8	27832.3	17440.6	19723.3	16144.6	6425.51	29302.9	28341.1	14896.2	24508.2	23810.5	NA	16239.8	26978	24346.9	17929.3	21297.4	8554.47	25210.2	33558	NA	14369	28579.7	40341.9	6595.47	56781.8	31085	16110.5	23729.2	8534.22	20783.6	14036.5	30696.9
O75781	9410.57	NA	16649	NA	NA	NA	7603	4856.47	9629.63	2508.37	6469.84	9185.4	NA	7173.11	4749.11	5702.74	NA	NA	NA	3626.71	4902.43	9618.17	NA	NA	5476.44	4751.79	NA	6828.95	4942.12	7383.16	NA	NA	NA	NA	NA	NA	8665.32	6030.2	3745.96	NA	6298.06	NA	3318.58	11333	5410.14	24617.1	NA	6779.67	NA
O75787	NA	10095.3	5530.58	10384.8	NA	NA	7381.13	8069.85	NA	NA	NA	NA	NA	NA	NA	6363.28	4466.12	NA	NA	9383.99	NA	8315.47	NA	8482.45	NA	13130.3	NA	9554.43	NA	8394.01	NA	NA	NA	11156.4	NA	NA	NA	NA	NA	7863.03	NA	NA	NA	7822.36	NA	NA	NA	NA	NA
O75792	NA	NA	NA	NA	NA	NA	NA	NA	NA	4535.45	4759.56	NA	NA	NA	3529.92	NA	NA	NA	NA	NA	NA	NA	NA	NA	NA	NA	2700.46	NA	NA	NA	NA	NA	NA	3731.5	NA	NA	NA	NA	NA	623.57	NA	NA	NA	NA	NA	NA	NA	NA	NA
O75795	322635	406258	319817	503687	597753	363434	113403	415304	337132	462242	567550	598877	212629	244235	401085	367208	354777	473399	339704	383929	546414	566174	426143	583961	481096	434391	369851	166587	105821	191844	369598	467358	614372	352848	370067	420479	234891	386916	405397	332291	135121	704953	320334	351727	504522	274772	513943	485514	280175
O75817	14174.3	10435.5	6654.31	15694.3	NA	18866.2	10174.6	15307.3	9863.81	11030.2	16358.9	9898.18	10625.3	12510.3	15046.7	13318.4	13429.9	7710.1	11592.5	14742.1	9411.98	21190	7044.73	10956.3	13253.8	7099.57	12059	NA	9692.46	18584.1	13956.4	8660.36	8157.93	4335.74	13895.3	13811.8	NA	NA	10946	17696.8	NA	16111.9	15307.2	8320.26	NA	NA	16722.6	15089.9	17185.5
O75818	NA	NA	NA	NA	NA	NA	NA	3356.14	NA	NA	1870.37	NA	NA	NA	NA	NA	NA	3608.82	NA	NA	NA	NA	3662.14	NA	NA	NA	4472.92	6407.01	NA	NA	3947.37	NA	NA	NA	NA	NA	NA	NA	NA	NA	NA	NA	NA	NA	3147.43	NA	NA	NA	NA
O75821	225193	143827	221079	187541	251391	201780	171391	140918	190911	180222	246337	236472	235371	168271	172367	169476	200709	204067	204714	174690	215915	203645	164583	233596	217654	183353	151033	115205	197665	159147	208255	183590	167288	195581	157848	196638	189539	162622	185246	174263	166396	219218	157265	233031	157274	186764	247520	216440	200460
O75822	138832	102426	124413	110990	95219.9	99935	109951	81099.4	106453	70493.9	110334	111560	125398	82841.1	103853	119505	111723	118163	72831.4	131168	109488	117871	104512	107431	116645	106098	92041.4	67023.5	87845.5	115489	105620	102803	96666.8	131216	112344	106310	95818.4	110285	132403	119361	123146	128530	86876.1	125221	91464.5	90504.6	111422	136366	110458
O75828	903721	429853	858233	699390	745268	765766	753863	792698	777936	935432	853667	787566	402141	827874	680951	888153	638449	812412	797622	895774	765977	834267	997552	365012	581378	713434	356146	434893	746049	330496	799585	879846	433504	829375	1.00848e+06	682190	667013	793919	749175	662451	397440	430877	792023	694891	979164	661416	874092	730744	784060
O75832	66409.5	78533.9	69492.9	74544.8	75533.9	66280	52998	72812.6	78822.5	83841.6	47380.1	77275	77830.7	55922.3	67896.3	91150.5	74018.3	55940.6	84881.9	55772.8	65156.5	94720.6	80424	91370.3	54865.3	66221.3	56221.6	89580.2	56587.7	50117.1	82579.6	92572.8	55495.8	89125.4	75722.1	89330.7	88406.4	66377.6	59695	83336.3	110490	77896	74185.2	89250.2	82198.4	76810.8	65032.4	92837.3	82141
O75843	17776.4	22434.1	29720.3	19193.2	26717.6	16420.4	25894.2	19379	18098.7	25755	27798.6	27697.2	19322.4	19686	40176.2	18821.2	28957.7	34784.1	50003.2	29545.5	23840	27981.1	34056.2	34754.4	22524.2	40667.4	17581.2	37455.3	37400.7	17947.2	NA	29161.2	31652.8	22356.2	32419.7	23088.6	NA	38169.2	26006.5	31342.7	51314.1	39251.7	21948.8	30103.4	NA	35558.5	24885.8	27540.9	30526.4
O75844	48698	63101.4	49571.1	68025.8	63259.9	53701.5	50983	53377.5	72249.4	77638.3	57655.3	72838	61506.2	56206.4	64448.2	58660.1	34427.4	37345.4	42682.3	55288.1	71518.9	47958.3	36290.3	50257.4	54542.5	54970.3	43962.4	43509	45830.1	56303.5	48415.6	65996.8	72588.2	62820.9	47561.1	72372	49546.6	50977	70823.6	35002.6	52656.7	78390.3	26838.2	58731.3	48416.4	34917.2	48545.8	79823.4	57720.9
O75874	9.54375e+06	8.52033e+06	8.43405e+06	8.14744e+06	8.21604e+06	8.60839e+06	9.59002e+06	8.24097e+06	8.15317e+06	8.26091e+06	8.17929e+06	8.54553e+06	9.14488e+06	9.30022e+06	7.59721e+06	8.66649e+06	9.42343e+06	8.22009e+06	7.90842e+06	7.08435e+06	8.47643e+06	9.12124e+06	8.43486e+06	7.74575e+06	8.40237e+06	7.91194e+06	8.58321e+06	7.19535e+06	9.58993e+06	8.51563e+06	8.01377e+06	6.77161e+06	8.73966e+06	8.0483e+06	8.3834e+06	7.22483e+06	9.08944e+06	8.74735e+06	8.05276e+06	8.79249e+06	7.46945e+06	9.03075e+06	8.76536e+06	7.10116e+06	9.22331e+06	9.26155e+06	8.5681e+06	8.47756e+06	7.95931e+06
O75879	49949.8	48788.9	46994.9	51675.4	44859.6	73343.2	71100.4	54694.1	61319.1	67320.5	69237.5	52147.9	63376	53857.5	54525.6	45554.1	59497.8	57395.6	65172.1	64085.8	56667.9	71087.7	49552.7	47813.1	56801.8	60852	60697.6	28173	75732.8	89363.4	46998.5	46575.8	45280.1	51518.7	47882.3	75151.4	45850	68717.2	63336.6	66074.4	15842.2	46727.4	49368.9	43448.9	54347.1	31306.1	65464.9	68897	52987.6
O75880	41402.7	77590.5	53706.8	65902.1	65237	68828.9	77751	61854.4	87487.8	54941.3	79334.9	60259.2	77877.9	72316.6	79146.9	69498.6	62405.5	54085.1	63570.1	60130.1	60475.7	51554.3	96489.3	91163.3	71064.5	83115.6	78999.1	77757	81936.5	81148.5	96787.2	83249.1	92880.6	70070.4	89737.8	68757.1	70777.8	111751	83034	74318.7	64849.2	66475.2	79250	56997.9	23911.2	NA	85666.9	63822.9	67759.8
O75881	NA	NA	61303.9	22365.4	15434.5	NA	52974.1	33185.8	62901.3	107175	25376.6	NA	23625.7	79604.9	NA	24067.7	NA	63651.2	35178.2	NA	NA	NA	29578.9	NA	35305.1	24843.9	NA	66690	39391.2	39513.7	45116.2	28412.8	NA	NA	56323.8	26500.6	NA	25866.9	88542.7	28882.6	NA	NA	123883	NA	NA	NA	72195.5	NA	30310.1
O75882	16489	11850.5	9831.19	11126.3	13785.2	NA	8645.47	11247.1	8201.13	10044.2	15080.2	9144.69	6609.33	7260.44	11610.2	13867.1	9550.77	8470	NA	10021.2	10619.3	NA	22147.6	10981.3	13831.5	10377.8	9356.56	NA	8001.09	11498.1	7554.63	9619.4	17493.3	12082.6	19614.5	11274.8	14179.8	NA	8037.86	12239	11165.6	12843.3	6066	7942.44	23773.8	NA	10483.5	8576.3	7726.23
O75884	39756.5	45841.1	39427.8	45964.2	35038.5	45901.3	34896.6	64930.4	48940.6	29233.8	45809.1	44453.5	61832.3	54147.3	56548.3	37992.6	70588	42742.8	54051.3	52136.8	53429	63959.9	60439.2	70199.3	44524.2	46134.6	69535.2	67318.2	43494.9	41662.4	52801.3	50545.6	69019.4	58147.6	38451.8	43189	60443.7	60316.4	41562.8	59374	64710.5	43930.5	53324.2	44951.7	29704	69330.7	56246.6	48518.5	39251.6
O75886	77016.7	79413.4	107793	69982.4	83816.6	68460.8	74309.7	98084.4	63310.8	47032.6	65503.3	71917.7	58131.8	74634.5	86160.1	68641.3	77170.4	77325	80386.3	72990.9	74550.8	81275.2	91091.1	57541	72448.6	72468.1	69011.4	92971.7	56546	54161	71244	71358.6	77953.7	77153.5	54781.9	57932.2	92845.4	60758.3	71092.8	59452	75290	67359.3	68529.6	69986.7	67445	146893	71251.8	67006.4	68731.3
O75891	4.60827e+06	3.45024e+06	4.1823e+06	3.17967e+06	2.92085e+06	3.46122e+06	2.71702e+06	3.06786e+06	3.46627e+06	3.40514e+06	3.33052e+06	3.16814e+06	3.96504e+06	3.84918e+06	2.70302e+06	3.87035e+06	3.94171e+06	3.61176e+06	3.44589e+06	3.79367e+06	3.57611e+06	3.98673e+06	3.87987e+06	4.06725e+06	3.28347e+06	3.02524e+06	3.91978e+06	2.8461e+06	3.29004e+06	3.55734e+06	3.52103e+06	3.14285e+06	3.55225e+06	3.50201e+06	3.39968e+06	2.86258e+06	4.80809e+06	3.89399e+06	3.71651e+06	3.64629e+06	3.55672e+06	3.02107e+06	4.28831e+06	3.25453e+06	3.49851e+06	3.77556e+06	3.55053e+06	3.17797e+06	2.83548e+06
O75907	35459.7	30269.8	27694.7	45963.5	30486.8	31693.8	56425.8	40783	37378	42077.2	33990	52803	28337	26385.2	28194	51370	39029.9	41437.9	37458.6	22181.4	39265.2	44151.1	57329.2	57381.5	38159.9	30723	38316.2	22427	50679	52605.6	28709.2	35278.7	38208.6	45867	38927.4	35492.1	35032.5	49803.8	24664.2	36777	19546	39503.3	42166.6	51060.7	33505.9	34600.9	38311	28204.1	28621.3
O75909	11368.2	6856.43	NA	5550.89	12345.2	13282.6	10283.4	12413.2	NA	23991.1	11892.4	8937.04	13548.9	10314.4	6477	15062.7	13264	9802.49	17174.5	14158.8	13473.2	10336.5	6780.45	4549.81	13246.8	7094.73	10492.9	25169.8	10229.3	8302.73	18596.6	14539.4	5602.2	12503.2	11410.9	7230.28	4886.52	9416.9	13129.1	18265.7	22450.2	18163.1	13875.8	8631.67	8532	NA	9434.37	5653.98	11363.6
O75911	74067.4	104129	63199.8	105794	74036.5	95171.6	122097	71425.9	108867	117237	85016.6	107026	58813.6	102878	105907	124615	99320.2	76660	98930	96879.5	96825.7	84185.2	134633	109345	101815	98986.2	75303.2	77571.2	126824	103753	100988	79837.2	115636	114337	111661	80281.9	82245.9	71292.7	91072.8	105286	46487.7	102690	102034	65113.8	63258.5	82580.3	68846.3	95151.4	89358.2
O75915	494253	493211	561447	463015	463343	454700	482141	411950	503433	545444	410262	393219	462663	461298	454633	398445	350329	416804	386871	369585	467193	469667	378963	386942	389955	429054	407018	494591	389452	431893	282941	360244	495409	498480	397157	435547	453892	365901	461969	326897	532720	406207	343728	460664	427031	553251	419603	533850	520059
O75923	562436	508425	537680	497549	586162	376026	552756	543601	566073	468725	455669	499803	597596	472786	537442	477643	572765	493557	493352	478201	485559	622458	511318	454405	470396	440839	460155	697207	541909	502044	477350	454970	564405	406704	443333	505690	576922	479101	400120	447590	810649	481616	463530	591991	521097	624386	471875	438977	526650
O75934	55750.1	40062	49530.4	41795.5	65089.8	89107.1	50838.7	62811	35729.3	53685.4	58177.6	47471.2	22082	58073	43497	64020.3	63692	38113.8	35727.7	59057.5	36392.4	45969	49891.4	46429.5	39537.4	35957.1	74438.5	46180.3	54067.9	55270	89336.6	35264.1	46047.3	21384.2	57853.2	59138.4	28071.1	49401.1	50454.9	58791.5	23076.2	100743	59341.6	55962	76776.8	NA	53226.2	35455.8	52970.7
O75935	93795.3	52811.6	87083.9	71577.4	100460	74338.6	63353.4	57093	85988.8	57316.9	73916.8	65988.8	27912.9	68727.9	62740.9	57176.9	73086	88493.5	74511.3	78315.5	69866.1	80821.3	68138.4	51825.8	51219.3	77204.6	49403.3	70948.7	58149.5	51110.1	77847.6	89113.9	58577.1	95790.9	69752.9	65598.3	59744.6	72525.8	56325	76252.2	81706.8	59655.1	72883.3	71376.8	93611.4	116736	102236	70018.5	95258.8
O75936	61723.1	38612.6	24573.6	69848.3	106558	55639	30080.9	52664.9	52344	43927.4	42543.1	57205.6	38298.3	33295.4	59712	68961.9	27857.2	46966.9	64988.5	46724.8	94866.6	50321.5	50124.5	64642.6	54826.7	49118.1	51028	54983.6	38433.9	54918.4	77716.3	89540	59571.8	60678.5	46645.4	70083.1	77327.2	38524.4	54087.1	59131.6	NA	68538.6	58525.2	45331.2	84257.8	NA	52672.3	34111	53434.1
O75937	37594.5	37070.5	83006.4	33852.3	46338.1	52437.4	50660.3	43209.3	31394.9	34514.5	46770.8	36210.1	40648.9	43616.2	47723.1	37058.9	59182.4	43110.2	31769.1	63965.3	39495.8	44819.2	23660	44477.1	47930.7	34388.2	36739.6	53533.6	46356.1	38266.6	37065.5	32010.5	45901.7	30612	49087.4	40552.4	30617.6	42588.5	44592.2	43998.9	50962.3	60927.8	28050.4	48134.8	69551.9	55850.1	44007	53303.8	52890.6
O75940	7235.35	NA	6438	2278.24	12689.5	11468.1	7864.64	5308.02	11168.7	8683.08	NA	6049.22	12067.6	16438.8	11051.6	7166.35	3789.29	14836.1	13198.4	8351.8	7027.04	5704.43	6164.46	12887.1	5999.95	9427.66	4426.55	10224.8	7826.58	14250.1	11423.2	8335.51	9211.59	8410.76	6943.98	5693.67	3593.32	NA	7158.94	8910.68	NA	11654.4	11705.4	8697.47	9841.11	NA	7973.24	7458.12	8045.02
O75947	836212	820744	902162	1.01667e+06	904328	869189	961151	887510	782932	807584	917769	966393	750733	848239	928074	874817	850961	879256	867502	912857	790836	768003	907003	985388	970836	942212	1.06379e+06	513601	813599	822619	861801	863069	969332	876706	932273	895172	919892	889438	922091	910288	456925	887905	842017	743631	911099	359606	1.03416e+06	803183	890808
O75954	39451.4	29646.3	29598	36419.9	22780.1	21825.2	25852.9	38330.6	35583.2	22556.2	16848	18814.1	33629.3	20120	24740.2	31154.2	23877.1	39197.8	16886.7	22551.6	26817.1	17935.7	21173.2	20463.1	38887.2	18186.7	26235.1	34642.1	20412.6	20357.5	24615.6	17665.3	23031.4	26115.7	31843.4	26730.7	21797.8	27200	24035.9	19574.3	33500.4	20692.4	30673.4	35406.7	24602.8	30442.3	35306.3	19555.9	25122.8
O75955	372568	332514	445776	315231	359167	300347	359511	381190	287208	314279	359202	408903	345134	335698	366096	324032	347166	317461	352411	361867	391102	471046	316388	385021	337990	357955	327592	321428	365726	326126	340808	352112	309529	291710	304033	311198	416581	381430	308046	353841	483111	314570	397819	407129	287580	287515	347475	372573	278598
O75962	13676.3	10950.6	12621.1	17257.6	17811.1	22854.6	8202.87	21686.7	11366.4	15712.2	21973.6	21166.1	12643.1	22883.5	NA	19379.9	26226.9	24975.9	47546.3	NA	NA	17220.8	18334.4	15862.3	20356.9	31935.2	16217.6	30634	18512.1	20265.1	18392	NA	12884.2	NA	15233.3	NA	NA	25667.9	22979.4	24414.4	78164.8	19750	NA	15049.9	19487.3	23542.6	23284.4	22721.7	NA
O75964	823694	849603	759767	1.07423e+06	955150	965598	881305	986770	990078	834876	1.16387e+06	915876	752890	939409	871371	939314	844306	921791	786744	1.01869e+06	827440	740182	983687	813434	1.02815e+06	970701	1.03256e+06	498354	804497	685868	972529	756292	950293	831423	691890	867922	933170	912497	857449	846537	418043	729865	651740	735889	770815	431775	1.00379e+06	763933	810730
O75970	104201	142787	116971	118408	129056	126275	118466	120073	143432	130043	100766	135264	130610	119537	142370	125072	131538	119997	151666	118658	157821	88585.7	112945	156764	155398	123397	128032	121887	140542	147809	115139	127724	148152	108878	139014	153411	157212	114578	137492	114603	108585	120726	156286	127305	145872	93804.9	137255	150046	120186
O75976	258052	218123	180189	214599	201612	256198	223708	195344	208294	217234	205435	319738	204251	249919	236990	231427	211474	246520	216913	181003	226120	172989	265689	262745	248025	263163	276140	204222	250178	207254	261049	214062	201609	166986	226685	217778	269633	239528	224116	252684	228224	249985	227426	223150	297705	99812.2	196355	224476	266459
O76003	395013	343852	391678	362512	286671	357502	368028	308743	371096	301314	337748	356309	390629	349988	355094	315399	396152	390020	322508	343523	346626	379357	381185	345092	336158	331325	342463	451128	286634	347530	353323	449295	318158	394577	321917	326448	363598	354249	331838	364907	362624	323249	322000	302814	371429	334708	311812	345639	344723
O76009	NA	NA	NA	NA	NA	8118.96	NA	NA	NA	NA	NA	NA	NA	NA	NA	NA	NA	NA	NA	NA	NA	NA	NA	NA	NA	NA	NA	NA	NA	NA	NA	15506.6	NA	NA	1307.19	NA	NA	NA	NA	NA	NA	NA	NA	NA	NA	NA	NA	NA	NA
O76011	1.08226e+06	NA	NA	1.46253e+06	NA	956197	NA	NA	NA	NA	845041	NA	NA	NA	NA	NA	NA	NA	NA	1.10991e+06	790034	NA	NA	NA	NA	72562.8	NA	628369	NA	NA	NA	1.17846e+06	NA	89874	NA	112846	NA	NA	496207	NA	NA	NA	471381	NA	NA	NA	NA	850660	8.46203e+06
O76013	237104	NA	NA	232842	149366	29113	638124	NA	NA	NA	NA	NA	NA	NA	NA	NA	NA	NA	NA	NA	NA	NA	NA	NA	NA	NA	NA	290503	NA	NA	NA	112626	NA	362096	NA	NA	NA	NA	448800	NA	NA	NA	140232	197684	NA	NA	NA	NA	379345
O76015	11538.9	19860.8	NA	NA	NA	NA	NA	NA	NA	16382.2	NA	NA	NA	NA	NA	24018.9	NA	NA	NA	NA	1973.7	19269.3	NA	NA	NA	NA	NA	NA	NA	NA	NA	1761.78	NA	NA	NA	NA	NA	NA	NA	NA	23932.8	NA	NA	NA	NA	NA	NA	NA	NA
O76021	188386	129978	117098	202817	216079	290956	137604	239942	181909	257610	192854	206016	135248	327483	318256	156433	217359	198105	179937	233640	183428	128189	124188	169998	253812	127904	298697	76044.1	224973	262067	334677	112373	144105	85420.1	248896	245315	85863.8	112876	157096	225423	187411	318490	262380	222997	258035	151185	202354	161262	278278
O76024	134316	206283	161607	179299	182210	188353	223604	157997	196128	169337	156653	195776	141788	164945	181449	159992	152478	160213	160065	170686	156037	126901	193436	150516	199052	221065	164251	115390	189054	182913	151485	138942	199928	184276	186589	202653	142352	208813	215603	155012	158164	142212	157526	143612	163340	133057	134641	158812	195197
O76027	159333	197413	153377	189459	137220	156555	118439	158244	146496	181430	157231	181665	173471	126770	142434	150866	166488	123512	134619	166472	160529	175229	138211	192461	160016	162207	138488	142964	127648	150262	157354	356601	198435	209214	161186	167946	148240	188561	185337	169568	162368	162532	192238	168060	200028	138961	178819	139066	141368
O76031	417945	453747	310732	489232	493675	493582	499964	374937	445532	427112	528056	417930	364558	437124	528611	459535	496737	460603	437108	468763	461873	378340	434348	447888	507907	477167	524985	285059	454799	430831	480932	389152	487908	411539	454410	453352	394668	399379	439018	418218	228754	397334	443832	388122	401331	205328	436580	437418	477213
O76038	NA	NA	NA	NA	NA	NA	NA	NA	NA	NA	NA	NA	NA	NA	NA	NA	NA	NA	NA	NA	NA	NA	NA	NA	NA	NA	NA	NA	NA	NA	NA	NA	NA	NA	NA	14492	NA	NA	NA	NA	NA	NA	NA	NA	NA	NA	NA	NA	NA
O76041	NA	NA	NA	NA	NA	NA	NA	1251.73	NA	NA	NA	NA	NA	NA	NA	NA	NA	NA	NA	NA	NA	NA	NA	NA	NA	NA	NA	NA	NA	NA	NA	18052.9	NA	6664.48	NA	NA	NA	NA	NA	NA	NA	NA	NA	NA	NA	NA	NA	NA	NA
O76054	1.51513e+06	1.15149e+06	1.36378e+06	1.34674e+06	1.39439e+06	1.34256e+06	885368	1.26983e+06	1.23479e+06	1.03147e+06	1.41238e+06	1.34414e+06	1.20369e+06	1.27537e+06	1.06724e+06	1.33265e+06	1.37463e+06	1.54277e+06	1.29923e+06	1.39078e+06	1.19275e+06	1.57355e+06	1.33167e+06	1.40303e+06	1.38583e+06	1.21303e+06	1.41937e+06	1.05368e+06	882006	1.38533e+06	1.43132e+06	1.28809e+06	1.48868e+06	1.22901e+06	1.4675e+06	1.15835e+06	1.76699e+06	1.49113e+06	1.38597e+06	1.52112e+06	1.01959e+06	1.35982e+06	1.53557e+06	1.15745e+06	1.48366e+06	1.1324e+06	1.61101e+06	1.04537e+06	1.1205e+06
O76062	69225.4	78783.7	55976.1	96854.8	62893.2	43833.6	40292.2	84181	90097.1	68619.5	57003.6	72570	57770.2	50655.4	76657.9	88140.6	44788.3	70117	56496.9	72605.4	64350.4	51442.3	54707.3	74152.6	67419.3	55601.3	65412.7	47938.5	40285.8	56394	71504.7	90570.1	76718.5	86942	53506.9	117235	89107	75874.3	60506.9	70916.9	41335.7	108001	83453.7	52343.4	85030	19981.8	64872.8	91557.9	63391.1
O76070	NA	NA	NA	4156.95	10869.8	NA	8058.46	NA	2131.78	NA	NA	5604.83	NA	5363.03	NA	NA	5756.7	NA	NA	NA	NA	6781.9	NA	NA	NA	NA	NA	NA	8511.67	8427.03	6100.9	NA	NA	NA	NA	7734.89	NA	NA	NA	3579.26	NA	1283.37	5973.41	6288.14	NA	NA	9071.81	9244.57	NA
O76071	19845.9	18149.5	20968.7	10652.4	17998.9	13973.5	8866.61	12692.2	22892.9	12848.9	12240.8	23817	NA	14821.2	15758.4	10595.7	8564.84	15067.4	25389.2	19578.5	11799.5	15327.1	12203.4	12521.9	11138.4	14675.2	13276.3	28735.1	31827.1	16219.9	20169.2	20664.2	22396.3	16375.2	16686.6	10351.8	21089.2	13413.1	16514.1	9861.85	14997.2	7740.89	17143.5	24255.9	15012	NA	8609.71	18183.6	11295.6
O76094	238814	253574	212549	266182	271892	257118	239557	194670	228309	272278	260211	257087	209106	259712	232301	269904	227242	277193	250449	242314	273800	228368	278199	243107	236096	223910	226474	176008	271801	184956	236421	191343	246819	191630	222589	205092	218226	269996	237913	236052	131791	235447	217604	229648	266740	102139	273774	247909	235489
O76096	NA	NA	2892.03	NA	NA	NA	NA	1095.31	NA	NA	NA	NA	5589.4	NA	NA	NA	NA	NA	NA	NA	NA	NA	NA	NA	NA	NA	NA	NA	NA	NA	NA	NA	NA	NA	NA	NA	NA	NA	1472.23	NA	NA	NA	NA	NA	NA	NA	NA	NA	NA
O94760	561891	634379	498863	478634	527688	567691	523684	557691	533427	536370	609299	606681	517890	446831	488461	505437	575702	554341	339300	562643	503069	662378	636842	483977	487602	494789	529313	416403	458285	513696	580124	431620	557552	556363	528357	505318	587129	631138	479500	587368	438236	518961	675313	428964	686051	628769	570703	575802	446594
O94762	28015.3	6473.77	8809.58	9875.75	10639.4	7559.59	NA	NA	NA	12636.2	NA	8920.13	NA	7733.99	10840.4	10452.4	6808.57	7421.21	6763.52	5409.52	NA	8681.86	NA	8154.44	15788.7	NA	8012.59	NA	11968.7	30280	11655.7	8040.59	NA	NA	10934.9	17350.2	NA	13472.7	NA	11870.5	25963	12719.3	8739.03	NA	11574.3	15231.4	9855.9	10848.9	6364.9
O94766	41535.5	38211.6	57587	43439.5	46481.8	46376.1	34756.7	39168.1	27791.8	39723.5	41788.6	45933.9	36088.7	37499.8	40763.9	33779.2	51207.4	53331.6	24064.1	36942.7	34636	38894.1	48024.8	58139.5	40816.4	31865.8	44450.6	30288.2	50765.3	36466.4	37117.1	47545.3	38778.2	35814.4	33622.4	45242.2	70020.1	39796.7	54309	33832.2	43341	43255.2	44744.7	49160.4	33417.7	16478.4	44144.6	40529.6	29579.8
O94769	NA	NA	NA	7067.66	NA	NA	NA	NA	NA	NA	NA	NA	NA	NA	NA	NA	NA	NA	NA	NA	NA	NA	NA	NA	NA	NA	NA	NA	NA	NA	NA	NA	NA	NA	NA	NA	NA	NA	NA	1736.73	NA	NA	NA	NA	869.265	NA	NA	NA	NA
O94776	71466.9	51595.6	74111.4	57026.8	63474.5	91532	58201.8	61415.8	63084.2	52969.2	45021.5	61434.6	40893.4	57028.4	62264.9	65486.5	89397.4	88947.1	47481.2	75018.4	41626.3	42307.5	64310.4	68276.9	49837.9	69508.4	55383.4	62278.5	60383.1	83017.8	83829.4	23865.9	37304.5	44761.4	67488.3	85715.1	54123.3	45046.5	65174.3	83571.4	72914.6	117789	79088	72221.5	91699.3	64970.3	71351.1	63427.5	49539.3
O94788	62871.1	76445.6	35580.7	99901.5	71777.1	14385.3	101243	19476.8	75859.6	20833.2	53638.7	48409.1	26317.9	35438.1	62906.2	72227.9	36905.2	68219.8	32256.1	76876.5	47285.6	37877.3	27427.7	70938.9	50821.6	74525.3	50153.2	20540.2	29107.3	82414.3	67392.5	56782.8	86168.9	69912.5	32908.3	52018	80319.8	52367.4	25600	58476.6	22488.1	29619.5	65837.8	25303.1	56703.8	41783.1	74169.4	25260	64296.4
O94804	62247.7	28952.4	68565.4	30244.1	32924.8	30745.3	36041.5	51059	34449.1	27555.5	38947	NA	70788.3	33738.1	33664.4	20637.3	48988.2	23569.5	39545.9	44944.4	85561.7	66866.3	35688.3	27559.7	26597.8	16326.7	25167.4	71255.1	60088.3	37214.1	31788.4	38329.6	31627.1	34121.6	26438	33853.4	68344.2	52438.3	18927.9	41188.8	97985.9	31917.3	33678.3	65581	NA	70610.6	17860.9	30472.7	30384
O94811	10068.2	16188	NA	10065.3	10694.9	15318.6	12688.9	11422.8	8900.06	13566.3	8953.92	12303.5	23325.2	6641.68	12072.9	10809.9	11870.5	16290.9	7363.45	12370.7	14782.1	12986.1	15685.2	16778.1	14203.3	11842.6	11123.6	NA	10917.4	10480	13464.8	27152.9	15922.3	14395.8	15200.8	19752.9	9960.58	15700.9	12731.4	17547.2	16006.7	13785.6	8218.62	7801.85	16414.4	NA	12891.5	11529.1	8734.82
O94817	NA	8844.19	5198.55	NA	7150.2	NA	8555.88	NA	4651.69	12456.9	6769.45	NA	9084.11	5519.05	NA	11568.4	9322.21	NA	NA	NA	NA	6890.05	7129.79	6533.61	NA	NA	8918.49	NA	4741.03	6074.91	7637.1	NA	4462.03	6079.06	4377.18	6404.39	NA	6311.64	3970.78	NA	NA	6167.65	3160.22	4127.74	NA	NA	5282.18	4201.58	NA
O94819	4731.52	NA	5126.18	NA	NA	NA	NA	NA	NA	NA	NA	NA	NA	NA	NA	NA	NA	NA	NA	NA	NA	NA	NA	NA	NA	NA	NA	NA	NA	NA	NA	NA	NA	NA	NA	NA	NA	NA	NA	NA	NA	NA	NA	NA	NA	19132	NA	NA	NA
O94822	56921.6	53213.4	38312.7	53844.4	42258.8	39479	43533.7	48354.1	45107.3	35812.3	42201.7	51148	41470.7	52657.1	31734.7	37743.2	44895.6	56105.1	41209.2	44049.7	62916.1	52438.2	41937.6	45700.9	40409.7	42479.6	39955.9	88913	40055.3	45621.8	47542.7	46686.5	33348.4	61647.6	38769.5	46151.3	38431.8	39113.8	41598.8	59541.5	41351.6	58767.5	36337.6	33399.5	51976.6	NA	33494.9	44418.4	57579.1
O94826	511359	520761	508241	547796	595136	518628	621467	334032	620479	470879	588782	472155	503627	586781	483700	624278	479272	557120	477521	552240	492695	426492	506264	481657	519436	454489	548856	267911	512303	377719	475351	407398	503837	577662	350074	462528	352882	456792	508900	488801	260380	476165	443219	367304	530639	215197	615091	503185	583071
O94829	14898	9828.85	8906.51	21331.5	16504.2	7015.54	17971.1	9421.2	12331.1	16302.4	31577.5	NA	12342.8	NA	8740.15	22657.9	18308.8	11284.3	NA	17494.9	NA	18835.3	25174.9	12683.9	NA	15894.2	12451.2	NA	NA	15843.3	14541.7	12296.9	22271.1	NA	12029.1	15633.1	11232.4	19496.5	13279.7	NA	14264.4	35525.9	10681.7	17475.5	16256.2	4093.6	8267.66	22725.3	12109.3
O94832	88369.3	134585	104660	87106.1	174306	96409.4	110997	141178	127136	110043	85718.4	112688	154632	110110	141500	116759	113317	102736	126679	97670.6	121344	112449	138528	90929.8	81053.4	109214	99079.9	186563	123655	121287	97278.4	225234	114423	137776	108843	110119	98625.4	111219	112477	106442	132634	93007.6	105225	155235	107916	244965	134902	133483	110243
O94842	NA	2583.89	NA	NA	3084.24	8080.32	NA	NA	NA	5316.73	6847.67	NA	12536.6	NA	NA	2796.8	NA	2023.03	7543.69	1519.62	NA	3673.48	4054.78	NA	3242.39	3934.8	NA	NA	NA	4394.95	3436.06	7464.64	2469.38	NA	4153.56	7313	NA	3803.8	NA	5992.31	4666.41	6521.27	7382.58	NA	11580.3	4956.68	NA	NA	NA
O94855	479614	403673	454815	503789	415065	396993	448469	363846	476657	399387	459297	521621	490243	491563	396366	428423	438951	447194	419135	410044	474667	316875	364593	278841	449695	434487	443573	278352	493251	368561	425531	335134	503231	369041	364537	543421	404101	388944	448391	395931	271716	393549	328627	415045	473690	268971	484045	412432	484089
O94874	742293	859034	808073	936351	894900	878828	917482	646602	1.11344e+06	945091	788699	934240	847510	884430	870750	951340	825231	860367	951667	821282	912645	805451	872932	1.06296e+06	922869	944546	874184	783690	892799	937572	890750	866907	999201	978251	941525	855564	933232	881723	885082	859881	687493	962550	862176	764062	762150	689050	832099	909918	1.05065e+06
O94875	683721	655079	674132	649305	718454	569189	694872	555037	730975	654597	596175	768400	752877	685397	735612	689841	671364	574482	563160	658769	711258	484819	625112	711795	563116	607002	598133	425821	707449	616357	650358	575141	672606	733407	653688	670986	761237	634019	795569	615731	361573	396531	668183	721665	623722	576854	622011	592169	648337
O94876	10601.6	4543.28	NA	NA	NA	NA	NA	NA	4771.09	4231.4	5996.52	1486.8	NA	1054.51	3537.86	NA	NA	NA	NA	NA	NA	3459.23	9514.39	NA	NA	3810.45	NA	NA	NA	NA	2146.75	10021.3	NA	NA	NA	NA	NA	NA	4035.23	NA	NA	1977.12	6229.67	NA	NA	NA	2795.51	NA	NA
O94886	43716.4	47193.6	41338.3	52118	60424.4	49331.1	69816.5	41906.4	25390.4	47491.3	31351.8	26828.5	39010.7	40152.3	52420.1	74508	50202.9	47379.1	68157.3	41169.9	48227.2	55505.2	57580.3	51729.8	46806.8	56159.6	48071.3	50336.1	76752.3	53956.1	35316.9	47451.3	31887	37341.2	42965	57062.4	60840.1	41171.6	43480.1	54578.1	41574.8	43863.6	41926.9	46489.3	40106.4	68312.1	58201.4	60411.4	61501.8
O94887	59187	59293.9	52715.5	46888.9	50588.3	48867.2	38375.6	57138	51978.9	65522.7	60872.5	66859.1	67598.6	46188.3	60652	67368.2	44013.3	52775.3	62255.3	50939.6	99562.1	34088.5	47506.1	60641.2	61474.8	56937.8	49917.3	54772.1	38582.2	50709.5	61583.2	54380.9	65374	74441.6	58947.1	57314.2	51150.7	78038.5	63766.3	44491	82163.9	51995.1	74672.7	61943.9	44781.3	46502.1	46496	52472	48191.6
O94889	NA	6242.84	NA	NA	NA	NA	NA	NA	NA	NA	NA	NA	NA	NA	NA	NA	NA	NA	NA	NA	NA	NA	7527.13	NA	NA	4262.58	NA	NA	NA	NA	7753.43	17525.2	NA	NA	3572.59	NA	NA	NA	NA	39416.5	NA	NA	4310.68	NA	NA	NA	NA	NA	NA
O94901	25927.4	51063.5	33216	36605.5	53279.9	46013.9	77321.5	63621.2	39575.3	58675.4	43838.2	48625.4	35648.2	40346.1	53903.3	62547.9	40312.1	41375.8	68617.2	49898.2	54592.9	32367.2	38740.1	51600.6	53556.2	48373	49196.7	59968	52671.8	59175.4	57492.1	69864.4	65314.9	46807.3	52466	62150.7	27243.9	44051.8	49236.5	30121.3	35227.4	96565.2	60857	35424.8	73368.8	NA	47619	54124.2	51145.2
O94903	236430	227525	213784	193061	265670	236051	263032	204383	249764	238000	272298	233069	239380	280115	231891	254628	258962	277106	252009	256697	250564	194963	276776	237931	214072	241000	210957	160899	245036	179331	230413	189105	192534	211156	224694	214130	225641	208146	283253	229172	256504	218363	226475	176934	242347	209759	232591	257315	270637
O94905	511713	676745	349410	708149	575592	490920	527466	501762	608351	687629	457667	530315	514779	443499	478043	529944	460889	504250	508978	467773	621299	521828	475161	551051	588050	538147	548887	377819	494063	492972	488896	496796	758204	747325	407695	591294	500949	538550	510763	476005	344178	752740	485475	490400	532086	366808	475188	814914	602422
O94906	97450	109592	57282.9	93207.8	102170	178377	79284	117533	94142.8	123007	119334	108836	54486.2	107246	142506	105980	111017	123271	116323	116631	69961.5	104982	115154	98144.2	106333	108072	142001	82453.2	94580.2	132366	162825	118838	84381	53078.3	119461	104159	96485.8	85758.2	94768.6	113379	98643.3	211797	132902	110040	179793	119365	117349	80003	97206.9
O94911	167752	161864	164042	149043	136838	138273	126115	170929	159791	130792	140813	160556	135201	151801	137955	144563	96066.8	149677	159553	178107	229536	134069	163575	162915	139078	142238	172303	166521	72454.6	126699	188442	88538.4	179826	144553	190953	162325	166911	130639	141840	158107	205052	138719	191016	155682	155417	101598	155560	143874	146147
O94913	5330.3	16772.3	5544.2	11597.4	26795.4	17656.4	8498.74	13773.7	9953.36	NA	10130	17090.2	NA	10610.8	10753.8	7747.48	8990.85	12353.7	9618.93	18411	NA	NA	18220.8	7344.54	13739.2	NA	16073.1	15101.6	11229.4	20220	14829.2	10805.2	9569.13	8270.56	10810.1	NA	NA	NA	13740.4	9965.72	NA	19460.4	16332.5	9470.87	10184.8	NA	8225.25	18824.7	9414.61
O94915	12955	10656.5	21449	10684.2	22301.2	9672.38	17673.5	NA	10585.8	12438.1	7817.4	7008.41	10900.3	11658.4	18254.6	10828.9	12849.7	8739.05	14398.8	17273.3	7878.86	24165.4	12490.3	7675.77	7788.24	8297.2	10019.7	22660.8	5457.04	11687.8	7517.92	11199.8	16753.4	7947.81	8129.02	10787.5	12039.8	27394.2	10666.8	10317.8	29720.8	9999.75	15255.6	15213	5868.07	31979	6079.39	4023.32	15495.1
O94916	NA	NA	NA	NA	NA	NA	NA	NA	NA	NA	NA	NA	NA	NA	NA	NA	NA	NA	NA	NA	NA	NA	NA	NA	NA	NA	NA	NA	NA	NA	NA	NA	NA	NA	NA	NA	NA	NA	NA	NA	NA	NA	NA	NA	NA	NA	NA	NA	NA
O94919	82522.1	55283.9	98781.3	64979.6	81454.4	74146.7	97566.9	199978	138182	74592.8	74092.8	41501.2	88613.4	73868.4	75743.6	82855.9	77926	52146.7	97364	58520.7	57364	90336.7	45845.9	71655.2	66091.6	81732.6	54349.2	155912	102826	89428.8	78700	71322.2	53304.6	65249.7	62823	63270	81859	62151.5	53086	71875.8	85379.7	68899.3	62477.4	68233.4	45504.2	101340	73448.4	75583.2	86135.4
O94923	21692.1	27740.4	22136.9	16413.9	29698.7	15476.4	39010.2	NA	24601.6	17495.1	31096.5	18361.4	22898.8	23820.2	22854.6	9548.46	22630.1	24051.9	33591	25894.5	24965.9	18761.8	35834	30390.1	21533.5	16315.8	26217.2	13057.7	21707.2	15793.7	23808.1	19195.3	19965.8	21837.9	21229.8	21830.3	20536.9	31658	17778.9	27966.3	NA	30463.1	16684.7	31146.1	29697.9	NA	24608.8	18262.7	20212.5
O94925	109609	103056	103333	102014	150451	126887	111693	132720	135236	142631	98985.8	120096	105362	102545	162578	114949	105872	108642	163706	94397.3	139994	70484.7	117588	137960	110943	140419	139634	108813	133697	143850	89915.2	139692	126126	142526	110263	118192	101655	88556.5	118042	99611.9	113133	126528	101272	107717	101146	107914	137656	147387	161366
O94929	175125	222722	261661	228452	291692	225188	360978	293557	225140	168858	230720	337018	217352	316639	218713	236135	219630	225500	223080	248684	315041	166865	264595	179123	165634	220586	160904	127169	196914	190224	197795	251835	265572	175678	251537	244496	220615	299847	169497	139325	68552.7	267267	204946	254476	271122	163967	232409	270529	233104
O94952	NA	NA	NA	NA	NA	NA	NA	NA	7155.87	NA	NA	4664.08	NA	NA	NA	NA	NA	NA	NA	NA	NA	NA	NA	NA	NA	5808.03	NA	NA	NA	4363.53	7450.59	NA	8480.07	NA	NA	NA	NA	NA	NA	NA	NA	6668.6	NA	NA	NA	NA	NA	NA	5377.25
O94956	177201	134557	195378	138419	152680	133246	155206	206230	171789	136095	172612	164267	177448	129676	125863	207842	129486	171203	162926	155487	200660	154714	153364	138718	127825	137913	88557	116016	88712.5	139162	118751	153880	127896	140624	146017	137503	132613	206878	138900	119941	124285	127830	164618	162542	201823	192655	167717	126881	132982
O94966	15183.3	28205.1	25100.3	32937.5	19563	37753.2	28638.1	33337.1	32737.4	43703.6	31467.5	37769.9	33974.4	37008.2	34208.3	32816.9	29244.7	31556.1	28394.7	44578.1	53290.8	27506.1	38842.6	35558	26389.1	35421.8	34003.2	29171.7	20921.3	29881.2	38418.5	34522	24259.4	15287	28753.5	33074.6	41347.1	40161.7	38960.8	31114.2	49830.2	46452.2	39371.4	36170.7	41795.8	28386.4	32592.8	34219	27242.2
O94967	NA	NA	NA	NA	NA	NA	NA	NA	NA	NA	NA	NA	NA	8604.23	NA	NA	NA	NA	NA	NA	NA	NA	NA	NA	NA	NA	NA	5745.67	NA	NA	NA	15347.2	NA	NA	NA	NA	NA	NA	NA	5490.73	NA	NA	NA	NA	NA	NA	NA	NA	NA
O94973	974884	829390	1.16591e+06	758403	873557	754531	803391	887869	802166	734292	858887	810392	1.03977e+06	715515	737041	824135	830037	891680	794838	828177	901937	932069	748892	742033	651439	755660	826195	1.16576e+06	730710	819474	702822	758627	850684	799097	860306	690810	863047	978484	701813	772617	1.31642e+06	686670	801474	1.1061e+06	791276	1.22844e+06	793842	777190	770126
O94979	1.73578e+06	1.66638e+06	1.82849e+06	1.89372e+06	1.86387e+06	1.61645e+06	2.01345e+06	1.61788e+06	1.87896e+06	1.98192e+06	1.6515e+06	1.79726e+06	1.71622e+06	1.92496e+06	1.69717e+06	1.66858e+06	1.91816e+06	1.86238e+06	1.88621e+06	1.73349e+06	1.71555e+06	1.66317e+06	1.75327e+06	1.55021e+06	1.98502e+06	1.86249e+06	1.97809e+06	1.51108e+06	1.9276e+06	1.77066e+06	1.79957e+06	1.64515e+06	1.84288e+06	1.65461e+06	1.59287e+06	1.85242e+06	2.1415e+06	1.65391e+06	1.96501e+06	1.62802e+06	1.51412e+06	1.36493e+06	1.49255e+06	1.80206e+06	1.81758e+06	1.38241e+06	1.95442e+06	1.66535e+06	1.95257e+06
O94992	NA	NA	NA	15044	24361.8	17090.8	NA	NA	7206.01	9237.34	13139.9	20363	8610.73	7572.21	15855.9	NA	NA	NA	5806.58	NA	14614.6	11863.7	7921.73	NA	13476.5	18349.9	7892.88	NA	36392.4	19836	9512.03	10374.2	9351.6	NA	13029.3	4960.34	NA	9176.54	15601.6	18969.6	29454.2	28626.9	12861.3	21306.3	23860.6	NA	12101.9	NA	NA
O95049	76149.4	83099.4	76661.3	87924.6	95956.8	57964.1	126869	68509	71412.8	73552.2	73872.8	110697	69553.6	101738	88473.8	81995.7	82225.8	72041	93673.6	74029.8	59363.2	101297	70990.9	69170.2	73733.5	75722.6	78952.2	17542.4	85132.1	91829.6	88443.6	49789.8	70338	64070.1	66149.6	127749	107278	66884.5	77212.1	67737.1	NA	65874.5	79722.9	87379.7	79884.9	111869	81298.3	89072.2	85698.7
O95050	NA	NA	NA	NA	13090.7	NA	NA	NA	NA	NA	NA	NA	NA	NA	NA	13241.9	NA	NA	NA	NA	NA	NA	NA	NA	NA	NA	NA	NA	NA	NA	NA	NA	NA	NA	NA	NA	NA	25585.5	NA	NA	NA	NA	NA	NA	NA	NA	NA	NA	NA
O95059	NA	NA	NA	5944.21	4212.94	NA	NA	NA	3135.57	7963.12	3343.84	1881.54	3651.52	3535.74	4085.9	7773.24	4930.76	5126.23	NA	5061.42	NA	NA	NA	NA	5098.97	NA	10736	4577.26	NA	2785	4954.69	6467.18	NA	2831.07	6442.75	NA	NA	NA	NA	7008.89	NA	NA	4822.84	NA	9796.57	NA	NA	NA	5689.01
O95070	47852.1	48148.2	22707.5	40125.1	14985.5	37432.2	41798.2	33814.5	40938.6	41556.5	30656.1	36062	35222.5	46027.4	42507	40904	29220.9	32739.4	37433.9	50835.9	34959.9	47877.6	43006.7	39687.6	52104.1	32388	40820.7	47054	45057.7	45738	15837.8	37727.7	35779	43538	45823.5	38395.5	42895	31631.4	38761.6	44189.7	48817.8	36201.6	25510	31339.9	38892.9	16134.7	28375.4	41233.8	46993.4
O95071	NA	8127.33	5305.3	10577.2	10042.6	16618	10199.3	12250.6	NA	17330	10110	13903.3	13892.8	8209.55	7976.7	9824.77	8799.75	12769.4	NA	10231.8	14798.4	NA	16339.1	13888.3	15125.4	16995.5	13249.2	8033.57	8792.83	18562.5	15335.7	16506	14256.9	NA	13592.4	20547.8	NA	NA	8191.26	19330.3	13166.5	23385.6	16126.4	10822.4	16241.3	NA	12332	12109	14860.9
O95081	58022.7	63169.9	59540.8	57940.5	64427.9	66664.3	44958.4	51556.9	58701.1	73210.5	62365.9	63304.3	78655.4	48733.6	51389.2	74047.8	72788.7	68642	55633.6	52599.7	74661	77007.7	67496.6	84261.6	78416.1	70261.7	55453	55514.6	51656.8	62379.2	60193.7	55107.7	82316.7	72270.7	70366.4	66469.3	88375.6	68821	63839.5	55729.4	94628.3	46750.3	68361.4	69920	63482.5	86375.2	55875.7	64774.4	51824.6
O95104	16627.6	37056	23819.1	29977.4	36129.9	56212.5	57010.1	55366.2	22631.7	43458.7	32769.4	41409.5	33654.7	47726.4	57270.7	54549.6	49311	47765.8	44059.9	47398.6	41837.1	32550.3	43134.6	40252.4	24957.2	56176.3	49170.2	26550.5	34384.4	57176	72731.4	46554.5	55259.9	24745.6	40342.6	47648.8	32503.2	32242.2	53108.8	53261.9	34809	76860.6	52776.4	36496	64760.9	33768.4	41887	40166.4	42200.1
O95136	NA	13108.3	NA	9895.18	8897.38	7767.19	NA	6720.29	NA	6930.04	10159	3665.86	NA	13977.6	5062.75	NA	NA	8009.98	NA	8916.11	11246.1	NA	7349.04	15806.1	9877.04	7169.64	9538.99	NA	18459.7	8922.64	NA	12176.2	NA	9087.4	15653.8	12645.9	6378.74	10662.6	6235.15	10870.6	NA	NA	NA	10673.8	NA	10900.6	NA	8091.54	NA
O95139	69872.6	50031.6	49085.6	78954.5	60055.8	90364.9	49934.4	47871	67631.5	64862	69564.7	71380.4	58154.9	53901	52231.6	61718.5	55923.5	71516.5	47653.2	69065.7	68698.3	42291	46329.3	63721.7	78301.4	54554.5	84738.2	33348.3	43368	38815.5	70762.5	67146.1	65797.6	68957	59441.2	65685.8	35595.8	45873.2	74425.3	40077	27581.1	50538.3	59088.2	60306.6	56941.1	11224.9	74855.3	49612.2	64856.6
O95140	76583.6	91271.4	77096.5	72208.2	70742.5	83054.6	90461.2	103283	76046.2	77919.8	73021.1	79980.2	67787.1	83500.3	78934.2	90923.4	76871.2	78514.5	59990.9	89381.9	45879.1	73102.3	56789.1	84626.4	69634.6	66478.4	88029.6	74236.5	81547.5	76591.1	74924.6	62332.3	79697.8	76889.7	74751.8	64000.3	67545.8	107375	91881.6	77121.5	42043.1	94505	82462.4	64556.8	66095.3	NA	93295.5	68237.9	71395.2
O95147	NA	NA	NA	NA	NA	NA	NA	15175	11172	NA	46989.4	NA	NA	NA	NA	NA	NA	NA	NA	NA	NA	NA	NA	NA	NA	NA	NA	1167.01	NA	NA	NA	34887.4	NA	2403.82	NA	NA	NA	NA	NA	NA	NA	NA	34186.2	NA	NA	NA	NA	NA	NA
O95154	2.57597e+06	2.45285e+06	2.23181e+06	2.47646e+06	2.52191e+06	2.24978e+06	2.5254e+06	2.40413e+06	2.38843e+06	2.60387e+06	2.59478e+06	2.54944e+06	2.19837e+06	2.57914e+06	2.17186e+06	2.64299e+06	2.55531e+06	2.72387e+06	2.18155e+06	1.96606e+06	3.0126e+06	2.48812e+06	2.45668e+06	2.25613e+06	2.51878e+06	2.45859e+06	2.67971e+06	1.81161e+06	2.53583e+06	2.37976e+06	2.69336e+06	1.95394e+06	2.60789e+06	2.40757e+06	2.2705e+06	2.25082e+06	1.92932e+06	2.9846e+06	2.79938e+06	2.36251e+06	1.39704e+06	2.69831e+06	2.52926e+06	2.11131e+06	2.98148e+06	1.90413e+06	2.59046e+06	2.19773e+06	2.21616e+06
O95155	32610.7	38814.6	28319.8	24045.3	42919.2	28838.6	22851.2	26507.7	38671.2	35503	42326.9	26785.9	25350.6	29894.6	38914.6	34253.1	20813.1	33105.2	22916.8	35236	35607.9	28560.1	30627.6	29305.1	27310.7	23758.8	17293.9	28774.2	27011.4	32890.1	26411.9	30488.8	33699.1	29927.9	23151.5	30324.3	18658.2	40076.3	36031.9	35278.9	28571.1	30829.3	28171.2	28661.3	44224.5	20277.4	22865.9	41385.5	27665.2
O95159	20746.7	19975.9	29412.5	15097.9	27443.9	22265.2	24540.9	12442.9	20247.1	21821.7	12400.8	27667.4	15288.7	32401.6	21895.9	16609.1	30116.4	25844.9	NA	21959.5	27815.8	27454.6	39030.6	38385.4	13479.1	22037.9	14970.3	17246.7	24713.9	12855.4	21160.6	8280.57	22287.1	12361.8	18335.6	28671.3	13792.2	13360	30120.1	27232.1	11987.7	32236.5	13362.3	25299.6	23688.9	5894.13	18714.8	28218.9	21191.1
O95163	145536	152657	180917	170678	134849	152221	190095	136506	153505	141609	157453	149156	184355	134509	130677	156806	161936	141271	126923	134654	138289	125626	149085	157733	168765	137545	173869	166341	154441	130129	152102	163640	162317	147352	147253	147939	156290	155456	140358	135946	116511	144223	153391	156024	181587	112991	139121	167239	173797
O95164	7092.61	9470.91	NA	NA	NA	3094.45	NA	9288.48	7512.93	11669.1	NA	NA	NA	NA	3724.33	4888.2	NA	5328.13	8727.09	NA	NA	13276.6	NA	7814.83	1552.43	13832.2	NA	42787.4	3875.66	5915.88	6540.37	35747.3	3690.96	6936.45	12198.1	NA	6277.66	7386.52	9012.89	5907.83	28463.7	NA	7903.91	8798.78	NA	NA	NA	NA	6838.77
O95166	25313.7	22220.4	25677	15801.2	26695.5	14320.9	29381.4	17705.3	13527.9	24109.5	22511	23989.8	28204.1	20336.6	10167.8	16601.6	19660.2	16571.6	18401.5	19850.3	26587.6	24495.6	24267.8	15188.7	24176.4	12934.6	24300.9	19192.9	20396.6	17694.6	13387.2	17695.8	17367.3	16703.1	19292.2	14285.1	23694.5	17881.1	26979.5	22411.6	29544.2	17551.6	12534.6	27331.6	NA	14315.8	11451.5	15425.4	25461.8
O95167	29350.1	29621	37371	32869.2	32192.2	27267	19399.8	26514.2	26251.5	35418.9	43317	37507.1	NA	27610.4	22236	39470.3	37046.9	18515.8	41701.8	38281.2	17946.3	29787.5	36765.8	44727.6	46089	24276.9	48519.5	13521.2	37830.7	30201.1	19744	25899.5	25273	27623.2	23590.2	20695.9	31278.9	30867.1	25653.2	43821.6	48102.5	NA	26079.3	37034.1	36678.8	NA	21378.1	38285.4	30192.7
O95168	195063	188734	229193	207549	221107	244948	189011	153815	289529	124829	279039	261583	217599	207745	201497	272299	253126	255048	225897	235026	237452	213689	168291	281631	272359	242951	217071	203155	222985	210544	290228	232208	226552	249007	134013	221798	199876	132097	290368	178362	167320	133580	222956	244560	255843	120905	293723	199926	214483
O95169	157145	147303	156420	193016	150952	149573	123823	111246	190718	133921	226821	153889	112088	178233	145121	167497	145053	157811	99352.9	144083	177381	123303	192375	167711	166681	135905	122477	113553	131379	117419	168203	105058	135928	175732	141072	97548.6	110906	145985	181957	152626	146145	171319	173140	135537	179072	69772.9	157151	146595	141040
O95171	NA	28875.5	NA	NA	NA	NA	NA	64347.6	34210.2	NA	66638.3	NA	NA	NA	NA	NA	NA	NA	NA	NA	NA	NA	NA	74684.3	NA	NA	NA	266696	NA	NA	64037.1	486902	NA	716466	32976.2	NA	NA	96970.6	NA	NA	NA	NA	NA	16118.6	NA	365183	114343	NA	NA
O95178	NA	NA	NA	NA	NA	NA	NA	NA	NA	NA	NA	NA	NA	NA	NA	NA	NA	NA	NA	NA	NA	NA	NA	NA	NA	NA	NA	NA	NA	NA	NA	NA	NA	NA	5708.89	12827.6	NA	NA	NA	NA	NA	NA	NA	NA	NA	NA	NA	NA	NA
O95182	73691.6	90257.4	99896.4	94265.9	69846.4	104146	76812.6	96741.2	90636.8	79055.4	118348	91629.4	77695.2	67114.1	91411.8	63327.5	88893.1	98400	98966.9	113314	111486	95634.4	99389.4	109527	115106	67399.9	124220	30449.7	99888.1	52341.5	113701	93876.6	122432	69967.5	83764.7	90241.1	91385.7	90058.1	94537.7	112456	34908.3	99104.7	113764	82293.3	91204	78340.5	92313.2	97902.8	78200.6
O95183	67751.9	53937.3	84087.2	39835.5	38004.7	37337.1	36466.4	24263.3	37051	33040.4	68410.8	36304.6	40864.5	46509	50662.4	62812.5	44644.2	38885.7	44414.1	66951.9	32992.9	73619.8	30035.3	45208.4	21649.5	35888.6	34441	53224.2	40331.3	38437.7	39750.3	36829.8	45453.4	45647.4	34568	57452.1	39640.6	29495.2	43357.2	30759.4	79093.2	36874.8	27796.1	71306.3	29999.4	113196	51409.8	41590.9	40230.7
O95197	29745.4	19333.1	19344	16784.1	9455.88	8377.17	19296.5	6384.63	18651.1	13884.1	18377	16387.2	19154.8	21635.3	20751.9	17452.6	12538.5	18559.7	10978.1	19574.6	18492.2	14969.4	16103.1	11506.8	11435.2	12747.2	12021.4	5281.18	19092.2	21464.2	12736.4	19574	12946.3	25765	10595.7	26160.5	19719	5286.42	13085.8	19175.6	8755.59	6332.37	13103.8	10523.3	6426.47	NA	15120.5	19156.7	26165.9
O95202	300802	353216	317378	408034	333968	336681	340478	311308	386705	349195	328651	362827	305453	347019	343910	336117	356348	338130	346313	298568	319970	256037	373493	295808	367306	333745	377320	234212	339596	279516	387616	350262	384593	442664	301130	297919	357990	322399	394597	356700	215538	268509	327264	272197	290400	214644	380586	293330	316605
O95210	1.17064e+06	1.73351e+06	1.00043e+06	2.11933e+06	1.65707e+06	1.37615e+06	1.4122e+06	951813	1.90722e+06	1.71235e+06	1.3357e+06	1.46274e+06	1.23187e+06	1.48128e+06	1.32106e+06	1.73859e+06	965081	1.26225e+06	1.43338e+06	1.24457e+06	1.74271e+06	948428	1.01122e+06	1.16374e+06	1.32132e+06	1.54024e+06	1.18904e+06	863820	1.43458e+06	1.52083e+06	1.20677e+06	1.333e+06	1.59209e+06	2.19642e+06	1.63502e+06	1.46367e+06	1.01533e+06	1.55235e+06	1.54515e+06	1.09031e+06	621552	2.03729e+06	1.29958e+06	1.18463e+06	1.56657e+06	572105	1.46028e+06	2.20332e+06	1.64136e+06
O95218	34090.1	38624.7	49786.6	32070.2	19416.4	46674.6	31317.5	47934.4	21506.5	30798	46743	42809.8	19453.2	11441.7	46841	60649.4	21512.1	35847.5	32465.9	42993.6	28909.8	39213	45631.4	43353.2	41533.9	31718	40261.6	NA	27038.1	50274.6	50480.9	41849.8	33269.9	19973.4	34876	32395.9	21103.5	NA	34805.1	54906.5	31300.6	70113.8	52081.4	25114.1	64040.2	41844.4	40599.2	27200.6	44659.1
O95219	128932	105212	106169	108664	131294	147766	110880	116407	147236	109699	103063	83404.3	148668	111016	108428	77398.8	126706	128982	147763	128897	116262	145225	139768	107047	152260	102882	97133.8	131247	129851	59476.2	99584.4	131420	128742	147107	127869	83246.8	109745	120017	90902.2	110586	159479	77764.4	140351	150858	108258	114601	115978	100680	123741
O95232	62649.4	30391.2	60499.5	53734.6	58639.2	69048.5	52933.4	61626.6	28082	40884.7	91190.2	52819.6	34790.4	88838.6	58851.4	49118.3	53919.2	45748.3	54295.7	78397.1	43174.5	44482.5	73507.8	50010	64305.7	54101.6	57423.5	35643.6	48969.8	61094.7	93336.8	57524.7	37525.8	31827.9	36762.2	58150.7	31500.6	61145.6	52843.7	73981.3	60856.8	104193	59021.7	30374.4	74800.7	24150.6	47111.6	34682.3	55416.5
O95236	114961	76886.2	114969	88178.8	120820	83496.9	120006	69395.1	83625.2	96125.4	91553.3	71806.6	115621	71591.8	76385.6	115483	92414.6	88309.4	51136.7	89221	91110.2	102343	50672.2	81091.4	115827	51842.8	85364.3	55858.5	113924	82986.3	83465.3	67869.4	89330.5	90172.9	55963.8	105485	93662.3	79348.9	97463.3	79068.2	100460	73954.5	68712.3	65888	87246.1	69141.2	80553.3	92338.3	85436.9
O95243	NA	NA	NA	NA	NA	3634.31	NA	4267.78	NA	4594.19	5750.79	4134.15	NA	NA	3480.78	NA	3375.09	8216.72	NA	4046.08	NA	NA	NA	NA	NA	NA	5720.72	NA	NA	4858.49	3020.63	NA	NA	NA	2250.21	NA	NA	NA	4003.7	7783.46	NA	10929.9	NA	NA	7821.98	NA	3954.19	NA	NA
O95248	58623.6	58924.6	88641.1	45150.3	51056.9	54827	54023.7	60561.9	61266.1	65760.7	50288.1	54467.9	77103.1	64908.6	50375.8	55708.4	54653.2	55339.5	80529.9	42305.1	58585.4	63334.2	62715	77100.9	52658.7	66239.8	60479.3	62609.9	63794.9	46822.1	68766.9	54736.2	66816.8	70165.9	44560.2	57000.2	91415	54528.4	49466.5	61973	88353.6	53694.7	60962.8	54749.2	57965.8	54274.1	65903.4	74332.9	57314.2
O95249	50152.4	30704.8	30622.8	65004.6	32870.8	40790	42697.9	29417.8	39587.1	38351.7	36773.4	50229.5	45635.7	44371.3	42219.1	55213.2	63567	41347.3	44984.1	44469.1	53404.9	39202.9	64122.5	27695.8	44059.3	45882.2	50883.1	28298.5	44497.9	38108.8	37775.8	40791	30441.6	50162.2	27821.5	51016.8	59661.1	44278	55386	37710.1	47647.1	35410	39349.2	31629.5	48634.2	34412.5	46635.5	32768	49960.7
O95251	14063.7	20829.5	8924.32	13630.8	17451.2	13085.1	11665	8902.45	9596.7	9590.21	10718	14738.7	9382.44	9522.93	8572	9485.24	9247.81	15430.1	10919	13995	8585.01	19028.4	5061.76	14585.3	9330.19	14153.1	15061.2	12865.3	8663.93	12085.2	8150.71	2860.39	12504.4	15328.9	17456.7	NA	13730.6	NA	14168.3	7120.9	NA	17869.5	13114.8	12062.8	15136.3	NA	9679.18	6574.87	14484
O95255	254637	262484	311008	292085	297440	216400	231093	244522	279639	226641	279772	267496	327980	282008	246969	343604	242957	235169	257764	331417	301015	239581	358199	245841	265279	250313	258087	198615	220941	256435	224118	217077	310480	262833	309747	269609	243969	351065	238803	199564	202342	260271	262448	279191	323138	173676	250219	227494	264632
O95260	22438	32872.5	12698	27972.3	21939.4	28544.6	27157.6	27828.7	22412.4	19415.8	22249.6	19182	38174.3	16132.8	20051.3	29033.2	30216.3	30662.5	27447.1	17680.6	30869.9	16557.8	29684.2	28615.9	29199.9	26036.6	21219.2	32132.3	35955.6	24989.5	25122.1	27471.1	14231.5	25275.6	24509.6	30726.2	20559.1	19501.5	24573.2	30428.9	31431.7	18359.2	23145.1	33717.4	31715.5	NA	42948.6	25413.9	18436.4
O95278	30834.7	36343.3	31115.1	41151.3	49307.3	19131.3	38093.7	25230.2	41544.1	39418.7	51043.3	34020.7	23875.8	35686.1	35557.8	41943	43756.5	34648.6	19774.1	41217.3	35483.8	34925.4	39059.6	30234.3	30085.4	28147.9	30090.8	6806.71	31555.2	27520.1	35942.5	25352.3	34587.4	32286.3	28709.1	49177.1	45524.6	32530.4	42187	43107.1	17275.3	34260.6	42272.6	26590.4	52745.3	24965.5	36414.7	33116.8	30440.3
O95292	128366	106436	105655	104233	147082	102315	110631	63761.9	128386	86229.9	129435	101166	86189.9	141624	118371	141636	119176	132254	117101	162194	94441.8	121665	85035.9	49746.9	112804	142038	114322	36784.3	74665.1	112478	121615	120838	109144	121372	114277	99928.8	109782	126224	104651	69887.2	29992.7	103669	82414	88662.8	124894	68020.3	114015	111089	144444
O95294	NA	2979.8	NA	NA	NA	NA	NA	5477.99	NA	NA	NA	NA	NA	NA	NA	NA	NA	283308	NA	520622	NA	NA	NA	NA	547335	NA	237119	7466.81	416412	417095	NA	8447.5	NA	39426.4	3382.89	NA	NA	NA	2561.78	NA	NA	NA	NA	NA	2943.63	NA	NA	NA	NA
O95295	37737.6	27392.1	41656.8	19883.2	13232.7	24311.3	27268.2	23916.2	29060.7	27955.9	41249.2	26498.2	27813.9	26754	32054.3	24303.5	25140	22874.6	27292	20471.2	28182.1	34239.4	22003.6	28631	34230.9	28086.6	26881.9	26908.4	22423.7	16289	23545.4	27283.1	27270.3	23978.3	15098.5	24190.6	23732.5	38802.7	17057.6	31627.1	51168.2	18449.5	21932.5	33302.3	17942	24353.2	27836.1	21048.6	42464.3
O95297	6185.17	NA	7732.59	6448.36	4732.46	4025.11	NA	2024.99	NA	NA	1969.48	5991.51	NA	6901.9	NA	8929.47	4258.37	NA	NA	11983.3	NA	NA	NA	NA	4011.5	6216.73	4283.31	NA	9886.89	NA	NA	NA	5600.14	NA	2747.39	NA	NA	7506.92	5878.23	NA	NA	NA	NA	7505.36	NA	NA	3517.12	8297.9	9988.33
O95298	55152.1	75969.3	59202	98248.3	84875.2	80811.8	74554.2	50988.6	91819.4	69501.4	105839	68380.5	58624.7	73056.1	51771.4	74827.1	33431	69216.5	42680.6	87428.9	71122.8	56269.8	78789.8	72292.4	75904.3	92690.6	92190.1	453957	51672.3	123374	74998.2	107604	96419.8	103780	95239.8	86468.5	97226.9	48250.8	116935	65644	51123.8	87857.3	141894	45756.7	52632.5	37987.3	81198.7	57850.9	68630.8
O95299	253474	210103	199932	314166	326095	249246	243375	204482	228068	264951	414302	345846	244323	245460	222681	244383	230037	304682	282678	341552	257459	200260	245950	270113	296346	243001	236447	159306	259747	284369	286164	299781	247961	255811	278676	279988	287118	257482	292125	306956	163102	228225	291617	266005	271190	216634	281845	243046	239260
O95302	46573.5	41839.4	55097.9	47183.3	42276.4	36961.6	44230.1	34473.3	31678.4	47363.4	24834.5	50482	46126.9	36186.2	55100.1	53387.5	38018.5	40281.4	NA	40652.3	24038.6	25776.2	38309.1	29192.3	38620.4	28575.4	29655.4	63385.9	48553.1	36651.2	31236.7	29681	36686	37479.1	49412.5	44195.2	46532.9	30016.1	30243.4	26280.3	35617.2	45809.2	37110.9	39742.5	25573	40733.5	33655.1	29278.2	29886.5
O95336	1.08324e+06	942201	1.18603e+06	957182	952957	1.04502e+06	842636	1.1192e+06	914934	1.00278e+06	1.04039e+06	978745	1.13376e+06	1.04592e+06	885312	891638	1.13991e+06	1.07765e+06	885821	1.04291e+06	998243	1.02371e+06	1.0917e+06	959825	1.07314e+06	939082	1.06675e+06	1.22519e+06	961199	949721	1.05197e+06	1.10404e+06	988349	967691	1.05228e+06	947247	1.18555e+06	1.06471e+06	986765	1.13827e+06	1.34364e+06	851601	1.16472e+06	1.06385e+06	869650	1.51484e+06	1.05743e+06	966856	946302
O95340	796461	899628	690534	789874	905916	964547	953136	915708	909538	919192	926042	845590	785257	872464	1.02494e+06	942703	892665	931347	1.07492e+06	857156	904843	670640	867478	911682	812843	755462	868760	645938	1.04445e+06	898021	1.00444e+06	702377	792518	704938	884354	1.00156e+06	872566	709270	1.01481e+06	754480	369203	952270	865687	737998	1.06479e+06	579821	890280	890271	957948
O95342	396956	382079	404298	475130	334492	388752	400042	335665	455894	451889	382480	461269	509273	429270	464422	461170	412039	407950	363348	412562	420553	347874	499630	497043	387520	461108	441069	238810	455579	450828	448091	358318	489992	368990	401417	515650	550339	497126	414829	393983	245982	419254	423451	450116	557924	309482	410419	389976	381080
O95352	70584.1	63968.8	153082	84330.6	73764.5	64061.4	91711.7	94513.6	84966.8	78930.9	88593.6	71501.6	114454	57914.4	96566.7	76530.3	107819	89462.9	62369.5	77673.6	82196.6	114964	76241.7	62378	78266.8	79875.8	69828.4	110963	79823.3	89634.9	78279.8	88349.2	64905.9	79882.4	84373.7	87604.2	108025	75997.6	87301	98795.9	127107	78126.9	88502.7	110987	84888	145762	79274	96532.8	85927.4
O95359	NA	1962.92	NA	NA	NA	NA	NA	16179.3	NA	NA	NA	NA	23176.3	NA	NA	17232.4	NA	22057.7	NA	NA	NA	NA	NA	NA	NA	NA	NA	NA	NA	NA	NA	NA	NA	5343.44	NA	NA	NA	NA	1804.57	16525.6	NA	NA	NA	4514.07	10046.7	NA	NA	NA	NA
O95361	18258	NA	NA	31730.5	NA	17953.2	14052.9	23428	NA	996.286	NA	NA	NA	NA	NA	NA	NA	NA	NA	NA	36988.1	16170.8	NA	33762.6	NA	23102.4	22835.2	35618.7	NA	NA	NA	42009.9	NA	25791.9	NA	NA	4390.99	NA	NA	NA	NA	NA	29122.2	NA	22273.7	56701.7	25320	18754.3	NA
O95363	79790.5	135770	89537.1	141617	128063	137095	120512	136287	106310	150268	136416	133890	101051	133611	99767.3	125263	128419	111607	135541	123620	100729	116581	130527	128442	170628	132932	115714	87873	138586	132095	131128	146526	123527	98981.2	131706	124781	111440	155867	111289	136944	51362.8	125390	153062	108992	102518	72153.8	137907	148593	144256
O95372	46497.9	37991.7	42746.3	57689.8	40447.6	65468.3	46684.8	45209.2	53809.5	48542	63404.7	56401	58037.7	49836.7	36532.5	49101.7	51109.4	46945.8	56273.7	59964.8	46967.7	58535.4	50941.2	64703.4	56104.5	44126.2	55111.4	60693.8	47482.4	56116.3	48541.6	55402.5	59901.2	43573.9	47723.8	47072.9	61952.6	25015.5	52164.3	59073.9	67846	62474.2	74842.3	56530.4	41284	69978.8	34166.8	54408.7	39779
O95373	166433	135198	158048	131822	152010	147596	157335	122338	166234	145914	131362	135725	158024	143470	134828	145760	148165	130541	111145	161005	111665	136576	143561	98326.8	113884	138672	137291	124052	141240	131579	141715	155884	137638	104456	120836	141251	110804	164365	106378	168338	120352	196956	126103	122631	124359	81292.3	161009	134686	130749
O95376	18209.6	10557.6	19564.5	8832.27	15584.7	11085.6	10870.8	11789	13346.1	18213.6	17194.7	15788.8	20248.6	16586.4	16316.7	17292.4	12600.1	16447.6	7793.63	18488.5	12580.4	23409.8	18226.3	19215	13701.2	17047.8	8908.25	4228.43	15079.3	12949.2	19241.1	18858.8	10223.4	11358	17582.8	6893.86	17636	21605.4	14846.3	14535	25382.6	5972.52	9359.91	14608.6	11984.9	NA	14605.6	11907.4	13927.6
O95379	19158.4	NA	NA	NA	NA	NA	NA	18231.8	NA	NA	NA	NA	12178.1	NA	NA	NA	10844.5	NA	NA	NA	NA	10032.7	6917.83	NA	NA	NA	7059.79	NA	NA	NA	NA	NA	NA	6711.3	6968.99	NA	NA	NA	NA	19527	21731	NA	15302.1	17217	NA	27649.5	NA	NA	NA
O95391	16276.4	12105	NA	NA	11349.9	19254.1	NA	10083.8	8198.21	15820.4	NA	NA	NA	17763.8	6920.76	NA	15620.5	14055.7	NA	16264.8	NA	NA	2995.5	6394.02	16136.8	NA	15808.8	NA	NA	10062.6	16997.9	12848.1	NA	NA	NA	NA	NA	NA	20175.9	14357	NA	21278.9	19342.5	NA	NA	NA	13704.2	13818.6	NA
O95394	455492	463531	424796	429378	549646	511685	544458	430448	481491	434221	483810	456197	450657	453152	390616	486743	392168	448453	420672	429108	477762	470986	505204	472980	517264	444782	454848	296166	520023	504744	459514	358614	465860	426737	444332	482366	448602	472122	435517	481883	358398	371730	459707	463195	565341	438506	543078	397637	533322
O95396	47956.1	36906.4	53540	45854.2	44677	50725.6	57288.3	59500.6	50175.2	33869.5	45263.8	33380.3	57291.9	49514.2	35542.4	44848.3	42990.5	51346.2	49770.1	49355.2	47121.1	47134.1	34519.8	24304.2	42184.2	50951	49242.2	50485.6	34794.2	28434.8	40505	30642.4	51091.7	39405.7	29098.6	39068	50628.4	32107.8	56248	36924.8	NA	43342	66698.8	31866.9	36841.4	54215.5	45462.6	48787	59007.2
O95400	22082.9	28002.5	28154.7	25320.7	26238.5	39237	22503.2	22944.6	15100	31561.7	33122.2	36213.9	23358.3	26021.8	40424.9	26249.6	26872.6	19551.3	54112.5	31570.6	20549.8	29493.2	19105.3	24929.2	19852	28247.1	28103.4	42067.7	36046.4	25261.2	34705.7	27071.9	19911.4	13744.5	28774.4	34095.9	17390	17645.6	25298.2	33216.6	25796.1	45243	21653.8	22939.5	46818.7	14881	21197.3	27977.4	29327.3
O95425	50467.8	58671.8	57791.3	58504	50187.4	36889.2	46927.5	71312.2	40998.8	41029.5	50933.8	63882.1	56662.8	44664.5	39839.9	44716.6	54787.3	34364.3	60855.6	58279.3	47515	58797.3	40235.6	46450.2	38140.5	37597.4	50549.9	40131.4	50844.5	36448.6	42184.2	47237.8	45732.4	46523.8	36210.3	49167.6	35465.8	55682.1	40752	45742.4	77937.8	35586.4	73957.3	42670.3	54844.2	88763.4	56055.4	62686.4	47252.4
O95427	NA	9045.91	NA	9643.44	17173	NA	NA	NA	10313.3	8076.98	NA	NA	NA	NA	NA	NA	NA	NA	6800.57	5956.79	NA	NA	NA	NA	NA	NA	4054.24	13928.8	NA	10301.5	NA	15831.8	NA	NA	NA	6167.67	NA	NA	11081.5	NA	NA	7558.14	NA	4477.66	NA	NA	NA	NA	NA
O95428	NA	7853.34	6553.03	NA	5306.64	6258.63	NA	NA	NA	4885.64	5520.71	6879.56	9262.94	NA	NA	NA	14204.8	7045.79	NA	7911.94	3726.13	NA	NA	NA	NA	NA	NA	NA	10061.3	NA	NA	11687.8	NA	NA	NA	NA	NA	NA	NA	NA	NA	NA	5598.18	6404.19	NA	6880.1	NA	NA	8834.85
O95433	509570	449748	473707	447881	476172	438487	398162	521726	458139	447212	446447	463823	479562	445049	440636	403811	415417	444128	415141	447276	371229	469280	397997	378267	471146	447052	411479	511212	367614	462658	500617	449788	438277	415198	457537	366996	514688	457882	373329	412165	511514	416096	423767	423093	464116	449072	546303	413154	399112
O95445	13854.3	21687.3	23794.4	26578	22856	22868.2	21501.2	29175.9	20915.3	36032.2	27384.2	22475.8	20980.9	24137.3	17960.7	23831.5	23008.6	18364.6	28441.4	18443.1	32110.1	17815.2	19399.9	30447.1	25923.8	22956.1	21859.2	29772.7	30451.5	27619.6	21615.2	31138.7	39255.9	24174.1	27931	31110.6	16719.7	28969.5	23340.9	26356.5	24593.2	22333.5	15634.5	17885.4	24586.9	26905.9	23631.7	36208.1	20377.8
O95453	35332.1	34394.7	29526.4	35063.9	39026.4	54469.5	34904	54339.1	40745.6	51292	31769.8	43755.1	35336.4	49826.9	51791.9	45070.6	47539.9	45565.1	48943.9	41499.4	46176.3	41146.4	32953.2	44721	39462.5	33453.8	57645.7	NA	36297.4	48174.7	69025.5	42686.4	41340.7	65049	45889.7	56225	34984.2	17379.3	42590.3	50958.5	57233.8	73572.8	45173.1	36449.9	31713.3	30167.1	52217.3	38701.7	52218.4
O95456	29648.8	32295.7	38298.6	50945.1	31376.1	51116.2	24133.4	52355.5	40477.9	45472.5	27138.7	36196.6	38081	26968.5	45807.9	29640.6	48729.1	20444	45200.3	31148.2	40264.8	30514.3	42956.1	38079.9	27168.5	33304.5	29297.1	44515.6	33171.3	35430	37698.5	44630	43338.8	40004	45632.4	34341.5	36819.5	36822.5	36066.4	38904.7	NA	35066.9	50963.4	42256.1	24563.8	40178.7	40245.4	40516.7	26414.4
O95466	37473.3	17776.1	73213.8	19143.4	5561.26	11441.9	16669.5	25120.7	21183	22157.3	13171.1	25739.7	45209	22085.5	13230.3	15879.3	25146.9	16215.3	12308.5	12450.7	11627.1	43394.8	27122.3	9634.83	NA	NA	7595.32	43825.8	12547.4	16602.4	NA	NA	18212.9	NA	13958.3	17262.6	17790.2	NA	13928.4	16579.3	65184.4	9043.3	22503.8	37930.4	9619.59	58387.1	13934.8	22123	13464.9
O95470	173826	236555	165856	215819	234220	185163	142019	147391	225300	196142	161722	202274	174261	182355	167670	157922	150920	173848	224787	185499	176445	131328	112523	127565	216620	199657	165516	133926	187333	165070	174034	164395	210946	224269	162256	163479	190950	194629	217902	127697	86235.3	161253	153789	163070	176736	116164	174845	260018	201730
O95476	9739.51	21547.3	12345.6	27320.5	21046.5	20343.3	16524.5	17519.8	21522.8	17776.7	19285.7	17255.9	8112.2	22915.9	17674	23849.3	19587.4	22766.6	19742.1	15894.4	14563.8	22164.1	15972.4	30257.8	23404.3	20590.6	21914.4	28339.8	20431.7	24523.1	23036.9	20209.1	28228.3	27881.4	29037.5	20264.1	31367	25897	22068.4	21673.2	33820.1	31421.3	24912.5	24335	17032	14704.9	19949.1	28474.2	14079.9
O95477	23412.7	30830.1	38329.4	24675.6	24045.7	17622	33641.2	24979.3	22613.1	45903.4	24477.4	19690.2	21112.4	27559.3	24937.1	17189.6	18827	27113.5	31089.8	28865.8	29832.7	30172.3	22665.2	29132.6	26788	22169.3	26699.4	27975	24185.5	16803.5	19669.2	30185.4	28028.7	13171.6	31430.4	21031.8	18802.1	42217.5	20606.1	21224.5	39410.8	23757.2	24822.5	37524.8	25295.4	40525.8	18092.5	20495.1	17244.5
O95478	NA	8455.33	NA	14466.1	3533.67	15414.5	NA	13134	7802.77	15021.5	NA	NA	4468.76	15014.5	6561.57	5673.79	10974.4	9327.23	NA	10633.9	18182.7	9210.82	NA	4515.05	6631.39	5496.55	NA	NA	7928.98	9007.26	13938.8	NA	NA	NA	7590.52	NA	NA	NA	10429.8	12824.7	8035.24	NA	NA	5521.95	10950.9	NA	12853.7	NA	12170.4
O95479	2.87454e+06	4.36118e+06	2.26107e+06	4.55977e+06	3.56928e+06	3.26638e+06	2.97299e+06	2.43387e+06	4.08972e+06	4.60789e+06	3.18834e+06	3.5427e+06	2.84662e+06	2.72097e+06	3.33865e+06	3.43406e+06	2.64698e+06	2.99409e+06	3.00248e+06	2.98847e+06	3.49362e+06	2.93579e+06	3.01276e+06	3.24502e+06	3.56633e+06	3.89463e+06	3.22722e+06	2.26081e+06	2.64542e+06	3.71293e+06	2.91837e+06	3.0192e+06	5.06896e+06	5.54626e+06	3.79112e+06	3.5498e+06	3.1259e+06	3.24763e+06	3.652e+06	2.90277e+06	1.83807e+06	4.84937e+06	3.30296e+06	2.76728e+06	3.31069e+06	1.65939e+06	3.32355e+06	5.51602e+06	3.78746e+06
O95486	504463	457268	379097	450475	460902	484833	457739	386299	544043	487809	528556	499671	502495	446904	460626	465572	481572	513023	492671	356517	490497	390646	448514	391582	469770	412475	497273	332294	441154	429606	443937	348268	470854	430256	427564	492610	437895	491890	436782	434882	382067	435192	425764	373464	470474	355036	477746	415931	492634
O95487	186413	188038	185156	226472	212383	192134	229751	182608	222582	222812	200948	200617	179897	248794	224715	210882	210599	235468	207006	189943	171922	176982	219458	220664	206415	176434	202338	177367	221732	212956	191825	221121	218923	198919	186176	214920	293610	182288	202349	195355	207798	233320	215647	185969	219712	174906	235737	199856	244142
O95490	NA	NA	4368.07	NA	NA	15007.3	NA	NA	12201.1	NA	18241.7	NA	15406.8	NA	16873.2	NA	NA	NA	28963.3	NA	NA	9208.17	NA	NA	NA	NA	NA	NA	NA	10861.2	14073.5	9041.52	NA	NA	3113.13	23797.8	NA	10530.7	NA	NA	8282.57	6326.88	4034.86	32649.6	NA	NA	11917.4	NA	NA
O95497	99166	102003	81218.2	88891.8	96328.7	58062.2	162344	74425.4	135979	130042	60517.1	90387.2	102215	139907	139514	113350	75383.4	83057.8	139087	87102.6	112054	79425.3	95548.4	79752.6	94987.3	127556	97870	79978.1	147425	143598	92605.6	87283.4	94892.1	99140	84376.8	185441	100102	105026	80481.4	108766	119172	91179.7	87727.5	92173.8	61883.6	204708	94789.7	122955	150559
O95498	NA	NA	10015.1	NA	NA	NA	NA	NA	NA	NA	6297.39	NA	NA	NA	NA	2283.3	NA	11678.3	NA	NA	NA	8973.97	NA	NA	NA	NA	NA	NA	NA	NA	NA	NA	NA	NA	NA	NA	NA	NA	NA	NA	9952.09	NA	NA	NA	NA	NA	NA	NA	NA
O95528	14150.6	8618.32	3772.35	7491.16	3498.1	5245.57	6236.01	4528.7	6160.01	4940.47	NA	5145.28	4047.93	6656.37	7326.54	3877.19	9381.37	6775.06	NA	6797.57	9413.97	4318.56	3908.38	NA	6924.92	8605.52	4836.25	9876.53	6752.77	6992.94	5298.95	5576.1	2699.35	6907.84	6828.75	9190.74	6292.96	8341.27	NA	6169.01	NA	NA	7644.3	3653.92	12009.1	NA	7802.05	12032	6255.67
O95551	NA	NA	NA	9246.93	NA	NA	NA	10300.5	NA	NA	7442.17	NA	NA	NA	12483.3	NA	NA	NA	NA	NA	NA	2144.23	NA	NA	2321.68	NA	NA	NA	NA	NA	9860.31	9380.67	NA	NA	6939.84	NA	NA	NA	NA	NA	NA	NA	NA	NA	NA	16612	NA	NA	NA
O95562	NA	NA	4810.96	11196.8	7702.13	NA	NA	4886.59	6045.74	NA	NA	NA	11955.1	6089.16	NA	NA	2142.77	NA	NA	NA	1138.33	NA	5516.92	NA	NA	NA	NA	NA	NA	NA	NA	NA	8162.89	NA	NA	9740.93	NA	NA	NA	2442.57	NA	NA	NA	NA	NA	NA	2702.32	NA	NA
O95563	138343	180055	126635	230265	181138	175246	155881	164009	177763	174860	219809	188550	161766	183527	198669	170562	175432	206477	175065	123486	198905	226789	175422	218374	233582	250632	279596	140919	205634	244250	198118	173011	196064	216335	231901	194854	183547	217135	220552	244295	202666	233969	164183	149201	134830	119537	251586	192818	189801
O95571	247843	244226	207226	208048	318881	186348	309337	165665	301262	242449	276864	278821	133481	293452	252507	273837	230797	278757	300790	278207	225849	215769	192853	153602	204958	256994	208211	141111	271480	223580	236748	202992	222791	244871	194708	280064	175982	214047	217106	197866	113789	113400	238488	176833	211846	103855	249642	215449	289887
O95573	224960	186435	160893	207098	151843	190868	296492	142063	207487	206718	154471	181577	162467	192173	199731	202279	190607	176630	171133	183046	176017	196555	214543	135266	160421	151580	197709	228467	223381	227986	171876	204979	207131	268328	207063	221699	186489	207740	186443	190376	167463	195983	145058	179760	164557	145648	172295	288553	206616
O95602	13434.9	21471.7	12855.4	35144.6	9158.13	26063.2	27693.9	17457.3	20876	17860.9	18372.6	19380.3	13052.1	20124.9	23496.2	14783.3	13380	14639.5	24569.1	23767.5	26485.4	26038.9	21603.4	22377.7	16915.2	22555.7	23503.4	NA	20426.4	18037.4	30446.3	27368.9	18352.1	15026.3	21817.9	22373.3	24444.8	65206.9	30319.5	24082.6	21366.6	31500.9	27316.7	22957.2	44150.8	36045.9	24864.2	20474.1	33265.7
O95613	11910.9	16231.3	12106.7	8396.58	10322.9	6847.02	NA	15521.1	3882.43	13256.4	6789.53	7642.2	8568.7	9329.77	6853.62	5962.76	6347.69	8262.54	16630.3	12343.7	8862.35	17754.1	11493.3	13660.5	5206.86	12902.3	10296.6	NA	12321.4	12943	8146.47	2874.97	7717.85	6515.66	10096.2	16789.8	18461.7	4977.85	7120.22	15712.3	15850.7	9500.61	12748	7753.3	11655	10603.1	8180.17	10597.8	4423.04
O95630	14218.6	14934.8	18615.3	16381.8	22229.3	13569.5	7800.13	26479.7	18646.5	22935.6	11684.8	23315	18694.3	32540.7	26022.9	25183.7	6905.21	12418.6	25778.6	22808	27611.1	11624.8	15844	19971.8	18814.9	21160.6	16462.5	29564.4	28538.1	12647.3	22192.5	17673.9	31114.5	15963.2	11285.1	17133.2	21650.7	14708.8	21720.9	15963.1	38455.1	9785.78	18477.9	22963.2	12848.8	23519.1	11631.8	23676.5	13648.8
O95671	213460	205196	257358	228432	211156	231670	209058	230730	187375	207574	205067	210303	204775	258624	193703	201178	217838	195148	200051	240154	214641	235446	225393	247271	217198	204991	261789	252093	217969	243949	238330	201199	223389	203979	207480	207187	298851	289265	206795	211137	213877	219959	221976	212473	190508	251164	234830	205991	191078
O95674	34575.1	32429	35999.4	46976.5	35204.1	29009.4	31214.7	23524.9	24817.1	35231	32507.6	31992	49900.7	27670.1	30734.1	30244.2	23993.4	23962.9	NA	32695.6	31812.1	33312.2	12869.3	18932.3	27281.3	26061.8	21296.2	44371.1	33307.3	11010.4	20401	19383.3	39295	26537.3	25212.7	39397.4	35035	14172.1	42347.4	18253.8	16183.4	34576.3	15816.6	35316.8	22756.5	49713.3	32861.1	44249.9	42761.2
O95678	22464	36467.5	24504.5	35761	24236.4	44793.8	26811	33077.9	27777.5	27228.8	21485.1	32803.4	42846.5	17999.9	35046.6	45678	31085.9	21693.8	39968.6	42391.6	29964.7	29022.5	20276.4	41179.9	39859.3	25163.6	40737.5	34960.4	34679.8	48114.7	30026	27273.2	29158.5	38242.6	27822.7	33841.9	29149.2	41312.2	54429	28190.9	18653.5	14209.5	34216.8	22452.8	29290	27293	32186.5	37708	34347.9
O95684	6002.28	3020.94	7275.01	7124.59	10898.6	8059.28	3286.55	4499.79	15052.5	4650.74	10261.3	11487.5	19353.1	11656.7	4583.48	8993.14	8149.05	10752.5	8491.74	14707.6	10329.9	10856.2	8753.99	11447.3	NA	20963.4	4453.52	NA	7425.12	NA	6111.92	4588.15	5578.24	10191.1	5719.47	8943.6	NA	9018.05	14041	5706.28	NA	NA	9383.94	7045.19	8087.55	2041.83	8644.86	10735	11040.5
O95685	NA	NA	NA	NA	NA	NA	NA	NA	NA	1692.96	NA	NA	NA	NA	NA	NA	NA	NA	NA	NA	NA	NA	NA	NA	NA	NA	NA	NA	NA	NA	NA	NA	NA	NA	NA	NA	NA	NA	NA	NA	NA	NA	NA	NA	NA	NA	NA	NA	NA
O95707	NA	3395.87	NA	8337.3	7845.34	10240.3	13363.2	13818.9	4853.77	10537.7	9952.15	8112.32	NA	11803.6	9457.65	7324.38	9191.96	6149.02	9438.54	9133.23	NA	NA	NA	NA	5243.07	10129	11603.7	NA	13565.2	11168.3	13152.2	8653.76	5425.35	NA	9558.12	11211.8	8587.78	NA	6804.8	9908.51	13997.5	20038.9	15401.4	9746.63	11273	NA	3515.83	6765.12	9925.14
O95714	14113.7	9345.87	16785.1	20536.3	11592	25222.8	28787.7	14692.1	23926.8	18143.8	14361.9	21803.5	23509.2	NA	10473.6	12749.4	17560	11500.1	13704.4	11783.8	24183	24826.8	14605.3	13697.3	18380.3	26947.4	10921.3	22875.5	27584.9	29341.6	13393.3	22017.6	15495	14246.1	6825.1	24196.2	22896.7	28720.3	19676.6	23044	28054.3	13344	16964	13215.4	25183.6	56201.4	16662.8	22512	16335.5
O95716	NA	7201.89	22883.6	16874.3	13340.2	8662.25	20156	15526.1	17796.6	15882.7	NA	9129.6	10826.9	NA	19291.5	13869.6	16663	11309.8	14748.8	12148.2	11114.7	21477.1	23351.7	14851.9	20619.2	8870.8	9219.22	58356.1	NA	NA	10462.8	26054.3	10265.3	44355.8	NA	NA	NA	19344.5	11079.4	15943.9	31531.1	11904.5	NA	31595.5	4789.89	32225.8	14172.7	19178	14943.3
O95718	56642.1	83020.9	34844.1	57802.4	104142	97761	51899.7	90433.4	77721	89587.4	103757	90916.5	106606	51512.7	75409.5	78491.9	98790.9	79437	75247.3	81925.7	88206.1	40635.2	41086.3	68218.4	67302.2	87252.6	97438.1	48591.8	31710.7	78763.6	107392	82297.5	72810.7	101820	97021.2	67698.5	76751.4	127699	114776	118441	30956.1	97941.9	132392	34298.9	71325.5	82058.4	82200	70457.1	58347.2
O95721	155746	144133	103385	124003	115342	115105	119235	125717	140519	128998	139967	136994	114922	110343	121128	103463	133967	99234.5	111441	97296.9	127108	139366	120791	125102	121886	149884	149610	122956	130937	138157	130475	113098	125793	155847	127659	106665	141499	81738.2	142635	164271	106523	112076	125984	101263	86793.3	95241.4	121665	130136	107086
O95747	158881	145185	141697	144570	144263	147430	134985	174250	163538	176033	145971	168272	155396	137477	147108	128202	152032	163540	193350	154991	169455	183560	161615	161993	156828	115550	183973	215820	152692	159797	131536	234710	150328	150569	156569	187184	178373	141306	187114	155467	176127	159856	127101	177482	143350	202682	138264	147680	147159
O95749	NA	NA	15111.4	2986.56	NA	NA	6179.64	3948.32	7098.89	7728.1	7181	5065.91	7165.81	4835.91	3631.7	NA	6442.88	2733.54	NA	5379.73	4374.47	NA	NA	7563.79	4926.75	NA	4965.28	8337.3	9462.04	7253.84	4602.85	12998.7	NA	6008.86	4435.88	6465.37	5425.48	NA	4463.93	5697.08	NA	NA	8211.8	7324.59	NA	6018.47	NA	4748.01	4657.28
O95757	100907	67193.7	235236	96484.5	NA	87151.6	82978	81518	224441	83539.8	145720	27477.4	27916.6	47014.4	182497	64304.7	56954.3	145969	112029	71805	65645.1	75789.7	64151	41260.5	197769	51619.9	67471.1	110263	119291	50578.8	66670.2	180662	122992	95603	48805.9	41603.1	81828.4	117389	116121	21587.8	109102	39742.6	97289.7	82386.8	44138.2	66457.2	66135.3	144803	65794.9
O95758	NA	7043.12	39379	9471.15	16677.7	11604.4	15489.8	10684.8	14713.5	9949.4	19581.5	7860.48	20382.5	16447.8	13998.2	18922.6	11004.6	12199	13204.9	20367.1	11687.9	16170.1	6773.51	18801.1	13290.6	13745.4	13890.9	20270.1	NA	18989.9	13646.5	23415.3	6840.6	27904.6	14248.6	NA	28777.6	15440.6	NA	14968.6	22229.3	8382.67	10350.7	28593.3	13616.4	21153.8	18084.8	15648.7	14610.7
O95772	11190	NA	14603.9	NA	9653.2	NA	NA	NA	9775.92	NA	NA	NA	NA	2579.92	NA	NA	NA	9735.39	19560.6	4968.16	NA	NA	13105.2	NA	NA	NA	NA	NA	NA	NA	NA	NA	NA	NA	NA	7966.04	NA	NA	NA	NA	NA	NA	NA	15836.7	7294.49	NA	14042.5	NA	NA
O95777	129543	145714	109870	114623	167453	230476	178864	218535	147901	205239	203732	169454	160491	172868	172958	175855	166534	171933	153562	193371	90093.3	156761	175476	152468	177054	162546	236463	166859	155777	198623	213229	169426	166172	77692	151903	125725	123868	203342	170041	163488	235476	273443	151877	174701	293681	221317	153773	142461	144694
O95782	471328	533430	593307	489052	465532	449378	399459	523905	479882	428498	431486	467684	483616	459381	453101	411836	461507	422877	457242	454877	473470	541186	431741	422887	441196	428909	437279	542088	445242	413625	450882	515628	522736	534834	470312	469811	494517	441646	378113	425935	536620	380755	482647	615792	488197	480482	499823	501516	428882
O95785	NA	NA	8450.05	4381.69	2146.08	6808.89	NA	NA	2971.16	6211.47	9443.81	NA	NA	2785.69	6154.89	8198.79	NA	7876.36	NA	6073.23	NA	NA	NA	3042.7	7058.45	5970.95	8825.93	3266.05	4246.94	2740.37	16197.9	10281.6	6613.79	NA	7205.05	11759.9	NA	7457.72	6127.59	7310.47	6544.67	7680.98	3080.55	4285.13	8070.24	NA	4428.98	NA	6116.89
O95786	66962.1	106097	104437	83214.5	91370.1	95110	97208	111277	75021.1	96617.6	86359.7	92367	88895.7	124491	101040	73736.9	95042	82860.7	76647.5	91248.3	98587.7	87973.2	102427	83143.2	78349.4	94643.3	67481.9	128171	111691	104794	81464.9	81238.4	87902.1	71673.7	90330.1	100656	140029	95718.2	95182.9	105179	92124	74104.3	129905	95717.2	94363.9	82651	90651	114407	97031.7
O95793	221292	228556	260913	240564	223883	263963	265287	223320	246886	204741	266247	245432	263941	274647	230075	228962	284655	292623	270269	284883	231514	249143	245717	328817	244081	268703	235954	171056	301392	272513	257468	226031	250680	195007	235854	249578	287848	270308	247385	267695	250989	214117	219361	233140	291863	154772	255891	222456	253603
O95801	25859.1	12997.2	14997.2	13206.1	17035.7	11839.1	24868.3	NA	18460.6	21336.3	15262.6	15473.9	10849.9	16351.7	17151	16122	NA	11814.2	NA	NA	30279.7	NA	NA	12048.7	16671.2	18506.2	12390.1	21926	12658	13220.6	15834.6	9334.4	12301.5	26229.4	15328.8	16031.9	NA	19466.8	NA	15169.6	NA	11289.4	23576.4	25581	NA	23551	18397.9	20923.2	15617.6
O95810	111991	71636.7	135424	73150.1	70376.4	23351	29567.4	92816.1	80019.4	54578.9	59832.7	40953.7	134537	36941.7	47197.5	67939.7	61391.5	49169.4	44695.3	95797.4	81724.6	157842	33176.9	33797.5	34998.1	34080.6	51230.4	107564	59087.8	46685.8	46632.8	30759.4	41805.2	47796.2	40443.2	47239.8	61766.1	76656.1	39337.1	43457.4	117849	42134.9	26341.8	157770	54108.1	225106	52104.9	53248.6	48742.7
O95816	74911.8	74430.9	59388.9	67241.3	67960.4	74300.1	61942	87341.1	65707.6	74477.9	83243.3	90624.1	87193.6	85577.9	47975.2	86190.5	56098.9	65816.2	73921.9	77574	82686.7	72398.5	64000.4	89907	57459.9	68943.3	87348.9	44922.7	74858.7	66737.1	83785.8	51025.8	79207.4	86021.6	60661.5	67410.6	97359.8	51543.4	69619.2	60311.4	56856	77163.8	86204.7	64860.1	58645.3	55997.5	63231.6	70272.1	66716.5
O95817	27397.6	54714.9	22494.3	39609.7	29106.4	30737	41286	49591.7	42612.4	43824.4	34329	30093.2	36563.7	20526.7	32964.2	51194.1	31073.6	30986.3	59477.9	36033.3	48157.1	34018.5	35305.9	28294.9	28903.3	17083.7	23454	51204.1	33399.6	19274.8	20120.2	54303.4	34817.3	50397.4	45051.3	39559.1	45184.4	36239.2	24139.9	21243.2	86134.7	17049.6	31655.7	32735.3	25720.4	52198.8	25509.8	35091.3	27904.4
O95819	7547.33	8091.11	18170.2	6035.34	7177.2	5335.03	NA	NA	9172.16	7873.96	NA	7707.13	11119.2	NA	NA	8163.11	NA	NA	6264.5	NA	13954.8	4718.85	5505.6	9752.14	9053.27	10602.3	7475.53	3022.28	NA	8420.86	NA	NA	8974.2	8533.92	NA	NA	NA	NA	3712.98	5810.55	NA	9788.28	12599.5	9586.19	NA	NA	6756.96	12833.1	NA
O95822	617566	712786	575732	764029	734932	698920	793507	494417	737419	661745	862395	640568	450363	816744	702469	745549	635945	764285	774544	842376	598053	525054	726468	686038	710197	740977	806802	373748	798835	610381	751953	552216	664136	699265	648878	627617	659125	803896	828983	717995	302810	616223	730465	578742	640988	282434	833049	708141	738069
O95825	27033.3	23918.7	30927.7	42211.1	28784.9	28904.6	18237.9	20828.9	27348.3	23832	39168.9	25481.6	38157.1	31126.1	30081.9	23098.7	30130.1	29676.5	22632.9	22119.2	NA	29915	16083.9	24866.7	32114.3	23857.6	24130.8	50222.7	31774.8	28786.8	24369.1	36822.7	33775.2	22732.4	37212	25565.2	23558	20054.4	36484.6	35575.8	29880	21473.2	45326.5	35794.9	21368.8	NA	25430	38073.5	25663.2
O95831	4.16751e+06	4.48617e+06	3.22011e+06	5.37092e+06	4.73085e+06	4.4895e+06	4.57539e+06	3.87418e+06	4.84677e+06	4.65725e+06	5.15182e+06	4.86147e+06	3.60456e+06	4.41047e+06	4.36571e+06	4.53769e+06	4.37708e+06	4.73747e+06	5.12581e+06	4.59776e+06	4.24613e+06	3.8224e+06	4.67152e+06	5.01585e+06	5.17177e+06	4.33556e+06	5.46639e+06	2.489e+06	4.61403e+06	4.35001e+06	4.35296e+06	4.27284e+06	4.67725e+06	4.26952e+06	4.44156e+06	4.43806e+06	4.4595e+06	4.70703e+06	4.8099e+06	4.4838e+06	2.13699e+06	4.39962e+06	4.32914e+06	3.38767e+06	4.02354e+06	2.07348e+06	4.89521e+06	3.8371e+06	4.5106e+06
O95833	NA	6892.65	NA	NA	NA	NA	NA	19115.9	25366.7	NA	4924.04	NA	NA	NA	NA	NA	NA	NA	NA	NA	NA	23704.6	NA	NA	9832.31	NA	NA	225467	NA	NA	280098	227511	43284.3	158822	NA	NA	NA	30589.8	NA	NA	33574.6	NA	NA	NA	NA	29433	18743.2	NA	11848.4
O95834	248785	250451	251589	260946	255235	269072	274845	257903	247481	322909	244810	269705	257674	225385	246761	264134	246503	249653	260780	265344	326481	246642	252444	301155	286726	237117	293030	266006	253140	231993	282078	274603	253827	276615	293828	281946	281701	259242	295007	294576	287732	264100	268020	248890	257942	291295	311408	248347	234669
O95841	NA	NA	NA	27156	NA	14013.4	NA	13832.1	NA	NA	14020	17297.9	NA	13793.2	9490.63	4684.84	NA	NA	NA	NA	NA	NA	NA	23066.8	16139.3	NA	NA	NA	16623.1	NA	NA	12513.3	13738.8	NA	14037.3	NA	NA	NA	15564.1	NA	7170.93	NA	15457.1	NA	12292.8	NA	18514.5	14202.7	17102.4
O95848	21258.1	17912.9	27502.5	35844.3	NA	40870.9	16258.7	20183.3	24032.5	24167.6	36750.1	35221.4	37428.3	27028.2	20771.2	16110.9	17791.3	26854.7	65728	NA	39264.5	14537	22069.8	12909.4	24225.4	14532.3	17305.3	22716.6	25753	33157.3	22813.6	14527.4	23174.1	16563.6	19547.1	NA	21423.1	10960.2	49683	22543.7	36135.3	14693.2	49697.4	19200.3	NA	37459.4	16467.1	38628.4	18929.3
O95858	NA	NA	NA	NA	NA	NA	NA	7583.22	NA	NA	NA	NA	NA	NA	3344.44	NA	NA	NA	5176.3	3935.92	NA	NA	NA	NA	NA	NA	NA	NA	NA	NA	NA	NA	NA	2357.77	NA	NA	NA	NA	NA	7241.16	NA	NA	4118.44	3576.15	NA	7808.13	NA	NA	NA
O95861	181150	155740	232985	214800	234776	160203	230420	156173	216792	180788	227221	235536	179498	184985	185788	189301	214193	254425	211384	227571	210017	191006	219643	195916	171161	206050	183365	168346	217096	177668	229952	204271	178711	160030	220128	214767	176769	171435	168792	208315	128042	172815	234199	167941	209948	178869	252068	174195	197987
O95864	NA	3111.54	NA	7552.06	NA	NA	NA	NA	NA	4365.06	NA	NA	NA	NA	NA	NA	NA	NA	NA	6502.09	NA	NA	NA	1609.49	NA	NA	NA	NA	2501.8	NA	NA	NA	NA	NA	2498.75	NA	NA	NA	3751.18	NA	NA	2697.76	3673.94	1971.53	NA	NA	NA	4064.99	NA
O95865	136615	108383	124868	82102.7	91631.1	92091.1	74120.7	342199	159867	126577	110707	92579.9	112601	74600.1	100732	123138	125610	99369.7	75158.2	100879	116989	155350	91083.2	63620.3	88193	123103	110041	176678	90511.5	88974.3	89026.2	104958	68583.9	117719	73732.9	101100	100027	88761.6	102257	93945.9	176775	72714.6	93326.1	167257	78409.2	141861	96914.6	85854	82490.2
O95867	NA	NA	NA	NA	NA	NA	NA	6590.82	1425.5	NA	NA	NA	NA	NA	NA	NA	NA	NA	NA	NA	NA	NA	NA	NA	NA	NA	NA	NA	NA	NA	NA	1569.57	NA	NA	NA	NA	NA	NA	NA	NA	NA	NA	NA	NA	NA	NA	NA	NA	NA
O95870	216011	242659	194827	274630	258105	243122	225126	173494	302491	223952	230406	238728	215570	219901	249663	273095	184611	229687	199099	229164	215228	240249	168813	234308	213351	229384	232773	187879	227950	261022	211043	212036	277195	232804	237441	228665	224125	172169	251981	185692	188229	213061	184602	215781	190811	131106	280258	268809	284136
O95873	21601.7	11344.1	9547.82	18990.1	17913.6	10344.5	14064.5	8984.73	25767.7	34316.4	23426.9	16183.3	16428.1	11029.9	12348.1	14244.9	12523.7	13372.7	16904.2	17324.2	19040.6	11283.1	15567.1	17296.1	NA	10537.7	9975.28	15379.5	14352.8	13002.6	10784.3	6045.06	13146.6	21693.5	10768.2	8763.25	17353.9	9938.53	17315.2	8700.07	NA	16219.8	13471.5	14749.9	20373.6	17651.1	13095.9	13995.4	20052.5
O95881	175019	373668	81585.4	432090	342019	228666	400581	233665	480867	421010	164975	277795	184384	266977	344095	250509	193893	154933	283996	200130	346043	128221	200289	225133	284683	356101	251341	234098	306188	365645	218685	251769	495035	555975	328588	379528	243929	219967	338850	241917	213767	303314	205253	150169	179038	104117	216997	490428	414937
O95900	NA	9728.61	NA	NA	NA	7032.83	9604.75	8774.49	4618.66	3671.04	16364.2	12968	14598.8	10527.4	6121.54	NA	4513.34	10881.9	NA	6324.97	NA	5974.36	NA	11144.2	NA	9097.87	NA	NA	5882.03	10085.6	11671	10991.4	2852.63	3607.11	7022.42	NA	6134.72	5695.41	6878.64	8312.15	NA	8992.71	10894.4	NA	6252.4	NA	7616.08	9816.23	8909.5
O95954	3.33744e+06	3.05487e+06	2.81513e+06	3.08319e+06	3.01971e+06	2.96378e+06	3.04959e+06	2.76763e+06	2.79976e+06	2.8638e+06	3.21472e+06	3.17842e+06	3.48682e+06	2.71836e+06	2.67673e+06	2.82542e+06	3.43251e+06	3.06835e+06	3.64506e+06	3.04402e+06	3.61312e+06	3.8864e+06	3.33012e+06	3.80709e+06	3.23423e+06	2.78141e+06	3.7153e+06	3.11162e+06	3.06274e+06	3.07717e+06	3.3129e+06	2.75251e+06	3.3158e+06	2.80205e+06	3.1585e+06	2.83957e+06	3.9176e+06	3.46579e+06	2.9447e+06	3.18722e+06	2.87834e+06	2.75583e+06	3.34574e+06	2.70875e+06	3.10188e+06	3.31075e+06	2.88431e+06	2.74068e+06	2.34082e+06
O95967	NA	NA	NA	NA	NA	NA	NA	NA	13459.8	14595.4	19012.1	12006.2	NA	NA	NA	NA	NA	NA	NA	NA	NA	NA	NA	14251	NA	15733	NA	NA	NA	17437.6	NA	NA	NA	17529.2	NA	NA	NA	NA	14535.9	NA	NA	NA	NA	18292	NA	31561.1	8474.71	NA	NA
O95969	16643.9	NA	NA	32070.4	4076.11	2440.87	NA	NA	23702.3	NA	NA	NA	NA	NA	3747	NA	NA	NA	NA	NA	19996.5	NA	NA	NA	NA	10214.8	NA	25238.9	NA	9579.38	8703.98	NA	NA	14843.6	NA	NA	26582.8	NA	10233.1	NA	NA	NA	NA	NA	NA	19437	NA	NA	NA
O95976	NA	NA	6405.22	NA	NA	NA	NA	3119.33	NA	NA	4486.57	NA	7866.7	NA	3948.54	NA	NA	6620.98	NA	NA	NA	NA	NA	NA	NA	NA	4703.31	NA	NA	NA	NA	NA	NA	NA	NA	NA	NA	NA	NA	7193.25	8411.69	NA	NA	8787.08	NA	NA	4943.57	NA	NA
O95989	50438.5	47783.2	54365.8	50537.8	42778.7	60193.9	50200.3	71652.8	50520.1	48794	43447.9	50452.6	22422.7	45011.5	46492.9	71399.3	23280.5	65852.5	52741.9	77135.3	52910.9	98564.4	43065.6	42275.5	46545.6	42307.2	42935.3	56748.6	43192.6	49838.9	56015.8	33877.9	57660.2	38866.9	48359.6	58595.2	62179.4	42063.2	45407.8	47545.2	80208	26798.4	71769.4	44846.2	53179.9	39473.4	105785	44008.2	42439.1
O95999	NA	9163.65	NA	6381.97	NA	NA	6942.32	9430.81	NA	NA	2015.39	NA	5844.45	4201.93	NA	NA	NA	NA	6538.29	NA	NA	NA	NA	2629.67	NA	NA	6964.37	10668.4	NA	NA	8922.91	NA	3719.27	7307.89	NA	NA	6013.83	NA	3200.05	9032.22	5735.39	9324.68	5336.49	3386.92	NA	NA	1347.99	NA	8516.88
O96000	255041	278325	308905	346832	306160	348919	216038	301337	312276	205667	381065	319342	261968	314553	235024	324099	266445	357146	294055	380252	350166	284441	321827	347247	338396	251542	340663	270326	234389	249229	298592	350937	343085	282439	323923	309889	319066	305364	342051	295616	236185	263691	300661	300639	313453	183889	320981	244694	272064
O96005	118199	221445	128747	184884	159170	152839	140493	105226	170857	181648	133301	183860	122295	131005	135410	166390	112478	110641	148191	123672	147647	128244	109081	171017	153020	164669	109413	109391	144158	147587	179434	112900	193312	214402	150204	143299	150052	132473	188051	149295	60243.1	126911	153884	131339	170274	130457	143599	202308	172462
O96007	35290.5	17764.1	24651.6	22505.3	20135.9	31794.1	30652	22807.6	32452.4	33746.4	31410.7	37823.8	39736.4	43922.7	21798	NA	50376.5	23331.2	NA	34175.4	21716.7	20365.1	50605.5	41489.5	20125.2	29411.5	26729	36075.1	24192	57329.8	48311	33810.2	39107.1	26444.9	35053.2	41802.3	46777.1	31242.3	31530.5	42849.6	40367.8	22342.1	30360.7	25523.8	34790.4	43119.2	26223.2	24962.9	19290.6
O96008	119056	131352	162989	134291	155438	141841	128128	136920	145049	148536	135689	162132	161209	131284	135513	148778	156464	173963	149787	114386	181277	124351	129678	157094	165340	146920	187686	140454	192266	115011	141361	143676	157943	187448	134109	128346	143476	150655	155196	149928	195464	113093	158105	124993	143876	68068.9	134823	142431	154305
O96011	118101	194630	88398	160787	121500	181839	103660	92566.9	137521	142839	131861	166270	118303	140802	108851	139733	67811.4	128475	127629	128614	124523	84529.4	114885	138851	156656	165496	161916	84740	104760	110094	146223	99351.3	163892	155802	116321	177543	131218	127508	133010	133596	67475	167987	135492	100901	87381.9	62088.7	150436	148016	139136
O96013	8450.12	NA	5893.02	10275.3	10587.4	15030.8	11539.8	11477.7	4289.8	10651.1	6945.16	11118.9	NA	11040.8	NA	21299.1	8685.12	8827.3	4263.71	7807.74	17943.4	14651.7	NA	15317.7	NA	12194.5	NA	23929.5	NA	4182.46	10579.3	12952.4	19646.3	8998.67	10809.4	10455.2	14342.7	9696.64	9669.75	5483	NA	8806.83	9699.64	12435.2	6082.02	8618.97	6881.42	NA	12494.2
O96019	25190.1	26045.9	16700.5	31032.6	16852	26150.6	25776.8	34268.1	26961.6	17751	18834.5	20220.5	20345.7	35573.3	20590.2	23608.2	28006.1	16045.6	25773.8	23707.5	NA	21650.1	26399.3	24610.8	26668.6	44644.6	28529	20721.6	25970.3	19263	23811.6	20539.1	27476.3	18364.3	23040	23361.8	NA	23338.8	19837	27884.2	37076.6	28995.2	20725.2	28796.3	22506.5	27090.3	22573.1	22610.5	21220.4
O96033	40950.9	NA	22636	24384.7	26901	25468.4	34130.1	21582.7	31244.4	23151.5	32993.6	22880.4	33101.5	31839.1	20368.8	27437.9	22970	26621.6	31732.2	24448	26164.7	15126.8	33257.4	16860.9	29465.1	26801.9	27776.5	7339.35	24996	13373.5	36415.7	15481.1	13037.7	19414.5	35801.9	23057.2	25278.5	32041.8	31844.1	31701.5	5804.3	32801.7	32865.4	21146.9	30626.7	30589	17124.2	24085.9	25997.1
P00156	184532	234670	203617	230542	255417	203928	274926	206233	263450	227974	278129	204186	125664	193804	164742	227681	300896	234276	220562	204303	151798	166521	283083	160770	254446	213196	205897	145566	276893	170844	220256	233683	153017	225363	187782	222028	159467	314354	215840	176068	89256.1	198647	198513	118307	228138	98203.4	216766	212695	237603
P00167	1.95552e+06	1.76242e+06	1.56724e+06	2.06911e+06	2.20821e+06	1.60551e+06	1.48994e+06	1.42155e+06	2.37005e+06	1.45022e+06	2.05329e+06	1.57206e+06	1.3722e+06	1.9299e+06	1.60339e+06	2.20276e+06	1.45178e+06	1.97569e+06	1.0179e+06	1.97844e+06	1.98939e+06	2.10083e+06	1.9846e+06	1.72879e+06	1.99841e+06	2.11581e+06	1.16661e+06	866842	1.42058e+06	2.01278e+06	1.65027e+06	1.60487e+06	2.13373e+06	2.65001e+06	1.63626e+06	1.50752e+06	1.8887e+06	2.31049e+06	1.98617e+06	1.62281e+06	749637	1.58532e+06	1.93101e+06	1.47125e+06	2.02665e+06	607125	2.0767e+06	2.34396e+06	1.84737e+06
P00325	2.28448e+07	1.86994e+07	1.86445e+07	1.77462e+07	1.55541e+07	1.80486e+07	1.63366e+07	1.70052e+07	1.69863e+07	1.70342e+07	1.87125e+07	1.80503e+07	2.06881e+07	2.06952e+07	1.62902e+07	1.97619e+07	2.23561e+07	2.11681e+07	1.83752e+07	1.87514e+07	1.74524e+07	2.19045e+07	1.70919e+07	1.95136e+07	1.86141e+07	1.70211e+07	2.02576e+07	1.5762e+07	1.84749e+07	1.7805e+07	2.24311e+07	1.50816e+07	2.02246e+07	1.69997e+07	1.76707e+07	1.53695e+07	2.33198e+07	2.14771e+07	1.87868e+07	1.66505e+07	1.43716e+07	1.76409e+07	2.06511e+07	1.64111e+07	1.82481e+07	1.90988e+07	1.87848e+07	1.76693e+07	1.61267e+07
P00326	2.19514e+06	1.94688e+06	1.82434e+06	2.04619e+06	1.59593e+06	1.90682e+06	2.1186e+06	1.74471e+06	1.74741e+06	2.00054e+06	1.7669e+06	1.63718e+06	2.28068e+06	2.07956e+06	1.90314e+06	2.08964e+06	2.63344e+06	1.76694e+06	1.93944e+06	1.57243e+06	1.83981e+06	2.17571e+06	1.89275e+06	2.49909e+06	2.03764e+06	2.13746e+06	2.14503e+06	2.0161e+06	2.73505e+06	2.3791e+06	1.99963e+06	2.00542e+06	2.11315e+06	1.96708e+06	2.07847e+06	1.60825e+06	3.07694e+06	2.08933e+06	2.0083e+06	2.01894e+06	2.10596e+06	1.8881e+06	2.23134e+06	1.68217e+06	1.77779e+06	2.50278e+06	1.8308e+06	1.66619e+06	1.77684e+06
P00338	6.63326e+06	6.6311e+06	6.42381e+06	6.97159e+06	6.43332e+06	6.34871e+06	5.36665e+06	5.97287e+06	5.65463e+06	6.49547e+06	6.62521e+06	6.97351e+06	6.90446e+06	6.0376e+06	6.22686e+06	5.96739e+06	5.6995e+06	6.12416e+06	5.22587e+06	6.14774e+06	6.84203e+06	7.35203e+06	5.07729e+06	7.43251e+06	6.88213e+06	6.56753e+06	6.47737e+06	5.57277e+06	6.11324e+06	5.83076e+06	6.62829e+06	6.32733e+06	7.05215e+06	5.74426e+06	6.57545e+06	6.14615e+06	7.46081e+06	6.54475e+06	6.76245e+06	6.21243e+06	6.72298e+06	5.66373e+06	7.28837e+06	5.95582e+06	6.2652e+06	7.5746e+06	6.44826e+06	5.77113e+06	4.76973e+06
P00352	1.51273e+07	1.42548e+07	1.38125e+07	1.44418e+07	1.41996e+07	1.35855e+07	1.2289e+07	1.33029e+07	1.24822e+07	1.38837e+07	1.45133e+07	1.38901e+07	1.47661e+07	1.45812e+07	1.34383e+07	1.43328e+07	1.49684e+07	1.4485e+07	1.63461e+07	1.3144e+07	1.48341e+07	1.48536e+07	1.48059e+07	1.60247e+07	1.36591e+07	1.28931e+07	1.56641e+07	1.22563e+07	1.29815e+07	1.30796e+07	1.3741e+07	1.36806e+07	1.51244e+07	1.20343e+07	1.41388e+07	1.33011e+07	1.72956e+07	1.39343e+07	1.35874e+07	1.49438e+07	1.09079e+07	1.29392e+07	1.4986e+07	1.25101e+07	1.41247e+07	1.40682e+07	1.35823e+07	1.31198e+07	1.21737e+07
P00367	1.86608e+07	1.74831e+07	1.47096e+07	1.9046e+07	1.80427e+07	1.72835e+07	1.80939e+07	1.6376e+07	1.89346e+07	1.79898e+07	1.75926e+07	1.65755e+07	1.574e+07	1.99786e+07	1.66048e+07	1.93469e+07	1.87573e+07	1.81387e+07	1.84814e+07	1.7101e+07	1.53974e+07	1.84745e+07	1.74709e+07	1.80865e+07	1.90436e+07	1.98446e+07	1.66666e+07	1.06989e+07	1.76563e+07	1.64887e+07	1.82871e+07	1.57239e+07	1.85534e+07	1.8501e+07	1.71806e+07	1.47499e+07	2.02365e+07	1.65247e+07	1.77592e+07	1.80915e+07	1.09415e+07	1.45419e+07	1.72336e+07	1.32263e+07	1.6645e+07	1.10121e+07	1.81177e+07	1.58104e+07	1.78497e+07
P00374	23753.6	26574.4	22930.8	37710.7	16757.8	43151.7	16682.6	23105.3	29375.5	17075.7	20490.4	21066.1	20320.1	18762.9	21559.6	NA	20200	14899.7	15725.1	16375	22938	26958.5	21315.2	25212	16902.3	20069	26626.5	10249	22256.9	14430.3	27061.7	21265.4	28136.2	17430.1	14109.6	15102.2	18362.5	27180.2	18097.3	23184.9	NA	22445.7	20713.5	18886.3	24252.8	16693.6	23024.2	20479.9	22640.7
P00387	1.49501e+06	1.91815e+06	1.39716e+06	2.28625e+06	1.79376e+06	1.87699e+06	1.62512e+06	1.63517e+06	2.12481e+06	2.2265e+06	1.70288e+06	1.83573e+06	1.52877e+06	1.38257e+06	1.88081e+06	1.8371e+06	1.54309e+06	1.70114e+06	1.6589e+06	1.66852e+06	2.10655e+06	1.50853e+06	1.77171e+06	2.0731e+06	1.84982e+06	2.2761e+06	1.8663e+06	1.50061e+06	1.79221e+06	1.90842e+06	1.58285e+06	1.94404e+06	2.3164e+06	2.46642e+06	2.1444e+06	1.78655e+06	1.84992e+06	1.92529e+06	1.78302e+06	1.84343e+06	1.50099e+06	2.14482e+06	1.90027e+06	1.64159e+06	1.87995e+06	1.31227e+06	1.75071e+06	2.10358e+06	1.97086e+06
P00390	825937	968696	924615	947230	1.01528e+06	948433	1.12935e+06	868871	845408	1.03448e+06	916577	984777	964941	1.01815e+06	891447	999244	1.04524e+06	902065	992659	851091	971027	901504	1.10308e+06	1.02463e+06	1.01583e+06	1.04998e+06	971580	863078	1.00338e+06	997454	931575	1.05598e+06	822961	816632	994222	1.04872e+06	1.03328e+06	895027	944187	1.12556e+06	955214	1.27446e+06	986403	913652	912767	1.00093e+06	909937	899474	976387
P00395	57361.1	50114.3	36582	70137.4	34154.5	50863.7	69643.6	63791.6	81209.6	52595.9	81508	54032.1	37306.2	46858.9	53438.4	55952	53341.6	34326.2	43027.7	74023.2	48943.5	55150.1	58200.1	72598.4	58373	75626.3	51449	24437.8	40949.1	37500.3	42330.4	38076.6	58536.7	46938.2	69964.2	44427.7	47434.6	64269.1	40373.3	51132	42547.1	50870.4	44729.7	48610.8	28248.1	10321.1	71578.4	43494.1	57523.2
P00403	1.51679e+06	1.76504e+06	1.43399e+06	2.05248e+06	1.92482e+06	1.84701e+06	1.7975e+06	1.49119e+06	1.80665e+06	1.71528e+06	2.07389e+06	2.00429e+06	1.28623e+06	1.8279e+06	1.71045e+06	1.85337e+06	1.61802e+06	1.92212e+06	1.60668e+06	1.92083e+06	1.6428e+06	1.44891e+06	1.6943e+06	1.81871e+06	1.81422e+06	1.67527e+06	1.88976e+06	953414	1.52774e+06	1.67875e+06	1.7097e+06	1.5431e+06	1.87677e+06	1.74111e+06	1.697e+06	1.45951e+06	1.76947e+06	1.71877e+06	1.66879e+06	1.76921e+06	846846	1.59328e+06	1.52073e+06	1.27866e+06	1.92482e+06	861140	1.9563e+06	1.73094e+06	1.8256e+06
P00414	35996.5	39840.1	16578.9	53430.9	49121.4	37774.5	33093.9	42319.4	43841.9	33662.9	26943.1	71143.7	37487.9	29172.4	56507.8	26424.6	17852.6	54778.6	55533.5	39557.8	33275.6	39844	46568.1	30471.9	55009.9	55733.6	62203.1	21147.3	46664.2	29072.6	34176.6	26274.5	35303.8	38859.4	35666.9	47304.5	36163.7	55924.8	28788.1	54797.8	11144.9	48488.9	28232.9	34520	40179.1	44174.3	52030.1	36242.9	32387.7
P00439	2.99736e+06	2.41732e+06	2.692e+06	2.55179e+06	2.38577e+06	2.80409e+06	1.84897e+06	2.51531e+06	2.52757e+06	2.18057e+06	3.03793e+06	2.59223e+06	2.43693e+06	2.39384e+06	2.2419e+06	2.53655e+06	2.90254e+06	3.02077e+06	2.71627e+06	3.14271e+06	2.70975e+06	3.0394e+06	2.93012e+06	3.48786e+06	2.81048e+06	2.50091e+06	2.72247e+06	1.91637e+06	2.54663e+06	2.22696e+06	2.91457e+06	2.53278e+06	2.95586e+06	2.36245e+06	2.6809e+06	2.08519e+06	3.41427e+06	2.93713e+06	2.95365e+06	3.22577e+06	2.25528e+06	2.36022e+06	3.0766e+06	2.28482e+06	3.06807e+06	1.76424e+06	2.80722e+06	2.43492e+06	2.10001e+06
P00441	698436	627975	665635	503887	603284	641232	543394	736662	551251	623280	637671	610657	928068	513492	534972	605279	677318	534462	639274	545798	635951	704502	551306	598789	583350	618383	519512	649437	557623	549190	420173	562972	577801	514894	611231	511772	617147	591942	757849	639436	933207	602135	606601	750459	574429	654532	562965	671955	538837
P00450	1.24824e+06	1.97401e+06	1.09997e+06	2.29242e+06	1.70799e+06	1.56639e+06	1.52769e+06	1.19585e+06	1.84589e+06	1.95e+06	1.48238e+06	1.66588e+06	1.33246e+06	1.37177e+06	1.4674e+06	1.48669e+06	1.2388e+06	1.35823e+06	1.4238e+06	1.35354e+06	1.63713e+06	1.60579e+06	1.38238e+06	1.55529e+06	1.68762e+06	1.65428e+06	1.60493e+06	1.00601e+06	1.36277e+06	1.6471e+06	1.48775e+06	1.4437e+06	2.38482e+06	2.0103e+06	1.71977e+06	1.70742e+06	1.62134e+06	1.34175e+06	1.69672e+06	1.57872e+06	1.05411e+06	2.16967e+06	1.41016e+06	1.29102e+06	1.32138e+06	1.11595e+06	1.37194e+06	2.1151e+06	1.62824e+06
P00480	8.61675e+06	7.88382e+06	7.157e+06	8.72723e+06	9.16726e+06	7.99692e+06	8.46309e+06	7.13389e+06	9.16464e+06	8.14631e+06	1.05919e+07	8.88997e+06	6.83793e+06	9.45755e+06	7.89301e+06	9.49088e+06	8.43918e+06	9.12512e+06	7.10883e+06	8.64156e+06	7.77031e+06	8.21992e+06	8.75871e+06	9.20453e+06	9.54858e+06	8.69127e+06	9.10888e+06	4.46666e+06	8.27312e+06	6.62802e+06	8.51767e+06	8.03916e+06	8.02331e+06	8.877e+06	8.38012e+06	7.03129e+06	8.36193e+06	8.95e+06	8.43275e+06	8.715e+06	3.46528e+06	8.00445e+06	7.65084e+06	6.47077e+06	7.95485e+06	3.25095e+06	9.32569e+06	7.71925e+06	8.59138e+06
P00488	30443.3	NA	30939.4	20853.9	27999.2	NA	25985.9	30714.1	13484.5	29843.4	22518.5	20171	55702.3	18036.9	19654.6	25173.7	23419.2	42449.6	18778.2	20797.6	25755	53233.4	31713.5	18216.8	12151.7	18053.5	19859.3	22618.3	29108	12337.3	9221.12	20535.8	NA	NA	21906.2	38734.6	9365.9	NA	10020.5	16645.7	74753.4	28103.5	18712.7	32198.6	14870.7	35863.6	9153.99	23928.7	29729.7
P00491	416616	446350	413980	352765	314274	373017	298258	1.34551e+06	730595	336210	348861	356698	440203	270005	249445	341595	400125	336983	232118	393526	418585	422599	376773	407101	428661	456205	406196	1.02918e+06	260974	445069	527885	499859	424961	324868	447862	281391	479432	398022	379167	423828	519764	355249	547057	402347	318769	480483	320350	368320	231418
P00492	151768	179243	242657	130558	114207	121255	86218.2	183320	166337	153555	142341	147519	220193	145087	130707	150612	154111	132468	88532.5	126014	128278	188171	145394	171814	137957	146400	150750	153058	111603	111306	146103	102942	139571	152491	158825	144847	154305	172368	147418	164508	365016	87056.3	144312	176630	139944	226572	138968	149065	101403
P00505	3.52835e+06	3.28316e+06	2.91878e+06	3.88889e+06	3.83857e+06	3.67101e+06	3.38206e+06	3.00412e+06	3.67358e+06	3.1678e+06	3.70877e+06	3.68456e+06	2.75389e+06	3.6382e+06	3.63196e+06	3.95805e+06	3.12458e+06	4.21946e+06	3.58127e+06	3.5848e+06	3.74124e+06	3.43094e+06	3.57802e+06	3.64114e+06	4.01576e+06	3.47585e+06	3.11331e+06	1.64706e+06	3.96829e+06	2.78261e+06	3.64675e+06	2.79542e+06	3.43411e+06	3.38605e+06	2.52749e+06	3.33583e+06	3.02585e+06	3.49782e+06	3.71442e+06	3.37134e+06	2.11615e+06	3.37436e+06	3.63208e+06	2.81752e+06	3.33805e+06	1.61587e+06	3.74367e+06	3.51637e+06	3.65661e+06
P00533	70996.8	77461.6	86473	91924.5	80861.8	95193.5	91422.9	101124	102258	79324.2	90188.6	88657.5	100571	124243	86243.5	89883.7	93011.9	85505.8	53043	108189	122084	102765	93966.7	88223.9	74421.8	100256	102429	74306.4	70817.8	100433	92113	116988	96786.9	111699	90864.1	88251.7	100633	88879.5	119695	103419	79073.9	89733.9	98067.7	109083	63045.1	61641.1	104729	102073	105370
P00558	4.17322e+06	3.54114e+06	4.31985e+06	3.48582e+06	3.43037e+06	3.73465e+06	3.75649e+06	3.26307e+06	3.55602e+06	3.59419e+06	4.28503e+06	3.91667e+06	3.7139e+06	3.99142e+06	3.61863e+06	3.86504e+06	4.34097e+06	4.16189e+06	3.90373e+06	3.82307e+06	4.0999e+06	4.06362e+06	4.01063e+06	3.53098e+06	3.78574e+06	3.5513e+06	3.81612e+06	3.45765e+06	4.0089e+06	3.44746e+06	3.84812e+06	3.5045e+06	3.56153e+06	3.92089e+06	3.72671e+06	3.45418e+06	3.84698e+06	4.26764e+06	4.20032e+06	4.10697e+06	4.04891e+06	3.77255e+06	4.07414e+06	3.99056e+06	3.96856e+06	3.61195e+06	4.15332e+06	3.26658e+06	3.48992e+06
P00568	691600	721787	770186	712423	670503	695962	740338	671676	637286	731310	729830	658866	828081	669501	729300	650559	768681	731364	729540	818639	666520	831974	691154	737397	776863	628454	804625	554934	665232	731199	827897	812506	746844	656118	728107	654400	816604	666233	667837	778397	635856	697555	737274	742664	750134	842525	650255	666138	636534
P00734	43762.2	83817.6	36874.6	84394.4	73882.1	71291.4	62806.2	57478.7	88427.4	82729.7	73355.1	70874.4	62808.9	65562.5	80858	68695.3	70700	97250.7	77065.6	75269.2	70734.4	91919	63859.2	131028	55740.1	65199.2	56819.2	80241.2	63425	72759	67952.7	90430.8	67249.9	61281.9	70795.2	59381.6	79728.6	75890.6	94862.6	98884.3	68605.1	68305.4	77796.6	83788.9	77048.2	42910.5	72953	73361.5	76868.4
P00736	183247	192867	181864	225481	163998	176146	152493	185774	205294	187315	181767	168703	160356	203339	139165	174016	154672	159246	216316	194649	155575	181841	153628	173430	180599	163445	182635	99229	154499	161054	208222	135473	257662	176968	175121	135414	182794	143868	185275	138733	154635	144804	142125	171094	182921	137444	155290	160168	143730
P00738	4.4072e+06	4.81623e+06	3.94126e+06	5.35681e+06	5.31327e+06	3.81504e+06	4.16797e+06	3.54645e+06	5.08064e+06	4.70136e+06	4.85102e+06	4.51335e+06	4.34341e+06	4.20713e+06	4.26391e+06	4.62117e+06	3.75418e+06	4.30813e+06	3.92656e+06	3.8925e+06	4.33052e+06	4.48338e+06	4.58907e+06	3.99264e+06	4.25303e+06	4.49475e+06	4.21577e+06	3.20849e+06	3.21049e+06	4.26946e+06	3.84875e+06	3.39674e+06	6.13443e+06	5.7138e+06	4.33855e+06	4.71375e+06	4.28694e+06	4.03556e+06	4.75379e+06	3.38505e+06	2.28151e+06	5.01337e+06	3.74048e+06	3.91736e+06	4.73378e+06	2.34511e+06	4.39238e+06	4.53538e+06	4.61441e+06
P00739	11990.4	12398.8	3080.38	12925.2	20888.4	15538.2	10005.7	9295.16	9041.92	7723.93	4067.95	NA	4433.38	NA	5398.89	11452.6	12531.2	NA	16964.7	8712.68	NA	17646.5	7620.21	NA	3873.91	7962.78	NA	NA	5677.12	4087.13	12559.8	5969.17	10750.2	16126.4	8077.04	5763.87	NA	7899.25	7701.31	NA	NA	4471.12	5602.18	12520.6	NA	NA	7359.83	14552.6	7762.17
P00740	153476	168328	217012	151734	191626	166901	204436	187646	164534	232638	236621	194860	329006	187479	206572	180629	187972	184693	240813	274886	162146	153030	146304	118596	208963	188745	122937	225870	169067	170697	185924	154656	218072	254545	189020	196769	212756	236640	217429	194150	268633	137102	205403	185488	199409	267821	157232	178957	156305
P00742	29763	NA	NA	15786.5	14266.4	12059.4	8242.83	7346.25	13588.9	NA	7592.55	14097.8	25940.2	NA	19778.2	NA	NA	13535.5	NA	14363.5	NA	NA	19149.4	NA	28306.2	NA	5955.82	NA	27089.3	NA	10031.9	11972.5	30702.4	11914.4	7923.65	NA	17368.1	NA	17518.4	3584.92	5591.99	NA	17476.4	24638.4	10499.9	NA	NA	19323.8	22479.3
[truncated: 6,174 more rows]
[truncated: 124 more columns]

## Sheet: Statistics globular vs amorph
Protein Group	logFC	AveExpr	adj.P.Val	B	Protein.Names	Genes
[truncated: 6,527 more rows]

## Sheet: Binned expression by AAT
Genes	Bin_1	Bin_2	Bin_3	Bin_4	Bin_5	Bin_6	Bin_7	Bin_8	Bin_10
[truncated: 6,127 more rows]

[truncated: 1 more sheets: Binned expression by CRP]
